# Supplementary material for: Lysine β-hydroxybutyrylation as a drought-responsive epigenetic mark in rice
Source: Cell Discov. 2026 Mar 3;12:14. doi: 10.1038/s41421-026-00868-7 (PMC12953871; doi:10.1038/s41421-026-00868-7)
Supplement: Supplementary file 2 — Supplementary Dataset S1 Kbhb proteins identified in rice seedlings [file 41421_2026_868_MOESM2_ESM.xlsx]

## Sheet: Sheet1
Protein accession	Position	Amino acid	Protein description
P0C512	21	K	Ribulose bisphosphate carboxylase large chain OS=Oryza sativa subsp. japonica OX=39947 GN=rbcL PE=1 SV=1
P0C512	252	K	Ribulose bisphosphate carboxylase large chain OS=Oryza sativa subsp. japonica OX=39947 GN=rbcL PE=1 SV=1
P0C512	146	K	Ribulose bisphosphate carboxylase large chain OS=Oryza sativa subsp. japonica OX=39947 GN=rbcL PE=1 SV=1
P0C512	334	K	Ribulose bisphosphate carboxylase large chain OS=Oryza sativa subsp. japonica OX=39947 GN=rbcL PE=1 SV=1
P0C512	305	K	Ribulose bisphosphate carboxylase large chain OS=Oryza sativa subsp. japonica OX=39947 GN=rbcL PE=1 SV=1
P0C512	450	K	Ribulose bisphosphate carboxylase large chain OS=Oryza sativa subsp. japonica OX=39947 GN=rbcL PE=1 SV=1
P0C512	316	K	Ribulose bisphosphate carboxylase large chain OS=Oryza sativa subsp. japonica OX=39947 GN=rbcL PE=1 SV=1
P0C512	466	K	Ribulose bisphosphate carboxylase large chain OS=Oryza sativa subsp. japonica OX=39947 GN=rbcL PE=1 SV=1
P0C512	14	K	Ribulose bisphosphate carboxylase large chain OS=Oryza sativa subsp. japonica OX=39947 GN=rbcL PE=1 SV=1
P0C512	164	K	Ribulose bisphosphate carboxylase large chain OS=Oryza sativa subsp. japonica OX=39947 GN=rbcL PE=1 SV=1
P0C512	175	K	Ribulose bisphosphate carboxylase large chain OS=Oryza sativa subsp. japonica OX=39947 GN=rbcL PE=1 SV=1
P0C512	177	K	Ribulose bisphosphate carboxylase large chain OS=Oryza sativa subsp. japonica OX=39947 GN=rbcL PE=1 SV=1
P0C512	183	K	Ribulose bisphosphate carboxylase large chain OS=Oryza sativa subsp. japonica OX=39947 GN=rbcL PE=1 SV=1
Q69QQ6	483	K	Heat shock protein 81-2 OS=Oryza sativa subsp. japonica OX=39947 GN=HSP81-2 PE=2 SV=1
Q69QQ6	523	K	Heat shock protein 81-2 OS=Oryza sativa subsp. japonica OX=39947 GN=HSP81-2 PE=2 SV=1
Q69QQ6	540	K	Heat shock protein 81-2 OS=Oryza sativa subsp. japonica OX=39947 GN=HSP81-2 PE=2 SV=1
Q69QQ6	588	K	Heat shock protein 81-2 OS=Oryza sativa subsp. japonica OX=39947 GN=HSP81-2 PE=2 SV=1
Q69QQ6	419	K	Heat shock protein 81-2 OS=Oryza sativa subsp. japonica OX=39947 GN=HSP81-2 PE=2 SV=1
Q69QQ6	335	K	Heat shock protein 81-2 OS=Oryza sativa subsp. japonica OX=39947 GN=HSP81-2 PE=2 SV=1
Q69QQ6	57	K	Heat shock protein 81-2 OS=Oryza sativa subsp. japonica OX=39947 GN=HSP81-2 PE=2 SV=1
Q69QQ6	442	K	Heat shock protein 81-2 OS=Oryza sativa subsp. japonica OX=39947 GN=HSP81-2 PE=2 SV=1
Q0D5P8	178	K	Oxygen-evolving enhancer protein 3, chloroplastic OS=Oryza sativa subsp. japonica OX=39947 GN=Os07g0544800 PE=2 SV=1
Q0D5P8	191	K	Oxygen-evolving enhancer protein 3, chloroplastic OS=Oryza sativa subsp. japonica OX=39947 GN=Os07g0544800 PE=2 SV=1
Q0D5P8	173	K	Oxygen-evolving enhancer protein 3, chloroplastic OS=Oryza sativa subsp. japonica OX=39947 GN=Os07g0544800 PE=2 SV=1
Q0D5P8	75	K	Oxygen-evolving enhancer protein 3, chloroplastic OS=Oryza sativa subsp. japonica OX=39947 GN=Os07g0544800 PE=2 SV=1
Q0D5P8	215	K	Oxygen-evolving enhancer protein 3, chloroplastic OS=Oryza sativa subsp. japonica OX=39947 GN=Os07g0544800 PE=2 SV=1
Q0D5P8	200	K	Oxygen-evolving enhancer protein 3, chloroplastic OS=Oryza sativa subsp. japonica OX=39947 GN=Os07g0544800 PE=2 SV=1
Q0D5P8	206	K	Oxygen-evolving enhancer protein 3, chloroplastic OS=Oryza sativa subsp. japonica OX=39947 GN=Os07g0544800 PE=2 SV=1
Q0D5P8	158	K	Oxygen-evolving enhancer protein 3, chloroplastic OS=Oryza sativa subsp. japonica OX=39947 GN=Os07g0544800 PE=2 SV=1
Q40677	358	K	Fructose-bisphosphate aldolase, chloroplastic OS=Oryza sativa subsp. japonica OX=39947 GN=ALDP PE=1 SV=2
Q40677	367	K	Fructose-bisphosphate aldolase, chloroplastic OS=Oryza sativa subsp. japonica OX=39947 GN=ALDP PE=1 SV=2
Q40677	337	K	Fructose-bisphosphate aldolase, chloroplastic OS=Oryza sativa subsp. japonica OX=39947 GN=ALDP PE=1 SV=2
Q40677	347	K	Fructose-bisphosphate aldolase, chloroplastic OS=Oryza sativa subsp. japonica OX=39947 GN=ALDP PE=1 SV=2
Q40677	282	K	Fructose-bisphosphate aldolase, chloroplastic OS=Oryza sativa subsp. japonica OX=39947 GN=ALDP PE=1 SV=2
Q40677	50	K	Fructose-bisphosphate aldolase, chloroplastic OS=Oryza sativa subsp. japonica OX=39947 GN=ALDP PE=1 SV=2
Q40677	139	K	Fructose-bisphosphate aldolase, chloroplastic OS=Oryza sativa subsp. japonica OX=39947 GN=ALDP PE=1 SV=2
Q53JG0	66	K	60S ribosomal protein L3, putative, expressed OS=Oryza sativa subsp. japonica OX=39947 GN=RPL3B PE=2 SV=1
Q53JG0	368	K	60S ribosomal protein L3, putative, expressed OS=Oryza sativa subsp. japonica OX=39947 GN=RPL3B PE=2 SV=1
Q53JG0	155	K	60S ribosomal protein L3, putative, expressed OS=Oryza sativa subsp. japonica OX=39947 GN=RPL3B PE=2 SV=1
Q53JG0	359	K	60S ribosomal protein L3, putative, expressed OS=Oryza sativa subsp. japonica OX=39947 GN=RPL3B PE=2 SV=1
Q53JG0	361	K	60S ribosomal protein L3, putative, expressed OS=Oryza sativa subsp. japonica OX=39947 GN=RPL3B PE=2 SV=1
Q53JG0	200	K	60S ribosomal protein L3, putative, expressed OS=Oryza sativa subsp. japonica OX=39947 GN=RPL3B PE=2 SV=1
Q53JG0	136	K	60S ribosomal protein L3, putative, expressed OS=Oryza sativa subsp. japonica OX=39947 GN=RPL3B PE=2 SV=1
Q7F2G3	107	K	Carbonic anhydrase OS=Oryza sativa subsp. japonica OX=39947 GN=Os01g0639900 PE=2 SV=1
Q7F2G3	186	K	Carbonic anhydrase OS=Oryza sativa subsp. japonica OX=39947 GN=Os01g0639900 PE=2 SV=1
Q7F2G3	180	K	Carbonic anhydrase OS=Oryza sativa subsp. japonica OX=39947 GN=Os01g0639900 PE=2 SV=1
Q7F2G3	239	K	Carbonic anhydrase OS=Oryza sativa subsp. japonica OX=39947 GN=Os01g0639900 PE=2 SV=1
Q7F2G3	86	K	Carbonic anhydrase OS=Oryza sativa subsp. japonica OX=39947 GN=Os01g0639900 PE=2 SV=1
Q7F2G3	84	K	Carbonic anhydrase OS=Oryza sativa subsp. japonica OX=39947 GN=Os01g0639900 PE=2 SV=1
Q7F2G3	146	K	Carbonic anhydrase OS=Oryza sativa subsp. japonica OX=39947 GN=Os01g0639900 PE=2 SV=1
A0A0P0WP33	243	K	Phosphoglycerate kinase OS=Oryza sativa subsp. japonica OX=39947 GN=Os05g0496200 PE=3 SV=1
A0A0P0WP33	152	K	Phosphoglycerate kinase OS=Oryza sativa subsp. japonica OX=39947 GN=Os05g0496200 PE=3 SV=1
A0A0P0WP33	136	K	Phosphoglycerate kinase OS=Oryza sativa subsp. japonica OX=39947 GN=Os05g0496200 PE=3 SV=1
A0A0P0WP33	147	K	Phosphoglycerate kinase OS=Oryza sativa subsp. japonica OX=39947 GN=Os05g0496200 PE=3 SV=1
A0A0P0WP33	280	K	Phosphoglycerate kinase OS=Oryza sativa subsp. japonica OX=39947 GN=Os05g0496200 PE=3 SV=1
A0A0P0WP33	284	K	Phosphoglycerate kinase OS=Oryza sativa subsp. japonica OX=39947 GN=Os05g0496200 PE=3 SV=1
Q6F362	71	K	Histone H2B.9 OS=Oryza sativa subsp. japonica OX=39947 GN=H2B.9 PE=3 SV=1
Q6F362	74	K	Histone H2B.9 OS=Oryza sativa subsp. japonica OX=39947 GN=H2B.9 PE=3 SV=1
Q6F362	136	K	Histone H2B.9 OS=Oryza sativa subsp. japonica OX=39947 GN=H2B.9 PE=3 SV=1
Q6F362	66	K	Histone H2B.9 OS=Oryza sativa subsp. japonica OX=39947 GN=H2B.9 PE=3 SV=1
Q6F362	113	K	Histone H2B.9 OS=Oryza sativa subsp. japonica OX=39947 GN=H2B.9 PE=3 SV=1
A0A0P0Y1Y5	312	K	Adenosylhomocysteinase (Fragment) OS=Oryza sativa subsp. japonica OX=39947 GN=Os11g0455500 PE=3 SV=1
A0A0P0Y1Y5	476	K	Adenosylhomocysteinase (Fragment) OS=Oryza sativa subsp. japonica OX=39947 GN=Os11g0455500 PE=3 SV=1
A0A0P0Y1Y5	484	K	Adenosylhomocysteinase (Fragment) OS=Oryza sativa subsp. japonica OX=39947 GN=Os11g0455500 PE=3 SV=1
A0A0P0Y1Y5	221	K	Adenosylhomocysteinase (Fragment) OS=Oryza sativa subsp. japonica OX=39947 GN=Os11g0455500 PE=3 SV=1
A0A0P0Y1Y5	267	K	Adenosylhomocysteinase (Fragment) OS=Oryza sativa subsp. japonica OX=39947 GN=Os11g0455500 PE=3 SV=1
A0A0P0Y1Y5	471	K	Adenosylhomocysteinase (Fragment) OS=Oryza sativa subsp. japonica OX=39947 GN=Os11g0455500 PE=3 SV=1
A0A0P0Y677	160	K	Ribulose bisphosphate carboxylase activase small isoform species=Oryza sativa subsp. japonica taxid=39947 (predicted) OS=Oryza sativa subsp. japonica OX=39947 GN=Os11g0707000 PE=4 SV=1
A0A0P0Y677	110	K	Ribulose bisphosphate carboxylase activase small isoform species=Oryza sativa subsp. japonica taxid=39947 (predicted) OS=Oryza sativa subsp. japonica OX=39947 GN=Os11g0707000 PE=4 SV=1
A0A0P0Y677	298	K	Ribulose bisphosphate carboxylase activase small isoform species=Oryza sativa subsp. japonica taxid=39947 (predicted) OS=Oryza sativa subsp. japonica OX=39947 GN=Os11g0707000 PE=4 SV=1
A0A0P0Y677	241	K	Ribulose bisphosphate carboxylase activase small isoform species=Oryza sativa subsp. japonica taxid=39947 (predicted) OS=Oryza sativa subsp. japonica OX=39947 GN=Os11g0707000 PE=4 SV=1
A0A0P0Y677	256	K	Ribulose bisphosphate carboxylase activase small isoform species=Oryza sativa subsp. japonica taxid=39947 (predicted) OS=Oryza sativa subsp. japonica OX=39947 GN=Os11g0707000 PE=4 SV=1
A0A0P0Y677	11	K	Ribulose bisphosphate carboxylase activase small isoform species=Oryza sativa subsp. japonica taxid=39947 (predicted) OS=Oryza sativa subsp. japonica OX=39947 GN=Os11g0707000 PE=4 SV=1
Q0DEU8	650	K	Putative transketolase species=Oryza sativa subsp. japonica taxid=39947 gene=134P10.11 (predicted) OS=Oryza sativa subsp. japonica OX=39947 GN=Os06g0133800 PE=4 SV=1
Q0DEU8	644	K	Putative transketolase species=Oryza sativa subsp. japonica taxid=39947 gene=134P10.11 (predicted) OS=Oryza sativa subsp. japonica OX=39947 GN=Os06g0133800 PE=4 SV=1
Q0DEU8	328	K	Putative transketolase species=Oryza sativa subsp. japonica taxid=39947 gene=134P10.11 (predicted) OS=Oryza sativa subsp. japonica OX=39947 GN=Os06g0133800 PE=4 SV=1
Q0DEU8	520	K	Putative transketolase species=Oryza sativa subsp. japonica taxid=39947 gene=134P10.11 (predicted) OS=Oryza sativa subsp. japonica OX=39947 GN=Os06g0133800 PE=4 SV=1
Q0DEU8	538	K	Putative transketolase species=Oryza sativa subsp. japonica taxid=39947 gene=134P10.11 (predicted) OS=Oryza sativa subsp. japonica OX=39947 GN=Os06g0133800 PE=4 SV=1
Q0DEU8	65	K	Putative transketolase species=Oryza sativa subsp. japonica taxid=39947 gene=134P10.11 (predicted) OS=Oryza sativa subsp. japonica OX=39947 GN=Os06g0133800 PE=4 SV=1
Q0J8A4	115	K	Glyceraldehyde-3-phosphate dehydrogenase 1, cytosolic OS=Oryza sativa subsp. japonica OX=39947 GN=GAPC1 PE=1 SV=1
Q0J8A4	62	K	Glyceraldehyde-3-phosphate dehydrogenase 1, cytosolic OS=Oryza sativa subsp. japonica OX=39947 GN=GAPC1 PE=1 SV=1
Q0J8A4	253	K	Glyceraldehyde-3-phosphate dehydrogenase 1, cytosolic OS=Oryza sativa subsp. japonica OX=39947 GN=GAPC1 PE=1 SV=1
Q0J8A4	5	K	Glyceraldehyde-3-phosphate dehydrogenase 1, cytosolic OS=Oryza sativa subsp. japonica OX=39947 GN=GAPC1 PE=1 SV=1
Q0J8A4	229	K	Glyceraldehyde-3-phosphate dehydrogenase 1, cytosolic OS=Oryza sativa subsp. japonica OX=39947 GN=GAPC1 PE=1 SV=1
Q0J8A4	57	K	Glyceraldehyde-3-phosphate dehydrogenase 1, cytosolic OS=Oryza sativa subsp. japonica OX=39947 GN=GAPC1 PE=1 SV=1
Q2RBN7	389	K	Clathrin heavy chain 1 OS=Oryza sativa subsp. japonica OX=39947 GN=Os11g0104900 PE=3 SV=1
Q2RBN7	439	K	Clathrin heavy chain 1 OS=Oryza sativa subsp. japonica OX=39947 GN=Os11g0104900 PE=3 SV=1
Q2RBN7	1351	K	Clathrin heavy chain 1 OS=Oryza sativa subsp. japonica OX=39947 GN=Os11g0104900 PE=3 SV=1
Q2RBN7	241	K	Clathrin heavy chain 1 OS=Oryza sativa subsp. japonica OX=39947 GN=Os11g0104900 PE=3 SV=1
Q2RBN7	1536	K	Clathrin heavy chain 1 OS=Oryza sativa subsp. japonica OX=39947 GN=Os11g0104900 PE=3 SV=1
Q2RBN7	1345	K	Clathrin heavy chain 1 OS=Oryza sativa subsp. japonica OX=39947 GN=Os11g0104900 PE=3 SV=1
Q651T8	565	K	V-type proton ATPase catalytic subunit A-like species=Panicum miliaceum taxid=4540 gene=C2845_PM10G18210 (predicted) OS=Oryza sativa subsp. japonica OX=39947 GN=Os06g0662000 PE=3 SV=1
Q651T8	572	K	V-type proton ATPase catalytic subunit A-like species=Panicum miliaceum taxid=4540 gene=C2845_PM10G18210 (predicted) OS=Oryza sativa subsp. japonica OX=39947 GN=Os06g0662000 PE=3 SV=1
Q651T8	513	K	V-type proton ATPase catalytic subunit A-like species=Panicum miliaceum taxid=4540 gene=C2845_PM10G18210 (predicted) OS=Oryza sativa subsp. japonica OX=39947 GN=Os06g0662000 PE=3 SV=1
Q651T8	586	K	V-type proton ATPase catalytic subunit A-like species=Panicum miliaceum taxid=4540 gene=C2845_PM10G18210 (predicted) OS=Oryza sativa subsp. japonica OX=39947 GN=Os06g0662000 PE=3 SV=1
Q651T8	219	K	V-type proton ATPase catalytic subunit A-like species=Panicum miliaceum taxid=4540 gene=C2845_PM10G18210 (predicted) OS=Oryza sativa subsp. japonica OX=39947 GN=Os06g0662000 PE=3 SV=1
Q651T8	459	K	V-type proton ATPase catalytic subunit A-like species=Panicum miliaceum taxid=4540 gene=C2845_PM10G18210 (predicted) OS=Oryza sativa subsp. japonica OX=39947 GN=Os06g0662000 PE=3 SV=1
Q6F362	107	K	Histone H2B.9 OS=Oryza sativa subsp. japonica OX=39947 GN=H2B.9 PE=3 SV=1
Q6K669	516	K	Leucine aminopeptidase 2, chloroplastic OS=Oryza sativa subsp. japonica OX=39947 GN=Os02g0794700 PE=2 SV=1
Q6K669	127	K	Leucine aminopeptidase 2, chloroplastic OS=Oryza sativa subsp. japonica OX=39947 GN=Os02g0794700 PE=2 SV=1
Q6K669	367	K	Leucine aminopeptidase 2, chloroplastic OS=Oryza sativa subsp. japonica OX=39947 GN=Os02g0794700 PE=2 SV=1
Q6K669	272	K	Leucine aminopeptidase 2, chloroplastic OS=Oryza sativa subsp. japonica OX=39947 GN=Os02g0794700 PE=2 SV=1
Q6K669	171	K	Leucine aminopeptidase 2, chloroplastic OS=Oryza sativa subsp. japonica OX=39947 GN=Os02g0794700 PE=2 SV=1
Q6K669	270	K	Leucine aminopeptidase 2, chloroplastic OS=Oryza sativa subsp. japonica OX=39947 GN=Os02g0794700 PE=2 SV=1
Q7X8A1	291	K	Glyceraldehyde-3-phosphate dehydrogenase OS=Oryza sativa subsp. japonica OX=39947 GN=Os04g0459500 PE=2 SV=1
Q7X8A1	293	K	Glyceraldehyde-3-phosphate dehydrogenase OS=Oryza sativa subsp. japonica OX=39947 GN=Os04g0459500 PE=2 SV=1
Q7X8A1	176	K	Glyceraldehyde-3-phosphate dehydrogenase OS=Oryza sativa subsp. japonica OX=39947 GN=Os04g0459500 PE=2 SV=1
Q7X8A1	106	K	Glyceraldehyde-3-phosphate dehydrogenase OS=Oryza sativa subsp. japonica OX=39947 GN=Os04g0459500 PE=2 SV=1
Q7X8A1	234	K	Glyceraldehyde-3-phosphate dehydrogenase OS=Oryza sativa subsp. japonica OX=39947 GN=Os04g0459500 PE=2 SV=1
Q7X8A1	68	K	Glyceraldehyde-3-phosphate dehydrogenase OS=Oryza sativa subsp. japonica OX=39947 GN=Os04g0459500 PE=2 SV=1
Q9LWT6	509	K	RuBisCO large subunit-binding protein subunit beta, chloroplastic species=Aegilops tauschii taxid=37682 gene=F775_26695 (predicted) OS=Oryza sativa subsp. japonica OX=39947 GN=Os06g0114000 PE=2 SV=1
Q9LWT6	327	K	RuBisCO large subunit-binding protein subunit beta, chloroplastic species=Aegilops tauschii taxid=37682 gene=F775_26695 (predicted) OS=Oryza sativa subsp. japonica OX=39947 GN=Os06g0114000 PE=2 SV=1
Q9LWT6	78	K	RuBisCO large subunit-binding protein subunit beta, chloroplastic species=Aegilops tauschii taxid=37682 gene=F775_26695 (predicted) OS=Oryza sativa subsp. japonica OX=39947 GN=Os06g0114000 PE=2 SV=1
Q9LWT6	274	K	RuBisCO large subunit-binding protein subunit beta, chloroplastic species=Aegilops tauschii taxid=37682 gene=F775_26695 (predicted) OS=Oryza sativa subsp. japonica OX=39947 GN=Os06g0114000 PE=2 SV=1
Q9LWT6	525	K	RuBisCO large subunit-binding protein subunit beta, chloroplastic species=Aegilops tauschii taxid=37682 gene=F775_26695 (predicted) OS=Oryza sativa subsp. japonica OX=39947 GN=Os06g0114000 PE=2 SV=1
Q9LWT6	99	K	RuBisCO large subunit-binding protein subunit beta, chloroplastic species=Aegilops tauschii taxid=37682 gene=F775_26695 (predicted) OS=Oryza sativa subsp. japonica OX=39947 GN=Os06g0114000 PE=2 SV=1
Q9SNK3	77	K	Glyceraldehyde-3-phosphate dehydrogenase OS=Oryza sativa subsp. japonica OX=39947 GN=OJ1528D07.7 PE=3 SV=1
Q9SNK3	79	K	Glyceraldehyde-3-phosphate dehydrogenase OS=Oryza sativa subsp. japonica OX=39947 GN=OJ1528D07.7 PE=3 SV=1
Q9SNK3	305	K	Glyceraldehyde-3-phosphate dehydrogenase OS=Oryza sativa subsp. japonica OX=39947 GN=OJ1528D07.7 PE=3 SV=1
Q9SNK3	148	K	Glyceraldehyde-3-phosphate dehydrogenase OS=Oryza sativa subsp. japonica OX=39947 GN=OJ1528D07.7 PE=3 SV=1
Q9SNK3	151	K	Glyceraldehyde-3-phosphate dehydrogenase OS=Oryza sativa subsp. japonica OX=39947 GN=OJ1528D07.7 PE=3 SV=1
Q9SNK3	123	K	Glyceraldehyde-3-phosphate dehydrogenase OS=Oryza sativa subsp. japonica OX=39947 GN=OJ1528D07.7 PE=3 SV=1
A0A0N7KRH6	346	K	Enolase species=Oryza sativa subsp. japonica taxid=39947 (predicted) OS=Oryza sativa subsp. japonica OX=39947 GN=Os10g0167300 PE=3 SV=1
A0A0N7KRH6	62	K	Enolase species=Oryza sativa subsp. japonica taxid=39947 (predicted) OS=Oryza sativa subsp. japonica OX=39947 GN=Os10g0167300 PE=3 SV=1
A0A0N7KRH6	189	K	Enolase species=Oryza sativa subsp. japonica taxid=39947 (predicted) OS=Oryza sativa subsp. japonica OX=39947 GN=Os10g0167300 PE=3 SV=1
A0A0N7KRH6	438	K	Enolase species=Oryza sativa subsp. japonica taxid=39947 (predicted) OS=Oryza sativa subsp. japonica OX=39947 GN=Os10g0167300 PE=3 SV=1
A0A0N7KRH6	417	K	Enolase species=Oryza sativa subsp. japonica taxid=39947 (predicted) OS=Oryza sativa subsp. japonica OX=39947 GN=Os10g0167300 PE=3 SV=1
A3C4S4	317	K	GDP-mannose 3,5-epimerase 1 OS=Oryza sativa subsp. japonica OX=39947 GN=GME-1 PE=1 SV=1
A3C4S4	325	K	GDP-mannose 3,5-epimerase 1 OS=Oryza sativa subsp. japonica OX=39947 GN=GME-1 PE=1 SV=1
A3C4S4	345	K	GDP-mannose 3,5-epimerase 1 OS=Oryza sativa subsp. japonica OX=39947 GN=GME-1 PE=1 SV=1
A3C4S4	29	K	GDP-mannose 3,5-epimerase 1 OS=Oryza sativa subsp. japonica OX=39947 GN=GME-1 PE=1 SV=1
A3C4S4	191	K	GDP-mannose 3,5-epimerase 1 OS=Oryza sativa subsp. japonica OX=39947 GN=GME-1 PE=1 SV=1
B9F813	344	K	Chloroplast sedoheptulose-1,7-bisphosphatase species=Oryza sativa subsp. indica taxid=39946 gene=OsI_14458 (predicted) OS=Oryza sativa subsp. japonica OX=39947 GN=Os04g0234600 PE=3 SV=1
B9F813	89	K	Chloroplast sedoheptulose-1,7-bisphosphatase species=Oryza sativa subsp. indica taxid=39946 gene=OsI_14458 (predicted) OS=Oryza sativa subsp. japonica OX=39947 GN=Os04g0234600 PE=3 SV=1
B9F813	243	K	Chloroplast sedoheptulose-1,7-bisphosphatase species=Oryza sativa subsp. indica taxid=39946 gene=OsI_14458 (predicted) OS=Oryza sativa subsp. japonica OX=39947 GN=Os04g0234600 PE=3 SV=1
B9F813	257	K	Chloroplast sedoheptulose-1,7-bisphosphatase species=Oryza sativa subsp. indica taxid=39946 gene=OsI_14458 (predicted) OS=Oryza sativa subsp. japonica OX=39947 GN=Os04g0234600 PE=3 SV=1
B9F813	108	K	Chloroplast sedoheptulose-1,7-bisphosphatase species=Oryza sativa subsp. indica taxid=39946 gene=OsI_14458 (predicted) OS=Oryza sativa subsp. japonica OX=39947 GN=Os04g0234600 PE=3 SV=1
P41344	89	K	Ferredoxin--NADP reductase, leaf isozyme 1, chloroplastic OS=Oryza sativa subsp. japonica OX=39947 GN=LFNR1 PE=1 SV=1
P41344	292	K	Ferredoxin--NADP reductase, leaf isozyme 1, chloroplastic OS=Oryza sativa subsp. japonica OX=39947 GN=LFNR1 PE=1 SV=1
P41344	194	K	Ferredoxin--NADP reductase, leaf isozyme 1, chloroplastic OS=Oryza sativa subsp. japonica OX=39947 GN=LFNR1 PE=1 SV=1
P41344	79	K	Ferredoxin--NADP reductase, leaf isozyme 1, chloroplastic OS=Oryza sativa subsp. japonica OX=39947 GN=LFNR1 PE=1 SV=1
P41344	236	K	Ferredoxin--NADP reductase, leaf isozyme 1, chloroplastic OS=Oryza sativa subsp. japonica OX=39947 GN=LFNR1 PE=1 SV=1
Q6ZKC0	11	K	14-3-3-like protein GF14-C OS=Oryza sativa subsp. japonica OX=39947 GN=GF14C PE=1 SV=1
Q6ZKC0	51	K	14-3-3-like protein GF14-C OS=Oryza sativa subsp. japonica OX=39947 GN=GF14C PE=1 SV=1
Q6ZKC0	124	K	14-3-3-like protein GF14-C OS=Oryza sativa subsp. japonica OX=39947 GN=GF14C PE=1 SV=1
Q5JMS4	163	K	Peroxidase OS=Oryza sativa subsp. japonica OX=39947 GN=Os01g0962700 PE=2 SV=1
Q5JMS4	171	K	Peroxidase OS=Oryza sativa subsp. japonica OX=39947 GN=Os01g0962700 PE=2 SV=1
Q5JMS4	51	K	Peroxidase OS=Oryza sativa subsp. japonica OX=39947 GN=Os01g0962700 PE=2 SV=1
Q5JMS4	279	K	Peroxidase OS=Oryza sativa subsp. japonica OX=39947 GN=Os01g0962700 PE=2 SV=1
Q5JMS4	254	K	Peroxidase OS=Oryza sativa subsp. japonica OX=39947 GN=Os01g0962700 PE=2 SV=1
Q5ZBX1	245	K	40S ribosomal protein S4 OS=Oryza sativa subsp. japonica OX=39947 GN=Os01g0358400 PE=2 SV=1
Q5ZBX1	22	K	40S ribosomal protein S4 OS=Oryza sativa subsp. japonica OX=39947 GN=Os01g0358400 PE=2 SV=1
Q5ZBX1	53	K	40S ribosomal protein S4 OS=Oryza sativa subsp. japonica OX=39947 GN=Os01g0358400 PE=2 SV=1
Q5ZBX1	16	K	40S ribosomal protein S4 OS=Oryza sativa subsp. japonica OX=39947 GN=Os01g0358400 PE=2 SV=1
Q5ZBX1	134	K	40S ribosomal protein S4 OS=Oryza sativa subsp. japonica OX=39947 GN=Os01g0358400 PE=2 SV=1
Q69RJ0	1297	K	Ferredoxin-dependent glutamate synthase, chloroplastic OS=Oryza sativa subsp. japonica OX=39947 GN=GLU PE=2 SV=2
Q69RJ0	1303	K	Ferredoxin-dependent glutamate synthase, chloroplastic OS=Oryza sativa subsp. japonica OX=39947 GN=GLU PE=2 SV=2
Q69RJ0	909	K	Ferredoxin-dependent glutamate synthase, chloroplastic OS=Oryza sativa subsp. japonica OX=39947 GN=GLU PE=2 SV=2
Q69RJ0	905	K	Ferredoxin-dependent glutamate synthase, chloroplastic OS=Oryza sativa subsp. japonica OX=39947 GN=GLU PE=2 SV=2
Q69RJ0	1320	K	Ferredoxin-dependent glutamate synthase, chloroplastic OS=Oryza sativa subsp. japonica OX=39947 GN=GLU PE=2 SV=2
Q6H4L2	482	K	Elongation factor 2 OS=Oryza sativa subsp. japonica OX=39947 GN=Os02g0519900 PE=2 SV=1
Q6H4L2	293	K	Elongation factor 2 OS=Oryza sativa subsp. japonica OX=39947 GN=Os02g0519900 PE=2 SV=1
Q6H4L2	232	K	Elongation factor 2 OS=Oryza sativa subsp. japonica OX=39947 GN=Os02g0519900 PE=2 SV=1
Q6H4L2	408	K	Elongation factor 2 OS=Oryza sativa subsp. japonica OX=39947 GN=Os02g0519900 PE=2 SV=1
Q6H4L2	3	K	Elongation factor 2 OS=Oryza sativa subsp. japonica OX=39947 GN=Os02g0519900 PE=2 SV=1
Q6ZKC0	89	K	14-3-3-like protein GF14-C OS=Oryza sativa subsp. japonica OX=39947 GN=GF14C PE=1 SV=1
Q6ZKC0	103	K	14-3-3-like protein GF14-C OS=Oryza sativa subsp. japonica OX=39947 GN=GF14C PE=1 SV=1
Q7G3Y4	135	K	ATP synthase gamma chain OS=Oryza sativa subsp. japonica OX=39947 GN=LOC_Os10g17280 PE=2 SV=1
Q7G3Y4	145	K	ATP synthase gamma chain OS=Oryza sativa subsp. japonica OX=39947 GN=LOC_Os10g17280 PE=2 SV=1
Q7G3Y4	154	K	ATP synthase gamma chain OS=Oryza sativa subsp. japonica OX=39947 GN=LOC_Os10g17280 PE=2 SV=1
Q7G3Y4	74	K	ATP synthase gamma chain OS=Oryza sativa subsp. japonica OX=39947 GN=LOC_Os10g17280 PE=2 SV=1
Q7G3Y4	204	K	ATP synthase gamma chain OS=Oryza sativa subsp. japonica OX=39947 GN=LOC_Os10g17280 PE=2 SV=1
Q84PB4	123	K	Chloroplast photosystem I reaction center subunit II-like protein OS=Oryza sativa subsp. japonica OX=39947 GN=Os08g0560900 PE=2 SV=1
Q84PB4	127	K	Chloroplast photosystem I reaction center subunit II-like protein OS=Oryza sativa subsp. japonica OX=39947 GN=Os08g0560900 PE=2 SV=1
Q84PB4	194	K	Chloroplast photosystem I reaction center subunit II-like protein OS=Oryza sativa subsp. japonica OX=39947 GN=Os08g0560900 PE=2 SV=1
Q84PB4	186	K	Chloroplast photosystem I reaction center subunit II-like protein OS=Oryza sativa subsp. japonica OX=39947 GN=Os08g0560900 PE=2 SV=1
Q84PB4	142	K	Chloroplast photosystem I reaction center subunit II-like protein OS=Oryza sativa subsp. japonica OX=39947 GN=Os08g0560900 PE=2 SV=1
A0A0P0XWA7	199	K	Chloroplast inner envelope protein, putative, expressed species=Oryza sativa subsp. japonica taxid=39947 gene=LOC_Os10g35010 (predicted) OS=Oryza sativa subsp. japonica OX=39947 GN=Os10g0492000 PE=4 SV=1
A0A0P0XWA7	78	K	Chloroplast inner envelope protein, putative, expressed species=Oryza sativa subsp. japonica taxid=39947 gene=LOC_Os10g35010 (predicted) OS=Oryza sativa subsp. japonica OX=39947 GN=Os10g0492000 PE=4 SV=1
A0A0P0XWA7	86	K	Chloroplast inner envelope protein, putative, expressed species=Oryza sativa subsp. japonica taxid=39947 gene=LOC_Os10g35010 (predicted) OS=Oryza sativa subsp. japonica OX=39947 GN=Os10g0492000 PE=4 SV=1
A0A0P0XWA7	386	K	Chloroplast inner envelope protein, putative, expressed species=Oryza sativa subsp. japonica taxid=39947 gene=LOC_Os10g35010 (predicted) OS=Oryza sativa subsp. japonica OX=39947 GN=Os10g0492000 PE=4 SV=1
A0A0P0Y248	327	K	Serine hydroxymethyltransferase OS=Oryza sativa subsp. japonica OX=39947 GN=Os11g0455800 PE=3 SV=1
A0A0P0Y248	435	K	Serine hydroxymethyltransferase OS=Oryza sativa subsp. japonica OX=39947 GN=Os11g0455800 PE=3 SV=1
A0A0P0Y248	200	K	Serine hydroxymethyltransferase OS=Oryza sativa subsp. japonica OX=39947 GN=Os11g0455800 PE=3 SV=1
A0A0P0Y248	183	K	Serine hydroxymethyltransferase OS=Oryza sativa subsp. japonica OX=39947 GN=Os11g0455800 PE=3 SV=1
A0A0P0Y838	183	K	Ribulose bisphosphate carboxylase large chain species=Oryza sativa subsp. japonica taxid=39947 gene=rbcL (predicted) OS=Oryza sativa subsp. japonica OX=39947 GN=Os12g0207600 PE=3 SV=1
A0A0P0Y838	177	K	Ribulose bisphosphate carboxylase large chain species=Oryza sativa subsp. japonica taxid=39947 gene=rbcL (predicted) OS=Oryza sativa subsp. japonica OX=39947 GN=Os12g0207600 PE=3 SV=1
A0A0P0Y838	175	K	Ribulose bisphosphate carboxylase large chain species=Oryza sativa subsp. japonica taxid=39947 gene=rbcL (predicted) OS=Oryza sativa subsp. japonica OX=39947 GN=Os12g0207600 PE=3 SV=1
A0A0P0Y838	466	K	Ribulose bisphosphate carboxylase large chain species=Oryza sativa subsp. japonica taxid=39947 gene=rbcL (predicted) OS=Oryza sativa subsp. japonica OX=39947 GN=Os12g0207600 PE=3 SV=1
P35685	221	K	60S ribosomal protein L7a-1 OS=Oryza sativa subsp. japonica OX=39947 GN=RPL7A-1 PE=2 SV=1
P35685	228	K	60S ribosomal protein L7a-1 OS=Oryza sativa subsp. japonica OX=39947 GN=RPL7A-1 PE=2 SV=1
P35685	94	K	60S ribosomal protein L7a-1 OS=Oryza sativa subsp. japonica OX=39947 GN=RPL7A-1 PE=2 SV=1
P35685	82	K	60S ribosomal protein L7a-1 OS=Oryza sativa subsp. japonica OX=39947 GN=RPL7A-1 PE=2 SV=1
Q69V57	132	K	Fructose-bisphosphate aldolase OS=Oryza sativa subsp. japonica OX=39947 GN=Os06g0608700 PE=2 SV=1
Q2QTJ7	138	K	Ribulose bisphosphate carboxylase small chain OS=Oryza sativa subsp. japonica OX=39947 GN=LOC_Os12g19394 PE=2 SV=1
Q2QTJ7	58	K	Ribulose bisphosphate carboxylase small chain OS=Oryza sativa subsp. japonica OX=39947 GN=LOC_Os12g19394 PE=2 SV=1
Q2QTJ7	84	K	Ribulose bisphosphate carboxylase small chain OS=Oryza sativa subsp. japonica OX=39947 GN=LOC_Os12g19394 PE=2 SV=1
Q2QTJ7	93	K	Ribulose bisphosphate carboxylase small chain OS=Oryza sativa subsp. japonica OX=39947 GN=LOC_Os12g19394 PE=2 SV=1
Q0DFA8	210	K	Calmodulin-binding protein-like species=Oryza sativa subsp. japonica taxid=39947 gene=P0644B06.3-1 (predicted) OS=Oryza sativa subsp. japonica OX=39947 GN=Os06g0104400 PE=4 SV=1
Q0DFA8	161	K	Calmodulin-binding protein-like species=Oryza sativa subsp. japonica taxid=39947 gene=P0644B06.3-1 (predicted) OS=Oryza sativa subsp. japonica OX=39947 GN=Os06g0104400 PE=4 SV=1
Q0DFA8	159	K	Calmodulin-binding protein-like species=Oryza sativa subsp. japonica taxid=39947 gene=P0644B06.3-1 (predicted) OS=Oryza sativa subsp. japonica OX=39947 GN=Os06g0104400 PE=4 SV=1
Q0DFA8	112	K	Calmodulin-binding protein-like species=Oryza sativa subsp. japonica taxid=39947 gene=P0644B06.3-1 (predicted) OS=Oryza sativa subsp. japonica OX=39947 GN=Os06g0104400 PE=4 SV=1
Q2QV45	506	K	70 kDa heat shock protein OS=Oryza sativa subsp. japonica OX=39947 GN=LOC_Os12g14070 PE=2 SV=1
Q0J709	247	K	ACT domain-containing protein DS12, chloroplastic OS=Oryza sativa subsp. japonica OX=39947 GN=Os08g0242700 PE=4 SV=2
Q0J709	129	K	ACT domain-containing protein DS12, chloroplastic OS=Oryza sativa subsp. japonica OX=39947 GN=Os08g0242700 PE=4 SV=2
Q0J709	132	K	ACT domain-containing protein DS12, chloroplastic OS=Oryza sativa subsp. japonica OX=39947 GN=Os08g0242700 PE=4 SV=2
Q0J709	137	K	ACT domain-containing protein DS12, chloroplastic OS=Oryza sativa subsp. japonica OX=39947 GN=Os08g0242700 PE=4 SV=2
Q0J8G4	144	K	Fructokinase-2 OS=Oryza sativa subsp. japonica OX=39947 GN=FRK2 PE=1 SV=1
Q0J8G4	61	K	Fructokinase-2 OS=Oryza sativa subsp. japonica OX=39947 GN=FRK2 PE=1 SV=1
Q0J8G4	296	K	Fructokinase-2 OS=Oryza sativa subsp. japonica OX=39947 GN=FRK2 PE=1 SV=1
Q0J8G4	302	K	Fructokinase-2 OS=Oryza sativa subsp. japonica OX=39947 GN=FRK2 PE=1 SV=1
Q10N21	30	K	L-ascorbate peroxidase 1, cytosolic OS=Oryza sativa subsp. japonica OX=39947 GN=APX1 PE=1 SV=1
Q10N21	223	K	L-ascorbate peroxidase 1, cytosolic OS=Oryza sativa subsp. japonica OX=39947 GN=APX1 PE=1 SV=1
Q10N21	241	K	L-ascorbate peroxidase 1, cytosolic OS=Oryza sativa subsp. japonica OX=39947 GN=APX1 PE=1 SV=1
Q10N21	52	K	L-ascorbate peroxidase 1, cytosolic OS=Oryza sativa subsp. japonica OX=39947 GN=APX1 PE=1 SV=1
Q10P27	14	K	40S ribosomal protein S20, putative, expressed OS=Oryza sativa subsp. japonica OX=39947 GN=LOC_Os03g14530 PE=2 SV=1
Q10P27	67	K	40S ribosomal protein S20, putative, expressed OS=Oryza sativa subsp. japonica OX=39947 GN=LOC_Os03g14530 PE=2 SV=1
Q10P27	35	K	40S ribosomal protein S20, putative, expressed OS=Oryza sativa subsp. japonica OX=39947 GN=LOC_Os03g14530 PE=2 SV=1
Q10P27	42	K	40S ribosomal protein S20, putative, expressed OS=Oryza sativa subsp. japonica OX=39947 GN=LOC_Os03g14530 PE=2 SV=1
Q10S34	851	K	Aconitate hydratase OS=Oryza sativa subsp. japonica OX=39947 GN=LOC_Os03g04410 PE=3 SV=1
Q10S34	842	K	Aconitate hydratase OS=Oryza sativa subsp. japonica OX=39947 GN=LOC_Os03g04410 PE=3 SV=1
Q10S34	413	K	Aconitate hydratase OS=Oryza sativa subsp. japonica OX=39947 GN=LOC_Os03g04410 PE=3 SV=1
Q10S34	515	K	Aconitate hydratase OS=Oryza sativa subsp. japonica OX=39947 GN=LOC_Os03g04410 PE=3 SV=1
Q2QLY5	679	K	5-methyltetrahydropteroyltriglutamate--homocysteine methyltransferase 1 OS=Oryza sativa subsp. japonica OX=39947 GN=Os12g0623900 PE=2 SV=1
Q2QLY5	36	K	5-methyltetrahydropteroyltriglutamate--homocysteine methyltransferase 1 OS=Oryza sativa subsp. japonica OX=39947 GN=Os12g0623900 PE=2 SV=1
Q2QLY5	407	K	5-methyltetrahydropteroyltriglutamate--homocysteine methyltransferase 1 OS=Oryza sativa subsp. japonica OX=39947 GN=Os12g0623900 PE=2 SV=1
Q2QLY5	756	K	5-methyltetrahydropteroyltriglutamate--homocysteine methyltransferase 1 OS=Oryza sativa subsp. japonica OX=39947 GN=Os12g0623900 PE=2 SV=1
Q2QV45	159	K	70 kDa heat shock protein OS=Oryza sativa subsp. japonica OX=39947 GN=LOC_Os12g14070 PE=2 SV=1
Q2QV45	196	K	70 kDa heat shock protein OS=Oryza sativa subsp. japonica OX=39947 GN=LOC_Os12g14070 PE=2 SV=1
Q2QV45	188	K	70 kDa heat shock protein OS=Oryza sativa subsp. japonica OX=39947 GN=LOC_Os12g14070 PE=2 SV=1
Q53LQ0	368	K	Protein disulfide isomerase-like 1-1 OS=Oryza sativa subsp. japonica OX=39947 GN=PDIL1-1 PE=2 SV=1
Q53LQ0	111	K	Protein disulfide isomerase-like 1-1 OS=Oryza sativa subsp. japonica OX=39947 GN=PDIL1-1 PE=2 SV=1
Q53LQ0	271	K	Protein disulfide isomerase-like 1-1 OS=Oryza sativa subsp. japonica OX=39947 GN=PDIL1-1 PE=2 SV=1
Q53LQ0	128	K	Protein disulfide isomerase-like 1-1 OS=Oryza sativa subsp. japonica OX=39947 GN=PDIL1-1 PE=2 SV=1
Q60E59	134	K	Ribosomal protein OS=Oryza sativa subsp. japonica OX=39947 GN=Os05g0388500 PE=2 SV=1
Q60E59	195	K	Ribosomal protein OS=Oryza sativa subsp. japonica OX=39947 GN=Os05g0388500 PE=2 SV=1
Q60E59	174	K	Ribosomal protein OS=Oryza sativa subsp. japonica OX=39947 GN=Os05g0388500 PE=2 SV=1
Q60E59	250	K	Ribosomal protein OS=Oryza sativa subsp. japonica OX=39947 GN=Os05g0388500 PE=2 SV=1
Q6H6C7	58	K	Phosphoglycerate kinase OS=Oryza sativa subsp. japonica OX=39947 GN=Os02g0169300 PE=2 SV=1
Q6H6C7	74	K	Phosphoglycerate kinase OS=Oryza sativa subsp. japonica OX=39947 GN=Os02g0169300 PE=2 SV=1
Q6H6C7	206	K	Phosphoglycerate kinase OS=Oryza sativa subsp. japonica OX=39947 GN=Os02g0169300 PE=2 SV=1
Q69V57	7	K	Fructose-bisphosphate aldolase OS=Oryza sativa subsp. japonica OX=39947 GN=Os06g0608700 PE=2 SV=1
Q69V57	17	K	Fructose-bisphosphate aldolase OS=Oryza sativa subsp. japonica OX=39947 GN=Os06g0608700 PE=2 SV=1
Q69V57	211	K	Fructose-bisphosphate aldolase OS=Oryza sativa subsp. japonica OX=39947 GN=Os06g0608700 PE=2 SV=1
Q6AVZ8	258	K	Peroxidase OS=Oryza sativa subsp. japonica OX=39947 GN=prx65 PE=2 SV=1
Q6AVZ8	261	K	Peroxidase OS=Oryza sativa subsp. japonica OX=39947 GN=prx65 PE=2 SV=1
Q6AVZ8	319	K	Peroxidase OS=Oryza sativa subsp. japonica OX=39947 GN=prx65 PE=2 SV=1
Q6AVZ8	48	K	Peroxidase OS=Oryza sativa subsp. japonica OX=39947 GN=prx65 PE=2 SV=1
Q6H6C7	50	K	Phosphoglycerate kinase OS=Oryza sativa subsp. japonica OX=39947 GN=Os02g0169300 PE=2 SV=1
Q6YY64	70	K	60S ribosomal protein L6 OS=Oryza sativa subsp. japonica OX=39947 GN=Os02g0591700 PE=2 SV=1
Q6YY64	6	K	60S ribosomal protein L6 OS=Oryza sativa subsp. japonica OX=39947 GN=Os02g0591700 PE=2 SV=1
Q6YY64	182	K	60S ribosomal protein L6 OS=Oryza sativa subsp. japonica OX=39947 GN=Os02g0591700 PE=2 SV=1
Q6YY64	97	K	60S ribosomal protein L6 OS=Oryza sativa subsp. japonica OX=39947 GN=Os02g0591700 PE=2 SV=1
Q6YZX6	698	K	Putative aconitate hydratase, cytoplasmic OS=Oryza sativa subsp. japonica OX=39947 GN=Os08g0191100 PE=3 SV=1
Q6YZX6	736	K	Putative aconitate hydratase, cytoplasmic OS=Oryza sativa subsp. japonica OX=39947 GN=Os08g0191100 PE=3 SV=1
Q6YZX6	754	K	Putative aconitate hydratase, cytoplasmic OS=Oryza sativa subsp. japonica OX=39947 GN=Os08g0191100 PE=3 SV=1
Q6YZX6	418	K	Putative aconitate hydratase, cytoplasmic OS=Oryza sativa subsp. japonica OX=39947 GN=Os08g0191100 PE=3 SV=1
Q6Z4E4	119	K	Methylmalonate semi-aldehyde dehydrogenase OS=Oryza sativa subsp. japonica OX=39947 GN=Os07g0188800 PE=2 SV=1
Q6Z4E4	370	K	Methylmalonate semi-aldehyde dehydrogenase OS=Oryza sativa subsp. japonica OX=39947 GN=Os07g0188800 PE=2 SV=1
Q6Z4E4	108	K	Methylmalonate semi-aldehyde dehydrogenase OS=Oryza sativa subsp. japonica OX=39947 GN=Os07g0188800 PE=2 SV=1
Q6Z4E4	443	K	Methylmalonate semi-aldehyde dehydrogenase OS=Oryza sativa subsp. japonica OX=39947 GN=Os07g0188800 PE=2 SV=1
Q6ZH98	44	K	Peptidyl-prolyl cis-trans isomerase OS=Oryza sativa subsp. japonica OX=39947 GN=Os02g0121300 PE=2 SV=1
Q6ZH98	96	K	Peptidyl-prolyl cis-trans isomerase OS=Oryza sativa subsp. japonica OX=39947 GN=Os02g0121300 PE=2 SV=1
Q6ZH98	89	K	Peptidyl-prolyl cis-trans isomerase OS=Oryza sativa subsp. japonica OX=39947 GN=Os02g0121300 PE=2 SV=1
Q6ZH98	56	K	Peptidyl-prolyl cis-trans isomerase OS=Oryza sativa subsp. japonica OX=39947 GN=Os02g0121300 PE=2 SV=1
Q75M08	190	K	Protein disulfide isomerase-like 2-1 OS=Oryza sativa subsp. japonica OX=39947 GN=PDIL2-1 PE=2 SV=2
Q75M08	217	K	Protein disulfide isomerase-like 2-1 OS=Oryza sativa subsp. japonica OX=39947 GN=PDIL2-1 PE=2 SV=2
Q75M08	71	K	Protein disulfide isomerase-like 2-1 OS=Oryza sativa subsp. japonica OX=39947 GN=PDIL2-1 PE=2 SV=2
Q75M08	311	K	Protein disulfide isomerase-like 2-1 OS=Oryza sativa subsp. japonica OX=39947 GN=PDIL2-1 PE=2 SV=2
Q7F1F2	94	K	Peptidylprolyl isomerase OS=Oryza sativa subsp. japonica OX=39947 GN=OJ1191_A10.119 PE=2 SV=1
Q7F1F2	307	K	Peptidylprolyl isomerase OS=Oryza sativa subsp. japonica OX=39947 GN=OJ1191_A10.119 PE=2 SV=1
Q7F1F2	530	K	Peptidylprolyl isomerase OS=Oryza sativa subsp. japonica OX=39947 GN=OJ1191_A10.119 PE=2 SV=1
Q7F1F2	465	K	Peptidylprolyl isomerase OS=Oryza sativa subsp. japonica OX=39947 GN=OJ1191_A10.119 PE=2 SV=1
Q7FAH2	271	K	Glyceraldehyde-3-phosphate dehydrogenase 2, cytosolic OS=Oryza sativa subsp. japonica OX=39947 GN=GAPC2 PE=1 SV=1
Q7FAH2	67	K	Glyceraldehyde-3-phosphate dehydrogenase 2, cytosolic OS=Oryza sativa subsp. japonica OX=39947 GN=GAPC2 PE=1 SV=1
Q7FAH2	229	K	Glyceraldehyde-3-phosphate dehydrogenase 2, cytosolic OS=Oryza sativa subsp. japonica OX=39947 GN=GAPC2 PE=1 SV=1
Q7FAH2	57	K	Glyceraldehyde-3-phosphate dehydrogenase 2, cytosolic OS=Oryza sativa subsp. japonica OX=39947 GN=GAPC2 PE=1 SV=1
Q84NW1	257	K	ATP synthase subunit gamma, chloroplastic species=Zea mays taxid=4577 gene=ATPG_3 (predicted) OS=Oryza sativa subsp. japonica OX=39947 GN=P0580A11.134 PE=2 SV=1
Q84NW1	59	K	ATP synthase subunit gamma, chloroplastic species=Zea mays taxid=4577 gene=ATPG_3 (predicted) OS=Oryza sativa subsp. japonica OX=39947 GN=P0580A11.134 PE=2 SV=1
Q84NW1	65	K	ATP synthase subunit gamma, chloroplastic species=Zea mays taxid=4577 gene=ATPG_3 (predicted) OS=Oryza sativa subsp. japonica OX=39947 GN=P0580A11.134 PE=2 SV=1
Q84NW1	53	K	ATP synthase subunit gamma, chloroplastic species=Zea mays taxid=4577 gene=ATPG_3 (predicted) OS=Oryza sativa subsp. japonica OX=39947 GN=P0580A11.134 PE=2 SV=1
Q84P97	268	K	Mitochondrial outer membrane protein porin 5 OS=Oryza sativa subsp. japonica OX=39947 GN=VDAC5 PE=2 SV=1
Q84P97	62	K	Mitochondrial outer membrane protein porin 5 OS=Oryza sativa subsp. japonica OX=39947 GN=VDAC5 PE=2 SV=1
Q84P97	237	K	Mitochondrial outer membrane protein porin 5 OS=Oryza sativa subsp. japonica OX=39947 GN=VDAC5 PE=2 SV=1
Q84P97	98	K	Mitochondrial outer membrane protein porin 5 OS=Oryza sativa subsp. japonica OX=39947 GN=VDAC5 PE=2 SV=1
Q943W1	131	K	Oxygen-evolving enhancer protein 1, chloroplastic species=Panicum miliaceum taxid=4540 gene=C2845_PM08G30570 (predicted) OS=Oryza sativa subsp. japonica OX=39947 GN=Os01g0501800 PE=2 SV=1
Q943W1	136	K	Oxygen-evolving enhancer protein 1, chloroplastic species=Panicum miliaceum taxid=4540 gene=C2845_PM08G30570 (predicted) OS=Oryza sativa subsp. japonica OX=39947 GN=Os01g0501800 PE=2 SV=1
Q943W1	101	K	Oxygen-evolving enhancer protein 1, chloroplastic species=Panicum miliaceum taxid=4540 gene=C2845_PM08G30570 (predicted) OS=Oryza sativa subsp. japonica OX=39947 GN=Os01g0501800 PE=2 SV=1
Q943W1	161	K	Oxygen-evolving enhancer protein 1, chloroplastic species=Panicum miliaceum taxid=4540 gene=C2845_PM08G30570 (predicted) OS=Oryza sativa subsp. japonica OX=39947 GN=Os01g0501800 PE=2 SV=1
Q9AQZ5	719	K	70 kDa heat shock protein OS=Oryza sativa subsp. japonica OX=39947 GN=Os01g0180800 PE=2 SV=1
Q9AQZ5	219	K	70 kDa heat shock protein OS=Oryza sativa subsp. japonica OX=39947 GN=Os01g0180800 PE=2 SV=1
Q9AQZ5	245	K	70 kDa heat shock protein OS=Oryza sativa subsp. japonica OX=39947 GN=Os01g0180800 PE=2 SV=1
Q9AQZ5	635	K	70 kDa heat shock protein OS=Oryza sativa subsp. japonica OX=39947 GN=Os01g0180800 PE=2 SV=1
A0A0N7KGD8	275	K	Oligopeptidase A-like species=Oryza sativa subsp. japonica taxid=39947 gene=Os02g0830100 (predicted) OS=Oryza sativa subsp. japonica OX=39947 GN=Os02g0830100 PE=3 SV=1
A0A0N7KGD8	153	K	Oligopeptidase A-like species=Oryza sativa subsp. japonica taxid=39947 gene=Os02g0830100 (predicted) OS=Oryza sativa subsp. japonica OX=39947 GN=Os02g0830100 PE=3 SV=1
A0A0N7KGD8	167	K	Oligopeptidase A-like species=Oryza sativa subsp. japonica taxid=39947 gene=Os02g0830100 (predicted) OS=Oryza sativa subsp. japonica OX=39947 GN=Os02g0830100 PE=3 SV=1
A0A0P0VUA6	215	K	40S ribosomal protein S3a species=Oryza rufipogon taxid=4529 (predicted) OS=Oryza sativa subsp. japonica OX=39947 GN=Os03g0200500 PE=3 SV=1
A0A0P0VUA6	55	K	40S ribosomal protein S3a species=Oryza rufipogon taxid=4529 (predicted) OS=Oryza sativa subsp. japonica OX=39947 GN=Os03g0200500 PE=3 SV=1
A0A0P0VUA6	48	K	40S ribosomal protein S3a species=Oryza rufipogon taxid=4529 (predicted) OS=Oryza sativa subsp. japonica OX=39947 GN=Os03g0200500 PE=3 SV=1
A0A0P0VIB4	51	K	40S ribosomal protein S7 OS=Oryza sativa subsp. japonica OX=39947 GN=Os02g0324500 PE=3 SV=1
A0A0P0VIB4	55	K	40S ribosomal protein S7 OS=Oryza sativa subsp. japonica OX=39947 GN=Os02g0324500 PE=3 SV=1
A0A0P0VIB4	56	K	40S ribosomal protein S7 OS=Oryza sativa subsp. japonica OX=39947 GN=Os02g0324500 PE=3 SV=1
Q69UU3	214	K	Alanine aminotransferase species=Oryza sativa subsp. indica taxid=39946 (predicted) OS=Oryza sativa subsp. japonica OX=39947 GN=P0585H11.115 PE=2 SV=1
A0A0P0WYZ5	471	K	Glycine cleavage system P protein species=Oryza sativa subsp. japonica taxid=39947 gene=OsJ_21958 (predicted) OS=Oryza sativa subsp. japonica OX=39947 GN=Os06g0611900 PE=4 SV=1
A0A0P0WYZ5	337	K	Glycine cleavage system P protein species=Oryza sativa subsp. japonica taxid=39947 gene=OsJ_21958 (predicted) OS=Oryza sativa subsp. japonica OX=39947 GN=Os06g0611900 PE=4 SV=1
A0A0P0WYZ5	28	K	Glycine cleavage system P protein species=Oryza sativa subsp. japonica taxid=39947 gene=OsJ_21958 (predicted) OS=Oryza sativa subsp. japonica OX=39947 GN=Os06g0611900 PE=4 SV=1
Q6ER67	53	K	Ribosomal protein OS=Oryza sativa subsp. japonica OX=39947 GN=Os02g0321900 PE=2 SV=1
Q2QU06	399	K	60 kDa chaperonin alpha subunit OS=Oryza sativa subsp. japonica OX=39947 GN=LOC_Os12g17910 PE=2 SV=1
A3BLC3	222	K	Ribosome-recycling factor, chloroplastic OS=Oryza sativa subsp. japonica OX=39947 GN=Os07g0570700 PE=2 SV=2
A3BLC3	157	K	Ribosome-recycling factor, chloroplastic OS=Oryza sativa subsp. japonica OX=39947 GN=Os07g0570700 PE=2 SV=2
A3BLC3	200	K	Ribosome-recycling factor, chloroplastic OS=Oryza sativa subsp. japonica OX=39947 GN=Os07g0570700 PE=2 SV=2
Q6ER67	132	K	Ribosomal protein OS=Oryza sativa subsp. japonica OX=39947 GN=Os02g0321900 PE=2 SV=1
Q6ER67	3	K	Ribosomal protein OS=Oryza sativa subsp. japonica OX=39947 GN=Os02g0321900 PE=2 SV=1
O80414	210	K	Mitochondrial phosphate transporter OS=Oryza sativa subsp. japonica OX=39947 GN=Os02g0767500 PE=2 SV=1
O80414	309	K	Mitochondrial phosphate transporter OS=Oryza sativa subsp. japonica OX=39947 GN=Os02g0767500 PE=2 SV=1
O80414	222	K	Mitochondrial phosphate transporter OS=Oryza sativa subsp. japonica OX=39947 GN=Os02g0767500 PE=2 SV=1
P0C031	48	K	Ubiquitin-NEDD8-like protein RUB2 OS=Oryza sativa subsp. japonica OX=39947 GN=RUB2 PE=2 SV=2
P0C031	124	K	Ubiquitin-NEDD8-like protein RUB2 OS=Oryza sativa subsp. japonica OX=39947 GN=RUB2 PE=2 SV=2
P0C031	6	K	Ubiquitin-NEDD8-like protein RUB2 OS=Oryza sativa subsp. japonica OX=39947 GN=RUB2 PE=2 SV=2
P0C2Z6	377	K	ATP synthase subunit alpha, chloroplastic OS=Oryza sativa subsp. japonica OX=39947 GN=atpA PE=3 SV=1
P0C2Z6	456	K	ATP synthase subunit alpha, chloroplastic OS=Oryza sativa subsp. japonica OX=39947 GN=atpA PE=3 SV=1
P0C2Z6	176	K	ATP synthase subunit alpha, chloroplastic OS=Oryza sativa subsp. japonica OX=39947 GN=atpA PE=3 SV=1
P0C522	387	K	ATP synthase subunit alpha, mitochondrial OS=Oryza sativa subsp. japonica OX=39947 GN=ATPA PE=1 SV=1
P0C522	394	K	ATP synthase subunit alpha, mitochondrial OS=Oryza sativa subsp. japonica OX=39947 GN=ATPA PE=1 SV=1
P0C522	486	K	ATP synthase subunit alpha, mitochondrial OS=Oryza sativa subsp. japonica OX=39947 GN=ATPA PE=1 SV=1
P30298	164	K	Sucrose synthase 2 OS=Oryza sativa subsp. japonica OX=39947 GN=SUS2 PE=1 SV=2
P30298	632	K	Sucrose synthase 2 OS=Oryza sativa subsp. japonica OX=39947 GN=SUS2 PE=1 SV=2
P30298	38	K	Sucrose synthase 2 OS=Oryza sativa subsp. japonica OX=39947 GN=SUS2 PE=1 SV=2
P31691	127	K	ADP,ATP carrier protein, mitochondrial OS=Oryza sativa subsp. japonica OX=39947 GN=Os02g0718900 PE=2 SV=1
P31691	242	K	ADP,ATP carrier protein, mitochondrial OS=Oryza sativa subsp. japonica OX=39947 GN=Os02g0718900 PE=2 SV=1
P31691	107	K	ADP,ATP carrier protein, mitochondrial OS=Oryza sativa subsp. japonica OX=39947 GN=Os02g0718900 PE=2 SV=1
P31924	172	K	Sucrose synthase 1 OS=Oryza sativa subsp. japonica OX=39947 GN=SUS1 PE=1 SV=1
P31924	447	K	Sucrose synthase 1 OS=Oryza sativa subsp. japonica OX=39947 GN=SUS1 PE=1 SV=1
P31924	588	K	Sucrose synthase 1 OS=Oryza sativa subsp. japonica OX=39947 GN=SUS1 PE=1 SV=1
P49027	142	K	Guanine nucleotide-binding protein subunit beta-like protein A OS=Oryza sativa subsp. japonica OX=39947 GN=RACK1A PE=1 SV=1
P49027	192	K	Guanine nucleotide-binding protein subunit beta-like protein A OS=Oryza sativa subsp. japonica OX=39947 GN=RACK1A PE=1 SV=1
P49027	200	K	Guanine nucleotide-binding protein subunit beta-like protein A OS=Oryza sativa subsp. japonica OX=39947 GN=RACK1A PE=1 SV=1
Q0E4K1	125	K	Catalase isozyme A OS=Oryza sativa subsp. japonica OX=39947 GN=CATA PE=1 SV=1
Q0DEF1	244	K	Putative esterase species=Oryza sativa subsp. indica taxid=39946 gene=K0219D02.24 (predicted) OS=Oryza sativa subsp. japonica OX=39947 GN=KMK0024M20.13 PE=4 SV=1
Q0DEF1	222	K	Putative esterase species=Oryza sativa subsp. indica taxid=39946 gene=K0219D02.24 (predicted) OS=Oryza sativa subsp. japonica OX=39947 GN=KMK0024M20.13 PE=4 SV=1
Q0DEF1	237	K	Putative esterase species=Oryza sativa subsp. indica taxid=39946 gene=K0219D02.24 (predicted) OS=Oryza sativa subsp. japonica OX=39947 GN=KMK0024M20.13 PE=4 SV=1
Q0DKF0	74	K	60S ribosomal protein L10-2 OS=Oryza sativa subsp. japonica OX=39947 GN=SG12 PE=2 SV=1
Q0DKF0	198	K	60S ribosomal protein L10-2 OS=Oryza sativa subsp. japonica OX=39947 GN=SG12 PE=2 SV=1
Q0DKF0	101	K	60S ribosomal protein L10-2 OS=Oryza sativa subsp. japonica OX=39947 GN=SG12 PE=2 SV=1
Q0E4K1	150	K	Catalase isozyme A OS=Oryza sativa subsp. japonica OX=39947 GN=CATA PE=1 SV=1
Q0E4K1	223	K	Catalase isozyme A OS=Oryza sativa subsp. japonica OX=39947 GN=CATA PE=1 SV=1
Q0IQF7	101	K	40S ribosomal protein S16 OS=Oryza sativa subsp. japonica OX=39947 GN=RPS16A PE=2 SV=1
Q0IQF7	80	K	40S ribosomal protein S16 OS=Oryza sativa subsp. japonica OX=39947 GN=RPS16A PE=2 SV=1
Q0IQF7	53	K	40S ribosomal protein S16 OS=Oryza sativa subsp. japonica OX=39947 GN=RPS16A PE=2 SV=1
Q0JAF4	262	K	B0403H10-OSIGBa0105A11.15 protein species=Oryza sativa taxid=4530 gene=B0403H10-OSIGBa0105A11.15 (predicted) OS=Oryza sativa subsp. japonica OX=39947 GN=Os04g0602100 PE=2 SV=1
Q0JAF4	333	K	B0403H10-OSIGBa0105A11.15 protein species=Oryza sativa taxid=4530 gene=B0403H10-OSIGBa0105A11.15 (predicted) OS=Oryza sativa subsp. japonica OX=39947 GN=Os04g0602100 PE=2 SV=1
Q0JAF4	303	K	B0403H10-OSIGBa0105A11.15 protein species=Oryza sativa taxid=4530 gene=B0403H10-OSIGBa0105A11.15 (predicted) OS=Oryza sativa subsp. japonica OX=39947 GN=Os04g0602100 PE=2 SV=1
Q10A14	387	K	Alanine--tRNA ligase OS=Oryza sativa subsp. japonica OX=39947 GN=LOC_Os10g10244 PE=2 SV=1
Q10A14	673	K	Alanine--tRNA ligase OS=Oryza sativa subsp. japonica OX=39947 GN=LOC_Os10g10244 PE=2 SV=1
Q10A14	835	K	Alanine--tRNA ligase OS=Oryza sativa subsp. japonica OX=39947 GN=LOC_Os10g10244 PE=2 SV=1
Q10D68	467	K	Serine hydroxymethyltransferase OS=Oryza sativa subsp. japonica OX=39947 GN=LOC_Os03g52840 PE=2 SV=1
Q10D68	361	K	Serine hydroxymethyltransferase OS=Oryza sativa subsp. japonica OX=39947 GN=LOC_Os03g52840 PE=2 SV=1
Q10D68	221	K	Serine hydroxymethyltransferase OS=Oryza sativa subsp. japonica OX=39947 GN=LOC_Os03g52840 PE=2 SV=1
Q10N30	165	K	50S ribosomal protein L10 species=Oryza sativa taxid=4530 gene=rpl10 (predicted) OS=Oryza sativa subsp. japonica OX=39947 GN=LOC_Os03g17580 PE=2 SV=1
Q10N30	93	K	50S ribosomal protein L10 species=Oryza sativa taxid=4530 gene=rpl10 (predicted) OS=Oryza sativa subsp. japonica OX=39947 GN=LOC_Os03g17580 PE=2 SV=1
Q10N30	74	K	50S ribosomal protein L10 species=Oryza sativa taxid=4530 gene=rpl10 (predicted) OS=Oryza sativa subsp. japonica OX=39947 GN=LOC_Os03g17580 PE=2 SV=1
Q10S82	150	K	Catalase isozyme C OS=Oryza sativa subsp. japonica OX=39947 GN=CATC PE=1 SV=1
Q10S82	223	K	Catalase isozyme C OS=Oryza sativa subsp. japonica OX=39947 GN=CATC PE=1 SV=1
Q10S82	481	K	Catalase isozyme C OS=Oryza sativa subsp. japonica OX=39947 GN=CATC PE=1 SV=1
Q2QU06	58	K	60 kDa chaperonin alpha subunit OS=Oryza sativa subsp. japonica OX=39947 GN=LOC_Os12g17910 PE=2 SV=1
Q2QU06	261	K	60 kDa chaperonin alpha subunit OS=Oryza sativa subsp. japonica OX=39947 GN=LOC_Os12g17910 PE=2 SV=1
Q2QVG9	680	K	Chaperone protein ClpC2, chloroplastic OS=Oryza sativa subsp. japonica OX=39947 GN=CLPC2 PE=2 SV=2
Q2QVG9	267	K	Chaperone protein ClpC2, chloroplastic OS=Oryza sativa subsp. japonica OX=39947 GN=CLPC2 PE=2 SV=2
Q2QVG9	137	K	Chaperone protein ClpC2, chloroplastic OS=Oryza sativa subsp. japonica OX=39947 GN=CLPC2 PE=2 SV=2
Q40680	16	K	Elongation factor 1-delta 1 OS=Oryza sativa subsp. japonica OX=39947 GN=Os07g0614500 PE=2 SV=3
Q40680	177	K	Elongation factor 1-delta 1 OS=Oryza sativa subsp. japonica OX=39947 GN=Os07g0614500 PE=2 SV=3
Q40680	167	K	Elongation factor 1-delta 1 OS=Oryza sativa subsp. japonica OX=39947 GN=Os07g0614500 PE=2 SV=3
Q5JNB0	244	K	Cysteine synthase OS=Oryza sativa subsp. japonica OX=39947 GN=Os01g0978100 PE=2 SV=1
Q5JNB0	294	K	Cysteine synthase OS=Oryza sativa subsp. japonica OX=39947 GN=Os01g0978100 PE=2 SV=1
Q5JNB0	361	K	Cysteine synthase OS=Oryza sativa subsp. japonica OX=39947 GN=Os01g0978100 PE=2 SV=1
Q5QMK7	418	K	2,3-bisphosphoglycerate-independent phosphoglycerate mutase species=Zea mays taxid=4577 (predicted) OS=Oryza sativa subsp. japonica OX=39947 GN=Os01g0817700 PE=2 SV=1
Q5QMK7	15	K	2,3-bisphosphoglycerate-independent phosphoglycerate mutase species=Zea mays taxid=4577 (predicted) OS=Oryza sativa subsp. japonica OX=39947 GN=Os01g0817700 PE=2 SV=1
Q5QMK7	99	K	2,3-bisphosphoglycerate-independent phosphoglycerate mutase species=Zea mays taxid=4577 (predicted) OS=Oryza sativa subsp. japonica OX=39947 GN=Os01g0817700 PE=2 SV=1
Q5VQG4	305	K	Galactinol--sucrose galactosyltransferase OS=Oryza sativa subsp. japonica OX=39947 GN=RFS PE=1 SV=1
Q5VQG4	90	K	Galactinol--sucrose galactosyltransferase OS=Oryza sativa subsp. japonica OX=39947 GN=RFS PE=1 SV=1
Q5VQG4	299	K	Galactinol--sucrose galactosyltransferase OS=Oryza sativa subsp. japonica OX=39947 GN=RFS PE=1 SV=1
Q5VR43	275	K	MAR-binding filament-like protein 1 species=Dichanthelium oligosanthes taxid=888268 gene=BAE44_0020799 (predicted) OS=Oryza sativa subsp. japonica OX=39947 GN=Os01g0180300 PE=2 SV=1
Q5VR43	415	K	MAR-binding filament-like protein 1 species=Dichanthelium oligosanthes taxid=888268 gene=BAE44_0020799 (predicted) OS=Oryza sativa subsp. japonica OX=39947 GN=Os01g0180300 PE=2 SV=1
Q5VR43	296	K	MAR-binding filament-like protein 1 species=Dichanthelium oligosanthes taxid=888268 gene=BAE44_0020799 (predicted) OS=Oryza sativa subsp. japonica OX=39947 GN=Os01g0180300 PE=2 SV=1
Q5Z974	256	K	ATP-dependent zinc metalloprotease FTSH 1, chloroplastic OS=Oryza sativa subsp. japonica OX=39947 GN=FTSH1 PE=2 SV=1
Q5Z974	263	K	ATP-dependent zinc metalloprotease FTSH 1, chloroplastic OS=Oryza sativa subsp. japonica OX=39947 GN=FTSH1 PE=2 SV=1
Q5Z974	409	K	ATP-dependent zinc metalloprotease FTSH 1, chloroplastic OS=Oryza sativa subsp. japonica OX=39947 GN=FTSH1 PE=2 SV=1
Q69RN2	14	K	Chitinase III-like protein OS=Oryza sativa subsp. japonica OX=39947 GN=Os07g0500300 PE=2 SV=1
Q69RN2	111	K	Chitinase III-like protein OS=Oryza sativa subsp. japonica OX=39947 GN=Os07g0500300 PE=2 SV=1
Q69RN2	150	K	Chitinase III-like protein OS=Oryza sativa subsp. japonica OX=39947 GN=Os07g0500300 PE=2 SV=1
Q69SV0	340	K	Probable L-ascorbate peroxidase 8, chloroplastic OS=Oryza sativa subsp. japonica OX=39947 GN=APX8 PE=1 SV=2
Q69SV0	264	K	Probable L-ascorbate peroxidase 8, chloroplastic OS=Oryza sativa subsp. japonica OX=39947 GN=APX8 PE=1 SV=2
Q69SV0	322	K	Probable L-ascorbate peroxidase 8, chloroplastic OS=Oryza sativa subsp. japonica OX=39947 GN=APX8 PE=1 SV=2
Q69UU3	97	K	Alanine aminotransferase species=Oryza sativa subsp. indica taxid=39946 (predicted) OS=Oryza sativa subsp. japonica OX=39947 GN=P0585H11.115 PE=2 SV=1
Q69UU3	470	K	Alanine aminotransferase species=Oryza sativa subsp. indica taxid=39946 (predicted) OS=Oryza sativa subsp. japonica OX=39947 GN=P0585H11.115 PE=2 SV=1
Q9SDG6	26	K	60S ribosomal protein L30 OS=Oryza sativa subsp. japonica OX=39947 GN=RPL30 PE=3 SV=1
Q9SDG6	17	K	60S ribosomal protein L30 OS=Oryza sativa subsp. japonica OX=39947 GN=RPL30 PE=3 SV=1
Q6ZFI6	240	K	Serine--glyoxylate aminotransferase species=Dichanthelium oligosanthes taxid=888268 gene=BAE44_0025809 (predicted) OS=Oryza sativa subsp. japonica OX=39947 GN=Os08g0502700 PE=2 SV=1
Q6ZFI6	296	K	Serine--glyoxylate aminotransferase species=Dichanthelium oligosanthes taxid=888268 gene=BAE44_0025809 (predicted) OS=Oryza sativa subsp. japonica OX=39947 GN=Os08g0502700 PE=2 SV=1
Q6ZFI6	345	K	Serine--glyoxylate aminotransferase species=Dichanthelium oligosanthes taxid=888268 gene=BAE44_0025809 (predicted) OS=Oryza sativa subsp. japonica OX=39947 GN=Os08g0502700 PE=2 SV=1
Q6ZI53	182	K	Elongation factor Tu OS=Oryza sativa subsp. japonica OX=39947 GN=OJ1126_D09.31-1 PE=2 SV=1
Q6ZI53	306	K	Elongation factor Tu OS=Oryza sativa subsp. japonica OX=39947 GN=OJ1126_D09.31-1 PE=2 SV=1
Q6ZI53	372	K	Elongation factor Tu OS=Oryza sativa subsp. japonica OX=39947 GN=OJ1126_D09.31-1 PE=2 SV=1
Q6ZJI9	58	K	Acyl carrier protein OS=Oryza sativa subsp. japonica OX=39947 GN=Os08g0549300 PE=2 SV=1
Q6ZJI9	64	K	Acyl carrier protein OS=Oryza sativa subsp. japonica OX=39947 GN=Os08g0549300 PE=2 SV=1
Q6ZJI9	65	K	Acyl carrier protein OS=Oryza sativa subsp. japonica OX=39947 GN=Os08g0549300 PE=2 SV=1
Q7GD79	74	K	GTP-binding nuclear protein Ran-2 OS=Oryza sativa subsp. japonica OX=39947 GN=RAN2 PE=2 SV=1
Q7GD79	145	K	GTP-binding nuclear protein Ran-2 OS=Oryza sativa subsp. japonica OX=39947 GN=RAN2 PE=2 SV=1
Q7GD79	102	K	GTP-binding nuclear protein Ran-2 OS=Oryza sativa subsp. japonica OX=39947 GN=RAN2 PE=2 SV=1
Q7XBY4	284	K	Mitochondrial carnitine/acylcarnitine carrier, putative, expressed OS=Oryza sativa subsp. japonica OX=39947 GN=LOC_Os10g42299 PE=2 SV=1
Q7XBY4	266	K	Mitochondrial carnitine/acylcarnitine carrier, putative, expressed OS=Oryza sativa subsp. japonica OX=39947 GN=LOC_Os10g42299 PE=2 SV=1
Q7XBY4	191	K	Mitochondrial carnitine/acylcarnitine carrier, putative, expressed OS=Oryza sativa subsp. japonica OX=39947 GN=LOC_Os10g42299 PE=2 SV=1
Q7XEQ3	72	K	40S ribosomal protein S17-4, putative, expressed OS=Oryza sativa subsp. japonica OX=39947 GN=LOC_Os10g27190 PE=3 SV=1
Q7XEQ3	49	K	40S ribosomal protein S17-4, putative, expressed OS=Oryza sativa subsp. japonica OX=39947 GN=LOC_Os10g27190 PE=3 SV=1
Q7XEQ3	19	K	40S ribosomal protein S17-4, putative, expressed OS=Oryza sativa subsp. japonica OX=39947 GN=LOC_Os10g27190 PE=3 SV=1
Q7XIJ9	168	K	Peptidyl-prolyl cis-trans isomerase CYP37 chloroplastic species=Zea mays taxid=4577 gene=103647754 (predicted) OS=Oryza sativa subsp. japonica OX=39947 GN=OJ1773_H01.112-2 PE=4 SV=1
Q7XIJ9	292	K	Peptidyl-prolyl cis-trans isomerase CYP37 chloroplastic species=Zea mays taxid=4577 gene=103647754 (predicted) OS=Oryza sativa subsp. japonica OX=39947 GN=OJ1773_H01.112-2 PE=4 SV=1
Q7XIJ9	414	K	Peptidyl-prolyl cis-trans isomerase CYP37 chloroplastic species=Zea mays taxid=4577 gene=103647754 (predicted) OS=Oryza sativa subsp. japonica OX=39947 GN=OJ1773_H01.112-2 PE=4 SV=1
Q7XPY2	936	K	Plasma membrane ATPase OS=Oryza sativa subsp. japonica OX=39947 GN=Os04g0656100 PE=2 SV=1
Q7XPY2	740	K	Plasma membrane ATPase OS=Oryza sativa subsp. japonica OX=39947 GN=Os04g0656100 PE=2 SV=1
Q7XPY2	449	K	Plasma membrane ATPase OS=Oryza sativa subsp. japonica OX=39947 GN=Os04g0656100 PE=2 SV=1
Q7XV86	325	K	Calnexin OS=Oryza sativa subsp. japonica OX=39947 GN=Os04g0402100 PE=2 SV=1
Q7XV86	158	K	Calnexin OS=Oryza sativa subsp. japonica OX=39947 GN=Os04g0402100 PE=2 SV=1
Q7XV86	150	K	Calnexin OS=Oryza sativa subsp. japonica OX=39947 GN=Os04g0402100 PE=2 SV=1
Q7XXS0	75	K	ATP synthase subunit d, mitochondrial OS=Oryza sativa subsp. japonica OX=39947 GN=Os08g0478200 PE=2 SV=1
Q7XXS0	103	K	ATP synthase subunit d, mitochondrial OS=Oryza sativa subsp. japonica OX=39947 GN=Os08g0478200 PE=2 SV=1
Q7XXS0	157	K	ATP synthase subunit d, mitochondrial OS=Oryza sativa subsp. japonica OX=39947 GN=Os08g0478200 PE=2 SV=1
Q84M35	214	K	40S ribosomal protein S2, putative, expressed OS=Oryza sativa subsp. japonica OX=39947 GN=LOC_Os03g59310 PE=2 SV=1
Q84M35	170	K	40S ribosomal protein S2, putative, expressed OS=Oryza sativa subsp. japonica OX=39947 GN=LOC_Os03g59310 PE=2 SV=1
Q84M35	49	K	40S ribosomal protein S2, putative, expressed OS=Oryza sativa subsp. japonica OX=39947 GN=LOC_Os03g59310 PE=2 SV=1
Q84TB3	15	K	Actin-depolymerizing factor 4 OS=Oryza sativa subsp. japonica OX=39947 GN=ADF4 PE=1 SV=1
Q84TB3	17	K	Actin-depolymerizing factor 4 OS=Oryza sativa subsp. japonica OX=39947 GN=ADF4 PE=1 SV=1
Q84TB3	100	K	Actin-depolymerizing factor 4 OS=Oryza sativa subsp. japonica OX=39947 GN=ADF4 PE=1 SV=1
Q851Y1	292	K	Ankyrin repeat domain protein 2, putative, expressed OS=Oryza sativa subsp. japonica OX=39947 GN=LOC_Os03g63480 PE=2 SV=1
Q851Y1	333	K	Ankyrin repeat domain protein 2, putative, expressed OS=Oryza sativa subsp. japonica OX=39947 GN=LOC_Os03g63480 PE=2 SV=1
Q851Y1	190	K	Ankyrin repeat domain protein 2, putative, expressed OS=Oryza sativa subsp. japonica OX=39947 GN=LOC_Os03g63480 PE=2 SV=1
Q8GTK4	223	K	23 kDa polypeptide of photosystem II species=Oryza sativa taxid=4530 (predicted) OS=Oryza sativa subsp. japonica OX=39947 GN=OJ1351_C05.112 PE=2 SV=1
Q8GTK4	228	K	23 kDa polypeptide of photosystem II species=Oryza sativa taxid=4530 (predicted) OS=Oryza sativa subsp. japonica OX=39947 GN=OJ1351_C05.112 PE=2 SV=1
Q8GTK4	101	K	23 kDa polypeptide of photosystem II species=Oryza sativa taxid=4530 (predicted) OS=Oryza sativa subsp. japonica OX=39947 GN=OJ1351_C05.112 PE=2 SV=1
Q8H3I7	54	K	10 kDa chaperonin OS=Oryza sativa subsp. japonica OX=39947 GN=P0524G08.116 PE=2 SV=2
Q8H3I7	34	K	10 kDa chaperonin OS=Oryza sativa subsp. japonica OX=39947 GN=P0524G08.116 PE=2 SV=2
Q8H3I7	16	K	10 kDa chaperonin OS=Oryza sativa subsp. japonica OX=39947 GN=P0524G08.116 PE=2 SV=2
Q8H8D8	43	K	Glutathione S-transferase GSTF15 OS=Oryza sativa subsp. japonica OX=39947 GN=LOC_Os03g04240 PE=2 SV=1
Q8H8D8	49	K	Glutathione S-transferase GSTF15 OS=Oryza sativa subsp. japonica OX=39947 GN=LOC_Os03g04240 PE=2 SV=1
Q8H8D8	158	K	Glutathione S-transferase GSTF15 OS=Oryza sativa subsp. japonica OX=39947 GN=LOC_Os03g04240 PE=2 SV=1
Q8L5K0	249	K	Ferritin OS=Oryza sativa subsp. japonica OX=39947 GN=Fer2 PE=2 SV=1
Q8L5K0	192	K	Ferritin OS=Oryza sativa subsp. japonica OX=39947 GN=Fer2 PE=2 SV=1
Q8L5K0	239	K	Ferritin OS=Oryza sativa subsp. japonica OX=39947 GN=Fer2 PE=2 SV=1
Q93W07	42	K	Vacuolar ATPase B subunit species=Oryza sativa taxid=4530 (predicted) OS=Oryza sativa subsp. japonica OX=39947 GN=V-ATPase B PE=2 SV=1
Q93W07	476	K	Vacuolar ATPase B subunit species=Oryza sativa taxid=4530 (predicted) OS=Oryza sativa subsp. japonica OX=39947 GN=V-ATPase B PE=2 SV=1
Q93W07	439	K	Vacuolar ATPase B subunit species=Oryza sativa taxid=4530 (predicted) OS=Oryza sativa subsp. japonica OX=39947 GN=V-ATPase B PE=2 SV=1
Q93X08	18	K	UTP--glucose-1-phosphate uridylyltransferase OS=Oryza sativa subsp. japonica OX=39947 GN=UGP PE=2 SV=1
Q93X08	346	K	UTP--glucose-1-phosphate uridylyltransferase OS=Oryza sativa subsp. japonica OX=39947 GN=UGP PE=2 SV=1
Q93X08	80	K	UTP--glucose-1-phosphate uridylyltransferase OS=Oryza sativa subsp. japonica OX=39947 GN=UGP PE=2 SV=1
Q9AUQ4	216	K	Phosphoglucomutase species=Oryza sativa taxid=4530 (predicted) OS=Oryza sativa subsp. japonica OX=39947 GN=OSJNBb0033N16.5 PE=2 SV=1
Q9AUQ4	568	K	Phosphoglucomutase species=Oryza sativa taxid=4530 (predicted) OS=Oryza sativa subsp. japonica OX=39947 GN=OSJNBb0033N16.5 PE=2 SV=1
Q9AUQ4	69	K	Phosphoglucomutase species=Oryza sativa taxid=4530 (predicted) OS=Oryza sativa subsp. japonica OX=39947 GN=OSJNBb0033N16.5 PE=2 SV=1
Q9SDG6	44	K	60S ribosomal protein L30 OS=Oryza sativa subsp. japonica OX=39947 GN=RPL30 PE=3 SV=1
Q7XMK5	117	K	OSJNBb0039L24.13 protein species=Oryza sativa subsp. japonica taxid=39947 gene=Os04g0533300 (predicted) OS=Oryza sativa subsp. japonica OX=39947 GN=Os04g0533300 PE=2 SV=1
Q7XMK5	157	K	OSJNBb0039L24.13 protein species=Oryza sativa subsp. japonica taxid=39947 gene=Os04g0533300 (predicted) OS=Oryza sativa subsp. japonica OX=39947 GN=Os04g0533300 PE=2 SV=1
A0A0P0XVT5	93	K	Alpha-galactosidase (Fragment) OS=Oryza sativa subsp. japonica OX=39947 GN=Os10g0493600 PE=3 SV=1
A0A0P0XVT5	96	K	Alpha-galactosidase (Fragment) OS=Oryza sativa subsp. japonica OX=39947 GN=Os10g0493600 PE=3 SV=1
A0A0N7KSB1	139	K	Ferritin OS=Oryza sativa subsp. japonica OX=39947 GN=Os11g0106700 PE=3 SV=1
A0A0N7KSB1	142	K	Ferritin OS=Oryza sativa subsp. japonica OX=39947 GN=Os11g0106700 PE=3 SV=1
A0A0P0UX97	771	K	Putative leucyl-tRNA synthetase species=Oryza sativa subsp. japonica taxid=39947 gene=P0698A04.32 (predicted) OS=Oryza sativa subsp. japonica OX=39947 GN=Os01g0120300 PE=4 SV=1
A0A0P0UX97	539	K	Putative leucyl-tRNA synthetase species=Oryza sativa subsp. japonica taxid=39947 gene=P0698A04.32 (predicted) OS=Oryza sativa subsp. japonica OX=39947 GN=Os01g0120300 PE=4 SV=1
Q8L4L4	197	K	60S ribosomal protein L5-2 OS=Oryza sativa subsp. japonica OX=39947 GN=RPL5B PE=2 SV=2
Q8L4L4	49	K	60S ribosomal protein L5-2 OS=Oryza sativa subsp. japonica OX=39947 GN=RPL5B PE=2 SV=2
A0A0P0VBM6	265	K	p0696G06.27 protein species=Oryza sativa subsp. japonica taxid=39947 gene=P0696G06.27 (predicted) OS=Oryza sativa subsp. japonica OX=39947 GN=Os01g0896500 PE=4 SV=1
A0A0P0VBM6	184	K	p0696G06.27 protein species=Oryza sativa subsp. japonica taxid=39947 gene=P0696G06.27 (predicted) OS=Oryza sativa subsp. japonica OX=39947 GN=Os01g0896500 PE=4 SV=1
A0A0P0VFC8	52	K	Porphobilinogen deaminase, chloroplastic species=Oryza sativa subsp. japonica taxid=39947 gene=HEMC (predicted) OS=Oryza sativa subsp. japonica OX=39947 GN=Os02g0168800 PE=3 SV=1
A0A0P0VFC8	137	K	Porphobilinogen deaminase, chloroplastic species=Oryza sativa subsp. japonica taxid=39947 gene=HEMC (predicted) OS=Oryza sativa subsp. japonica OX=39947 GN=Os02g0168800 PE=3 SV=1
A0A0P0VG21	98	K	26S proteasome regulatory particle triple-A ATPase subunit4 species=Oryza sativa subsp. japonica taxid=39947 gene=OsRPT4 (predicted) OS=Oryza sativa subsp. japonica OX=39947 GN=Os02g0199900 PE=4 SV=1
A0A0P0VG21	187	K	26S proteasome regulatory particle triple-A ATPase subunit4 species=Oryza sativa subsp. japonica taxid=39947 gene=OsRPT4 (predicted) OS=Oryza sativa subsp. japonica OX=39947 GN=Os02g0199900 PE=4 SV=1
A0A0P0VLT9	26	K	Adenosine kinase-like protein (Fragment) species=Oryza sativa subsp. japonica taxid=39947 (predicted) OS=Oryza sativa subsp. japonica OX=39947 GN=Os02g0625500 PE=4 SV=1
A0A0P0VLT9	16	K	Adenosine kinase-like protein (Fragment) species=Oryza sativa subsp. japonica taxid=39947 (predicted) OS=Oryza sativa subsp. japonica OX=39947 GN=Os02g0625500 PE=4 SV=1
A0A0P0VNV1	26	K	Protein CROWDED NUCLEI 1 species=Zea mays taxid=4577 gene=103653975 (predicted) OS=Oryza sativa subsp. japonica OX=39947 GN=Os02g0710102 PE=4 SV=1
A0A0P0VNV1	33	K	Protein CROWDED NUCLEI 1 species=Zea mays taxid=4577 gene=103653975 (predicted) OS=Oryza sativa subsp. japonica OX=39947 GN=Os02g0710102 PE=4 SV=1
A0A0P0VQT9	93	K	Cytochrome b5 domain-containing protein-like species=Oryza sativa subsp. japonica taxid=39947 gene=Os02g0793700 (predicted) OS=Oryza sativa subsp. japonica OX=39947 GN=Os02g0793700 PE=4 SV=1
A0A0P0VQT9	63	K	Cytochrome b5 domain-containing protein-like species=Oryza sativa subsp. japonica taxid=39947 gene=Os02g0793700 (predicted) OS=Oryza sativa subsp. japonica OX=39947 GN=Os02g0793700 PE=4 SV=1
Q6Z8Y5	46	K	Ribosomal protein L37 OS=Oryza sativa subsp. japonica OX=39947 GN=Os02g0111700 PE=2 SV=1
Q6Z8Y5	52	K	Ribosomal protein L37 OS=Oryza sativa subsp. japonica OX=39947 GN=Os02g0111700 PE=2 SV=1
A0A0P0VSE5	185	K	50S ribosomal protein L11, chloroplast, putative, expressed species=Oryza sativa subsp. japonica taxid=39947 gene=LOC_Os03g03020 (predicted) OS=Oryza sativa subsp. japonica OX=39947 GN=Os03g0122200 PE=3 SV=1
A0A0P0VSE5	172	K	50S ribosomal protein L11, chloroplast, putative, expressed species=Oryza sativa subsp. japonica taxid=39947 gene=LOC_Os03g03020 (predicted) OS=Oryza sativa subsp. japonica OX=39947 GN=Os03g0122200 PE=3 SV=1
A0A0P0VWN2	103	K	RNA and export factor-binding protein, putative, expressed species=Oryza sativa subsp. japonica taxid=39947 gene=LOC_Os03g17010 (predicted) OS=Oryza sativa subsp. japonica OX=39947 GN=Os03g0278300 PE=4 SV=1
A0A0P0VWN2	72	K	RNA and export factor-binding protein, putative, expressed species=Oryza sativa subsp. japonica taxid=39947 gene=LOC_Os03g17010 (predicted) OS=Oryza sativa subsp. japonica OX=39947 GN=Os03g0278300 PE=4 SV=1
A0A0P0W7K8	266	K	Probable aquaporin PIP2-6 species=Oryza sativa subsp. japonica taxid=39947 gene=PIP2-6 (predicted) OS=Oryza sativa subsp. japonica OX=39947 GN=Os04g0233400 PE=3 SV=1
A0A0P0W7K8	232	K	Probable aquaporin PIP2-6 species=Oryza sativa subsp. japonica taxid=39947 gene=PIP2-6 (predicted) OS=Oryza sativa subsp. japonica OX=39947 GN=Os04g0233400 PE=3 SV=1
A0A0P0WTA4	53	K	Histone H3 species=Handroanthus impetiginosus taxid=429701 gene=CDL12_12983 (predicted) OS=Oryza sativa subsp. japonica OX=39947 GN=Os06g0159725 PE=3 SV=1
A0A0P0WTA4	119	K	Histone H3 species=Handroanthus impetiginosus taxid=429701 gene=CDL12_12983 (predicted) OS=Oryza sativa subsp. japonica OX=39947 GN=Os06g0159725 PE=3 SV=1
A0A0P0WS07	294	K	Enolase 1 species=Aegilops tauschii taxid=37682 gene=F775_26686 (predicted) OS=Oryza sativa subsp. japonica OX=39947 GN=Os06g0136600 PE=3 SV=1
A0A0P0WS07	386	K	Enolase 1 species=Aegilops tauschii taxid=37682 gene=F775_26686 (predicted) OS=Oryza sativa subsp. japonica OX=39947 GN=Os06g0136600 PE=3 SV=1
A0A0P0X0X9	418	K	90 kDa heat shock protein species=Oryza sativa subsp. japonica taxid=39947 gene=Os06g0716700 (predicted) OS=Oryza sativa subsp. japonica OX=39947 GN=Os06g0716700 PE=4 SV=1
A0A0P0X0X9	324	K	90 kDa heat shock protein species=Oryza sativa subsp. japonica taxid=39947 gene=Os06g0716700 (predicted) OS=Oryza sativa subsp. japonica OX=39947 GN=Os06g0716700 PE=4 SV=1
A0A0P0X2D8	384	K	Succinate dehydrogenase [ubiquinone] flavoprotein subunit, mitochondrial species=Oryza meridionalis taxid=40149 (predicted) OS=Oryza sativa subsp. japonica OX=39947 GN=Os07g0134800 PE=4 SV=1
A0A0P0X2D8	265	K	Succinate dehydrogenase [ubiquinone] flavoprotein subunit, mitochondrial species=Oryza meridionalis taxid=40149 (predicted) OS=Oryza sativa subsp. japonica OX=39947 GN=Os07g0134800 PE=4 SV=1
A0A0P0XAL9	272	K	Phosphoinositide phospholipase C (Fragment) OS=Oryza sativa subsp. japonica OX=39947 GN=Os07g0694000 PE=4 SV=1
A0A0P0XAL9	23	K	Phosphoinositide phospholipase C (Fragment) OS=Oryza sativa subsp. japonica OX=39947 GN=Os07g0694000 PE=4 SV=1
Q69UI2	112	K	40S ribosomal protein S13-1 OS=Oryza sativa subsp. japonica OX=39947 GN=Os08g0117200 PE=3 SV=2
Q69UI2	70	K	40S ribosomal protein S13-1 OS=Oryza sativa subsp. japonica OX=39947 GN=Os08g0117200 PE=3 SV=2
A0A0P0XCY4	180	K	Lactoylglutathione lyase species=Oryza sativa subsp. japonica taxid=39947 gene=GLYI-11 (predicted) OS=Oryza sativa subsp. japonica OX=39947 GN=Os08g0191700 PE=4 SV=1
A0A0P0XCY4	175	K	Lactoylglutathione lyase species=Oryza sativa subsp. japonica taxid=39947 gene=GLYI-11 (predicted) OS=Oryza sativa subsp. japonica OX=39947 GN=Os08g0191700 PE=4 SV=1
A0A0P0Y979	263	K	Expressed protein species=Oryza sativa subsp. japonica taxid=39947 gene=LOC_Os12g19180 (predicted) OS=Oryza sativa subsp. japonica OX=39947 GN=Os12g0289600 PE=4 SV=1
A0A0P0Y979	269	K	Expressed protein species=Oryza sativa subsp. japonica taxid=39947 gene=LOC_Os12g19180 (predicted) OS=Oryza sativa subsp. japonica OX=39947 GN=Os12g0289600 PE=4 SV=1
B7EA73	350	K	Puromycin-sensitive aminopeptidase OS=Oryza sativa subsp. japonica OX=39947 GN=Os08g0562700 PE=2 SV=1
B7EA73	610	K	Puromycin-sensitive aminopeptidase OS=Oryza sativa subsp. japonica OX=39947 GN=Os08g0562700 PE=2 SV=1
B9FK36	2142	K	Acetyl-CoA carboxylase 2 OS=Oryza sativa subsp. japonica OX=39947 GN=ACC2 PE=3 SV=2
B9FK36	331	K	Acetyl-CoA carboxylase 2 OS=Oryza sativa subsp. japonica OX=39947 GN=ACC2 PE=3 SV=2
O22386	149	K	50S ribosomal protein L12, chloroplastic OS=Oryza sativa subsp. japonica OX=39947 GN=RPL12-2 PE=2 SV=2
O22386	135	K	50S ribosomal protein L12, chloroplastic OS=Oryza sativa subsp. japonica OX=39947 GN=RPL12-2 PE=2 SV=2
O64937	243	K	Elongation factor 1-alpha OS=Oryza sativa subsp. japonica OX=39947 GN=REFA1 PE=2 SV=2
O64937	161	K	Elongation factor 1-alpha OS=Oryza sativa subsp. japonica OX=39947 GN=REFA1 PE=2 SV=2
O82451	73	K	Probable glutathione S-transferase GSTF2 OS=Oryza sativa subsp. japonica OX=39947 GN=GSTF2 PE=1 SV=3
O82451	139	K	Probable glutathione S-transferase GSTF2 OS=Oryza sativa subsp. japonica OX=39947 GN=GSTF2 PE=1 SV=3
P0C2Z3	111	K	ATP synthase epsilon chain, chloroplastic OS=Oryza sativa subsp. japonica OX=39947 GN=atpE PE=3 SV=1
P0C2Z3	2	K	ATP synthase epsilon chain, chloroplastic OS=Oryza sativa subsp. japonica OX=39947 GN=atpE PE=3 SV=1
P0C355	707	K	Photosystem I P700 chlorophyll a apoprotein A1 OS=Oryza sativa subsp. japonica OX=39947 GN=psaA PE=3 SV=1
P0C355	320	K	Photosystem I P700 chlorophyll a apoprotein A1 OS=Oryza sativa subsp. japonica OX=39947 GN=psaA PE=3 SV=1
P0C358	545	K	Photosystem I P700 chlorophyll a apoprotein A2 OS=Oryza sativa subsp. japonica OX=39947 GN=psaB PE=3 SV=1
P0C358	169	K	Photosystem I P700 chlorophyll a apoprotein A2 OS=Oryza sativa subsp. japonica OX=39947 GN=psaB PE=3 SV=1
P0C361	37	K	Photosystem I iron-sulfur center OS=Oryza sativa subsp. japonica OX=39947 GN=psaC PE=3 SV=1
P0C361	6	K	Photosystem I iron-sulfur center OS=Oryza sativa subsp. japonica OX=39947 GN=psaC PE=3 SV=1
P0C364	438	K	Photosystem II CP47 reaction center protein OS=Oryza sativa subsp. japonica OX=39947 GN=psbB PE=3 SV=1
P0C364	308	K	Photosystem II CP47 reaction center protein OS=Oryza sativa subsp. japonica OX=39947 GN=psbB PE=3 SV=1
P0C367	457	K	Photosystem II CP43 reaction center protein OS=Oryza sativa subsp. japonica OX=39947 GN=psbC PE=3 SV=1
P0C367	339	K	Photosystem II CP43 reaction center protein OS=Oryza sativa subsp. japonica OX=39947 GN=psbC PE=3 SV=1
P0C389	180	K	Cytochrome f OS=Oryza sativa subsp. japonica OX=39947 GN=petA PE=3 SV=1
P0C389	131	K	Cytochrome f OS=Oryza sativa subsp. japonica OX=39947 GN=petA PE=3 SV=1
P0C488	172	K	30S ribosomal protein S4, chloroplastic OS=Oryza sativa subsp. japonica OX=39947 GN=rps4 PE=3 SV=1
P0C488	159	K	30S ribosomal protein S4, chloroplastic OS=Oryza sativa subsp. japonica OX=39947 GN=rps4 PE=3 SV=1
P12085	495	K	ATP synthase subunit beta, chloroplastic OS=Oryza sativa subsp. japonica OX=39947 GN=atpB PE=1 SV=2
P12085	167	K	ATP synthase subunit beta, chloroplastic OS=Oryza sativa subsp. japonica OX=39947 GN=atpB PE=1 SV=2
P15280	217	K	Glucose-1-phosphate adenylyltransferase small subunit 2, chloroplastic/amyloplastic/cytosolic OS=Oryza sativa subsp. japonica OX=39947 GN=AGPS2 PE=1 SV=4
P15280	406	K	Glucose-1-phosphate adenylyltransferase small subunit 2, chloroplastic/amyloplastic/cytosolic OS=Oryza sativa subsp. japonica OX=39947 GN=AGPS2 PE=1 SV=4
P17784	306	K	Fructose-bisphosphate aldolase 1, cytoplasmic OS=Oryza sativa subsp. japonica OX=39947 GN=FBA1 PE=1 SV=2
P17784	7	K	Fructose-bisphosphate aldolase 1, cytoplasmic OS=Oryza sativa subsp. japonica OX=39947 GN=FBA1 PE=1 SV=2
P35681	119	K	Translationally-controlled tumor protein homolog OS=Oryza sativa subsp. japonica OX=39947 GN=TCTP PE=1 SV=1
P35681	101	K	Translationally-controlled tumor protein homolog OS=Oryza sativa subsp. japonica OX=39947 GN=TCTP PE=1 SV=1
P40392	58	K	Ras-related protein RIC1 OS=Oryza sativa subsp. japonica OX=39947 GN=RIC1 PE=2 SV=2
P40392	116	K	Ras-related protein RIC1 OS=Oryza sativa subsp. japonica OX=39947 GN=RIC1 PE=2 SV=2
P41095	277	K	60S acidic ribosomal protein P0 OS=Oryza sativa subsp. japonica OX=39947 GN=Os08g0130500 PE=1 SV=3
P41095	109	K	60S acidic ribosomal protein P0 OS=Oryza sativa subsp. japonica OX=39947 GN=Os08g0130500 PE=1 SV=3
P93438	224	K	S-adenosylmethionine synthase 2 OS=Oryza sativa subsp. japonica OX=39947 GN=SAM2 PE=2 SV=1
P93438	365	K	S-adenosylmethionine synthase 2 OS=Oryza sativa subsp. japonica OX=39947 GN=SAM2 PE=2 SV=1
Q06967	108	K	14-3-3-like protein GF14-F OS=Oryza sativa subsp. japonica OX=39947 GN=GF14F PE=1 SV=2
Q06967	101	K	14-3-3-like protein GF14-F OS=Oryza sativa subsp. japonica OX=39947 GN=GF14F PE=1 SV=2
Q0DBK8	71	K	40S ribosomal protein S24 (Fragment) OS=Oryza sativa subsp. japonica OX=39947 GN=Os06g0555400 PE=3 SV=1
Q0DBK8	28	K	40S ribosomal protein S24 (Fragment) OS=Oryza sativa subsp. japonica OX=39947 GN=Os06g0555400 PE=3 SV=1
Q0DJB7	209	K	Guanosine nucleotide diphosphate dissociation inhibitor OS=Oryza sativa subsp. japonica OX=39947 GN=Os05g0304400 PE=2 SV=1
Q0DJB7	97	K	Guanosine nucleotide diphosphate dissociation inhibitor OS=Oryza sativa subsp. japonica OX=39947 GN=Os05g0304400 PE=2 SV=1
Q0DJB9	381	K	Chloroplast heat shock protein 70 species=Pennisetum americanum taxid=4543 (predicted) OS=Oryza sativa subsp. japonica OX=39947 GN=Os05g0303000 PE=3 SV=1
Q0DJB9	334	K	Chloroplast heat shock protein 70 species=Pennisetum americanum taxid=4543 (predicted) OS=Oryza sativa subsp. japonica OX=39947 GN=Os05g0303000 PE=3 SV=1
Q0DJC0	105	K	ADP,ATP carrier protein species=Zea mays taxid=4577 gene=100284305 (predicted) OS=Oryza sativa subsp. japonica OX=39947 GN=Os05g0302700 PE=2 SV=1
Q0DJC0	125	K	ADP,ATP carrier protein species=Zea mays taxid=4577 gene=100284305 (predicted) OS=Oryza sativa subsp. japonica OX=39947 GN=Os05g0302700 PE=2 SV=1
Q0DSD6	214	K	30S ribosomal protein S1, chloroplast, putative, expressed species=Oryza sativa subsp. japonica taxid=39947 gene=LOC_Os03g20100 (predicted) OS=Oryza sativa subsp. japonica OX=39947 GN=Os03g0315800 PE=4 SV=1
Q0DSD6	325	K	30S ribosomal protein S1, chloroplast, putative, expressed species=Oryza sativa subsp. japonica taxid=39947 gene=LOC_Os03g20100 (predicted) OS=Oryza sativa subsp. japonica OX=39947 GN=Os03g0315800 PE=4 SV=1
Q6YT00	188	K	Proteasome subunit alpha type-7-A OS=Oryza sativa subsp. japonica OX=39947 GN=Os08g0548900 PE=2 SV=1
Q6YT00	53	K	Proteasome subunit alpha type-7-A OS=Oryza sativa subsp. japonica OX=39947 GN=Os08g0548900 PE=2 SV=1
Q0J0Z5	182	K	Heat shock protein 90-5, chloroplastic species=Zea mays taxid=4577 gene=HSP90-5_1 (predicted) OS=Oryza sativa subsp. japonica OX=39947 GN=Os09g0474300 PE=3 SV=1
Q0J0Z5	561	K	Heat shock protein 90-5, chloroplastic species=Zea mays taxid=4577 gene=HSP90-5_1 (predicted) OS=Oryza sativa subsp. japonica OX=39947 GN=Os09g0474300 PE=3 SV=1
Q67UE5	409	K	Formate--tetrahydrofolate ligase species=Panicum miliaceum taxid=4540 gene=C2845_PM03G36330 (predicted) OS=Oryza sativa subsp. japonica OX=39947 GN=Os09g0446800 PE=3 SV=1
Q67UE5	361	K	Formate--tetrahydrofolate ligase species=Panicum miliaceum taxid=4540 gene=C2845_PM03G36330 (predicted) OS=Oryza sativa subsp. japonica OX=39947 GN=Os09g0446800 PE=3 SV=1
Q0J6X7	46	K	ATP synthase subunit epsilon, mitochondrial species=Zea mays taxid=4577 gene=ATP5E_1 (predicted) OS=Oryza sativa subsp. japonica OX=39947 GN=Os08g0250200 PE=2 SV=2
Q0J6X7	53	K	ATP synthase subunit epsilon, mitochondrial species=Zea mays taxid=4577 gene=ATP5E_1 (predicted) OS=Oryza sativa subsp. japonica OX=39947 GN=Os08g0250200 PE=2 SV=2
Q0JDZ7	55	K	40S ribosomal protein S8 OS=Oryza sativa subsp. japonica OX=39947 GN=Os04g0349500 PE=2 SV=1
Q0JDZ7	37	K	40S ribosomal protein S8 OS=Oryza sativa subsp. japonica OX=39947 GN=Os04g0349500 PE=2 SV=1
Q0JPA6	8	K	Salt stress root protein RS1 OS=Oryza sativa subsp. japonica OX=39947 GN=Os01g0233000 PE=2 SV=1
Q0JPA6	15	K	Salt stress root protein RS1 OS=Oryza sativa subsp. japonica OX=39947 GN=Os01g0233000 PE=2 SV=1
Q10KY5	55	K	10 kDa chaperonin, putative, expressed OS=Oryza sativa subsp. japonica OX=39947 GN=LOC_Os03g25050 PE=2 SV=1
Q10KY5	17	K	10 kDa chaperonin, putative, expressed OS=Oryza sativa subsp. japonica OX=39947 GN=LOC_Os03g25050 PE=2 SV=1
Q10LF1	77	K	Acyl carrier protein OS=Oryza sativa subsp. japonica OX=39947 GN=LOC_Os03g22950 PE=2 SV=1
Q10LF1	71	K	Acyl carrier protein OS=Oryza sativa subsp. japonica OX=39947 GN=LOC_Os03g22950 PE=2 SV=1
Q10MS5	166	K	40S ribosomal protein S7 OS=Oryza sativa subsp. japonica OX=39947 GN=LOC_Os03g18570 PE=2 SV=1
Q10MS5	152	K	40S ribosomal protein S7 OS=Oryza sativa subsp. japonica OX=39947 GN=LOC_Os03g18570 PE=2 SV=1
Q53NM9	506	K	DnaK-type molecular chaperone hsp70-rice OS=Oryza sativa subsp. japonica OX=39947 GN=LOC_Os11g47760 PE=3 SV=1
Q10PV6	215	K	50S ribosomal protein L15, chloroplast, putative, expressed OS=Oryza sativa subsp. japonica OX=39947 GN=LOC_Os03g12020 PE=3 SV=1
Q10PV6	231	K	50S ribosomal protein L15, chloroplast, putative, expressed OS=Oryza sativa subsp. japonica OX=39947 GN=LOC_Os03g12020 PE=3 SV=1
Q10SU0	122	K	Remorin-like species=Panicum miliaceum taxid=4540 gene=C2845_PM02G40030 (predicted) OS=Oryza sativa subsp. japonica OX=39947 GN=LOC_Os03g02040 PE=2 SV=1
Q10SU0	126	K	Remorin-like species=Panicum miliaceum taxid=4540 gene=C2845_PM02G40030 (predicted) OS=Oryza sativa subsp. japonica OX=39947 GN=LOC_Os03g02040 PE=2 SV=1
Q2QMG7	69	K	Ubiquitin-conjugating enzyme E2 variant 1C species=Panicum miliaceum taxid=4540 gene=C2845_PM12G10200 (predicted) OS=Oryza sativa subsp. japonica OX=39947 GN=LOC_Os12g41220 PE=2 SV=1
Q2QMG7	105	K	Ubiquitin-conjugating enzyme E2 variant 1C species=Panicum miliaceum taxid=4540 gene=C2845_PM12G10200 (predicted) OS=Oryza sativa subsp. japonica OX=39947 GN=LOC_Os12g41220 PE=2 SV=1
Q2QN86	72	K	Expressed protein OS=Oryza sativa subsp. japonica OX=39947 GN=LOC_Os12g38640 PE=2 SV=1
Q2QN86	79	K	Expressed protein OS=Oryza sativa subsp. japonica OX=39947 GN=LOC_Os12g38640 PE=2 SV=1
Q2QNF3	149	K	60S ribosomal protein L2 OS=Oryza sativa subsp. japonica OX=39947 GN=LOC_Os12g38000 PE=2 SV=1
Q2QNF3	198	K	60S ribosomal protein L2 OS=Oryza sativa subsp. japonica OX=39947 GN=LOC_Os12g38000 PE=2 SV=1
Q2QNG7	387	K	ATP-citrate synthase alpha chain protein 3 OS=Oryza sativa subsp. japonica OX=39947 GN=ACLA-3 PE=2 SV=1
Q2QNG7	262	K	ATP-citrate synthase alpha chain protein 3 OS=Oryza sativa subsp. japonica OX=39947 GN=ACLA-3 PE=2 SV=1
Q2QNN5	411	K	Lipoxygenase OS=Oryza sativa subsp. japonica OX=39947 GN=LOC_Os12g37260 PE=3 SV=2
Q2QNN5	400	K	Lipoxygenase OS=Oryza sativa subsp. japonica OX=39947 GN=LOC_Os12g37260 PE=3 SV=2
Q2QNS7	114	K	Probenazole-inducible protein PBZ1 species=Oryza sativa taxid=4530 (predicted) OS=Oryza sativa subsp. japonica OX=39947 GN=LOC_Os12g36880 PE=2 SV=1
Q2QNS7	67	K	Probenazole-inducible protein PBZ1 species=Oryza sativa taxid=4530 (predicted) OS=Oryza sativa subsp. japonica OX=39947 GN=LOC_Os12g36880 PE=2 SV=1
Q84NJ4	40	K	Probable histone H2A.3 OS=Oryza sativa subsp. japonica OX=39947 GN=Os08g0427700 PE=3 SV=1
Q84NJ4	22	K	Probable histone H2A.3 OS=Oryza sativa subsp. japonica OX=39947 GN=Os08g0427700 PE=3 SV=1
Q84ZK1	19	K	Eukaryotic translation initiation factor 5A OS=Oryza sativa subsp. japonica OX=39947 GN=P0453E05.118 PE=2 SV=1
Q84ZK1	42	K	Eukaryotic translation initiation factor 5A OS=Oryza sativa subsp. japonica OX=39947 GN=P0453E05.118 PE=2 SV=1
Q2QSR7	266	K	Chloroplast stem-loop binding protein of 41 kDa b, chloroplastic species=Panicum miliaceum taxid=4540 gene=C2845_PM05G19300 (predicted) OS=Oryza sativa subsp. japonica OX=39947 GN=LOC_Os12g23180 PE=4 SV=2
Q2QSR7	188	K	Chloroplast stem-loop binding protein of 41 kDa b, chloroplastic species=Panicum miliaceum taxid=4540 gene=C2845_PM05G19300 (predicted) OS=Oryza sativa subsp. japonica OX=39947 GN=LOC_Os12g23180 PE=4 SV=2
Q2QXN5	109	K	60S ribosomal protein L26-1, putative, expressed OS=Oryza sativa subsp. japonica OX=39947 GN=LOC_Os12g05430 PE=2 SV=1
Q2QXN5	107	K	60S ribosomal protein L26-1, putative, expressed OS=Oryza sativa subsp. japonica OX=39947 GN=LOC_Os12g05430 PE=2 SV=1
Q2R1S1	120	K	Harpin binding protein 1, putative, expressed OS=Oryza sativa subsp. japonica OX=39947 GN=LOC_Os11g38260 PE=2 SV=1
Q2R1S1	74	K	Harpin binding protein 1, putative, expressed OS=Oryza sativa subsp. japonica OX=39947 GN=LOC_Os11g38260 PE=2 SV=1
Q2R2W2	16	K	14-3-3-like protein GF14-D OS=Oryza sativa subsp. japonica OX=39947 GN=GF14D PE=1 SV=1
Q2R2W2	98	K	14-3-3-like protein GF14-D OS=Oryza sativa subsp. japonica OX=39947 GN=GF14D PE=1 SV=1
Q2RAK2	39	K	Pyruvate kinase 1, cytosolic OS=Oryza sativa subsp. japonica OX=39947 GN=Os11g0148500 PE=1 SV=1
Q2RAK2	513	K	Pyruvate kinase 1, cytosolic OS=Oryza sativa subsp. japonica OX=39947 GN=Os11g0148500 PE=1 SV=1
Q53JF7	5	K	Abscisic stress-ripening protein 5 OS=Oryza sativa subsp. japonica OX=39947 GN=ASR5 PE=1 SV=1
Q53JF7	94	K	Abscisic stress-ripening protein 5 OS=Oryza sativa subsp. japonica OX=39947 GN=ASR5 PE=1 SV=1
Q53NM9	567	K	DnaK-type molecular chaperone hsp70-rice OS=Oryza sativa subsp. japonica OX=39947 GN=LOC_Os11g47760 PE=3 SV=1
Q5JK10	296	K	Transaldolase species=Dichanthelium oligosanthes taxid=888268 gene=BAE44_0004799 (predicted) OS=Oryza sativa subsp. japonica OX=39947 GN=Os01g0926300 PE=2 SV=1
Q5JK10	277	K	Transaldolase species=Dichanthelium oligosanthes taxid=888268 gene=BAE44_0004799 (predicted) OS=Oryza sativa subsp. japonica OX=39947 GN=Os01g0926300 PE=2 SV=1
Q5N725	306	K	Fructose-bisphosphate aldolase 3, cytoplasmic OS=Oryza sativa subsp. japonica OX=39947 GN=FBA3 PE=2 SV=1
Q5N725	320	K	Fructose-bisphosphate aldolase 3, cytoplasmic OS=Oryza sativa subsp. japonica OX=39947 GN=FBA3 PE=2 SV=1
Q5N7W3	579	K	Dolichyl-diphosphooligosaccharide--protein glycosyltransferase subunit 2 OS=Oryza sativa subsp. japonica OX=39947 GN=RPN2 PE=2 SV=1
Q5N7W3	88	K	Dolichyl-diphosphooligosaccharide--protein glycosyltransferase subunit 2 OS=Oryza sativa subsp. japonica OX=39947 GN=RPN2 PE=2 SV=1
Q5W6H1	257	K	DNA-binding protein GBP16 species=Oryza sativa taxid=4530 gene=Rgbp16 (predicted) OS=Oryza sativa subsp. japonica OX=39947 GN=Os05g0350500 PE=2 SV=1
Q5W6H1	180	K	DNA-binding protein GBP16 species=Oryza sativa taxid=4530 gene=Rgbp16 (predicted) OS=Oryza sativa subsp. japonica OX=39947 GN=Os05g0350500 PE=2 SV=1
Q5Z402	150	K	Clathrin light chain 2 OS=Oryza sativa subsp. japonica OX=39947 GN=Os06g0731800 PE=2 SV=1
Q5Z402	158	K	Clathrin light chain 2 OS=Oryza sativa subsp. japonica OX=39947 GN=Os06g0731800 PE=2 SV=1
Q5Z627	281	K	Elongation factor 1-gamma 3 OS=Oryza sativa subsp. japonica OX=39947 GN=Os06g0571400 PE=2 SV=1
Q5Z627	354	K	Elongation factor 1-gamma 3 OS=Oryza sativa subsp. japonica OX=39947 GN=Os06g0571400 PE=2 SV=1
Q5Z9H9	136	K	Peptidyl-prolyl cis-trans isomerase OS=Oryza sativa subsp. japonica OX=39947 GN=P0655A07.5-1 PE=2 SV=1
Q5Z9H9	98	K	Peptidyl-prolyl cis-trans isomerase OS=Oryza sativa subsp. japonica OX=39947 GN=P0655A07.5-1 PE=2 SV=1
Q653V9	101	K	50S ribosomal protein L24, chloroplastic species=Dichanthelium oligosanthes taxid=888268 gene=BAE44_0008513 (predicted) OS=Oryza sativa subsp. japonica OX=39947 GN=Os06g0683200 PE=2 SV=1
Q653V9	156	K	50S ribosomal protein L24, chloroplastic species=Dichanthelium oligosanthes taxid=888268 gene=BAE44_0008513 (predicted) OS=Oryza sativa subsp. japonica OX=39947 GN=Os06g0683200 PE=2 SV=1
Q654U8	369	K	Pyrophosphate--fructose 6-phosphate 1-phosphotransferase subunit beta OS=Oryza sativa subsp. japonica OX=39947 GN=PFP-BETA PE=3 SV=1
Q654U8	266	K	Pyrophosphate--fructose 6-phosphate 1-phosphotransferase subunit beta OS=Oryza sativa subsp. japonica OX=39947 GN=PFP-BETA PE=3 SV=1
Q655S1	260	K	ATP-dependent zinc metalloprotease FTSH 2, chloroplastic OS=Oryza sativa subsp. japonica OX=39947 GN=FTSH2 PE=3 SV=1
Q655S1	135	K	ATP-dependent zinc metalloprotease FTSH 2, chloroplastic OS=Oryza sativa subsp. japonica OX=39947 GN=FTSH2 PE=3 SV=1
Q69K00	242	K	Triosephosphate isomerase species=Zea mays taxid=4577 (predicted) OS=Oryza sativa subsp. japonica OX=39947 GN=P0569E11.2-1 PE=3 SV=1
Q69K00	62	K	Triosephosphate isomerase species=Zea mays taxid=4577 (predicted) OS=Oryza sativa subsp. japonica OX=39947 GN=P0569E11.2-1 PE=3 SV=1
Q69P84	95	K	Aldehyde dehydrogenase OS=Oryza sativa subsp. japonica OX=39947 GN=OJ1344_B01.27-1 PE=2 SV=1
Q69P84	354	K	Aldehyde dehydrogenase OS=Oryza sativa subsp. japonica OX=39947 GN=OJ1344_B01.27-1 PE=2 SV=1
Q69Y99	71	K	Chaperonin OS=Oryza sativa subsp. japonica OX=39947 GN=P0528E04.36-1 PE=2 SV=1
Q69Y99	138	K	Chaperonin OS=Oryza sativa subsp. japonica OX=39947 GN=P0528E04.36-1 PE=2 SV=1
Q943F3	30	K	60S ribosomal protein L18a OS=Oryza sativa subsp. japonica OX=39947 GN=RPL18A PE=1 SV=1
Q943F3	134	K	60S ribosomal protein L18a OS=Oryza sativa subsp. japonica OX=39947 GN=RPL18A PE=1 SV=1
Q6ESR4	78	K	Dehydrin DHN1 OS=Oryza sativa subsp. japonica OX=39947 GN=DHN1 PE=2 SV=1
Q6ESR4	264	K	Dehydrin DHN1 OS=Oryza sativa subsp. japonica OX=39947 GN=DHN1 PE=2 SV=1
Q6EUP4	95	K	14-3-3-like protein GF14-E OS=Oryza sativa subsp. japonica OX=39947 GN=GF14E PE=2 SV=1
Q6EUP4	102	K	14-3-3-like protein GF14-E OS=Oryza sativa subsp. japonica OX=39947 GN=GF14E PE=2 SV=1
Q6EUQ7	105	K	60S ribosomal protein L27a-3 species=Dichanthelium oligosanthes taxid=888268 gene=BAE44_0017072 (predicted) OS=Oryza sativa subsp. japonica OX=39947 GN=Os02g0175600 PE=2 SV=1
Q6EUQ7	47	K	60S ribosomal protein L27a-3 species=Dichanthelium oligosanthes taxid=888268 gene=BAE44_0017072 (predicted) OS=Oryza sativa subsp. japonica OX=39947 GN=Os02g0175600 PE=2 SV=1
Q6EUQ9	573	K	V-type proton ATPase catalytic subunit A species=Panicum miliaceum taxid=4540 gene=C2845_PM12G04360 (predicted) OS=Oryza sativa subsp. japonica OX=39947 GN=Os02g0175400 PE=3 SV=1
Q6EUQ9	587	K	V-type proton ATPase catalytic subunit A species=Panicum miliaceum taxid=4540 gene=C2845_PM12G04360 (predicted) OS=Oryza sativa subsp. japonica OX=39947 GN=Os02g0175400 PE=3 SV=1
Q6H5J0	304	K	Enoyl-[acyl-carrier-protein] reductase [NADH] 2, chloroplastic OS=Oryza sativa subsp. japonica OX=39947 GN=Os09g0277800 PE=2 SV=1
Q6H5J0	129	K	Enoyl-[acyl-carrier-protein] reductase [NADH] 2, chloroplastic OS=Oryza sativa subsp. japonica OX=39947 GN=Os09g0277800 PE=2 SV=1
Q6H7T1	95	K	40S ribosomal protein S14 species=Zea mays taxid=4577 gene=103629630 (predicted) OS=Oryza sativa subsp. japonica OX=39947 GN=Os02g0162500 PE=2 SV=1
Q6H7T1	60	K	40S ribosomal protein S14 species=Zea mays taxid=4577 gene=103629630 (predicted) OS=Oryza sativa subsp. japonica OX=39947 GN=Os02g0162500 PE=2 SV=1
Q6K471	46	K	Ferredoxin-thioredoxin reductase catalytic chain, chloroplastic OS=Oryza sativa subsp. japonica OX=39947 GN=Os09g0249900 PE=2 SV=1
Q6K471	71	K	Ferredoxin-thioredoxin reductase catalytic chain, chloroplastic OS=Oryza sativa subsp. japonica OX=39947 GN=Os09g0249900 PE=2 SV=1
Q6K4S7	103	K	Developmentally regulated plasma membrane polypeptide species=Oryza sativa subsp. indica taxid=39946 gene=OsDREPP2 (predicted) OS=Oryza sativa subsp. japonica OX=39947 GN=Os02g0285300 PE=2 SV=1
Q6K4S7	89	K	Developmentally regulated plasma membrane polypeptide species=Oryza sativa subsp. indica taxid=39946 gene=OsDREPP2 (predicted) OS=Oryza sativa subsp. japonica OX=39947 GN=Os02g0285300 PE=2 SV=1
Q6KAJ2	84	K	Aspartate aminotransferase OS=Oryza sativa subsp. japonica OX=39947 GN=Os02g0797500 PE=2 SV=1
Q6KAJ2	381	K	Aspartate aminotransferase OS=Oryza sativa subsp. japonica OX=39947 GN=Os02g0797500 PE=2 SV=1
Q6YS69	271	K	Eukaryotic translation initiation factor 3 subunit I OS=Oryza sativa subsp. japonica OX=39947 GN=B1052H09.108 PE=3 SV=1
Q6YS69	77	K	Eukaryotic translation initiation factor 3 subunit I OS=Oryza sativa subsp. japonica OX=39947 GN=B1052H09.108 PE=3 SV=1
Q6YSX0	43	K	60S ribosomal protein l22-2 (Fragment) species=Oryza sativa subsp. indica taxid=39946 (predicted) OS=Oryza sativa subsp. japonica OX=39947 GN=P0618H09.1 PE=2 SV=1
Q6YSX0	86	K	60S ribosomal protein l22-2 (Fragment) species=Oryza sativa subsp. indica taxid=39946 (predicted) OS=Oryza sativa subsp. japonica OX=39947 GN=P0618H09.1 PE=2 SV=1
Q6YXT5	475	K	L-gulonolactone oxidase 2 species=Zea mays taxid=4577 gene=GULLO2_1 (predicted) OS=Oryza sativa subsp. japonica OX=39947 GN=Os08g0114300 PE=2 SV=1
Q6YXT5	505	K	L-gulonolactone oxidase 2 species=Zea mays taxid=4577 gene=GULLO2_1 (predicted) OS=Oryza sativa subsp. japonica OX=39947 GN=Os08g0114300 PE=2 SV=1
Q6YYR2	104	K	60S ribosomal protein L7-4 species=Dichanthelium oligosanthes taxid=888268 gene=BAE44_0014684 (predicted) OS=Oryza sativa subsp. japonica OX=39947 GN=Os08g0234000 PE=2 SV=1
Q6YYR2	121	K	60S ribosomal protein L7-4 species=Dichanthelium oligosanthes taxid=888268 gene=BAE44_0014684 (predicted) OS=Oryza sativa subsp. japonica OX=39947 GN=Os08g0234000 PE=2 SV=1
Q6YZE2	190	K	Glutamate-1-semialdehyde 2,1-aminomutase, chloroplastic OS=Oryza sativa subsp. japonica OX=39947 GN=GSA PE=2 SV=1
Q6YZE2	430	K	Glutamate-1-semialdehyde 2,1-aminomutase, chloroplastic OS=Oryza sativa subsp. japonica OX=39947 GN=GSA PE=2 SV=1
Q6Z6L4	856	K	Aminopeptidase M1-A OS=Oryza sativa subsp. japonica OX=39947 GN=Os02g0218200 PE=2 SV=1
Q6Z6L4	470	K	Aminopeptidase M1-A OS=Oryza sativa subsp. japonica OX=39947 GN=Os02g0218200 PE=2 SV=1
Q6Z754	5	K	Peptidase family M48 family protein species=Zea mays taxid=4577 gene=100279801 (predicted) OS=Oryza sativa subsp. japonica OX=39947 GN=Os02g0735100 PE=4 SV=1
Q6Z754	395	K	Peptidase family M48 family protein species=Zea mays taxid=4577 gene=100279801 (predicted) OS=Oryza sativa subsp. japonica OX=39947 GN=Os02g0735100 PE=4 SV=1
Q6Z8F4	208	K	Phosphoribulokinase OS=Oryza sativa subsp. japonica OX=39947 GN=Os02g0698000 PE=2 SV=1
Q6Z8F4	299	K	Phosphoribulokinase OS=Oryza sativa subsp. japonica OX=39947 GN=Os02g0698000 PE=2 SV=1
Q6ZFJ3	296	K	Ferredoxin--NADP reductase, leaf isozyme 2, chloroplastic OS=Oryza sativa subsp. japonica OX=39947 GN=LFNR2 PE=1 SV=1
Q6ZFJ3	83	K	Ferredoxin--NADP reductase, leaf isozyme 2, chloroplastic OS=Oryza sativa subsp. japonica OX=39947 GN=LFNR2 PE=1 SV=1
Q6ZG90	104	K	ATP synthase OS=Oryza sativa subsp. japonica OX=39947 GN=Os02g0131300 PE=2 SV=1
Q6ZG90	57	K	ATP synthase OS=Oryza sativa subsp. japonica OX=39947 GN=Os02g0131300 PE=2 SV=1
Q6ZGS9	222	K	Acetylornithine deacetylase species=Aegilops tauschii taxid=37682 gene=F775_27684 (predicted) OS=Oryza sativa subsp. japonica OX=39947 GN=Os02g0690800 PE=2 SV=1
Q6ZGS9	264	K	Acetylornithine deacetylase species=Aegilops tauschii taxid=37682 gene=F775_27684 (predicted) OS=Oryza sativa subsp. japonica OX=39947 GN=Os02g0690800 PE=2 SV=1
Q6ZH90	38	K	Histone deacetylase complex subunit SAP18 OS=Oryza sativa subsp. japonica OX=39947 GN=Os02g0122000 PE=2 SV=1
Q6ZH90	49	K	Histone deacetylase complex subunit SAP18 OS=Oryza sativa subsp. japonica OX=39947 GN=Os02g0122000 PE=2 SV=1
Q6ZJJ1	28	K	Probable L-ascorbate peroxidase 4, peroxisomal OS=Oryza sativa subsp. japonica OX=39947 GN=APX4 PE=2 SV=1
Q6ZJJ1	201	K	Probable L-ascorbate peroxidase 4, peroxisomal OS=Oryza sativa subsp. japonica OX=39947 GN=APX4 PE=2 SV=1
Q84SC3	56	K	Acyl-CoA-binding domain-containing protein 1 OS=Oryza sativa subsp. japonica OX=39947 GN=ACBP1 PE=1 SV=1
Q84SC3	78	K	Acyl-CoA-binding domain-containing protein 1 OS=Oryza sativa subsp. japonica OX=39947 GN=ACBP1 PE=1 SV=1
Q75G91	141	K	40S ribosomal protein S3, putative, expressed OS=Oryza sativa subsp. japonica OX=39947 GN=LOC_Os03g38000 PE=2 SV=1
Q75G91	108	K	40S ribosomal protein S3, putative, expressed OS=Oryza sativa subsp. japonica OX=39947 GN=LOC_Os03g38000 PE=2 SV=1
Q75IQ4	134	K	Outer envelope pore protein 24, chloroplastic OS=Oryza sativa subsp. japonica OX=39947 GN=OEP24 PE=2 SV=1
Q75IQ4	101	K	Outer envelope pore protein 24, chloroplastic OS=Oryza sativa subsp. japonica OX=39947 GN=OEP24 PE=2 SV=1
Q75LJ7	29	K	Glycine-rich RNA-binding protein RZ1A species=Zea mays taxid=4577 gene=Zm00014a_019799 (predicted) OS=Oryza sativa subsp. japonica OX=39947 GN=LOC_Os03g61990 PE=2 SV=1
Q75LJ7	42	K	Glycine-rich RNA-binding protein RZ1A species=Zea mays taxid=4577 gene=Zm00014a_019799 (predicted) OS=Oryza sativa subsp. japonica OX=39947 GN=LOC_Os03g61990 PE=2 SV=1
Q75LR5	157	K	40S ribosomal protein S6 OS=Oryza sativa subsp. japonica OX=39947 GN=LOC_Os03g27260 PE=2 SV=1
Q75LR5	2	K	40S ribosomal protein S6 OS=Oryza sativa subsp. japonica OX=39947 GN=LOC_Os03g27260 PE=2 SV=1
Q75M32	126	K	Peptidyl-prolyl cis-trans isomerase OS=Oryza sativa subsp. japonica OX=39947 GN=Os05g0103200 PE=2 SV=1
Q75M32	158	K	Peptidyl-prolyl cis-trans isomerase OS=Oryza sativa subsp. japonica OX=39947 GN=Os05g0103200 PE=2 SV=1
Q7EYM8	259	K	NADPH-dependent alkenal/one oxidoreductase, chloroplastic species=Zea mays taxid=4577 gene=AOR (predicted) OS=Oryza sativa subsp. japonica OX=39947 GN=Os08g0379400 PE=2 SV=1
Q7EYM8	268	K	NADPH-dependent alkenal/one oxidoreductase, chloroplastic species=Zea mays taxid=4577 gene=AOR (predicted) OS=Oryza sativa subsp. japonica OX=39947 GN=Os08g0379400 PE=2 SV=1
Q7F280	155	K	Isocitrate dehydrogenase [NADP] OS=Oryza sativa subsp. japonica OX=39947 GN=Os01g0654500 PE=2 SV=1
Q7F280	238	K	Isocitrate dehydrogenase [NADP] OS=Oryza sativa subsp. japonica OX=39947 GN=Os01g0654500 PE=2 SV=1
Q7XBT1	15	K	NADH dehydrogenase [ubiquinone] 1 alpha subcomplex subunit 12 OS=Oryza sativa subsp. japonica OX=39947 GN=LOC_Os10g42840 PE=2 SV=1
Q7XBT1	63	K	NADH dehydrogenase [ubiquinone] 1 alpha subcomplex subunit 12 OS=Oryza sativa subsp. japonica OX=39947 GN=LOC_Os10g42840 PE=2 SV=1
Q7XKE9	168	K	Clathrin light chain 1 OS=Oryza sativa subsp. japonica OX=39947 GN=Os04g0679100 PE=2 SV=1
Q7XKE9	176	K	Clathrin light chain 1 OS=Oryza sativa subsp. japonica OX=39947 GN=Os04g0679100 PE=2 SV=1
Q7XPR2	174	K	Aminomethyltransferase OS=Oryza sativa subsp. japonica OX=39947 GN=Os04g0623800 PE=3 SV=2
Q7XPR2	38	K	Aminomethyltransferase OS=Oryza sativa subsp. japonica OX=39947 GN=Os04g0623800 PE=3 SV=2
Q7XV11	90	K	Chlorophyll a-b binding protein, chloroplastic OS=Oryza sativa subsp. japonica OX=39947 GN=Os04g0457000 PE=2 SV=1
Q7XV11	219	K	Chlorophyll a-b binding protein, chloroplastic OS=Oryza sativa subsp. japonica OX=39947 GN=Os04g0457000 PE=2 SV=1
Q7XZX4	54	K	40S ribosomal protein S29, putative, expressed OS=Oryza sativa subsp. japonica OX=39947 GN=LOC_Os11g41610 PE=4 SV=1
Q7XZX4	48	K	40S ribosomal protein S29, putative, expressed OS=Oryza sativa subsp. japonica OX=39947 GN=LOC_Os11g41610 PE=4 SV=1
Q84P96	230	K	3-ketoacyl-CoA thiolase-like protein OS=Oryza sativa subsp. japonica OX=39947 GN=Os02g0817700 PE=2 SV=1
Q84P96	185	K	3-ketoacyl-CoA thiolase-like protein OS=Oryza sativa subsp. japonica OX=39947 GN=Os02g0817700 PE=2 SV=1
Q84PA4	162	K	ATP synthase B chain, chloroplast, putative, expressed OS=Oryza sativa subsp. japonica OX=39947 GN=LOC_Os03g17070 PE=2 SV=1
Q84PA4	103	K	ATP synthase B chain, chloroplast, putative, expressed OS=Oryza sativa subsp. japonica OX=39947 GN=LOC_Os03g17070 PE=2 SV=1
Q84SC5	222	K	Rubredoxin family protein species=Zea mays taxid=4577 gene=ZEAMMB73_Zm00001d024519 (predicted) OS=Oryza sativa subsp. japonica OX=39947 GN=P0577B11.138 PE=2 SV=1
Q84SC5	138	K	Rubredoxin family protein species=Zea mays taxid=4577 gene=ZEAMMB73_Zm00001d024519 (predicted) OS=Oryza sativa subsp. japonica OX=39947 GN=P0577B11.138 PE=2 SV=1
Q851S8	82	K	Adenylosuccinate synthetase 2, chloroplastic OS=Oryza sativa subsp. japonica OX=39947 GN=PURA2 PE=2 SV=1
Q851S8	225	K	Adenylosuccinate synthetase 2, chloroplastic OS=Oryza sativa subsp. japonica OX=39947 GN=PURA2 PE=2 SV=1
Q8GS72	106	K	NADH dehydrogenase species=Panicum miliaceum taxid=4540 gene=C2845_PM07G09730 (predicted) OS=Oryza sativa subsp. japonica OX=39947 GN=P0524G08.101 PE=2 SV=1
Q8GS72	71	K	NADH dehydrogenase species=Panicum miliaceum taxid=4540 gene=C2845_PM07G09730 (predicted) OS=Oryza sativa subsp. japonica OX=39947 GN=P0524G08.101 PE=2 SV=1
Q8H3I3	93	K	40S ribosomal protein SA OS=Oryza sativa subsp. japonica OX=39947 GN=B1056G08.113 PE=2 SV=2
Q8H3I3	61	K	40S ribosomal protein SA OS=Oryza sativa subsp. japonica OX=39947 GN=B1056G08.113 PE=2 SV=2
Q8H590	106	K	40S ribosomal protein S18, putative, expressed OS=Oryza sativa subsp. japonica OX=39947 GN=OJ1656_E11.104 PE=2 SV=1
Q8H590	34	K	40S ribosomal protein S18, putative, expressed OS=Oryza sativa subsp. japonica OX=39947 GN=OJ1656_E11.104 PE=2 SV=1
Q8H8S1	93	K	Ribosomal protein L15 OS=Oryza sativa subsp. japonica OX=39947 GN=OSJNBa0087M10.1 PE=2 SV=1
Q8H8S1	85	K	Ribosomal protein L15 OS=Oryza sativa subsp. japonica OX=39947 GN=OSJNBa0087M10.1 PE=2 SV=1
Q8H8T0	82	K	UDP-arabinopyranose mutase 1 OS=Oryza sativa subsp. japonica OX=39947 GN=UAM1 PE=1 SV=1
Q8H8T0	329	K	UDP-arabinopyranose mutase 1 OS=Oryza sativa subsp. japonica OX=39947 GN=UAM1 PE=1 SV=1
Q8S091	152	K	Thioredoxin F, chloroplastic OS=Oryza sativa subsp. japonica OX=39947 GN=Os01g0913000 PE=2 SV=1
Q8S091	120	K	Thioredoxin F, chloroplastic OS=Oryza sativa subsp. japonica OX=39947 GN=Os01g0913000 PE=2 SV=1
Q8S7H8	102	K	Photosystem-1 F subunit species=Oryza sativa taxid=4530 gene=PSI-F (predicted) OS=Oryza sativa subsp. japonica OX=39947 GN=OSJNBa0010I09.4 PE=2 SV=1
Q8S7H8	108	K	Photosystem-1 F subunit species=Oryza sativa taxid=4530 gene=PSI-F (predicted) OS=Oryza sativa subsp. japonica OX=39947 GN=OSJNBa0010I09.4 PE=2 SV=1
Q8W0I1	76	K	Ubiquitin-conjugating enzyme E2 36 species=Zea mays taxid=4577 gene=UBC36_2 (predicted) OS=Oryza sativa subsp. japonica OX=39947 GN=Os01g0673600 PE=2 SV=1
Q8W0I1	84	K	Ubiquitin-conjugating enzyme E2 36 species=Zea mays taxid=4577 gene=UBC36_2 (predicted) OS=Oryza sativa subsp. japonica OX=39947 GN=Os01g0673600 PE=2 SV=1
Q9AV81	270	K	Pre-mRNA-processing factor 19 OS=Oryza sativa subsp. japonica OX=39947 GN=PRP19 PE=2 SV=1
Q9AV81	490	K	Pre-mRNA-processing factor 19 OS=Oryza sativa subsp. japonica OX=39947 GN=PRP19 PE=2 SV=1
Q9FU74	268	K	Mitochondrial glycoprotein family protein species=Zea mays taxid=4577 gene=ZEAMMB73_Zm00001d008610 (predicted) OS=Oryza sativa subsp. japonica OX=39947 GN=Os01g0143800 PE=2 SV=1
Q9FU74	235	K	Mitochondrial glycoprotein family protein species=Zea mays taxid=4577 gene=ZEAMMB73_Zm00001d008610 (predicted) OS=Oryza sativa subsp. japonica OX=39947 GN=Os01g0143800 PE=2 SV=1
Q10MK5	133	K	Argininosuccinate lyase OS=Oryza sativa subsp. japonica OX=39947 GN=OsASL1 PE=2 SV=1
A0A0N7KFF1	80	K	Os02g0532401 protein OS=Oryza sativa subsp. japonica OX=39947 GN=Os02g0532401 PE=4 SV=1
A0A0N7KFI2	267	K	cDNA, clone: J100065N04, full insert sequence species=Oryza sativa subsp. japonica taxid=39947 (predicted) OS=Oryza sativa subsp. japonica OX=39947 GN=Os02g0564400 PE=4 SV=1
A0A0N7KG12	56	K	Extracellular calcium sensing receptor species=Oryza sativa subsp. japonica taxid=39947 gene=Os02g0729400 (predicted) OS=Oryza sativa subsp. japonica OX=39947 GN=Os02g0729400 PE=4 SV=1
Q9AV77	13	K	60S ribosomal protein L17 OS=Oryza sativa subsp. japonica OX=39947 GN=OSJNBa0006L06.7 PE=2 SV=1
A0A0N7KJH5	81	K	Glutathione peroxidase (Fragment) OS=Oryza sativa subsp. japonica OX=39947 GN=Os04g0556300 PE=3 SV=1
A0A0N7KJV4	107	K	26S proteasome non-ATPase regulatory subunit 7 homolog A species=Zea mays taxid=4577 gene=100276453 (predicted) OS=Oryza sativa subsp. japonica OX=39947 GN=Os04g0661900 PE=4 SV=1
A0A0N7KK97	182	K	Proteasome subunit beta species=Oryza barthii taxid=65489 (predicted) OS=Oryza sativa subsp. japonica OX=39947 GN=Os05g0187000 PE=4 SV=1
A0A0N7KMN9	220	K	Eukaryotic initiation factor 4A-1 species=Oryza sativa subsp. japonica taxid=39947 gene=Os06g0701100 (predicted) OS=Oryza sativa subsp. japonica OX=39947 GN=Os06g0701100 PE=3 SV=1
A0A0N7KMU8	268	K	Fusarium resistance protein I2C-5-like species=Oryza sativa subsp. japonica taxid=39947 gene=OJ1119_A04.116 (predicted) OS=Oryza sativa subsp. japonica OX=39947 GN=Os07g0117350 PE=4 SV=1
A0A0N7KRA5	139	K	Aldo-keto reductase/ oxidoreductase species=Zea mays taxid=4577 gene=ZEAMMB73_Zm00001d005346 (predicted) OS=Oryza sativa subsp. japonica OX=39947 GN=Os09g0567366 PE=4 SV=1
A0A0N7KTP2	108	K	3'(2'),5'-bisphosphate nucleotidase species=Oryza sativa subsp. japonica taxid=39947 gene=Os12g0183300 (predicted) OS=Oryza sativa subsp. japonica OX=39947 GN=Os12g0183300 PE=4 SV=1
A0A0N7KTS9	36	K	Argininosuccinate synthase, chloroplast, putative, expressed species=Oryza sativa subsp. japonica taxid=39947 gene=LOC_Os12g13320 (predicted) OS=Oryza sativa subsp. japonica OX=39947 GN=Os12g0235800 PE=3 SV=1
A0A0P0UXW3	613	K	Eukaryotic translation initiation factor 3 subunit A (Fragment) OS=Oryza sativa subsp. japonica OX=39947 GN=Os01g0120800 PE=3 SV=1
A0A0P0UZH3	148	K	Phospholipase D species=Oryza rufipogon taxid=4529 (predicted) OS=Oryza sativa subsp. japonica OX=39947 GN=Os01g0172400 PE=4 SV=1
A0A0P0V179	211	K	Cysteine proteinase inhibitor (Fragment) OS=Oryza sativa subsp. japonica OX=39947 GN=Os01g0270100 PE=3 SV=1
A0A0P0V197	126	K	PUR ALPHA-1 species=Zea mays taxid=4577 gene=100283497 (predicted) OS=Oryza sativa subsp. japonica OX=39947 GN=Os01g0260700 PE=4 SV=1
A0A0P0V1K1	186	K	DNA topoisomerase 2 (Fragment) OS=Oryza sativa subsp. japonica OX=39947 GN=Os01g0268300 PE=3 SV=1
A0A0P0V1K7	306	K	Carbohydrate-binding-like fold species=Zea mays taxid=4577 gene=100384763 (predicted) OS=Oryza sativa subsp. japonica OX=39947 GN=Os01g0300600 PE=4 SV=1
A0A0P0V1L1	451	K	Cation-chloride cotransporter 2 species=Oryza sativa subsp. japonica taxid=39947 gene=CCC2 (predicted) OS=Oryza sativa subsp. japonica OX=39947 GN=Os01g0304100 PE=4 SV=1
A0A0P0V331	96	K	NAD(P)-binding Rossmann-fold superfamily protein species=Zea mays taxid=4577 gene=100193101 (predicted) OS=Oryza sativa subsp. japonica OX=39947 GN=Os01g0367100 PE=4 SV=1
A0A0P0V3F2	42	K	30S ribosomal protein S18, chloroplastic species=Oryza sp. WR-121 taxid=2184501 gene=rps18 (predicted) OS=Oryza sativa subsp. japonica OX=39947 GN=Os01g0523401 PE=3 SV=1
A0A0P0V7M3	24	K	Malic enzyme (Fragment) OS=Oryza sativa subsp. japonica OX=39947 GN=Os01g0723400 PE=3 SV=1
A0A0P0VBL9	81	K	Ribulose-1,5-bisphosphate carboxylase/oxygenase large subunit (Fragment) species=Imperata cylindrica taxid=80369 gene=rbcL (predicted) OS=Oryza sativa subsp. japonica OX=39947 GN=Os01g0899425 PE=4 SV=1
A0A0P0VBX1	381	K	Putative 4-coumarate:coenzyme A ligase species=Oryza sativa subsp. japonica taxid=39947 gene=P0035F12.27 (predicted) OS=Oryza sativa subsp. japonica OX=39947 GN=Os01g0901500 PE=4 SV=1
A0A0P0VD48	73	K	Thioredoxin Y, chloroplastic species=Oryza sativa subsp. japonica taxid=39947 gene=Os01g0963400 (predicted) OS=Oryza sativa subsp. japonica OX=39947 GN=Os01g0963400 PE=4 SV=1
A0A0P0VDB1	16	K	NAD(P)H-quinone oxidoreductase subunit O, chloroplastic species=Dichanthelium oligosanthes taxid=888268 gene=BAE44_0003521 (predicted) OS=Oryza sativa subsp. japonica OX=39947 GN=Os01g0959900 PE=4 SV=1
A0A0P0VG16	31	K	DNA damage-inducible protein 1 species=Panicum miliaceum taxid=4540 gene=C2845_PM12G05830 (predicted) OS=Oryza sativa subsp. japonica OX=39947 GN=Os02g0198600 PE=4 SV=1
A0A0P0VH79	304	K	Protein THYLAKOID RHODANESE-LIKE, chloroplastic species=Oryza sativa subsp. japonica taxid=39947 gene=TROL (predicted) OS=Oryza sativa subsp. japonica OX=39947 GN=Os02g0257300 PE=4 SV=1
A0A0P0VQG3	727	K	101 kDa heat shock protein-like species=Oryza sativa subsp. japonica taxid=39947 gene=Os02g0788600 (predicted) OS=Oryza sativa subsp. japonica OX=39947 GN=Os02g0788600 PE=4 SV=1
A0A0P0VSA9	29	K	Nascent polypeptide-associated complex subunit beta (Fragment) OS=Oryza sativa subsp. japonica OX=39947 GN=Os03g0109600 PE=3 SV=1
A0A0P0VSV2	55	K	60S ribosomal protein L21, putative, expressed species=Oryza sativa subsp. japonica taxid=39947 gene=LOC_Os03g04750 (predicted) OS=Oryza sativa subsp. japonica OX=39947 GN=Os03g0141000 PE=4 SV=1
Q10RP0	511	K	Cell division cycle protein 48, putative, expressed OS=Oryza sativa subsp. japonica OX=39947 GN=LOC_Os03g05730 PE=2 SV=1
A0A0P0VTZ7	123	K	Alanine aminotransferase 2, putative, expressed species=Oryza sativa subsp. japonica taxid=39947 gene=LOC_Os03g08530 (predicted) OS=Oryza sativa subsp. japonica OX=39947 GN=Os03g0183600 PE=4 SV=1
Q0DKG9	390	K	Fructose-6-phosphate-2-kinase/fructose-2, 6-bisphosphatase species=Oryza sativa taxid=4530 (predicted) OS=Oryza sativa subsp. japonica OX=39947 GN=Os05g0164100 PE=4 SV=1
A0A0P0VX19	262	K	Pyruvate decarboxylase 2 species=Oryza sativa subsp. indica taxid=39946 gene=PDC2 (predicted) OS=Oryza sativa subsp. japonica OX=39947 GN=Os03g0293500 PE=4 SV=1
A0A0P0VX70	119	K	26S proteasome regulatory subunit 4 homolog A species=Zea mays taxid=4577 gene=100279843 (predicted) OS=Oryza sativa subsp. japonica OX=39947 GN=Os03g0298400 PE=3 SV=1
A0A0P0VZB8	153	K	Probable nucleoredoxin 1-1 species=Oryza sativa subsp. japonica taxid=39947 gene=Os03g0405500 (predicted) OS=Oryza sativa subsp. japonica OX=39947 GN=Os03g0405500 PE=4 SV=1
A0A0P0VZZ4	17	K	Peptidyl-prolyl cis-trans isomerase E, putative, expressed species=Oryza sativa subsp. japonica taxid=39947 gene=LOC_Os03g40310 (predicted) OS=Oryza sativa subsp. japonica OX=39947 GN=Os03g0600400 PE=4 SV=1
Q0IT25	49	K	60S ribosomal protein L13a-2, putative, expressed species=Oryza sativa subsp. japonica taxid=39947 gene=OSJNBb0081K01.9 (predicted) OS=Oryza sativa subsp. japonica OX=39947 GN=Os11g0425800 PE=4 SV=1
A0A0P0W399	871	K	Alpha-1,4 glucan phosphorylase (Fragment) OS=Oryza sativa subsp. japonica OX=39947 GN=Os03g0758100 PE=3 SV=1
A0A0P0W4Q0	138	K	Methylenetetrahydrofolate reductase species=Oryza barthii taxid=65489 (predicted) OS=Oryza sativa subsp. japonica OX=39947 GN=Os03g0815200 PE=4 SV=1
Q7XT07	200	K	tRNA-dihydrouridine(47) synthase [NAD(P)(+)]-like OS=Oryza sativa subsp. japonica OX=39947 GN=Os04g0117600 PE=2 SV=2
A0A0P0W992	143	K	Eukaryotic translation initiation factor 3 subunit H species=Oryza brachyantha taxid=4533 (predicted) OS=Oryza sativa subsp. japonica OX=39947 GN=Os04g0376500 PE=3 SV=1
Q6H660	435	K	Hsp70-Hsp90 organizing protein species=Panicum miliaceum taxid=4540 gene=C2845_PM12G10340 (predicted) OS=Oryza sativa subsp. japonica OX=39947 GN=Os02g0644100 PE=4 SV=1
A0A0P0WE64	71	K	OSIGBa0142I02-OSIGBa0101B20.14 protein species=Oryza sativa taxid=4530 gene=OSIGBa0142I02-OSIGBa0101B20.14 (predicted) OS=Oryza sativa subsp. japonica OX=39947 GN=Os04g0592400 PE=4 SV=1
A0A0P0WF16	264	K	OSIGBa0152L12.9 protein species=Oryza sativa taxid=4530 gene=OSIGBa0152L12.9 (predicted) OS=Oryza sativa subsp. japonica OX=39947 GN=Os04g0610800 PE=4 SV=1
A0A0P0WFN4	88	K	Oryzain alpha chain species=Oryza sativa subsp. japonica taxid=39947 (predicted) OS=Oryza sativa subsp. japonica OX=39947 GN=Os04g0650000 PE=3 SV=1
A0A0P0WG65	137	K	Dirigent protein OS=Oryza sativa subsp. japonica OX=39947 GN=Os04g0666800 PE=3 SV=1
A0A0P0WHK5	273	K	Protein NETWORKED 2D species=Zea mays taxid=4577 gene=ZEAMMB73_Zm00001d011774 (predicted) OS=Oryza sativa subsp. japonica OX=39947 GN=Os05g0119400 PE=4 SV=1
A0A0P0WKD6	58	K	Protein plastid transcriptionally active 16, chloroplastic species=Panicum miliaceum taxid=4540 gene=C2845_PM14G08560 (predicted) OS=Oryza sativa subsp. japonica OX=39947 GN=Os05g0291700 PE=4 SV=1
A0A0P0WKG5	67	K	Coatomer subunit delta OS=Oryza sativa subsp. japonica OX=39947 GN=Os05g0311000 PE=3 SV=1
A0A0P0WKS2	137	K	Os05g0312700 protein OS=Oryza sativa subsp. japonica OX=39947 GN=Os05g0312700 PE=4 SV=1
A0A0P0WNF0	124	K	cDNA clone:J023121O11, full insert sequence species=Oryza sativa subsp. japonica taxid=39947 (predicted) OS=Oryza sativa subsp. japonica OX=39947 GN=Os05g0463800 PE=4 SV=1
B7ETL1	12	K	Putative major facilitator superfamily domain-containing protein species=Helianthus annuus taxid=4232 gene=HannXRQ_Chr17g0537681 (predicted) OS=Oryza sativa subsp. japonica OX=39947 GN=Os06g0113900 PE=2 SV=1
A0A0P0WVJ1	118	K	Aldehyde dehydrogenase species=Oryza sativa taxid=4530 gene=Aldh (predicted) OS=Oryza sativa subsp. japonica OX=39947 GN=Os06g0270900 PE=3 SV=1
A0A0P0WXE9	190	K	Protein DJ-1 homolog B species=Zea mays taxid=4577 gene=ZEAMMB73_Zm00001d046135 (predicted) OS=Oryza sativa subsp. japonica OX=39947 GN=Os06g0531200 PE=4 SV=1
Q9LWN1	51	K	60S ribosomal protein L11 species=Oryza sativa subsp. indica taxid=39946 gene=RPL11 (predicted) OS=Oryza sativa subsp. japonica OX=39947 GN=Os01g0205500 PE=2 SV=1
A0A0P0WYK7	5	K	P protein-like species=Oryza sativa subsp. japonica taxid=39947 gene=B1142C05.6-3 (predicted) OS=Oryza sativa subsp. japonica OX=39947 GN=Os06g0611900 PE=4 SV=1
Q7XMP6	202	K	D-3-phosphoglycerate dehydrogenase OS=Oryza sativa subsp. japonica OX=39947 GN=Os04g0650800 PE=2 SV=1
A0A0P0X0W6	79	K	Putative RNA polymerase I, II and III 16.5 kDa subunit species=Oryza sativa subsp. japonica taxid=39947 gene=P0028E05.28-1 (predicted) OS=Oryza sativa subsp. japonica OX=39947 GN=Os06g0697400 PE=4 SV=1
A0A0P0X1D1	373	K	Photosystem II stability/assembly factor HCF136, chloroplastic species=Oryza sativa subsp. japonica taxid=39947 gene=HCF136 (predicted) OS=Oryza sativa subsp. japonica OX=39947 GN=Os06g0729650 PE=4 SV=1
A0A0P0X334	202	K	Putative ribose-5-phosphate isomerase species=Oryza sativa subsp. japonica taxid=39947 gene=P0534H07.29-2 (predicted) OS=Oryza sativa subsp. japonica OX=39947 GN=Os07g0176900 PE=3 SV=1
A0A0P0X3H7	181	K	Putative ras-related protein species=Oryza sativa subsp. japonica taxid=39947 gene=OJ1715_A07.14 (predicted) OS=Oryza sativa subsp. japonica OX=39947 GN=Os07g0195100 PE=4 SV=1
A0A0P0X6M7	133	K	Protein LHCP TRANSLOCATION DEFECT species=Oryza sativa subsp. japonica taxid=39947 gene=LTD (predicted) OS=Oryza sativa subsp. japonica OX=39947 GN=Os07g0520800 PE=4 SV=1
A0A0P0X7V0	217	K	Root border cell-specific protein species=Zea mays taxid=4577 (predicted) OS=Oryza sativa subsp. japonica OX=39947 GN=Os07g0573800 PE=4 SV=1
A0A0P0X8Q0	158	K	Seed protein species=Oryza sativa subsp. japonica taxid=39947 gene=OSJNBb0018L13.11 (predicted) OS=Oryza sativa subsp. japonica OX=39947 GN=Os07g0609000 PE=4 SV=1
A0A0P0X9S9	142	K	Oxidoreductase, short chain dehydrogenase/reductase family protein, expressed species=Oryza sativa subsp. japonica taxid=39947 gene=LOC_Os12g16010 (predicted) OS=Oryza sativa subsp. japonica OX=39947 GN=Os07g0663800 PE=4 SV=1
A0A0P0XB00	162	K	Far upstream element-binding protein 3 species=Aegilops tauschii taxid=37682 gene=F775_28307 (predicted) OS=Oryza sativa subsp. japonica OX=39947 GN=Os08g0110800 PE=4 SV=1
A0A0P0XB48	234	K	Programmed cell death protein 4 species=Zea mays taxid=4577 gene=PDCD4_1 (predicted) OS=Oryza sativa subsp. japonica OX=39947 GN=Os08g0120500 PE=4 SV=1
A0A0P0XBI6	75	K	Tryptophan synthase (Fragment) OS=Oryza sativa subsp. japonica OX=39947 GN=Os08g0135900 PE=3 SV=1
A0A0P0XC87	28	K	Flavone 3'-O-methyltransferase 1 species=Oryza sativa subsp. japonica taxid=39947 gene=COMT (predicted) OS=Oryza sativa subsp. japonica OX=39947 GN=Os08g0157500 PE=3 SV=1
A0A0P0XCL4	32	K	LSM7-like species=Panicum miliaceum taxid=4540 gene=C2845_PM15G25710 (predicted) OS=Oryza sativa subsp. japonica OX=39947 GN=Os08g0177700 PE=4 SV=1
A0A0P0XE67	26	K	Ribonucleoprotein-like species=Oryza sativa subsp. indica taxid=39946 gene=K0155C03.24 (predicted) OS=Oryza sativa subsp. japonica OX=39947 GN=Os08g0320100 PE=4 SV=1
A0A0P0XF80	171	K	Oxygen evolving complex protein-like species=Oryza sativa subsp. japonica taxid=39947 gene=P0404D10.17 (predicted) OS=Oryza sativa subsp. japonica OX=39947 GN=Os08g0347500 PE=4 SV=1
A0A0P0XFU7	130	K	Os08g0421000 protein (Fragment) OS=Oryza sativa subsp. japonica OX=39947 GN=Os08g0421000 PE=4 SV=1
Q6ZBP3	105	K	Histone H2B.2 OS=Oryza sativa subsp. japonica OX=39947 GN=H2B.2 PE=3 SV=1
A0A0P0XJ66	3	K	Ribosomal protein species=Oryza sativa subsp. japonica taxid=39947 gene=OJ1150_A11.31 (predicted) OS=Oryza sativa subsp. japonica OX=39947 GN=Os08g0558000 PE=4 SV=1
Q0J3L4	143	K	Monothiol glutaredoxin-S10 OS=Oryza sativa subsp. japonica OX=39947 GN=GRXS10 PE=2 SV=2
A0A0P0XJR1	371	K	Phosphatase 2A regulatory A subunit species=Oryza sativa taxid=4530 gene=RPA (predicted) OS=Oryza sativa subsp. japonica OX=39947 GN=Os09g0249700 PE=4 SV=1
A0A0P0XJZ1	864	K	NBS-LRR protein (Fragment) species=Oryza sativa subsp. indica taxid=39946 gene=NBS-LRR gene (predicted) OS=Oryza sativa subsp. japonica OX=39947 GN=Os09g0314200 PE=3 SV=1
Q8H4V1	374	K	Phosphoenolpyruvate carboxylase species=Oryza sativa subsp. indica taxid=39946 gene=PEPC (predicted) OS=Oryza sativa subsp. japonica OX=39947 GN=OJ1484_G09.129-1 PE=2 SV=1
A0A0P0XQB2	56	K	Transmembrane 9 superfamily member (Fragment) OS=Oryza sativa subsp. japonica OX=39947 GN=Os09g0557800 PE=3 SV=1
A0A0P0XU17	35	K	S28 ribosomal protein (Fragment) species=Triticum aestivum taxid=4565 (predicted) OS=Oryza sativa subsp. japonica OX=39947 GN=Os10g0411700 PE=3 SV=1
A0A0P0Y1M2	45	K	GDA1/CD39 family protein, expressed species=Oryza sativa subsp. japonica taxid=39947 gene=LOC_Os11g25330 (predicted) OS=Oryza sativa subsp. japonica OX=39947 GN=Os11g0440200 PE=3 SV=1
A0A0P0XZ68	9	K	Signal recognition particle 54 kDa protein, chloroplastic species=Dichanthelium oligosanthes taxid=888268 gene=BAE44_0007213 (predicted) OS=Oryza sativa subsp. japonica OX=39947 GN=Os11g0153600 PE=4 SV=1
A0A0P0Y4A7	131	K	SRS species=Arundo donax taxid=35708 (predicted) OS=Oryza sativa subsp. japonica OX=39947 GN=Os11g0610900 PE=4 SV=1
A0A0P0Y5G7	163	K	Protein kinase domain containing protein species=Oryza sativa subsp. japonica taxid=39947 gene=LOC_Os11g46880 (predicted) OS=Oryza sativa subsp. japonica OX=39947 GN=Os11g0691300 PE=3 SV=1
A0A0P0Y723	238	K	ACT domain-containing protein, putative, expressed species=Oryza sativa subsp. japonica taxid=39947 gene=LOC_Os12g05650 (predicted) OS=Oryza sativa subsp. japonica OX=39947 GN=Os12g0152700 PE=4 SV=1
Q0IUB6	318	K	Long-chain-fatty-acid-CoA ligase 4, putative, expressed species=Oryza sativa subsp. japonica taxid=39947 gene=LOC_Os11g06880 (predicted) OS=Oryza sativa subsp. japonica OX=39947 GN=Os11g0169800 PE=4 SV=1
A0A0P0YAL3	565	K	Phenylalanine ammonia-lyase OS=Oryza sativa subsp. japonica OX=39947 GN=Os12g0520200 PE=3 SV=1
A0A0P0YB67	34	K	Nucleoside diphosphate kinase (Fragment) OS=Oryza sativa subsp. japonica OX=39947 GN=Os12g0548300 PE=3 SV=1
A0A0P0YD24	215	K	9,10-9',10' carotenoid cleavage dioxygenase 1, putative, expressed species=Oryza sativa subsp. japonica taxid=39947 gene=LOC_Os12g44310 (predicted) OS=Oryza sativa subsp. japonica OX=39947 GN=Os12g0640600 PE=3 SV=1
Q9XEA6	172	K	Cysteine synthase OS=Oryza sativa subsp. japonica OX=39947 GN=RCS1 PE=2 SV=2
A3C0C6	60	K	Peptidylprolyl isomerase OS=Oryza sativa subsp. japonica OX=39947 GN=Os09g0501850 PE=2 SV=1
A3C6G9	156	K	Glycine cleavage system H protein, mitochondrial OS=Oryza sativa subsp. japonica OX=39947 GN=GDCSH PE=1 SV=1
A5HEI2	121	K	Bowman-Birk type proteinase inhibitor A OS=Oryza sativa subsp. japonica OX=39947 GN=pinA PE=2 SV=1
B7E707	61	K	Pyruvate dehydrogenase E1 component subunit beta OS=Oryza sativa subsp. japonica OX=39947 GN=Os09g0509200 PE=2 SV=1
Q0J0Q8	71	K	Peptidylprolyl isomerase species=Oryza nivara taxid=4536 (predicted) OS=Oryza sativa subsp. japonica OX=39947 GN=Os09g0502000 PE=2 SV=1
B7E9D7	66	K	Putative Bowman Birk trypsin inhibitor species=Oryza sativa taxid=4530 gene=rbbi2-3 (predicted) OS=Oryza sativa subsp. japonica OX=39947 GN=Os01g0124650 PE=2 SV=1
B7EIQ8	92	K	Putative Lil3 protein species=Oryza sativa subsp. japonica taxid=39947 gene=P0482F12.6 (predicted) OS=Oryza sativa subsp. japonica OX=39947 GN=Os02g0125700 PE=2 SV=1
B7ELQ3	149	K	Cytochrome c1-1, heme protein, mitochondrial species=Triticum urartu taxid=4572 gene=TRIUR3_01254 (predicted) OS=Oryza sativa subsp. japonica OX=39947 GN=Os01g0935700 PE=2 SV=1
Q0JRH3	163	K	p0402A09.8 protein species=Oryza sativa subsp. japonica taxid=39947 gene=P0402A09.8 (predicted) OS=Oryza sativa subsp. japonica OX=39947 GN=Os01g0101200 PE=4 SV=1
B7F3S0	21	K	S-formylglutathione hydrolase species=Oryza sativa subsp. japonica taxid=39947 gene=B1150F11.18-1 (predicted) OS=Oryza sativa subsp. japonica OX=39947 GN=Os01g0939700 PE=2 SV=1
B7F845	3	K	60S ribosomal protein L10a OS=Oryza sativa subsp. japonica OX=39947 GN=RPL10A PE=1 SV=1
B7F8E6	99	K	Macrophage migration inhibitory factor family protein, expressed OS=Oryza sativa subsp. japonica OX=39947 GN=LOC_Os11g01600 PE=2 SV=1
B7FAA5	301	K	OSIGBa0158F13.4 protein species=Oryza sativa taxid=4530 gene=OSIGBa0158F13.4 (predicted) OS=Oryza sativa subsp. japonica OX=39947 GN=Os04g0480100 PE=2 SV=1
B7FAE9	94	K	Glutathione peroxidase OS=Oryza sativa subsp. japonica OX=39947 GN=Os06g0185900 PE=2 SV=1
B7FAH8	287	K	Riboflavin synthase species=Dichanthelium oligosanthes taxid=888268 gene=BAE44_0014112 (predicted) OS=Oryza sativa subsp. japonica OX=39947 GN=Os12g0541000 PE=2 SV=1
Q0J3T4	55	K	Transmembrane 9 superfamily member OS=Oryza sativa subsp. japonica OX=39947 GN=Os08g0554900 PE=2 SV=1
B9ETE4	214	K	Biostress-resistance-related protein (Fragment) species=Triticum aestivum taxid=4565 (predicted) OS=Oryza sativa subsp. japonica OX=39947 GN=Os01g0175000 PE=4 SV=1
B9FM04	1138	K	Putative formylglycineamide ribotide amidotransferase species=Oryza sativa subsp. japonica taxid=39947 gene=B1099D03.28 (predicted) OS=Oryza sativa subsp. japonica OX=39947 GN=Os05g0104650 PE=3 SV=1
B9FPI9	134	K	Peptide-methionine (R)-S-oxide reductase OS=Oryza sativa subsp. japonica OX=39947 GN=Os05g0404200 PE=3 SV=1
Q6K2Q1	616	K	26S proteasome non-ATPase regulatory subunit 2 homolog OS=Oryza sativa subsp. japonica OX=39947 GN=Os09g0326800 PE=2 SV=1
O65037	130	K	50S ribosomal protein L27, chloroplastic OS=Oryza sativa subsp. japonica OX=39947 GN=RPL27 PE=2 SV=1
P0C2Z0	133	K	ATP synthase subunit b, chloroplastic OS=Oryza sativa subsp. japonica OX=39947 GN=atpF PE=3 SV=1
P0C467	49	K	30S ribosomal protein S14, chloroplastic OS=Oryza sativa subsp. japonica OX=39947 GN=rps14 PE=3 SV=1
P0C482	129	K	30S ribosomal protein S2, chloroplastic OS=Oryza sativa subsp. japonica OX=39947 GN=rps2 PE=3 SV=1
P0C485	4	K	30S ribosomal protein S3, chloroplastic OS=Oryza sativa subsp. japonica OX=39947 GN=rps3 PE=3 SV=1
P0C497	161	K	50S ribosomal protein L2, chloroplastic OS=Oryza sativa subsp. japonica OX=39947 GN=rpl2-A PE=3 SV=1
P0C5D5	93	K	Peroxiredoxin Q, chloroplastic OS=Oryza sativa subsp. japonica OX=39947 GN=Os06g0196300 PE=2 SV=1
Q5VRG3	54	K	Proteasome subunit alpha type-4-2 OS=Oryza sativa subsp. japonica OX=39947 GN=Os06g0167600 PE=2 SV=1
P12153	20	K	30S ribosomal protein S19, chloroplastic OS=Oryza sativa subsp. japonica OX=39947 GN=rps19-A PE=3 SV=3
Q10HD0	122	K	Chlorophyll a-b binding protein, chloroplastic OS=Oryza sativa subsp. japonica OX=39947 GN=RCABP89 PE=2 SV=1
P14655	311	K	Glutamine synthetase, chloroplastic OS=Oryza sativa subsp. japonica OX=39947 GN=GLN2 PE=1 SV=1
P14656	49	K	Glutamine synthetase cytosolic isozyme 1-1 OS=Oryza sativa subsp. japonica OX=39947 GN=GLN1-1 PE=1 SV=1
P29545	15	K	Elongation factor 1-beta OS=Oryza sativa subsp. japonica OX=39947 GN=Os07g0662500 PE=1 SV=3
P40978	80	K	40S ribosomal protein S19 OS=Oryza sativa subsp. japonica OX=39947 GN=RPS19A PE=2 SV=1
P42211	164	K	Aspartic proteinase OS=Oryza sativa subsp. japonica OX=39947 GN=RAP PE=2 SV=2
P42862	67	K	Glucose-6-phosphate isomerase, cytosolic A OS=Oryza sativa subsp. japonica OX=39947 GN=Os03g0776000 PE=2 SV=2
P49100	36	K	Cytochrome b5 OS=Oryza sativa subsp. japonica OX=39947 GN=Os05g0108800 PE=2 SV=2
P49210	163	K	60S ribosomal protein L9 OS=Oryza sativa subsp. japonica OX=39947 GN=RPL9 PE=2 SV=3
Q9ARZ9	99	K	Ubiquitin-40S ribosomal protein S27a-1 OS=Oryza sativa subsp. japonica OX=39947 GN=RPS27AA PE=2 SV=1
P55857	24	K	Small ubiquitin-related modifier 1 OS=Oryza sativa subsp. japonica OX=39947 GN=SUMO1 PE=1 SV=1
Q01859	449	K	ATP synthase subunit beta, mitochondrial OS=Oryza sativa subsp. japonica OX=39947 GN=ATPB PE=1 SV=2
Q07661	36	K	Nucleoside diphosphate kinase 1 OS=Oryza sativa subsp. japonica OX=39947 GN=NDKR PE=1 SV=1
Q08480	170	K	Adenylate kinase 4 OS=Oryza sativa subsp. japonica OX=39947 GN=ADK-B PE=2 SV=1
Q0D4M5	315	K	Putative alanine aminotransferase species=Oryza sativa subsp. japonica taxid=39947 gene=P0552F09.120 (predicted) OS=Oryza sativa subsp. japonica OX=39947 GN=Os07g0617800 PE=4 SV=1
Q0D4R5	21	K	Small nuclear ribonucleoprotein G OS=Oryza sativa subsp. japonica OX=39947 GN=Os07g0608700 PE=3 SV=1
Q0D5Z2	61	K	60S ribosomal protein L44 species=Dichanthelium oligosanthes taxid=888268 gene=BAE44_0023955 (predicted) OS=Oryza sativa subsp. japonica OX=39947 GN=Os07g0523300 PE=3 SV=1
Q0D7H8	33	K	Cytidine/deoxycytidylate deaminase family protein species=Zea mays taxid=4577 gene=CDA1-En (predicted) OS=Oryza sativa subsp. japonica OX=39947 GN=Os07g0245100 PE=4 SV=1
Q0D8H0	103	K	Lactoylglutathione lyase / glyoxalase I family protein species=Zea mays taxid=4577 gene=ZEAMMB73_Zm00001d031186 (predicted) OS=Oryza sativa subsp. japonica OX=39947 GN=Os07g0160400 PE=4 SV=1
Q0DBD3	133	K	Serine/threonine-protein phosphatase PP2A-1 catalytic subunit OS=Oryza sativa subsp. japonica OX=39947 GN=PP2A1 PE=2 SV=1
Q0DJT2	44	K	Lactoylglutathione lyase (Fragment) OS=Oryza sativa subsp. japonica OX=39947 GN=Os05g0230900 PE=3 SV=1
Q9LGU6	367	K	S-adenosylmethionine synthase 3 OS=Oryza sativa subsp. japonica OX=39947 GN=METK3 PE=2 SV=1
Q0DLG8	110	K	cDNA clone:J033125H15, full insert sequence species=Oryza sativa subsp. japonica taxid=39947 (predicted) OS=Oryza sativa subsp. japonica OX=39947 GN=Os05g0103100 PE=4 SV=1
Q0DQD8	50	K	Mitochondrial ATP synthase 6 kDa subunit species=Oryza sativa subsp. indica taxid=39946 (predicted) OS=Oryza sativa subsp. japonica OX=39947 GN=Os03g0606200 PE=4 SV=2
Q0DWC5	29	K	60S ribosomal protein l28 (Fragment) species=Oryza sativa subsp. indica taxid=39946 (predicted) OS=Oryza sativa subsp. japonica OX=39947 GN=Os02g0821200 PE=4 SV=1
Q6ZGJ8	75	K	Soluble inorganic pyrophosphatase 6, chloroplastic species=Panicum miliaceum taxid=4540 gene=C2845_PM12G28220 (predicted) OS=Oryza sativa subsp. japonica OX=39947 GN=OJ1767_D02.15-2 PE=2 SV=1
Q0DXG2	87	K	RNA-binding protein 38 species=Triticum urartu taxid=4572 gene=TRIUR3_25653 (predicted) OS=Oryza sativa subsp. japonica OX=39947 GN=Os02g0755400 PE=2 SV=1
Q0DXV3	27	K	Protein CURVATURE THYLAKOID 1A, chloroplastic-like species=Panicum miliaceum taxid=4540 gene=C2845_PM11G26170 (predicted) OS=Oryza sativa subsp. japonica OX=39947 GN=Os02g0731600 PE=4 SV=1
Q0E032	103	K	Photosystem II 5 kDa protein chloroplastic-like species=Trifolium pratense taxid=57577 gene=L195_g006309 (predicted) OS=Oryza sativa subsp. japonica OX=39947 GN=Os02g0581100 PE=4 SV=1
Q0E0Z4	35	K	Sm-like protein LSM36B species=Zea mays taxid=4577 gene=LSM6B (predicted) OS=Oryza sativa subsp. japonica OX=39947 GN=Os02g0510100 PE=4 SV=1
Q0E129	27	K	RNA-binding protein-like species=Zea mays taxid=4577 (predicted) OS=Oryza sativa subsp. japonica OX=39947 GN=Os02g0497700 PE=4 SV=1
Q0E217	38	K	Putative glyoxalase I species=Oryza sativa subsp. japonica taxid=39947 gene=P0669G10.7 (predicted) OS=Oryza sativa subsp. japonica OX=39947 GN=Os02g0280500 PE=4 SV=1
Q0E2E9	126	K	Prefoldin-like species=Oryza sativa subsp. japonica taxid=39947 gene=OJ1134_F06.22 (predicted) OS=Oryza sativa subsp. japonica OX=39947 GN=Os02g0246300 PE=4 SV=2
Q0E446	117	K	50S ribosomal protein L3, chloroplastic species=Panicum miliaceum taxid=4540 gene=C2845_PM11G14020 (predicted) OS=Oryza sativa subsp. japonica OX=39947 GN=Os02g0137200 PE=3 SV=1
Q0ILB9	501	K	Glycerol kinase-like protein OS=Oryza sativa subsp. japonica OX=39947 GN=OGK1 PE=2 SV=1
Q0IQ65	45	K	Membrane-anchored ubiquitin-fold protein species=Oryza sativa subsp. indica taxid=39946 gene=OsI_08953 (predicted) OS=Oryza sativa subsp. japonica OX=39947 GN=Os12g0141900 PE=4 SV=1
Q0IQK9	60	K	Non-specific lipid-transfer protein 1 OS=Oryza sativa subsp. japonica OX=39947 GN=LTP PE=1 SV=1
Q0ISB6	204	K	Metallopeptidase family M24 containing protein, expressed species=Oryza sativa subsp. japonica taxid=39947 gene=LOC_Os11g33330 (predicted) OS=Oryza sativa subsp. japonica OX=39947 GN=Os11g0539800 PE=3 SV=1
Q0ITU1	107	K	Methylthioribose-1-phosphate isomerase OS=Oryza sativa subsp. japonica OX=39947 GN=IDI2 PE=2 SV=1
Q0IU70	213	K	Nitrogen fixation protein, putative, expressed OS=Oryza sativa subsp. japonica OX=39947 GN=LOC_Os11g07916 PE=2 SV=1
Q0IWS0	260	K	IAP100, putative, expressed species=Oryza sativa subsp. japonica taxid=39947 gene=LOC_Os10g35030 (predicted) OS=Oryza sativa subsp. japonica OX=39947 GN=Os10g0492300 PE=4 SV=1
Q0IXP9	504	K	Acylamino-acid-releasing enzyme 1 OS=Oryza sativa subsp. japonica OX=39947 GN=Os10g0415600 PE=3 SV=1
Q0IZZ4	5	K	Acyl carrier protein (Fragment) OS=Oryza sativa subsp. japonica OX=39947 GN=Os09g0539800 PE=4 SV=1
Q0J0H6	131	K	Multiple organellar RNA editing factor 8, chloroplastic/mitochondrial-like species=Panicum miliaceum taxid=4540 gene=C2845_PM13G23860 (predicted) OS=Oryza sativa subsp. japonica OX=39947 GN=Os09g0509000 PE=2 SV=1
Q0J403	668	K	Putative NBS-LRR resistance protein RGH1 species=Oryza sativa subsp. japonica taxid=39947 gene=OJ1521_G02.25 (predicted) OS=Oryza sativa subsp. japonica OX=39947 GN=Os08g0543100 PE=3 SV=1
Q0J9Y2	228	K	OSJNBb0060E08.6 protein species=Oryza sativa subsp. japonica taxid=39947 gene=OSJNBb0060E08.6 (predicted) OS=Oryza sativa subsp. japonica OX=39947 GN=Os04g0625800 PE=2 SV=1
Q0JA93	231	K	Methionine aminopeptidase OS=Oryza sativa subsp. japonica OX=39947 GN=Os04g0610500 PE=2 SV=1
Q6Z8E0	71	K	OSJNba0093F12.16 protein species=Oryza sativa subsp. japonica taxid=39947 gene=Os04g0598200 (predicted) OS=Oryza sativa subsp. japonica OX=39947 GN=Os02g0699600 PE=2 SV=1
Q0JBE3	22	K	Elongation factor G, chloroplastic species=Oryza barthii taxid=65489 (predicted) OS=Oryza sativa subsp. japonica OX=39947 GN=Os04g0538100 PE=4 SV=1
Q0JBV4	217	K	Isocitrate dehydrogenase [NADP] OS=Oryza sativa subsp. japonica OX=39947 GN=Os04g0508200 PE=2 SV=1
Q0JD42	226	K	Protein disulfide isomerase-like 5-2 OS=Oryza sativa subsp. japonica OX=39947 GN=PDIL5-2 PE=2 SV=2
Q0JDA2	201	K	Succinate dehydrogenase subunit 5, mitochondrial OS=Oryza sativa subsp. japonica OX=39947 GN=SDH5 PE=1 SV=1
Q0JDK3	185	K	H0209H04.1 protein species=Oryza sativa taxid=4530 gene=H0209H04.1 (predicted) OS=Oryza sativa subsp. japonica OX=39947 GN=Os04g0398300 PE=4 SV=1
Q0JDU3	123	K	OSJNBb0006N15.11 protein species=Oryza sativa subsp. japonica taxid=39947 gene=OSJNBb0006N15.11 (predicted) OS=Oryza sativa subsp. japonica OX=39947 GN=Os04g0376300 PE=4 SV=1
Q0JE28	70	K	Putative aldo-keto reductase 4 species=Zea mays taxid=4577 gene=100273138 (predicted) OS=Oryza sativa subsp. japonica OX=39947 GN=Os04g0338100 PE=4 SV=1
Q0JEB0	251	K	OSIGBa0092O07.2 protein species=Oryza sativa taxid=4530 gene=OSIGBa0157N01.7 (predicted) OS=Oryza sativa subsp. japonica OX=39947 GN=Os04g0303900 PE=4 SV=1
Q0JG75	150	K	Photosystem II reaction center PSB28 protein, chloroplastic OS=Oryza sativa subsp. japonica OX=39947 GN=PSB28 PE=2 SV=2
Q0JHF8	228	K	Fructose-1,6-bisphosphatase, cytosolic OS=Oryza sativa subsp. japonica OX=39947 GN=CFBP1 PE=1 SV=2
Q5JK84	144	K	DEAD-box ATP-dependent RNA helicase 15 OS=Oryza sativa subsp. japonica OX=39947 GN=AIP2 PE=1 SV=1
Q6H8G2	116	K	Putative GTP-binding protein species=Oryza sativa taxid=4530 gene=W455ERIPDK (predicted) OS=Oryza sativa subsp. japonica OX=39947 GN=Os02g0653800 PE=2 SV=1
Q0JQX6	292	K	Plastidic glucose transporter 4 species=Triticum urartu taxid=4572 gene=TRIUR3_03391 (predicted) OS=Oryza sativa subsp. japonica OX=39947 GN=Os01g0133400 PE=3 SV=1
Q0JQZ2	360	K	Putative alpha-glucosidase species=Oryza sativa subsp. japonica taxid=39947 gene=P0504H10.9 (predicted) OS=Oryza sativa subsp. japonica OX=39947 GN=Os01g0130400 PE=2 SV=1
Q0JR29	57	K	Putative Bowman Birk trypsin inhibitor species=Oryza sativa subsp. japonica taxid=39947 gene=P0037C04.13 (predicted) OS=Oryza sativa subsp. japonica OX=39947 GN=Os01g0123900 PE=2 SV=1
Q10A56	109	K	Alpha-mannosidase OS=Oryza sativa subsp. japonica OX=39947 GN=LOC_Os10g05069 PE=3 SV=1
Q10A77	94	K	Protein TIC 62, chloroplastic OS=Oryza sativa subsp. japonica OX=39947 GN=TIC62 PE=1 SV=1
Q10B63	14	K	Probable acylpyruvase FAHD2, mitochondrial OS=Oryza sativa subsp. japonica OX=39947 GN=FAHD2 PE=3 SV=1
Q10CU7	423	K	Inosine-5'-monophosphate dehydrogenase OS=Oryza sativa subsp. japonica OX=39947 GN=LOC_Os03g56800 PE=2 SV=1
Q10CU9	227	K	Glycosyl hydrolase family 3 N terminal domain containing protein, expressed OS=Oryza sativa subsp. japonica OX=39947 GN=OSJNBa0069E14.7 PE=2 SV=1
Q10I42	173	K	HAD-superfamily hydrolase, subfamily IA, variant 3 containing protein, expressed OS=Oryza sativa subsp. japonica OX=39947 GN=LOC_Os03g36750 PE=4 SV=1
Q10KT9	221	K	H/ACA ribonucleoprotein complex subunit 4, putative, expressed OS=Oryza sativa subsp. japonica OX=39947 GN=LOC_Os03g25450 PE=2 SV=1
Q10L06	293	K	Sugar transporter ERD6-like 16 species=Dichanthelium oligosanthes taxid=888268 gene=BAE44_0000771 (predicted) OS=Oryza sativa subsp. japonica OX=39947 GN=LOC_Os03g24860 PE=3 SV=1
Q10L71	506	K	Villin-2 OS=Oryza sativa subsp. japonica OX=39947 GN=VLN2 PE=2 SV=1
Q850L8	132	K	50S ribosomal protein L6, putative, expressed OS=Oryza sativa subsp. japonica OX=39947 GN=OSJNBa0032E21.12 PE=2 SV=1
Q10LV7	106	K	Photosystem II repair protein PSB27-H1, chloroplastic species=Dichanthelium oligosanthes taxid=888268 gene=BAE44_0024125 (predicted) OS=Oryza sativa subsp. japonica OX=39947 GN=LOC_Os03g21560 PE=3 SV=1
Q10LX5	70	K	Expressed protein OS=Oryza sativa subsp. japonica OX=39947 GN=LOC_Os03g21370 PE=2 SV=1
Q10M12	95	K	Ricin B-like lectin R40C1 OS=Oryza sativa subsp. japonica OX=39947 GN=R40C1 PE=1 SV=1
Q10M45	87	K	Mitochondrial import receptor subunit TOM40, putative, expressed OS=Oryza sativa subsp. japonica OX=39947 GN=LOC_Os03g20750 PE=2 SV=1
Q40710	40	K	Hexosyltransferase OS=Oryza sativa subsp. japonica OX=39947 GN=OJ1150_E04.126 PE=2 SV=1
Q10MF8	134	K	Enoyl-CoA hydratase/isomerase family protein, expressed OS=Oryza sativa subsp. japonica OX=39947 GN=LOC_Os03g19680 PE=4 SV=1
Q10MP7	123	K	JIOsPR10 species=Oryza sativa taxid=4530 (predicted) OS=Oryza sativa subsp. japonica OX=39947 GN=LOC_Os03g18850 PE=2 SV=1
Q10MQ2	90	K	Probable LL-diaminopimelate aminotransferase, chloroplastic OS=Oryza sativa subsp. japonica OX=39947 GN=AGD2 PE=2 SV=1
Q10MS3	355	K	Malonyl CoA-acyl carrier protein transacylase containing protein, expressed OS=Oryza sativa subsp. japonica OX=39947 GN=LOC_Os03g18590 PE=2 SV=1
Q10MT8	167	K	Gamma interferon inducible lysosomal thiol reductase family protein, expressed OS=Oryza sativa subsp. japonica OX=39947 GN=LOC_Os03g18454 PE=2 SV=1
Q10NA9	567	K	70 kDa heat shock protein OS=Oryza sativa subsp. japonica OX=39947 GN=LOC_Os03g16860 PE=2 SV=1
Q10NY2	160	K	Protein TPR3 OS=Oryza sativa subsp. japonica OX=39947 GN=TPR3 PE=1 SV=1
Q10P12	188	K	V-type proton ATPase subunit a OS=Oryza sativa subsp. japonica OX=39947 GN=LOC_Os03g14690 PE=2 SV=1
Q10P35	345	K	Enolase 2, putative, expressed OS=Oryza sativa subsp. japonica OX=39947 GN=LOC_Os03g14450 PE=2 SV=1
Q10P51	176	K	Clp amino terminal domain containing protein, expressed OS=Oryza sativa subsp. japonica OX=39947 GN=LOC_Os03g14280 PE=2 SV=1
Q10PZ6	360	K	Microtubule-associated protein 70-4 OS=Oryza sativa subsp. japonica OX=39947 GN=MAP70.4 PE=2 SV=1
Q10Q21	375	K	Mitochondrial processing peptidase beta subunit, mitochondrial, putative, expressed OS=Oryza sativa subsp. japonica OX=39947 GN=LOC_Os03g11410 PE=3 SV=1
Q10R10	27	K	Hydrolase, carbon-nitrogen family protein, expressed OS=Oryza sativa subsp. japonica OX=39947 GN=LOC_Os03g07910 PE=2 SV=1
Q10R45	441	K	Alanine-glyoxylate aminotransferase 2, mitochondrial, putative, expressed OS=Oryza sativa subsp. japonica OX=39947 GN=LOC_Os03g07570 PE=2 SV=1
Q10SN3	277	K	COP9 signalosome complex subunit 1, putative, expressed OS=Oryza sativa subsp. japonica OX=39947 GN=LOC_Os03g02540 PE=2 SV=1
Q7XCR5	266	K	Expressed protein OS=Oryza sativa subsp. japonica OX=39947 GN=LOC_Os10g37430 PE=2 SV=1
Q2QLI6	92	K	Microtubule-associated protein 70-1 OS=Oryza sativa subsp. japonica OX=39947 GN=MAP70.1 PE=2 SV=1
Q2QLY4	273	K	5-methyltetrahydropteroyltriglutamate--homocysteine methyltransferase 2 OS=Oryza sativa subsp. japonica OX=39947 GN=Os12g0624000 PE=2 SV=1
Q6ZLD3	250	K	2-methyl-6-phytyl-1,4-hydroquinone methyltransferase 1, chloroplastic OS=Oryza sativa subsp. japonica OX=39947 GN=ARSM2 PE=2 SV=1
Q2QME5	18	K	Eukaryotic translation initiation factor 2 gamma subunit, putative, expressed OS=Oryza sativa subsp. japonica OX=39947 GN=LOC_Os12g41400 PE=4 SV=1
Q2QND6	182	K	Osmotin-like protein species=Zea mays taxid=4577 gene=OLP1_4 (predicted) OS=Oryza sativa subsp. japonica OX=39947 GN=LOC_Os12g38170 PE=4 SV=1
Q2QND9	36	K	Expressed protein OS=Oryza sativa subsp. japonica OX=39947 GN=LOC_Os12g38140 PE=4 SV=1
Q2QNF7	243	K	Diaminopimelate epimerase, chloroplastic OS=Oryza sativa subsp. japonica OX=39947 GN=DAPF PE=2 SV=1
Q2QNJ0	124	K	Expressed protein OS=Oryza sativa subsp. japonica OX=39947 GN=LOC_Os12g37650 PE=4 SV=1
Q2QPD1	69	K	Acyl carrier protein OS=Oryza sativa subsp. japonica OX=39947 GN=LOC_Os12g34890 PE=2 SV=2
Q2QPD4	349	K	Phenylalanine--tRNA ligase, chloroplastic/mitochondrial species=Zea mays taxid=4577 gene=Zm00014a_024792 (predicted) OS=Oryza sativa subsp. japonica OX=39947 GN=LOC_Os12g34860 PE=4 SV=1
Q2QQX3	165	K	Expressed protein OS=Oryza sativa subsp. japonica OX=39947 GN=LOC_Os12g29550 PE=4 SV=1
Q2QSR5	169	K	Photosystem I reaction center subunit XI species=Arundo donax taxid=35708 (predicted) OS=Oryza sativa subsp. japonica OX=39947 GN=LOC_Os12g23200 PE=2 SV=1
Q2QWN3	140	K	Photosystem I reaction center subunit N, chloroplastic species=Panicum miliaceum taxid=4540 gene=C2845_PM06G12380 (predicted) OS=Oryza sativa subsp. japonica OX=39947 GN=LOC_Os12g08770 PE=2 SV=1
Q2QX49	150	K	CBS domain-containing protein, putative, expressed OS=Oryza sativa subsp. japonica OX=39947 GN=LOC_Os12g07190 PE=4 SV=1
Q6ZX06	86	K	Non-specific lipid-transfer protein OS=Oryza sativa subsp. japonica OX=39947 GN=ltp2 PE=2 SV=1
Q2RBD1	59	K	Non-specific lipid-transfer protein OS=Oryza sativa subsp. japonica OX=39947 GN=LOC_Os11g02400 PE=2 SV=1
Q6ETN4	23	K	Putative small nuclear ribonucleoprotein F species=Zea mays taxid=4577 gene=100285502 (predicted) OS=Oryza sativa subsp. japonica OX=39947 GN=Os02g0177500 PE=3 SV=1
Q2R1V8	310	K	GDP-mannose 3,5-epimerase 2 OS=Oryza sativa subsp. japonica OX=39947 GN=GME-2 PE=2 SV=2
Q2R3B6	82	K	Rubredoxin-like superfamily protein species=Zea mays taxid=4577 gene=100191834 (predicted) OS=Oryza sativa subsp. japonica OX=39947 GN=LOC_Os11g32500 PE=2 SV=1
Q2R3E0	311	K	Alpha-mannosidase OS=Oryza sativa subsp. japonica OX=39947 GN=LOC_Os11g32260 PE=2 SV=1
Q2R3H6	73	K	Acyl carrier protein OS=Oryza sativa subsp. japonica OX=39947 GN=LOC_Os11g31900 PE=2 SV=2
Q2R8Z5	237	K	Alcohol dehydrogenase 1 OS=Oryza sativa subsp. japonica OX=39947 GN=ADH1 PE=2 SV=2
Q2RBM4	883	K	Ubiquitin-activating enzyme E1 1 species=Zea mays taxid=4577 gene=Zm00014a_005528 (predicted) OS=Oryza sativa subsp. japonica OX=39947 GN=LOC_Os11g01510 PE=3 SV=1
Q336R9	212	K	Peptide methionine sulfoxide reductase A4, chloroplastic OS=Oryza sativa subsp. japonica OX=39947 GN=MSRA4 PE=2 SV=2
Q338J4	582	K	Methionyl-tRNA synthetase, putative, expressed OS=Oryza sativa subsp. japonica OX=39947 GN=LOC_Os10g26050 PE=2 SV=1
Q33E21	349	K	NAD-dependent isocitrate dehydrogenase c;1 OS=Oryza sativa subsp. japonica OX=39947 GN=OsIDHc;1 PE=2 SV=1
Q40648	93	K	Probable voltage-gated potassium channel subunit beta OS=Oryza sativa subsp. japonica OX=39947 GN=KOB1 PE=1 SV=2
Q40711	11	K	Dehydrin family protein, expressed OS=Oryza sativa subsp. japonica OX=39947 GN=LOC_Os03g45280 PE=2 SV=1
Q43008	58	K	Superoxide dismutase [Mn], mitochondrial OS=Oryza sativa subsp. japonica OX=39947 GN=SODA PE=2 SV=2
Q53LT9	114	K	Expressed protein OS=Oryza sativa subsp. japonica OX=39947 GN=LOC_Os11g16320 PE=2 SV=1
Q53N80	166	K	Rieske [2Fe-2S] iron-sulfur domain species=Macleaya cordata taxid=56857 gene=BVC80_8529g4 (predicted) OS=Oryza sativa subsp. japonica OX=39947 GN=LOC_Os11g13850 PE=2 SV=1
Q53N83	112	K	Chlorophyll a-b binding protein, chloroplastic OS=Oryza sativa subsp. japonica OX=39947 GN=LOC_Os11g13890 PE=2 SV=1
Q53NP8	144	K	Dirigent protein OS=Oryza sativa subsp. japonica OX=39947 GN=LOC_Os11g07670 PE=2 SV=1
Q53PA7	104	K	2-oxoglutarate/malate translocator (Clone OMT103), mitochondrial membrane-proso millet OS=Oryza sativa subsp. japonica OX=39947 GN=LOC_Os11g24450 PE=2 SV=1
Q53PX1	137	K	Expressed protein OS=Oryza sativa subsp. japonica OX=39947 GN=LOC_Os11g05120 PE=2 SV=1
Q53RM0	161	K	Magnesium-chelatase subunit ChlI, chloroplastic OS=Oryza sativa subsp. japonica OX=39947 GN=CHLI PE=1 SV=1
Q5KQH5	99	K	'putative 2,3-bisphosphoglycerate-independent phosphoglycerate mutase OS=Oryza sativa subsp. japonica OX=39947 GN=Os05g0482700 PE=4 SV=1
Q5N754	14	K	60S ribosomal protein L24 species=Panicum miliaceum taxid=4540 gene=C2845_PM02G43710 (predicted) OS=Oryza sativa subsp. japonica OX=39947 GN=Os01g0815800 PE=2 SV=1
Q75IJ1	32	K	Ras-related protein Rab7 species=Zea mays taxid=4577 gene=RAB7_1 (predicted) OS=Oryza sativa subsp. japonica OX=39947 GN=Os05g0516600 PE=2 SV=1
Q5NAI9	329	K	FVE species=Triticum aestivum taxid=4565 gene=FVE (predicted) OS=Oryza sativa subsp. japonica OX=39947 GN=Os01g0710000 PE=2 SV=1
Q5QM60	101	K	Non-specific lipid-transfer protein OS=Oryza sativa subsp. japonica OX=39947 GN=Os01g0822900 PE=2 SV=1
Q5SNJ4	459	K	Mitochondrial-processing peptidase subunit alpha-like species=Panicum miliaceum taxid=4540 gene=C2845_PM07G37300 (predicted) OS=Oryza sativa subsp. japonica OX=39947 GN=Os01g0191500 PE=2 SV=1
Q5TKF4	124	K	Nucleoside diphosphate kinase OS=Oryza sativa subsp. japonica OX=39947 GN=Os05g0595400 PE=2 SV=1
Q5VQX1	264	K	PsbP domain-containing protein 6, chloroplastic species=Dichanthelium oligosanthes taxid=888268 gene=BAE44_0026018 (predicted) OS=Oryza sativa subsp. japonica OX=39947 GN=Os01g0805300 PE=2 SV=1
Q5VR12	163	K	NADH-cytochrome b5 reductase OS=Oryza sativa subsp. japonica OX=39947 GN=Os01g0174300 PE=3 SV=1
Q5VRM0	56	K	Acyl-CoA-binding domain-containing protein 2 OS=Oryza sativa subsp. japonica OX=39947 GN=ACBP2 PE=1 SV=1
Q5VRV7	536	K	Ubiquitin carboxyl-terminal hydrolase OS=Oryza sativa subsp. japonica OX=39947 GN=Os01g0177200 PE=3 SV=1
Q5WMX0	207	K	DIP3 OS=Oryza sativa subsp. japonica OX=39947 GN=dip3 PE=2 SV=1
Q5WMY3	99	K	Cytoplasmic ribosomal protein L18 OS=Oryza sativa subsp. japonica OX=39947 GN=Os05g0155100 PE=2 SV=1
Q5Z8H5	58	K	Peroxidase OS=Oryza sativa subsp. japonica OX=39947 GN=prx90 PE=2 SV=1
Q5Z8V3	144	K	Thylakoid lumenal 16 protein, chloroplastic species=Zea mays taxid=4577 gene=At4g02530 (predicted) OS=Oryza sativa subsp. japonica OX=39947 GN=Os06g0705100 PE=2 SV=1
Q5ZA98	185	K	Chlorophyll a-b binding protein, chloroplastic OS=Oryza sativa subsp. japonica OX=39947 GN=Os06g0320500 PE=2 SV=1
Q5ZAM8	267	K	Putative serine peptidase S28 family protein species=Zea mays taxid=4577 gene=ZEAMMB73_Zm00001d012667 (predicted) OS=Oryza sativa subsp. japonica OX=39947 GN=Os01g0767100 PE=4 SV=1
Q5ZDI6	135	K	PsbP domain-containing protein 5 chloroplastic species=Zea mays taxid=4577 gene=ZEAMMB73_Zm00001d011362 (predicted) OS=Oryza sativa subsp. japonica OX=39947 GN=P0686E09.32-2 PE=2 SV=1
Q60EM2	262	K	Uracil phosphoribosyltransferase species=Zea mays taxid=4577 gene=100284489 (predicted) OS=Oryza sativa subsp. japonica OX=39947 GN=Os05g0455700 PE=2 SV=1
Q60EY9	101	K	Mitochondrial dicarboxylate/tricarboxylate transporter DTC species=Dichanthelium oligosanthes taxid=888268 gene=BAE44_0004467 (predicted) OS=Oryza sativa subsp. japonica OX=39947 GN=Os05g0208000 PE=2 SV=1
Q6ZJ08	381	K	Monodehydroascorbate reductase 4, cytosolic OS=Oryza sativa subsp. japonica OX=39947 GN=MDAR4 PE=1 SV=1
Q653F5	170	K	Glycosyltransferases species=Oryza meridionalis taxid=40149 (predicted) OS=Oryza sativa subsp. japonica OX=39947 GN=Os06g0687800 PE=2 SV=1
Q655X0	108	K	Thioredoxin O, mitochondrial OS=Oryza sativa subsp. japonica OX=39947 GN=Os06g0665900 PE=2 SV=2
Q656J2	79	K	Reticulon-like protein OS=Oryza sativa subsp. japonica OX=39947 GN=Os06g0503400 PE=2 SV=1
Q656T5	152	K	Glyoxylate/succinic semialdehyde reductase 2, chloroplastic species=Dichanthelium oligosanthes taxid=888268 gene=BAE44_0019774 (predicted) OS=Oryza sativa subsp. japonica OX=39947 GN=Os01g0574600 PE=2 SV=1
Q657L5	51	K	Peptidylprolyl isomerase OS=Oryza sativa subsp. japonica OX=39947 GN=P0468H06.14-5 PE=4 SV=1
Q65WW5	46	K	PRA1 family protein OS=Oryza sativa subsp. japonica OX=39947 GN=Os05g0474400 PE=2 SV=1
Q65X46	140	K	DNAJ heat shock N-terminal domain-containing protein species=Zea mays taxid=4577 gene=100192576 (predicted) OS=Oryza sativa subsp. japonica OX=39947 GN=Os05g0543700 PE=2 SV=1
Q65XC3	150	K	Enoyl-CoA delta isomerase 3 species=Dichanthelium oligosanthes taxid=888268 gene=BAE44_0010939 (predicted) OS=Oryza sativa subsp. japonica OX=39947 GN=Os05g0529200 PE=2 SV=1
Q67VB8	141	K	CREG2-protein-like OS=Oryza sativa subsp. japonica OX=39947 GN=Os06g0238300 PE=4 SV=1
Q67VZ1	168	K	Annexin OS=Oryza sativa subsp. japonica OX=39947 GN=Os06g0221200 PE=2 SV=1
Q67WU6	131	K	Purple acid phosphatase OS=Oryza sativa subsp. japonica OX=39947 GN=Os06g0643900 PE=3 SV=1
Q67X81	117	K	Polyadenylate-binding protein 3 species=Zea mays taxid=4577 gene=ZEAMMB73_Zm00001d037200 (predicted) OS=Oryza sativa subsp. japonica OX=39947 GN=Os06g0219600 PE=2 SV=1
Q69J40	108	K	Nuclear transcription factor Y subunit B-10 OS=Oryza sativa subsp. japonica OX=39947 GN=NFYB10 PE=1 SV=1
Q69JX7	177	K	Drought-induced S-like ribonuclease OS=Oryza sativa subsp. japonica OX=39947 GN=Os09g0537700 PE=2 SV=1
Q69LC1	57	K	Putative tyrosine phosphatase (Fragment) species=Oryza sativa taxid=4530 (predicted) OS=Oryza sativa subsp. japonica OX=39947 GN=P0496D04.12-1 PE=4 SV=1
Q69LE4	338	K	Glucan endo-1,3-beta-glucosidase 8 species=Panicum miliaceum taxid=4540 gene=C2845_PM04G03470 (predicted) OS=Oryza sativa subsp. japonica OX=39947 GN=Os07g0168600 PE=2 SV=1
Q6YYV0	190	K	CBS domain containing protein-like OS=Oryza sativa subsp. japonica OX=39947 GN=Os09g0115500 PE=2 SV=1
Q69Q02	388	K	4-alpha-glucanotransferase DPE2 OS=Oryza sativa subsp. japonica OX=39947 GN=DPE2 PE=2 SV=1
Q69QQ8	113	K	BnaA04g19200D protein species=Brassica napus taxid=3708 gene=BnaA04g19200D (predicted) OS=Oryza sativa subsp. japonica OX=39947 GN=Os09g0481800 PE=2 SV=1
Q69S39	131	K	Cytochrome b6-f complex iron-sulfur subunit, chloroplastic OS=Oryza sativa subsp. japonica OX=39947 GN=petC PE=1 SV=1
Q69UF2	368	K	3-hydroxyisobutyryl-CoA hydrolase-like protein 3 mitochondrial species=Zea mays taxid=4577 gene=100272777 (predicted) OS=Oryza sativa subsp. japonica OX=39947 GN=P0652A05.9-1 PE=2 SV=1
Q69WE3	149	K	NADH-ubiquinone oxidoreductase-related-like protein OS=Oryza sativa subsp. japonica OX=39947 GN=OJ1060_D03.128 PE=4 SV=1
Q69XJ4	253	K	Heme oxygenase 1, chloroplastic OS=Oryza sativa subsp. japonica OX=39947 GN=HO1 PE=2 SV=1
Q69XJ9	108	K	Putative DNA/RNA-binding protein Alba-like protein species=Helianthus annuus taxid=4232 gene=HannXRQ_Chr06g0180281 (predicted) OS=Oryza sativa subsp. japonica OX=39947 GN=Os06g0602600 PE=2 SV=1
Q6ASR1	202	K	Chaperonin protein OS=Oryza sativa subsp. japonica OX=39947 GN=Os05g0147400 PE=2 SV=1
Q6AVG6	407	K	4-hydroxy-3-methylbut-2-enyl diphosphate reductase, chloroplastic OS=Oryza sativa subsp. japonica OX=39947 GN=ISPH PE=2 SV=1
Q6AVI0	645	K	Zinc finger BED domain-containing protein RICESLEEPER 2 OS=Oryza sativa subsp. japonica OX=39947 GN=Os03g0733400 PE=2 SV=1
Q6EP22	73	K	Cell division inhibitor-like OS=Oryza sativa subsp. japonica OX=39947 GN=P0264G11.15-1 PE=4 SV=1
Q6EPN8	48	K	CAAX prenyl protease 1 homolog OS=Oryza sativa subsp. japonica OX=39947 GN=FACE1 PE=2 SV=1
Q6ER49	180	K	Peroxidase OS=Oryza sativa subsp. japonica OX=39947 GN=prx29 PE=2 SV=1
Q6ESI7	1287	K	Tripeptidyl-peptidase 2 OS=Oryza sativa subsp. japonica OX=39947 GN=TPP2 PE=2 SV=1
Q6ETC4	518	K	Synaptotagmin-2 (Fragment) species=Dichanthelium oligosanthes taxid=888268 gene=BAE44_0019509 (predicted) OS=Oryza sativa subsp. japonica OX=39947 GN=Os02g0448400 PE=4 SV=1
Q6EUK2	161	K	U2 small nuclear ribonucleoprotein A (Fragment) species=Dichanthelium oligosanthes taxid=888268 gene=BAE44_0007948 (predicted) OS=Oryza sativa subsp. japonica OX=39947 GN=Os02g0234800 PE=2 SV=1
Q6F331	44	K	60S ribosomal protein L30 species=Panicum miliaceum taxid=4540 gene=C2845_PM05G33830 (predicted) OS=Oryza sativa subsp. japonica OX=39947 GN=Os05g0490100 PE=2 SV=1
Q6F385	144	K	Expressed protein OS=Oryza sativa subsp. japonica OX=39947 GN=OSJNBb0021G19.12 PE=2 SV=1
Q6H443	71	K	30S ribosomal protein 2, chloroplastic species=Panicum miliaceum taxid=4540 gene=C2845_PM03G29150 (predicted) OS=Oryza sativa subsp. japonica OX=39947 GN=Os09g0279500 PE=2 SV=1
Q6H444	136	K	Rhodanese-like domain-containing protein 9, chloroplastic species=Panicum miliaceum taxid=4540 gene=C2845_PM03G29140 (predicted) OS=Oryza sativa subsp. japonica OX=39947 GN=Os09g0279400 PE=2 SV=1
Q6H4P7	966	K	Leucine--tRNA ligase, cytoplasmic species=Panicum miliaceum taxid=4540 gene=C2845_PM01G30400 (predicted) OS=Oryza sativa subsp. japonica OX=39947 GN=Os09g0378300 PE=2 SV=1
Q6H547	766	K	Ribonuclease OS=Oryza sativa subsp. japonica OX=39947 GN=Os02g0523500 PE=2 SV=1
Q6H713	149	K	Glycine cleavage system H protein OS=Oryza sativa subsp. japonica OX=39947 GN=Os02g0170100 PE=2 SV=1
Q6H795	93	K	Chaperone protein ClpD1, chloroplastic OS=Oryza sativa subsp. japonica OX=39947 GN=CLPD1 PE=2 SV=1
Q6H7E4	116	K	Thioredoxin M1, chloroplastic OS=Oryza sativa subsp. japonica OX=39947 GN=Os02g0639900 PE=2 SV=1
Q6H7I9	222	K	ATP-dependent Clp protease proteolytic subunit OS=Oryza sativa subsp. japonica OX=39947 GN=Os02g0634500 PE=2 SV=1
Q9LST7	72	K	Proteasome subunit beta type-3 OS=Oryza sativa subsp. japonica OX=39947 GN=PBC1 PE=2 SV=1
Q6H8H3	219	K	Putative plastid ribosomal protein L19 species=Oryza sativa taxid=4530 gene=C202ERIPDK (predicted) OS=Oryza sativa subsp. japonica OX=39947 GN=Os02g0652600 PE=2 SV=1
Q6I5V5	413	K	Amidophosphoribosyltransferase OS=Oryza sativa subsp. japonica OX=39947 GN=Os05g0430800 PE=2 SV=1
Q6IVC3	79	K	Transcription factor TGA2.2 OS=Oryza sativa subsp. japonica OX=39947 GN=TGA2.2 PE=1 SV=1
Q7X752	83	K	OSJNBb0070J16.13 protein species=Oryza sativa subsp. japonica taxid=39947 gene=Os04g0515300 (predicted) OS=Oryza sativa subsp. japonica OX=39947 GN=Os04g0515300 PE=2 SV=2
Q6K215	280	K	Probable aquaporin PIP2-2 OS=Oryza sativa subsp. japonica OX=39947 GN=PIP2-2 PE=2 SV=1
Q7XC31	133	K	60S ribosomal protein L27 OS=Oryza sativa subsp. japonica OX=39947 GN=LOC_Os10g41470 PE=2 SV=1
Q6K5H9	341	K	26S proteasome non-ATPase regulatory subunit 6-like species=Panicum miliaceum taxid=4540 gene=C2845_PM12G19460 (predicted) OS=Oryza sativa subsp. japonica OX=39947 GN=Os02g0600100 PE=4 SV=1
Q84ZP1	71	K	40S ribosomal protein S15a species=Oryza sativa subsp. indica taxid=39946 gene=OsI_07208 (predicted) OS=Oryza sativa subsp. japonica OX=39947 GN=OJ1559_F09.109 PE=2 SV=1
Q6K641	222	K	Eukaryotic translation initiation factor isoform 4G-2 OS=Oryza sativa subsp. japonica OX=39947 GN=Os02g0611500 PE=2 SV=1
Q7XMJ1	97	K	OSJNBb0006N15.8 protein species=Oryza sativa subsp. japonica taxid=39947 gene=Os04g0376000 (predicted) OS=Oryza sativa subsp. japonica OX=39947 GN=Os04g0376000 PE=2 SV=2
Q6K689	136	K	Protein TIC 55, chloroplastic species=Zea mays taxid=4577 gene=TIC55 (predicted) OS=Oryza sativa subsp. japonica OX=39947 GN=Os02g0792800 PE=2 SV=1
Q6K8D4	21	K	Peptidylprolyl isomerase OS=Oryza sativa subsp. japonica OX=39947 GN=Os02g0760300 PE=2 SV=1
Q6K8D8	196	K	Protein CURVATURE THYLAKOID 1D chloroplastic species=Zea mays taxid=4577 gene=ZEAMMB73_Zm00001d018130 (predicted) OS=Oryza sativa subsp. japonica OX=39947 GN=Os02g0759900 PE=2 SV=1
Q6KA00	118	K	50S ribosomal protein L9 species=Arundo donax taxid=35708 (predicted) OS=Oryza sativa subsp. japonica OX=39947 GN=OJ1119_A01.23-1 PE=2 SV=1
Q6L4H5	475	K	Threonine synthase, chloroplastic species=Zea mays taxid=4577 gene=THRC_1 (predicted) OS=Oryza sativa subsp. japonica OX=39947 GN=P0560C03.1 PE=4 SV=1
Q6L4R5	240	K	V-type proton ATPase subunit C OS=Oryza sativa subsp. japonica OX=39947 GN=Os05g0593100 PE=2 SV=1
Q6L4X5	62	K	Thioredoxin OS=Oryza sativa subsp. japonica OX=39947 GN=Os05g0508500 PE=3 SV=1
Q6L561	37	K	Plasminogen activator inhibitor 1 RNA-binding protein-like species=Panicum miliaceum taxid=4540 gene=C2845_PM05G27200 (predicted) OS=Oryza sativa subsp. japonica OX=39947 GN=Os05g0589600 PE=4 SV=1
Q6L5I5	195	K	Mitochondrial outer membrane protein porin 2 OS=Oryza sativa subsp. japonica OX=39947 GN=VDAC2 PE=2 SV=1
Q7XAL3	350	K	Acetyltransferase component of pyruvate dehydrogenase complex OS=Oryza sativa subsp. japonica OX=39947 GN=P0492E07.128 PE=2 SV=1
Q6YT73	361	K	Peroxisomal (S)-2-hydroxy-acid oxidase GLO5 OS=Oryza sativa subsp. japonica OX=39947 GN=GLO5 PE=2 SV=1
Q6YU90	15	K	Hydroxypyruvate reductase species=Saccharum hybrid cultivar SP80-3280 taxid=193079 gene=Shy3280Sca040_144 (predicted) OS=Oryza sativa subsp. japonica OX=39947 GN=B1370C05.18-1 PE=2 SV=1
Q6YUA7	286	K	Activator of 90 kDa heat shock ATPase-like protein species=Aegilops tauschii taxid=37682 gene=F775_29970 (predicted) OS=Oryza sativa subsp. japonica OX=39947 GN=Os08g0464000 PE=2 SV=1
Q6YUR8	12	K	Cold shock domain protein 1 OS=Oryza sativa subsp. japonica OX=39947 GN=CSP1 PE=2 SV=1
Q6YYB0	67	K	Uncharacterized protein Os08g0359500 OS=Oryza sativa subsp. japonica OX=39947 GN=Os08g0359500 PE=2 SV=1
Q6YYV1	217	K	Polyadenylate-binding protein OS=Oryza sativa subsp. japonica OX=39947 GN=Os09g0115400 PE=2 SV=1
Q6YZI2	36	K	60S ribosomal export protein NMD3 species=Oryza sativa subsp. japonica taxid=39947 gene=OsJ_28274 (predicted) OS=Oryza sativa subsp. japonica OX=39947 GN=Os08g0559200 PE=2 SV=1
Q6YZX5	213	K	Phosphoribosylamine--glycine ligase, chloroplastic species=Aegilops tauschii taxid=37682 gene=F775_26687 (predicted) OS=Oryza sativa subsp. japonica OX=39947 GN=Os08g0191200 PE=2 SV=1
Q6Z050	216	K	Polyadenylate-binding protein OS=Oryza sativa subsp. japonica OX=39947 GN=P0451H06.101 PE=2 SV=1
Q6Z0E5	113	K	Anaerobic nitric oxide reductase flavorubredoxin species=Panicum miliaceum taxid=4540 gene=C2845_PM13G09420 (predicted) OS=Oryza sativa subsp. japonica OX=39947 GN=Os08g0323400 PE=2 SV=1
Q6Z2C4	183	K	Os08g0289000 protein OS=Oryza sativa subsp. japonica OX=39947 GN=OJ1034_C08.13-1 PE=2 SV=1
Q6Z2T6	285	K	Geranylgeranyl diphosphate reductase, chloroplastic OS=Oryza sativa subsp. japonica OX=39947 GN=CHLP PE=2 SV=1
Q6Z5N4	82	K	Pyruvate dehydrogenase E1 component subunit alpha-1, mitochondrial OS=Oryza sativa subsp. japonica OX=39947 GN=Os02g0739600 PE=2 SV=1
Q6Z6A7	72	K	Annexin OS=Oryza sativa subsp. japonica OX=39947 GN=Os02g0753800 PE=3 SV=1
Q6Z6B5	131	K	Fruit protein pKIWI502 species=Dichanthelium oligosanthes taxid=888268 gene=BAE44_0022975 (predicted) OS=Oryza sativa subsp. japonica OX=39947 GN=Os02g0328300 PE=2 SV=1
Q8W0C5	135	K	4-hydroxy-4-methyl-2-oxoglutarate aldolase OS=Oryza sativa subsp. japonica OX=39947 GN=Os01g0722800 PE=3 SV=1
Q6Z6H2	281	K	Methionine aminopeptidase species=Oryza nivara taxid=4536 (predicted) OS=Oryza sativa subsp. japonica OX=39947 GN=Os02g0761700 PE=3 SV=1
Q6Z7B0	487	K	Heat shock 70 kDa protein BIP1 OS=Oryza sativa subsp. japonica OX=39947 GN=BIP1 PE=1 SV=1
Q6Z7R6	138	K	RNA-processing Lsm domain species=Zea mays taxid=4577 gene=ZEAMMB73_Zm00001d052276 (predicted) OS=Oryza sativa subsp. japonica OX=39947 GN=Os02g0741900 PE=2 SV=1
Q6Z8N7	234	K	PsbP domain-containing protein 3, chloroplastic species=Zea mays taxid=4577 gene=PPD3_2 (predicted) OS=Oryza sativa subsp. japonica OX=39947 GN=Os08g0512500 PE=2 SV=1
Q6Z9G0	139	K	Glyceraldehyde-3-phosphate dehydrogenase OS=Oryza sativa subsp. japonica OX=39947 GN=Os08g0440800 PE=2 SV=1
Q6ZAE3	137	K	MBF1 transcription factor (Fragment) species=Oryza sativa subsp. japonica taxid=39947 (predicted) OS=Oryza sativa subsp. japonica OX=39947 GN=Os08g0366100 PE=2 SV=1
Q6ZBV1	65	K	Photosystem II 10K protein species=Oryza sativa taxid=4530 (predicted) OS=Oryza sativa subsp. japonica OX=39947 GN=Os08g0200300 PE=2 SV=1
Q6ZCR3	142	K	Germin-like protein 8-12 OS=Oryza sativa subsp. japonica OX=39947 GN=Os08g0231400 PE=2 SV=1
Q6ZDS0	201	K	Haloacid dehalogenase-like hydrolase domain-containing protein species=Panicum miliaceum taxid=4540 gene=C2845_PM13G20760 (predicted) OS=Oryza sativa subsp. japonica OX=39947 GN=Os08g0485900 PE=4 SV=1
Q6ZF30	55	K	Chlorophyll a-b binding protein, chloroplastic OS=Oryza sativa subsp. japonica OX=39947 GN=Os07g0562700 PE=2 SV=1
Q6ZFE5	231	K	33 kDa ribonucleoprotein, chloroplastic species=Aegilops tauschii taxid=37682 gene=F775_32923 (predicted) OS=Oryza sativa subsp. japonica OX=39947 GN=OJ1111_H02.19-1 PE=2 SV=1
Q6ZHS6	82	K	Protein TIC 21, chloroplastic species=Zea mays taxid=4577 gene=TIC21_1 (predicted) OS=Oryza sativa subsp. japonica OX=39947 GN=Os02g0187600 PE=2 SV=1
Q6ZIA1	3	K	60S ribosomal protein L17 species=Panicum miliaceum taxid=4540 gene=C2845_PM07G00150 (predicted) OS=Oryza sativa subsp. japonica OX=39947 GN=Os08g0530200 PE=2 SV=1
Q6ZIV7	196	K	Hypersensitive-induced response protein 1 OS=Oryza sativa subsp. japonica OX=39947 GN=HIR1 PE=1 SV=1
Q6ZKB1	439	K	Dihydrolipoamide acetyltransferase component of pyruvate dehydrogenase complex OS=Oryza sativa subsp. japonica OX=39947 GN=Os08g0431300 PE=3 SV=1
Q6ZLB8	288	K	Pyruvate kinase species=Oryza nivara taxid=4536 (predicted) OS=Oryza sativa subsp. japonica OX=39947 GN=Os07g0180900 PE=2 SV=1
Q8H2J8	40	K	40S ribosomal protein S12 OS=Oryza sativa subsp. japonica OX=39947 GN=OSJNBa0016A21.128-2 PE=2 SV=1
Q75H72	134	K	Oxidoreductase, aldo/keto reductase family protein, expressed species=Oryza sativa subsp. japonica taxid=39947 gene=LOC_Os03g41510 (predicted) OS=Oryza sativa subsp. japonica OX=39947 GN=OSJNBb0007E22.16 PE=4 SV=1
Q75HJ3	210	K	TCP-1/cpn60 chaperonin species=Oryza sativa subsp. japonica taxid=39947 (predicted) OS=Oryza sativa subsp. japonica OX=39947 GN=LOC_Os03g59020 PE=3 SV=1
Q75I81	165	K	Expressed protein OS=Oryza sativa subsp. japonica OX=39947 GN=OSJNBa0004L11.25 PE=2 SV=1
Q75I93	168	K	Beta-glucosidase 7 OS=Oryza sativa subsp. japonica OX=39947 GN=BGLU7 PE=1 SV=1
Q75I94	264	K	Beta-glucosidase 8 OS=Oryza sativa subsp. japonica OX=39947 GN=BGLU8 PE=1 SV=1
Q75IA5	136	K	30S ribosomal protein S13, putative, expressed OS=Oryza sativa subsp. japonica OX=39947 GN=OSJNBa0004L11.5 PE=2 SV=1
Q75IM9	135	K	Isovaleryl-CoA dehydrogenase, mitochondrial OS=Oryza sativa subsp. japonica OX=39947 GN=Os05g0125500 PE=2 SV=2
Q75L45	181	K	Pto-interacting protein 1 (Fragment) species=Dichanthelium oligosanthes taxid=888268 gene=BAE44_0013314 (predicted) OS=Oryza sativa subsp. japonica OX=39947 GN=Os05g0135800 PE=2 SV=1
Q75LC0	95	K	Nucleic acid-binding proteins superfamily species=Zea mays taxid=4577 gene=ZEAMMB73_Zm00001d034828 (predicted) OS=Oryza sativa subsp. japonica OX=39947 GN=OSJNBa0032G11.21 PE=2 SV=1
Q75LD8	212	K	30S ribosomal protein S6 alpha, chloroplastic species=Zea mays taxid=4577 gene=RPS6_0 (predicted) OS=Oryza sativa subsp. japonica OX=39947 GN=OSJNBa0032G11.6 PE=2 SV=1
Q9LDC9	36	K	ADP-ribosylation factor 2-like species=Panicum miliaceum taxid=4540 gene=C2845_PM07G05820 (predicted) OS=Oryza sativa subsp. japonica OX=39947 GN=Os01g0265100 PE=2 SV=1
Q7F8Y1	216	K	Polyadenylate-binding protein OS=Oryza sativa subsp. japonica OX=39947 GN=Os04g0504800 PE=2 SV=1
Q7F9Y6	175	K	OSIGBa0142I02-OSIGBa0101B20.3 protein species=Oryza sativa taxid=4530 gene=OSIGBa0142I02-OSIGBa0101B20.3 (predicted) OS=Oryza sativa subsp. japonica OX=39947 GN=Os04g0591000 PE=2 SV=1
Q7FAY6	317	K	Probable inactive UDP-arabinopyranose mutase 2 OS=Oryza sativa subsp. japonica OX=39947 GN=UAM2 PE=1 SV=1
Q7G649	56	K	Expressed protein OS=Oryza sativa subsp. japonica OX=39947 GN=LOC_Os10g18340 PE=2 SV=1
Q9LGI2	108	K	Histone H2B.10 OS=Oryza sativa subsp. japonica OX=39947 GN=H2B.10 PE=3 SV=1
Q7GCH3	111	K	26S proteasome regulatory particle triple-A ATPase subunit6 OS=Oryza sativa subsp. japonica OX=39947 GN=OsRPT6 PE=2 SV=1
Q7X7H3	296	K	OSIGBa0130B08.3 protein species=Oryza sativa taxid=4530 gene=OSIGBa0130B08.3 (predicted) OS=Oryza sativa subsp. japonica OX=39947 GN=Os04g0490800 PE=2 SV=2
Q7XBA6	60	K	Non-specific lipid-transfer protein OS=Oryza sativa subsp. japonica OX=39947 GN=Os11g0115400 PE=2 SV=1
Q7XBY6	185	K	Abscisic acid receptor PYL10 OS=Oryza sativa subsp. japonica OX=39947 GN=PYL10 PE=1 SV=1
Q7XC09	84	K	Chloroplast chaperonin 10, putative, expressed OS=Oryza sativa subsp. japonica OX=39947 GN=OSJNBa0057L21.3 PE=3 SV=1
Q7XC37	38	K	Nucleoside diphosphate kinase OS=Oryza sativa subsp. japonica OX=39947 GN=LOC_Os10g41410 PE=2 SV=1
Q7XCY0	114	K	Putative serine protease EDA2 species=Panicum miliaceum taxid=4540 gene=C2845_PM02G09700 (predicted) OS=Oryza sativa subsp. japonica OX=39947 GN=LOC_Os10g36760 PE=2 SV=2
Q7XD74	140	K	Prefoldin subunit 5 species=Zea mays taxid=4577 (predicted) OS=Oryza sativa subsp. japonica OX=39947 GN=LOC_Os10g34670 PE=2 SV=1
Q7XDC8	171	K	Malate dehydrogenase, cytoplasmic OS=Oryza sativa subsp. japonica OX=39947 GN=Os10g0478200 PE=1 SV=3
Q7XHS1	117	K	2Fe-2S iron-sulfur cluster protein-like OS=Oryza sativa subsp. japonica OX=39947 GN=Os07g0489800 PE=2 SV=1
Q7XJ02	341	K	Probable L-ascorbate peroxidase 7, chloroplastic OS=Oryza sativa subsp. japonica OX=39947 GN=APX7 PE=2 SV=1
Q9LWS2	122	K	60S ribosomal protein L13 OS=Oryza sativa subsp. japonica OX=39947 GN=Os06g0115500 PE=2 SV=1
Q7XKF3	98	K	Protochlorophyllide reductase A, chloroplastic OS=Oryza sativa subsp. japonica OX=39947 GN=PORA PE=2 SV=1
Q7XKV4	260	K	Beta-glucosidase 12 OS=Oryza sativa subsp. japonica OX=39947 GN=BGLU12 PE=1 SV=2
Q7XR19	185	K	60S ribosomal protein L6 OS=Oryza sativa subsp. japonica OX=39947 GN=Os04g0473400 PE=2 SV=2
Q7XS58	168	K	Cysteine synthase OS=Oryza sativa subsp. japonica OX=39947 GN=Os04g0165700 PE=2 SV=2
Q7XSC5	41	K	OSIGBa0101K10.1 protein species=Oryza sativa taxid=4530 gene=OSIGBa0101K10.1 (predicted) OS=Oryza sativa subsp. japonica OX=39947 GN=Os04g0181100 PE=2 SV=2
Q7XSV2	108	K	Peroxidase OS=Oryza sativa subsp. japonica OX=39947 GN=Os04g0688100 PE=2 SV=2
Q7XTK1	232	K	Elongation factor OS=Oryza sativa subsp. japonica OX=39947 GN=Os04g0118400 PE=2 SV=2
Q7XUY5	17	K	OSJNBb0048E02.12 protein species=Oryza sativa subsp. japonica taxid=39947 gene=Os04g0465600 (predicted) OS=Oryza sativa subsp. japonica OX=39947 GN=Os04g0465600 PE=2 SV=1
Q7XVK1	344	K	OSIGBa0140A01.7 protein species=Oryza sativa taxid=4530 gene=OSIGBa0140A01.7 (predicted) OS=Oryza sativa subsp. japonica OX=39947 GN=Os04g0372800 PE=2 SV=1
Q7XZW5	37	K	Malate dehydrogenase OS=Oryza sativa subsp. japonica OX=39947 GN=LOC_Os03g56280 PE=2 SV=1
Q7Y140	149	K	Calreticulin, putative, expressed OS=Oryza sativa subsp. japonica OX=39947 GN=LOC_Os03g61670 PE=2 SV=1
Q7Y152	49	K	Galactokinase, putative, expressed OS=Oryza sativa subsp. japonica OX=39947 GN=LOC_Os03g61710 PE=4 SV=1
Q7Y1I5	287	K	60S ribosomal protein L4-1 species=Zea mays taxid=4577 gene=ZEAMMB73_Zm00001d013076 (predicted) OS=Oryza sativa subsp. japonica OX=39947 GN=OSJNBa0094F01.24 PE=4 SV=1
Q84M68	110	K	Protein kinase species=Oryza sativa subsp. japonica taxid=39947 (predicted) OS=Oryza sativa subsp. japonica OX=39947 GN=LOC_Os03g63950 PE=2 SV=1
Q84M79	230	K	Expressed protein OS=Oryza sativa subsp. japonica OX=39947 GN=LOC_Os03g64050 PE=2 SV=1
Q84MP7	7	K	Probable histone H2A variant 3 OS=Oryza sativa subsp. japonica OX=39947 GN=Os03g0743400 PE=2 SV=1
Q84P62	171	K	H1005F08.12 protein species=Oryza sativa taxid=4530 gene=H1005F08.12 (predicted) OS=Oryza sativa subsp. japonica OX=39947 GN=Os04g0665800 PE=2 SV=1
Q84PB5	83	K	Photosystem I reaction center subunit psaK, chloroplastic species=Hordeum vulgare subsp. vulgare taxid=112509 (predicted) OS=Oryza sativa subsp. japonica OX=39947 GN=Os07g0148900 PE=2 SV=1
Q84PB7	243	K	Protein THYLAKOID FORMATION1, chloroplastic OS=Oryza sativa subsp. japonica OX=39947 GN=THF1 PE=2 SV=1
Q84T92	134	K	Chalcone--flavonone isomerase OS=Oryza sativa subsp. japonica OX=39947 GN=CHI PE=2 SV=1
Q84TA1	568	K	Heat shock cognate 70 kDa protein 2, putative, expressed OS=Oryza sativa subsp. japonica OX=39947 GN=OJ1754_E06.25 PE=2 SV=1
Q84UR8	11	K	Cold shock domain protein 2 OS=Oryza sativa subsp. japonica OX=39947 GN=P0582D05.112 PE=2 SV=1
Q84VG1	87	K	ESCRT-related protein CHMP1 OS=Oryza sativa subsp. japonica OX=39947 GN=CHMP1 PE=2 SV=1
Q84ZC0	154	K	Probable V-type proton ATPase subunit H OS=Oryza sativa subsp. japonica OX=39947 GN=Os07g0549700 PE=2 SV=1
Q851E0	358	K	Expressed protein OS=Oryza sativa subsp. japonica OX=39947 GN=LOC_Os03g48920 PE=4 SV=1
Q851F5	131	K	Thioredoxin superfamily protein species=Zea mays taxid=4577 gene=ZEAMMB73_Zm00001d033874 (predicted) OS=Oryza sativa subsp. japonica OX=39947 GN=LOC_Os03g51960 PE=2 SV=1
Q851P9	111	K	Histone-like protein OS=Oryza sativa subsp. japonica OX=39947 GN=OSJNBa0052F07.24 PE=2 SV=1
Q851Y6	339	K	26S proteasome non-ATPase regulatory subunit 12 A species=Zea mays taxid=4577 gene=RPN5A_1 (predicted) OS=Oryza sativa subsp. japonica OX=39947 GN=LOC_Os03g63430 PE=2 SV=1
Q852A3	27	K	Expressed protein OS=Oryza sativa subsp. japonica OX=39947 GN=OSJNBb0081B07.22 PE=2 SV=1
Q8GSE9	67	K	60S ribosomal protein L27a-2 species=Zea mays taxid=4577 (predicted) OS=Oryza sativa subsp. japonica OX=39947 GN=P0616D06.101 PE=3 SV=1
Q8H3M0	40	K	HMGI/Y protein species=Zea mays taxid=4577 gene=hmgi/y (predicted) OS=Oryza sativa subsp. japonica OX=39947 GN=P0479C08.106 PE=4 SV=1
Q8H3X4	144	K	Dirigent protein OS=Oryza sativa subsp. japonica OX=39947 GN=P0585H11.104 PE=2 SV=1
Q8H4B9	149	K	reactive Intermediate Deaminase A, chloroplastic isoform X3 species=Nelumbo nucifera taxid=4432 gene=LOC104610923 (predicted) OS=Oryza sativa subsp. japonica OX=39947 GN=P0048D08.132 PE=2 SV=1
Q8H4P7	73	K	Photosystem II 10 kDa polypeptide, chloroplastic species=Hordeum vulgare taxid=4513 gene=PSBR (predicted) OS=Oryza sativa subsp. japonica OX=39947 GN=OJ1470_H06.117 PE=2 SV=1
Q8H5N9	281	K	Probable aquaporin PIP2-1 OS=Oryza sativa subsp. japonica OX=39947 GN=PIP2-1 PE=2 SV=1
Q8H616	604	K	Ovp2 species=Oryza sativa taxid=4530 gene=OVP2 (predicted) OS=Oryza sativa subsp. japonica OX=39947 GN=Os06g0178900 PE=2 SV=1
Q8H811	151	K	Leucine Rich Repeat family protein, expressed OS=Oryza sativa subsp. japonica OX=39947 GN=OJ1743A09.16 PE=2 SV=1
Q8H8D6	80	K	Glutathione S-transferase, N-terminal domain containing protein, expressed OS=Oryza sativa subsp. japonica OX=39947 GN=LOC_Os03g04220 PE=3 SV=1
Q8H8U5	55	K	Protein IN2-1 homolog B OS=Oryza sativa subsp. japonica OX=39947 GN=GSTZ5 PE=2 SV=1
Q8H903	257	K	60 kDa chaperonin OS=Oryza sativa subsp. japonica OX=39947 GN=Os10g0462900 PE=2 SV=1
Q8HCQ7	130	K	NADH-ubiquinone oxidoreductase chain 6 OS=Oryza sativa subsp. japonica OX=39947 GN=nad6 PE=3 SV=2
Q8L6I1	453	K	Plasma membrane ATPase OS=Oryza sativa subsp. japonica OX=39947 GN=a3 PE=3 SV=1
Q8LJJ2	479	K	Threonine synthase, chloroplastic species=Zea mays taxid=4577 gene=THRC_0 (predicted) OS=Oryza sativa subsp. japonica OX=39947 GN=Os01g0693800 PE=2 SV=1
Q8LJU5	166	K	40S ribosomal protein S7 OS=Oryza sativa subsp. japonica OX=39947 GN=RPS7 PE=2 SV=2
Q8LMR0	174	K	Phosphoserine aminotransferase OS=Oryza sativa subsp. japonica OX=39947 GN=OJ1134F05.4 PE=2 SV=1
Q8LNL2	17	K	40S ribosomal protein S20, putative, expressed OS=Oryza sativa subsp. japonica OX=39947 GN=OSJNBa0071I20.6 PE=2 SV=1
Q8LNN1	215	K	Eukaryotic aspartyl protease family protein, expressed OS=Oryza sativa subsp. japonica OX=39947 GN=OSJNBa0040D23.12 PE=2 SV=1
Q8LQ68	385	K	Hexokinase-6 OS=Oryza sativa subsp. japonica OX=39947 GN=HXK6 PE=2 SV=1
Q8S1N3	187	K	Subtilisin-like protease SBT1.7 species=Panicum miliaceum taxid=4540 gene=C2845_PM05G36870 (predicted) OS=Oryza sativa subsp. japonica OX=39947 GN=Os01g0868900 PE=4 SV=1
Q8S2G0	74	K	4-diphosphocytidyl-2-C-methyl-D-erythritol kinase, chloroplastic OS=Oryza sativa subsp. japonica OX=39947 GN=ISPE PE=2 SV=1
Q8S3P3	177	K	DUF26-like protein OS=Oryza sativa subsp. japonica OX=39947 GN=24K23.14 PE=2 SV=1
Q8S5T1	212	K	Glutathione reductase OS=Oryza sativa subsp. japonica OX=39947 GN=OJ1607A12.5 PE=2 SV=1
Q8SA35	111	K	DNA binding activity2 species=Zea mays taxid=4577 gene=103651402 (predicted) OS=Oryza sativa subsp. japonica OX=39947 GN=Os01g0659200 PE=2 SV=1
Q8SAY0	84	K	50S ribosomal protein L18, chloroplastic OS=Oryza sativa subsp. japonica OX=39947 GN=RPL18 PE=2 SV=1
Q8W084	107	K	Pathogenesis-related protein PR1c species=Oryza sativa subsp. indica taxid=39946 gene=Pr1c (predicted) OS=Oryza sativa subsp. japonica OX=39947 GN=Os01g0382400 PE=2 SV=1
Q8W0D1	57	K	RGG repeats nuclear RNA binding protein A species=Zea mays taxid=4577 gene=Zm00014a_038230 (predicted) OS=Oryza sativa subsp. japonica OX=39947 GN=P0690B02.26-1 PE=4 SV=1
Q8W2X4	161	K	Expressed protein OS=Oryza sativa subsp. japonica OX=39947 GN=OSJNBb0060I05.14 PE=2 SV=1
Q8W3J0	78	K	NAD-dependent epimerase/dehydratase family domain containing protein (Fragment) species=Oryza sativa taxid=4530 gene=LOC_Os03g16980.1 (predicted) OS=Oryza sativa subsp. japonica OX=39947 GN=UXS-3 PE=2 SV=1
Q93VT8	19	K	ATP-citrate synthase beta chain protein 1 OS=Oryza sativa subsp. japonica OX=39947 GN=ACLB-1 PE=2 SV=1
Q93WM3	136	K	Asparagine--tRNA ligase, cytoplasmic 1 species=Zea mays taxid=4577 gene=SYNC1 (predicted) OS=Oryza sativa subsp. japonica OX=39947 GN=Os01g0372700 PE=3 SV=1
Q941T8	3	K	Aldo-keto reductase species=Oryza sativa subsp. indica taxid=39946 gene=AKR1 (predicted) OS=Oryza sativa subsp. japonica OX=39947 GN=Os01g0847600 PE=2 SV=1
Q942P9	276	K	Probable protein phosphatase 2C 1 OS=Oryza sativa subsp. japonica OX=39947 GN=Os01g0164600 PE=1 SV=1
Q943L0	209	K	Osmotin-like protein species=Oryza sativa subsp. indica taxid=39946 (predicted) OS=Oryza sativa subsp. japonica OX=39947 GN=Os01g0839900 PE=2 SV=1
Q945X2	97	K	Glutathione S-transferase, N-terminal domain containing protein, expressed OS=Oryza sativa subsp. japonica OX=39947 GN=LOC_Os11g37730 PE=2 SV=1
Q94CN9	355	K	Dihydrolipoyl dehydrogenase OS=Oryza sativa subsp. japonica OX=39947 GN=Os01g0337900 PE=2 SV=1
Q94DM2	99	K	Peroxidase OS=Oryza sativa subsp. japonica OX=39947 GN=prx22 PE=2 SV=1
Q94DM8	28	K	Ubiquitin-fold modifier 1 OS=Oryza sativa subsp. japonica OX=39947 GN=Os01g0962400 PE=3 SV=1
Q94DS3	136	K	Protein CURVATURE THYLAKOID 1C chloroplastic species=Zea mays taxid=4577 gene=103636627 (predicted) OS=Oryza sativa subsp. japonica OX=39947 GN=P0460E08.25 PE=4 SV=1
Q94E96	11	K	Probable histone H2A.5 OS=Oryza sativa subsp. japonica OX=39947 GN=Os01g0502700 PE=2 SV=1
Q94J17	204	K	50S ribosomal protein L13, chloroplastic species=Panicum miliaceum taxid=4540 gene=C2845_PM08G25500 (predicted) OS=Oryza sativa subsp. japonica OX=39947 GN=Os01g0749200 PE=2 SV=1
Q94LR9	232	K	3-ketoacyl-CoA thiolase 2, peroxisomal, putative, expressed OS=Oryza sativa subsp. japonica OX=39947 GN=LOC_Os10g31950 PE=2 SV=1
Q9ARP1	88	K	Thylakoid lumenal 15 kDa protein, chloroplast species=Arabidopsis lyrata subsp. lyrata taxid=81972 gene=ARALYDRAFT_483621 (predicted) OS=Oryza sativa subsp. japonica OX=39947 GN=Os01g0144100 PE=2 SV=1
Q9ASP4	64	K	Dihydrolipoyl dehydrogenase OS=Oryza sativa subsp. japonica OX=39947 GN=Os01g0328700 PE=3 SV=1
Q9FE01	31	K	L-ascorbate peroxidase 2, cytosolic OS=Oryza sativa subsp. japonica OX=39947 GN=APX2 PE=1 SV=1
Q9FR35	99	K	Peroxiredoxin-2C OS=Oryza sativa subsp. japonica OX=39947 GN=PRXIIC PE=1 SV=1
Q9FTY4	184	K	RNA-binding protein FUS species=Panicum miliaceum taxid=4540 gene=C2845_PM08G07690 (predicted) OS=Oryza sativa subsp. japonica OX=39947 GN=Os01g0104400 PE=2 SV=1
Q9FU80	224	K	Mitochondrial glycoprotein species=Zea mays taxid=4577 (predicted) OS=Oryza sativa subsp. japonica OX=39947 GN=Os01g0143300 PE=4 SV=1
Q9FW37	101	K	Nucleic acid-binding OB-fold-like protein species=Zea mays taxid=4577 gene=100275940 (predicted) OS=Oryza sativa subsp. japonica OX=39947 GN=Os05g0100800 PE=2 SV=2
Q9FWK4	147	K	Cyanate hydratase OS=Oryza sativa subsp. japonica OX=39947 GN=CYN PE=2 SV=2
Q9LDS7	67	K	Cytochrome b-c1 complex subunit 8 species=Dichanthelium oligosanthes taxid=888268 gene=BAE44_0012900 (predicted) OS=Oryza sativa subsp. japonica OX=39947 GN=Os06g0175900 PE=4 SV=1
Q9LRE5	332	K	DNA polymerase delta small subunit OS=Oryza sativa subsp. japonica OX=39947 GN=POLD2 PE=2 SV=1
Q9LST4	217	K	Proteasome subunit beta OS=Oryza sativa subsp. japonica OX=39947 GN=OsPBG1 PE=2 SV=1
Q9LSU0	180	K	Proteasome subunit alpha type-3 OS=Oryza sativa subsp. japonica OX=39947 GN=PAG1 PE=2 SV=1
Q9LSU3	59	K	Proteasome subunit alpha type-6 OS=Oryza sativa subsp. japonica OX=39947 GN=PAA1 PE=2 SV=1
Q9LWT2	50	K	Ozone-responsive stress related protein species=Oryza barthii taxid=65489 gene=OZS (predicted) OS=Oryza sativa subsp. japonica OX=39947 GN=Os06g0114500 PE=2 SV=1
Q9MAX6	260	K	Coatomer subunit epsilon-1 OS=Oryza sativa subsp. japonica OX=39947 GN=COPE1 PE=2 SV=1
Q9SDG5	339	K	Isocitrate dehydrogenase [NAD] subunit, mitochondrial OS=Oryza sativa subsp. japonica OX=39947 GN=OsIDHa PE=2 SV=1
Q9SXP2	222	K	Formate dehydrogenase 1, mitochondrial OS=Oryza sativa subsp. japonica OX=39947 GN=Os06g0486800 PE=1 SV=2
Q9ZTS1	583	K	Probable methionine--tRNA ligase OS=Oryza sativa subsp. japonica OX=39947 GN=Os06g0508700 PE=2 SV=2
