# Supplementary material for: Lysine β-hydroxybutyrylation as a drought-responsive epigenetic mark in rice
Source: Cell Discov. 2026 Mar 3;12:14. doi: 10.1038/s41421-026-00868-7 (PMC12953871; doi:10.1038/s41421-026-00868-7)
Supplement: Supplementary file 3 — Supplementary Dataset S2 Proteins with significantly changed Kbhb levels in PEG treated plants in comparison to CK [file 41421_2026_868_MOESM3_ESM.xlsx]

## Sheet: Up
Protein accession	Position	Amino acid	Protein description	Treat1/CK1	Treat2/CK2
A0A0N7KRH6	438	K	Enolase species=Oryza sativa subsp. japonica taxid=39947 (predicted) OS=Oryza sativa subsp. japonica OX=39947 GN=Os10g0167300 PE=3 SV=1	6.7	6.2
A0A0P0V331	96	K	NAD(P)-binding Rossmann-fold superfamily protein species=Zea mays taxid=4577 gene=100193101 (predicted) OS=Oryza sativa subsp. japonica OX=39947 GN=Os01g0367100 PE=4 SV=1	1.4	1.6
A0A0P0VFC8	52	K	Porphobilinogen deaminase, chloroplastic species=Oryza sativa subsp. japonica taxid=39947 gene=HEMC (predicted) OS=Oryza sativa subsp. japonica OX=39947 GN=Os02g0168800 PE=3 SV=1	5.5	3.6
A0A0P0VG16	31	K	DNA damage-inducible protein 1 species=Panicum miliaceum taxid=4540 gene=C2845_PM12G05830 (predicted) OS=Oryza sativa subsp. japonica OX=39947 GN=Os02g0198600 PE=4 SV=1	1.7	2
A0A0P0VZZ4	17	K	Peptidyl-prolyl cis-trans isomerase E, putative, expressed species=Oryza sativa subsp. japonica taxid=39947 gene=LOC_Os03g40310 (predicted) OS=Oryza sativa subsp. japonica OX=39947 GN=Os03g0600400 PE=4 SV=1	2	1.7
Q7XT07	200	K	tRNA-dihydrouridine(47) synthase [NAD(P)(+)]-like OS=Oryza sativa subsp. japonica OX=39947 GN=Os04g0117600 PE=2 SV=2	2.2	4.9
Q0JCT1	56	K	Histone H3 species=Handroanthus impetiginosus taxid=429701 gene=CDL12_12983 (predicted) OS=Oryza sativa subsp. japonica OX=39947 GN=Os06g0159725 PE=3 SV=1	1.4	1.2
A0A0P0WVJ1	118	K	Aldehyde dehydrogenase species=Oryza sativa taxid=4530 gene=Aldh (predicted) OS=Oryza sativa subsp. japonica OX=39947 GN=Os06g0270900 PE=3 SV=1	1.3	1.4
A0A0P0XB00	162	K	Far upstream element-binding protein 3 species=Aegilops tauschii taxid=37682 gene=F775_28307 (predicted) OS=Oryza sativa subsp. japonica OX=39947 GN=Os08g0110800 PE=4 SV=1	1.3	1.2
A0A0P0XU17	35	K	S28 ribosomal protein (Fragment) species=Triticum aestivum taxid=4565 (predicted) OS=Oryza sativa subsp. japonica OX=39947 GN=Os10g0411700 PE=3 SV=1	1.8	1.8
A0A0P0Y677	160	K	Ribulose bisphosphate carboxylase activase small isoform species=Oryza sativa subsp. japonica taxid=39947 (predicted) OS=Oryza sativa subsp. japonica OX=39947 GN=Os11g0707000 PE=4 SV=1	1.4	1.4
A0A0P0Y677	110	K	Ribulose bisphosphate carboxylase activase small isoform species=Oryza sativa subsp. japonica taxid=39947 (predicted) OS=Oryza sativa subsp. japonica OX=39947 GN=Os11g0707000 PE=4 SV=1	1.2	1.4
A0A0P0Y677	11	K	Ribulose bisphosphate carboxylase activase small isoform species=Oryza sativa subsp. japonica taxid=39947 (predicted) OS=Oryza sativa subsp. japonica OX=39947 GN=Os11g0707000 PE=4 SV=1	6.2	5.9
P0C512	21	K	Ribulose bisphosphate carboxylase large chain OS=Oryza sativa subsp. japonica OX=39947 GN=rbcL PE=1 SV=1	1.5	1.3
P35685	221	K	60S ribosomal protein L7a-1 OS=Oryza sativa subsp. japonica OX=39947 GN=RPL7A-1 PE=2 SV=1	1.2	1.3
Q0E032	103	K	Photosystem II 5 kDa protein chloroplastic-like species=Trifolium pratense taxid=57577 gene=L195_g006309 (predicted) OS=Oryza sativa subsp. japonica OX=39947 GN=Os02g0581100 PE=4 SV=1	3.1	2.6
Q0JE28	70	K	Putative aldo-keto reductase 4 species=Zea mays taxid=4577 gene=100273138 (predicted) OS=Oryza sativa subsp. japonica OX=39947 GN=Os04g0338100 PE=4 SV=1	1.2	1.5
Q850L8	132	K	50S ribosomal protein L6, putative, expressed OS=Oryza sativa subsp. japonica OX=39947 GN=OSJNBa0032E21.12 PE=2 SV=1	1.2	1.2
Q10LF1	77	K	Acyl carrier protein OS=Oryza sativa subsp. japonica OX=39947 GN=LOC_Os03g22950 PE=2 SV=1	3.7	4.1
Q10P27	42	K	40S ribosomal protein S20, putative, expressed OS=Oryza sativa subsp. japonica OX=39947 GN=LOC_Os03g14530 PE=2 SV=1	1.4	1.4
Q2QPD1	69	K	Acyl carrier protein OS=Oryza sativa subsp. japonica OX=39947 GN=LOC_Os12g34890 PE=2 SV=2	1.7	1.5
Q2RBD1	59	K	Non-specific lipid-transfer protein OS=Oryza sativa subsp. japonica OX=39947 GN=LOC_Os11g02400 PE=2 SV=1	2	2.4
Q5ZBX1	22	K	40S ribosomal protein S4 OS=Oryza sativa subsp. japonica OX=39947 GN=Os01g0358400 PE=2 SV=1	1.8	1.3
Q5ZBX1	134	K	40S ribosomal protein S4 OS=Oryza sativa subsp. japonica OX=39947 GN=Os01g0358400 PE=2 SV=1	2.9	2.4
Q69QQ8	113	K	BnaA04g19200D protein species=Brassica napus taxid=3708 gene=BnaA04g19200D (predicted) OS=Oryza sativa subsp. japonica OX=39947 GN=Os09g0481800 PE=2 SV=1	1.6	2.2
Q6YYB0	67	K	Uncharacterized protein Os08g0359500 OS=Oryza sativa subsp. japonica OX=39947 GN=Os08g0359500 PE=2 SV=1	2.1	1.8
Q8W0C5	135	K	4-hydroxy-4-methyl-2-oxoglutarate aldolase OS=Oryza sativa subsp. japonica OX=39947 GN=Os01g0722800 PE=3 SV=1	1.2	1.4
Q6ZJI9	58	K	Acyl carrier protein OS=Oryza sativa subsp. japonica OX=39947 GN=Os08g0549300 PE=2 SV=1	1.4	1.7
Q6ZJI9	65	K	Acyl carrier protein OS=Oryza sativa subsp. japonica OX=39947 GN=Os08g0549300 PE=2 SV=1	2	1.9
Q8H2J8	40	K	40S ribosomal protein S12 OS=Oryza sativa subsp. japonica OX=39947 GN=OSJNBa0016A21.128-2 PE=2 SV=1	1.7	1.3
Q8W2X4	161	K	Expressed protein OS=Oryza sativa subsp. japonica OX=39947 GN=OSJNBb0060I05.14 PE=2 SV=1	1.4	1.3
Q94DS3	136	K	Protein CURVATURE THYLAKOID 1C chloroplastic species=Zea mays taxid=4577 gene=103636627 (predicted) OS=Oryza sativa subsp. japonica OX=39947 GN=P0460E08.25 PE=4 SV=1	1.2	1.7
A0A0N7KG12	56	K	Extracellular calcium sensing receptor species=Oryza sativa subsp. japonica taxid=39947 gene=Os02g0729400 (predicted) OS=Oryza sativa subsp. japonica OX=39947 GN=Os02g0729400 PE=4 SV=1	1.3	1.2
A0A0P0VD48	73	K	Thioredoxin Y, chloroplastic species=Oryza sativa subsp. japonica taxid=39947 gene=Os01g0963400 (predicted) OS=Oryza sativa subsp. japonica OX=39947 GN=Os01g0963400 PE=4 SV=1	3.1	1.8
A0A0P0VH79	304	K	Protein THYLAKOID RHODANESE-LIKE, chloroplastic species=Oryza sativa subsp. japonica taxid=39947 gene=TROL (predicted) OS=Oryza sativa subsp. japonica OX=39947 GN=Os02g0257300 PE=4 SV=1	1.4	1.4
A0A0P0VLT9	16	K	Adenosine kinase-like protein (Fragment) species=Oryza sativa subsp. japonica taxid=39947 (predicted) OS=Oryza sativa subsp. japonica OX=39947 GN=Os02g0625500 PE=4 SV=1	1.5	1.4
A0A0P0VNV1	33	K	Protein CROWDED NUCLEI 1 species=Zea mays taxid=4577 gene=103653975 (predicted) OS=Oryza sativa subsp. japonica OX=39947 GN=Os02g0710102 PE=4 SV=1	2.2	1.3
A0A0P0VQT9	93	K	Cytochrome b5 domain-containing protein-like species=Oryza sativa subsp. japonica taxid=39947 gene=Os02g0793700 (predicted) OS=Oryza sativa subsp. japonica OX=39947 GN=Os02g0793700 PE=4 SV=1	1.3	1.4
A0A0P0VSE5	185	K	50S ribosomal protein L11, chloroplast, putative, expressed species=Oryza sativa subsp. japonica taxid=39947 gene=LOC_Os03g03020 (predicted) OS=Oryza sativa subsp. japonica OX=39947 GN=Os03g0122200 PE=3 SV=1	1.2	1.5
A0A0P0WKD6	58	K	Protein plastid transcriptionally active 16, chloroplastic species=Panicum miliaceum taxid=4540 gene=C2845_PM14G08560 (predicted) OS=Oryza sativa subsp. japonica OX=39947 GN=Os05g0291700 PE=4 SV=1	1.5	4.2
Q6F362	136	K	Histone H2B.9 OS=Oryza sativa subsp. japonica OX=39947 GN=H2B.9 PE=3 SV=1	1.7	1.2
A0A0P0XWA7	78	K	Chloroplast inner envelope protein, putative, expressed species=Oryza sativa subsp. japonica taxid=39947 gene=LOC_Os10g35010 (predicted) OS=Oryza sativa subsp. japonica OX=39947 GN=Os10g0492000 PE=4 SV=1	1.2	1.2
A0A0P0Y1Y5	476	K	Adenosylhomocysteinase (Fragment) OS=Oryza sativa subsp. japonica OX=39947 GN=Os11g0455500 PE=3 SV=1	1.3	1.3
A0A0P0Y1Y5	471	K	Adenosylhomocysteinase (Fragment) OS=Oryza sativa subsp. japonica OX=39947 GN=Os11g0455500 PE=3 SV=1	1.2	1.2
Q9XEA6	172	K	Cysteine synthase OS=Oryza sativa subsp. japonica OX=39947 GN=RCS1 PE=2 SV=2	2.6	1.6
A3BLC3	222	K	Ribosome-recycling factor, chloroplastic OS=Oryza sativa subsp. japonica OX=39947 GN=Os07g0570700 PE=2 SV=2	1.9	1.8
A3BLC3	157	K	Ribosome-recycling factor, chloroplastic OS=Oryza sativa subsp. japonica OX=39947 GN=Os07g0570700 PE=2 SV=2	1.5	1.2
A3C4S4	345	K	GDP-mannose 3,5-epimerase 1 OS=Oryza sativa subsp. japonica OX=39947 GN=GME-1 PE=1 SV=1	1.5	1.4
A3C4S4	191	K	GDP-mannose 3,5-epimerase 1 OS=Oryza sativa subsp. japonica OX=39947 GN=GME-1 PE=1 SV=1	1.3	1.2
A3C6G9	156	K	Glycine cleavage system H protein, mitochondrial OS=Oryza sativa subsp. japonica OX=39947 GN=GDCSH PE=1 SV=1	2	2.1
A5HEI2	121	K	Bowman-Birk type proteinase inhibitor A OS=Oryza sativa subsp. japonica OX=39947 GN=pinA PE=2 SV=1	2.2	2
B7E9D7	66	K	Putative Bowman Birk trypsin inhibitor species=Oryza sativa taxid=4530 gene=rbbi2-3 (predicted) OS=Oryza sativa subsp. japonica OX=39947 GN=Os01g0124650 PE=2 SV=1	1.8	1.5
B7F845	3	K	60S ribosomal protein L10a OS=Oryza sativa subsp. japonica OX=39947 GN=RPL10A PE=1 SV=1	2.7	1.4
B7F8E6	99	K	Macrophage migration inhibitory factor family protein, expressed OS=Oryza sativa subsp. japonica OX=39947 GN=LOC_Os11g01600 PE=2 SV=1	1.5	1.2
B9F813	257	K	Chloroplast sedoheptulose-1,7-bisphosphatase species=Oryza sativa subsp. indica taxid=39946 gene=OsI_14458 (predicted) OS=Oryza sativa subsp. japonica OX=39947 GN=Os04g0234600 PE=3 SV=1	2.3	12.2
P0C031	48	K	Ubiquitin-NEDD8-like protein RUB2 OS=Oryza sativa subsp. japonica OX=39947 GN=RUB2 PE=2 SV=2	2.2	1.5
P0C2Z3	111	K	ATP synthase epsilon chain, chloroplastic OS=Oryza sativa subsp. japonica OX=39947 GN=atpE PE=3 SV=1	2.6	2
P0C355	320	K	Photosystem I P700 chlorophyll a apoprotein A1 OS=Oryza sativa subsp. japonica OX=39947 GN=psaA PE=3 SV=1	1.4	1.2
P0C358	169	K	Photosystem I P700 chlorophyll a apoprotein A2 OS=Oryza sativa subsp. japonica OX=39947 GN=psaB PE=3 SV=1	2.2	2.3
P0C361	37	K	Photosystem I iron-sulfur center OS=Oryza sativa subsp. japonica OX=39947 GN=psaC PE=3 SV=1	1.5	1.3
P0C361	6	K	Photosystem I iron-sulfur center OS=Oryza sativa subsp. japonica OX=39947 GN=psaC PE=3 SV=1	2.4	1.7
P0C364	308	K	Photosystem II CP47 reaction center protein OS=Oryza sativa subsp. japonica OX=39947 GN=psbB PE=3 SV=1	1.8	2
P0C522	486	K	ATP synthase subunit alpha, mitochondrial OS=Oryza sativa subsp. japonica OX=39947 GN=ATPA PE=1 SV=1	2.1	1.5
P14656	49	K	Glutamine synthetase cytosolic isozyme 1-1 OS=Oryza sativa subsp. japonica OX=39947 GN=GLN1-1 PE=1 SV=1	1.3	1.3
P17784	306	K	Fructose-bisphosphate aldolase 1, cytoplasmic OS=Oryza sativa subsp. japonica OX=39947 GN=FBA1 PE=1 SV=2	1.2	1.5
P17784	7	K	Fructose-bisphosphate aldolase 1, cytoplasmic OS=Oryza sativa subsp. japonica OX=39947 GN=FBA1 PE=1 SV=2	1.3	1.5
P31924	447	K	Sucrose synthase 1 OS=Oryza sativa subsp. japonica OX=39947 GN=SUS1 PE=1 SV=1	1.3	1.3
P40392	116	K	Ras-related protein RIC1 OS=Oryza sativa subsp. japonica OX=39947 GN=RIC1 PE=2 SV=2	1.4	1.4
P41344	292	K	Ferredoxin--NADP reductase, leaf isozyme 1, chloroplastic OS=Oryza sativa subsp. japonica OX=39947 GN=LFNR1 PE=1 SV=1	3.1	2
P42211	164	K	Aspartic proteinase OS=Oryza sativa subsp. japonica OX=39947 GN=RAP PE=2 SV=2	1.4	1.2
P93438	224	K	S-adenosylmethionine synthase 2 OS=Oryza sativa subsp. japonica OX=39947 GN=SAM2 PE=2 SV=1	2.3	2
Q6ZKC0	11	K	14-3-3-like protein GF14-C OS=Oryza sativa subsp. japonica OX=39947 GN=GF14C PE=1 SV=1	2	1.9
Q69QQ6	419	K	Heat shock protein 81-2 OS=Oryza sativa subsp. japonica OX=39947 GN=HSP81-2 PE=2 SV=1	1.2	1.2
Q0D5P8	191	K	Oxygen-evolving enhancer protein 3, chloroplastic OS=Oryza sativa subsp. japonica OX=39947 GN=Os07g0544800 PE=2 SV=1	2	2.3
Q0D5P8	173	K	Oxygen-evolving enhancer protein 3, chloroplastic OS=Oryza sativa subsp. japonica OX=39947 GN=Os07g0544800 PE=2 SV=1	1.3	1.3
Q0D5P8	75	K	Oxygen-evolving enhancer protein 3, chloroplastic OS=Oryza sativa subsp. japonica OX=39947 GN=Os07g0544800 PE=2 SV=1	1.2	1.2
Q0D5P8	200	K	Oxygen-evolving enhancer protein 3, chloroplastic OS=Oryza sativa subsp. japonica OX=39947 GN=Os07g0544800 PE=2 SV=1	2.2	2.5
Q0D5P8	158	K	Oxygen-evolving enhancer protein 3, chloroplastic OS=Oryza sativa subsp. japonica OX=39947 GN=Os07g0544800 PE=2 SV=1	1.2	1.3
Q0DEF1	237	K	Putative esterase species=Oryza sativa subsp. indica taxid=39946 gene=K0219D02.24 (predicted) OS=Oryza sativa subsp. japonica OX=39947 GN=KMK0024M20.13 PE=4 SV=1	1.3	1.2
Q0DEU8	520	K	Putative transketolase species=Oryza sativa subsp. japonica taxid=39947 gene=134P10.11 (predicted) OS=Oryza sativa subsp. japonica OX=39947 GN=Os06g0133800 PE=4 SV=1	1.7	1.4
Q0DEU8	538	K	Putative transketolase species=Oryza sativa subsp. japonica taxid=39947 gene=134P10.11 (predicted) OS=Oryza sativa subsp. japonica OX=39947 GN=Os06g0133800 PE=4 SV=1	1.6	1.4
Q0DXV3	27	K	Protein CURVATURE THYLAKOID 1A, chloroplastic-like species=Panicum miliaceum taxid=4540 gene=C2845_PM11G26170 (predicted) OS=Oryza sativa subsp. japonica OX=39947 GN=Os02g0731600 PE=4 SV=1	1.6	1.2
Q0E446	117	K	50S ribosomal protein L3, chloroplastic species=Panicum miliaceum taxid=4540 gene=C2845_PM11G14020 (predicted) OS=Oryza sativa subsp. japonica OX=39947 GN=Os02g0137200 PE=3 SV=1	1.4	1.2
Q0IQF7	101	K	40S ribosomal protein S16 OS=Oryza sativa subsp. japonica OX=39947 GN=RPS16A PE=2 SV=1	2.7	1.8
Q0J8A4	115	K	Glyceraldehyde-3-phosphate dehydrogenase 1, cytosolic OS=Oryza sativa subsp. japonica OX=39947 GN=GAPC1 PE=1 SV=1	2.1	1.2
Q0J8A4	57	K	Glyceraldehyde-3-phosphate dehydrogenase 1, cytosolic OS=Oryza sativa subsp. japonica OX=39947 GN=GAPC1 PE=1 SV=1	2.1	1.3
Q0JAF4	333	K	B0403H10-OSIGBa0105A11.15 protein species=Oryza sativa taxid=4530 gene=B0403H10-OSIGBa0105A11.15 (predicted) OS=Oryza sativa subsp. japonica OX=39947 GN=Os04g0602100 PE=2 SV=1	1.5	1.5
Q0JBE3	22	K	Elongation factor G, chloroplastic species=Oryza barthii taxid=65489 (predicted) OS=Oryza sativa subsp. japonica OX=39947 GN=Os04g0538100 PE=4 SV=1	1.7	1.8
Q10LV7	106	K	Photosystem II repair protein PSB27-H1, chloroplastic species=Dichanthelium oligosanthes taxid=888268 gene=BAE44_0024125 (predicted) OS=Oryza sativa subsp. japonica OX=39947 GN=LOC_Os03g21560 PE=3 SV=1	1.4	1.4
Q10LX5	70	K	Expressed protein OS=Oryza sativa subsp. japonica OX=39947 GN=LOC_Os03g21370 PE=2 SV=1	1.3	1.5
Q10N21	223	K	L-ascorbate peroxidase 1, cytosolic OS=Oryza sativa subsp. japonica OX=39947 GN=APX1 PE=1 SV=1	1.3	1.3
Q10N30	74	K	50S ribosomal protein L10 species=Oryza sativa taxid=4530 gene=rpl10 (predicted) OS=Oryza sativa subsp. japonica OX=39947 GN=LOC_Os03g17580 PE=2 SV=1	1.5	1.2
Q10S34	413	K	Aconitate hydratase OS=Oryza sativa subsp. japonica OX=39947 GN=LOC_Os03g04410 PE=3 SV=1	1.8	1.5
Q10S82	150	K	Catalase isozyme C OS=Oryza sativa subsp. japonica OX=39947 GN=CATC PE=1 SV=1	1.6	1.4
Q10S82	223	K	Catalase isozyme C OS=Oryza sativa subsp. japonica OX=39947 GN=CATC PE=1 SV=1	1.9	1.3
Q10S82	481	K	Catalase isozyme C OS=Oryza sativa subsp. japonica OX=39947 GN=CATC PE=1 SV=1	1.2	1.2
Q2QSR5	169	K	Photosystem I reaction center subunit XI species=Arundo donax taxid=35708 (predicted) OS=Oryza sativa subsp. japonica OX=39947 GN=LOC_Os12g23200 PE=2 SV=1	4.3	1.6
Q2QSR7	188	K	Chloroplast stem-loop binding protein of 41 kDa b, chloroplastic species=Panicum miliaceum taxid=4540 gene=C2845_PM05G19300 (predicted) OS=Oryza sativa subsp. japonica OX=39947 GN=LOC_Os12g23180 PE=4 SV=2	1.7	1.4
Q2QU06	261	K	60 kDa chaperonin alpha subunit OS=Oryza sativa subsp. japonica OX=39947 GN=LOC_Os12g17910 PE=2 SV=1	1.3	1.2
Q2QVG9	267	K	Chaperone protein ClpC2, chloroplastic OS=Oryza sativa subsp. japonica OX=39947 GN=CLPC2 PE=2 SV=2	1.8	1.4
Q2RBN7	439	K	Clathrin heavy chain 1 OS=Oryza sativa subsp. japonica OX=39947 GN=Os11g0104900 PE=3 SV=1	2.3	2.4
Q2R3E0	311	K	Alpha-mannosidase OS=Oryza sativa subsp. japonica OX=39947 GN=LOC_Os11g32260 PE=2 SV=1	1.2	1.2
Q2R3H6	73	K	Acyl carrier protein OS=Oryza sativa subsp. japonica OX=39947 GN=LOC_Os11g31900 PE=2 SV=2	2.5	2
Q338J4	582	K	Methionyl-tRNA synthetase, putative, expressed OS=Oryza sativa subsp. japonica OX=39947 GN=LOC_Os10g26050 PE=2 SV=1	1.2	1.5
Q40648	93	K	Probable voltage-gated potassium channel subunit beta OS=Oryza sativa subsp. japonica OX=39947 GN=KOB1 PE=1 SV=2	2.5	1.4
Q40677	367	K	Fructose-bisphosphate aldolase, chloroplastic OS=Oryza sativa subsp. japonica OX=39947 GN=ALDP PE=1 SV=2	2.5	1.7
Q40680	16	K	Elongation factor 1-delta 1 OS=Oryza sativa subsp. japonica OX=39947 GN=Os07g0614500 PE=2 SV=3	8.3	2.2
Q53JG0	368	K	60S ribosomal protein L3, putative, expressed OS=Oryza sativa subsp. japonica OX=39947 GN=RPL3B PE=2 SV=1	1.6	1.4
Q53JG0	359	K	60S ribosomal protein L3, putative, expressed OS=Oryza sativa subsp. japonica OX=39947 GN=RPL3B PE=2 SV=1	1.4	1.6
Q53LQ0	111	K	Protein disulfide isomerase-like 1-1 OS=Oryza sativa subsp. japonica OX=39947 GN=PDIL1-1 PE=2 SV=1	1.4	1.4
Q53LQ0	271	K	Protein disulfide isomerase-like 1-1 OS=Oryza sativa subsp. japonica OX=39947 GN=PDIL1-1 PE=2 SV=1	1.4	1.2
Q53N83	112	K	Chlorophyll a-b binding protein, chloroplastic OS=Oryza sativa subsp. japonica OX=39947 GN=LOC_Os11g13890 PE=2 SV=1	2	1.6
Q53NP8	144	K	Dirigent protein OS=Oryza sativa subsp. japonica OX=39947 GN=LOC_Os11g07670 PE=2 SV=1	1.8	1.7
Q5JK10	296	K	Transaldolase species=Dichanthelium oligosanthes taxid=888268 gene=BAE44_0004799 (predicted) OS=Oryza sativa subsp. japonica OX=39947 GN=Os01g0926300 PE=2 SV=1	1.2	1.3
Q5JMS4	279	K	Peroxidase OS=Oryza sativa subsp. japonica OX=39947 GN=Os01g0962700 PE=2 SV=1	2.1	2.6
Q5QMK7	418	K	2,3-bisphosphoglycerate-independent phosphoglycerate mutase species=Zea mays taxid=4577 (predicted) OS=Oryza sativa subsp. japonica OX=39947 GN=Os01g0817700 PE=2 SV=1	1.2	1.2
Q5KQH5	99	K	'putative 2,3-bisphosphoglycerate-independent phosphoglycerate mutase OS=Oryza sativa subsp. japonica OX=39947 GN=Os05g0482700 PE=4 SV=1	1.2	1.4
Q5VR43	275	K	MAR-binding filament-like protein 1 species=Dichanthelium oligosanthes taxid=888268 gene=BAE44_0020799 (predicted) OS=Oryza sativa subsp. japonica OX=39947 GN=Os01g0180300 PE=2 SV=1	2.9	2
Q5VR43	415	K	MAR-binding filament-like protein 1 species=Dichanthelium oligosanthes taxid=888268 gene=BAE44_0020799 (predicted) OS=Oryza sativa subsp. japonica OX=39947 GN=Os01g0180300 PE=2 SV=1	1.8	1.8
Q5VR43	296	K	MAR-binding filament-like protein 1 species=Dichanthelium oligosanthes taxid=888268 gene=BAE44_0020799 (predicted) OS=Oryza sativa subsp. japonica OX=39947 GN=Os01g0180300 PE=2 SV=1	2.3	1.8
Q5ZA98	185	K	Chlorophyll a-b binding protein, chloroplastic OS=Oryza sativa subsp. japonica OX=39947 GN=Os06g0320500 PE=2 SV=1	2.4	1.9
Q60E59	195	K	Ribosomal protein OS=Oryza sativa subsp. japonica OX=39947 GN=Os05g0388500 PE=2 SV=1	2.7	1.5
Q651T8	586	K	V-type proton ATPase catalytic subunit A-like species=Panicum miliaceum taxid=4540 gene=C2845_PM10G18210 (predicted) OS=Oryza sativa subsp. japonica OX=39947 GN=Os06g0662000 PE=3 SV=1	2.5	2.3
Q651T8	219	K	V-type proton ATPase catalytic subunit A-like species=Panicum miliaceum taxid=4540 gene=C2845_PM10G18210 (predicted) OS=Oryza sativa subsp. japonica OX=39947 GN=Os06g0662000 PE=3 SV=1	1.2	1.4
Q654U8	369	K	Pyrophosphate--fructose 6-phosphate 1-phosphotransferase subunit beta OS=Oryza sativa subsp. japonica OX=39947 GN=PFP-BETA PE=3 SV=1	1.2	1.3
Q69RJ0	1320	K	Ferredoxin-dependent glutamate synthase, chloroplastic OS=Oryza sativa subsp. japonica OX=39947 GN=GLU PE=2 SV=2	1.3	1.3
Q69RN2	111	K	Chitinase III-like protein OS=Oryza sativa subsp. japonica OX=39947 GN=Os07g0500300 PE=2 SV=1	1.2	1.5
Q69RN2	150	K	Chitinase III-like protein OS=Oryza sativa subsp. japonica OX=39947 GN=Os07g0500300 PE=2 SV=1	1.9	1.2
Q69SV0	340	K	Probable L-ascorbate peroxidase 8, chloroplastic OS=Oryza sativa subsp. japonica OX=39947 GN=APX8 PE=1 SV=2	1.5	1.6
Q69SV0	322	K	Probable L-ascorbate peroxidase 8, chloroplastic OS=Oryza sativa subsp. japonica OX=39947 GN=APX8 PE=1 SV=2	3.8	4.1
Q69Y99	71	K	Chaperonin OS=Oryza sativa subsp. japonica OX=39947 GN=P0528E04.36-1 PE=2 SV=1	1.2	1.3
Q69Y99	138	K	Chaperonin OS=Oryza sativa subsp. japonica OX=39947 GN=P0528E04.36-1 PE=2 SV=1	2.3	2.4
Q6AVZ8	261	K	Peroxidase OS=Oryza sativa subsp. japonica OX=39947 GN=prx65 PE=2 SV=1	2.2	1.6
Q6ETC4	518	K	Synaptotagmin-2 (Fragment) species=Dichanthelium oligosanthes taxid=888268 gene=BAE44_0019509 (predicted) OS=Oryza sativa subsp. japonica OX=39947 GN=Os02g0448400 PE=4 SV=1	1.9	1.9
Q6K471	46	K	Ferredoxin-thioredoxin reductase catalytic chain, chloroplastic OS=Oryza sativa subsp. japonica OX=39947 GN=Os09g0249900 PE=2 SV=1	4.3	1.8
Q7XC31	133	K	60S ribosomal protein L27 OS=Oryza sativa subsp. japonica OX=39947 GN=LOC_Os10g41470 PE=2 SV=1	1.4	1.3
Q6K669	516	K	Leucine aminopeptidase 2, chloroplastic OS=Oryza sativa subsp. japonica OX=39947 GN=Os02g0794700 PE=2 SV=1	2.2	2.4
Q6K669	127	K	Leucine aminopeptidase 2, chloroplastic OS=Oryza sativa subsp. japonica OX=39947 GN=Os02g0794700 PE=2 SV=1	1.2	1.6
Q6K669	367	K	Leucine aminopeptidase 2, chloroplastic OS=Oryza sativa subsp. japonica OX=39947 GN=Os02g0794700 PE=2 SV=1	1.2	1.2
Q6K689	136	K	Protein TIC 55, chloroplastic species=Zea mays taxid=4577 gene=TIC55 (predicted) OS=Oryza sativa subsp. japonica OX=39947 GN=Os02g0792800 PE=2 SV=1	1.2	1.6
Q6YT73	361	K	Peroxisomal (S)-2-hydroxy-acid oxidase GLO5 OS=Oryza sativa subsp. japonica OX=39947 GN=GLO5 PE=2 SV=1	2.2	1.2
Q6YYV1	217	K	Polyadenylate-binding protein OS=Oryza sativa subsp. japonica OX=39947 GN=Os09g0115400 PE=2 SV=1	1.8	1.4
Q6YZI2	36	K	60S ribosomal export protein NMD3 species=Oryza sativa subsp. japonica taxid=39947 gene=OsJ_28274 (predicted) OS=Oryza sativa subsp. japonica OX=39947 GN=Os08g0559200 PE=2 SV=1	2	1.4
Q6YZX6	754	K	Putative aconitate hydratase, cytoplasmic OS=Oryza sativa subsp. japonica OX=39947 GN=Os08g0191100 PE=3 SV=1	1.5	1.5
Q6ZF30	55	K	Chlorophyll a-b binding protein, chloroplastic OS=Oryza sativa subsp. japonica OX=39947 GN=Os07g0562700 PE=2 SV=1	1.5	1.3
Q6ZFI6	296	K	Serine--glyoxylate aminotransferase species=Dichanthelium oligosanthes taxid=888268 gene=BAE44_0025809 (predicted) OS=Oryza sativa subsp. japonica OX=39947 GN=Os08g0502700 PE=2 SV=1	1.5	1.3
Q6ZFJ3	296	K	Ferredoxin--NADP reductase, leaf isozyme 2, chloroplastic OS=Oryza sativa subsp. japonica OX=39947 GN=LFNR2 PE=1 SV=1	2.2	1.8
Q6ZH90	49	K	Histone deacetylase complex subunit SAP18 OS=Oryza sativa subsp. japonica OX=39947 GN=Os02g0122000 PE=2 SV=1	1.5	1.5
Q6ZH98	89	K	Peptidyl-prolyl cis-trans isomerase OS=Oryza sativa subsp. japonica OX=39947 GN=Os02g0121300 PE=2 SV=1	3.8	2.9
Q6ZIV7	196	K	Hypersensitive-induced response protein 1 OS=Oryza sativa subsp. japonica OX=39947 GN=HIR1 PE=1 SV=1	1.4	1.4
Q84SC3	56	K	Acyl-CoA-binding domain-containing protein 1 OS=Oryza sativa subsp. japonica OX=39947 GN=ACBP1 PE=1 SV=1	1.2	1.2
Q75H72	134	K	Oxidoreductase, aldo/keto reductase family protein, expressed species=Oryza sativa subsp. japonica taxid=39947 gene=LOC_Os03g41510 (predicted) OS=Oryza sativa subsp. japonica OX=39947 GN=OSJNBb0007E22.16 PE=4 SV=1	1.3	1.4
Q7F1F2	307	K	Peptidylprolyl isomerase OS=Oryza sativa subsp. japonica OX=39947 GN=OJ1191_A10.119 PE=2 SV=1	1.2	1.3
Q7F280	238	K	Isocitrate dehydrogenase [NADP] OS=Oryza sativa subsp. japonica OX=39947 GN=Os01g0654500 PE=2 SV=1	1.9	1.4
Q7FAH2	57	K	Glyceraldehyde-3-phosphate dehydrogenase 2, cytosolic OS=Oryza sativa subsp. japonica OX=39947 GN=GAPC2 PE=1 SV=1	1.5	1.3
Q7GD79	74	K	GTP-binding nuclear protein Ran-2 OS=Oryza sativa subsp. japonica OX=39947 GN=RAN2 PE=2 SV=1	4	4.8
Q7GD79	145	K	GTP-binding nuclear protein Ran-2 OS=Oryza sativa subsp. japonica OX=39947 GN=RAN2 PE=2 SV=1	1.3	1.3
Q7X7H3	296	K	OSIGBa0130B08.3 protein species=Oryza sativa taxid=4530 gene=OSIGBa0130B08.3 (predicted) OS=Oryza sativa subsp. japonica OX=39947 GN=Os04g0490800 PE=2 SV=2	1.5	1.5
Q7X8A1	106	K	Glyceraldehyde-3-phosphate dehydrogenase OS=Oryza sativa subsp. japonica OX=39947 GN=Os04g0459500 PE=2 SV=1	3	2.1
Q7XBT1	63	K	NADH dehydrogenase [ubiquinone] 1 alpha subcomplex subunit 12 OS=Oryza sativa subsp. japonica OX=39947 GN=LOC_Os10g42840 PE=2 SV=1	1.8	1.2
Q7XIJ9	168	K	Peptidyl-prolyl cis-trans isomerase CYP37 chloroplastic species=Zea mays taxid=4577 gene=103647754 (predicted) OS=Oryza sativa subsp. japonica OX=39947 GN=OJ1773_H01.112-2 PE=4 SV=1	1.3	1.3
Q7XPR2	174	K	Aminomethyltransferase OS=Oryza sativa subsp. japonica OX=39947 GN=Os04g0623800 PE=3 SV=2	1.5	1.3
Q7XUY5	17	K	OSJNBb0048E02.12 protein species=Oryza sativa subsp. japonica taxid=39947 gene=Os04g0465600 (predicted) OS=Oryza sativa subsp. japonica OX=39947 GN=Os04g0465600 PE=2 SV=1	1.3	1.2
Q7XV86	325	K	Calnexin OS=Oryza sativa subsp. japonica OX=39947 GN=Os04g0402100 PE=2 SV=1	2.4	1.7
Q7XXS0	157	K	ATP synthase subunit d, mitochondrial OS=Oryza sativa subsp. japonica OX=39947 GN=Os08g0478200 PE=2 SV=1	2.5	1.4
Q84P97	98	K	Mitochondrial outer membrane protein porin 5 OS=Oryza sativa subsp. japonica OX=39947 GN=VDAC5 PE=2 SV=1	1.4	1.2
Q84PB4	142	K	Chloroplast photosystem I reaction center subunit II-like protein OS=Oryza sativa subsp. japonica OX=39947 GN=Os08g0560900 PE=2 SV=1	1.4	1.2
Q84T92	134	K	Chalcone--flavonone isomerase OS=Oryza sativa subsp. japonica OX=39947 GN=CHI PE=2 SV=1	2	1.9
Q84TB3	15	K	Actin-depolymerizing factor 4 OS=Oryza sativa subsp. japonica OX=39947 GN=ADF4 PE=1 SV=1	1.4	1.2
Q84TB3	100	K	Actin-depolymerizing factor 4 OS=Oryza sativa subsp. japonica OX=39947 GN=ADF4 PE=1 SV=1	1.3	1.3
Q851F5	131	K	Thioredoxin superfamily protein species=Zea mays taxid=4577 gene=ZEAMMB73_Zm00001d033874 (predicted) OS=Oryza sativa subsp. japonica OX=39947 GN=LOC_Os03g51960 PE=2 SV=1	1.6	1.4
Q8GS72	106	K	NADH dehydrogenase species=Panicum miliaceum taxid=4540 gene=C2845_PM07G09730 (predicted) OS=Oryza sativa subsp. japonica OX=39947 GN=P0524G08.101 PE=2 SV=1	2.7	2.6
Q8H3I7	54	K	10 kDa chaperonin OS=Oryza sativa subsp. japonica OX=39947 GN=P0524G08.116 PE=2 SV=2	1.8	1.2
Q8H4B9	149	K	reactive Intermediate Deaminase A, chloroplastic isoform X3 species=Nelumbo nucifera taxid=4432 gene=LOC104610923 (predicted) OS=Oryza sativa subsp. japonica OX=39947 GN=P0048D08.132 PE=2 SV=1	1.9	2.4
Q8H590	106	K	40S ribosomal protein S18, putative, expressed OS=Oryza sativa subsp. japonica OX=39947 GN=OJ1656_E11.104 PE=2 SV=1	1.2	1.3
Q8H8T0	82	K	UDP-arabinopyranose mutase 1 OS=Oryza sativa subsp. japonica OX=39947 GN=UAM1 PE=1 SV=1	1.2	1.3
Q8L5K0	249	K	Ferritin OS=Oryza sativa subsp. japonica OX=39947 GN=Fer2 PE=2 SV=1	2.6	2.2
Q8LJU5	166	K	40S ribosomal protein S7 OS=Oryza sativa subsp. japonica OX=39947 GN=RPS7 PE=2 SV=2	1.3	1.5
Q8W084	107	K	Pathogenesis-related protein PR1c species=Oryza sativa subsp. indica taxid=39946 gene=Pr1c (predicted) OS=Oryza sativa subsp. japonica OX=39947 GN=Os01g0382400 PE=2 SV=1	1.4	1.3
Q93W07	42	K	Vacuolar ATPase B subunit species=Oryza sativa taxid=4530 (predicted) OS=Oryza sativa subsp. japonica OX=39947 GN=V-ATPase B PE=2 SV=1	1.5	1.3
Q93X08	18	K	UTP--glucose-1-phosphate uridylyltransferase OS=Oryza sativa subsp. japonica OX=39947 GN=UGP PE=2 SV=1	2.3	1.8
Q94E96	11	K	Probable histone H2A.5 OS=Oryza sativa subsp. japonica OX=39947 GN=Os01g0502700 PE=2 SV=1	1.3	1.2
Q9AQZ5	245	K	70 kDa heat shock protein OS=Oryza sativa subsp. japonica OX=39947 GN=Os01g0180800 PE=2 SV=1	2.5	1.4
Q9FWK4	147	K	Cyanate hydratase OS=Oryza sativa subsp. japonica OX=39947 GN=CYN PE=2 SV=2	5.5	3.1
Q9LWT6	274	K	RuBisCO large subunit-binding protein subunit beta, chloroplastic species=Aegilops tauschii taxid=37682 gene=F775_26695 (predicted) OS=Oryza sativa subsp. japonica OX=39947 GN=Os06g0114000 PE=2 SV=1	2.2	2.2
Q9LWT6	525	K	RuBisCO large subunit-binding protein subunit beta, chloroplastic species=Aegilops tauschii taxid=37682 gene=F775_26695 (predicted) OS=Oryza sativa subsp. japonica OX=39947 GN=Os06g0114000 PE=2 SV=1	1.4	1.2
Q9SDG5	339	K	Isocitrate dehydrogenase [NAD] subunit, mitochondrial OS=Oryza sativa subsp. japonica OX=39947 GN=OsIDHa PE=2 SV=1	1.5	1.6
Q9SDG6	44	K	60S ribosomal protein L30 OS=Oryza sativa subsp. japonica OX=39947 GN=RPL30 PE=3 SV=1	1.3	1.4
Q9SNK3	148	K	Glyceraldehyde-3-phosphate dehydrogenase OS=Oryza sativa subsp. japonica OX=39947 GN=OJ1528D07.7 PE=3 SV=1	1.5	1.4

## Sheet: Down
Protein accession	Position	Amino acid	Protein description	Treat1/CK1	Treat2/CK2
A0A0P0XJZ1	864	K	NBS-LRR protein (Fragment) species=Oryza sativa subsp. indica taxid=39946 gene=NBS-LRR gene (predicted) OS=Oryza sativa subsp. japonica OX=39947 GN=Os09g0314200 PE=3 SV=1	0.8	0.7
A0A0P0Y838	175	K	Ribulose bisphosphate carboxylase large chain species=Oryza sativa subsp. japonica taxid=39947 gene=rbcL (predicted) OS=Oryza sativa subsp. japonica OX=39947 GN=Os12g0207600 PE=3 SV=1	0.6	0.5
P0C512	305	K	Ribulose bisphosphate carboxylase large chain OS=Oryza sativa subsp. japonica OX=39947 GN=rbcL PE=1 SV=1	0.8	0.7
Q0J0Q8	71	K	Peptidylprolyl isomerase species=Oryza nivara taxid=4536 (predicted) OS=Oryza sativa subsp. japonica OX=39947 GN=Os09g0502000 PE=2 SV=1	0.8	0.8
P0C512	14	K	Ribulose bisphosphate carboxylase large chain OS=Oryza sativa subsp. japonica OX=39947 GN=rbcL PE=1 SV=1	0.8	0.7
P0C512	175	K	Ribulose bisphosphate carboxylase large chain OS=Oryza sativa subsp. japonica OX=39947 GN=rbcL PE=1 SV=1	0.6	0.5
Q9ARZ9	99	K	Ubiquitin-40S ribosomal protein S27a-1 OS=Oryza sativa subsp. japonica OX=39947 GN=RPS27AA PE=2 SV=1	0.5	0.4
Q0DFA8	210	K	Calmodulin-binding protein-like species=Oryza sativa subsp. japonica taxid=39947 gene=P0644B06.3-1 (predicted) OS=Oryza sativa subsp. japonica OX=39947 GN=Os06g0104400 PE=4 SV=1	0.7	0.8
Q0DFA8	161	K	Calmodulin-binding protein-like species=Oryza sativa subsp. japonica taxid=39947 gene=P0644B06.3-1 (predicted) OS=Oryza sativa subsp. japonica OX=39947 GN=Os06g0104400 PE=4 SV=1	0.8	0.8
Q5N754	14	K	60S ribosomal protein L24 species=Panicum miliaceum taxid=4540 gene=C2845_PM02G43710 (predicted) OS=Oryza sativa subsp. japonica OX=39947 GN=Os01g0815800 PE=2 SV=1	0.6	0.8
Q5ZBX1	16	K	40S ribosomal protein S4 OS=Oryza sativa subsp. japonica OX=39947 GN=Os01g0358400 PE=2 SV=1	0.7	0.7
Q6K5H9	341	K	26S proteasome non-ATPase regulatory subunit 6-like species=Panicum miliaceum taxid=4540 gene=C2845_PM12G19460 (predicted) OS=Oryza sativa subsp. japonica OX=39947 GN=Os02g0600100 PE=4 SV=1	0.7	0.8
Q7XZX4	54	K	40S ribosomal protein S29, putative, expressed OS=Oryza sativa subsp. japonica OX=39947 GN=LOC_Os11g41610 PE=4 SV=1	0.6	0.6
Q8H8S1	93	K	Ribosomal protein L15 OS=Oryza sativa subsp. japonica OX=39947 GN=OSJNBa0087M10.1 PE=2 SV=1	0.6	0.7
A0A0P0WYZ5	28	K	Glycine cleavage system P protein species=Oryza sativa subsp. japonica taxid=39947 gene=OsJ_21958 (predicted) OS=Oryza sativa subsp. japonica OX=39947 GN=Os06g0611900 PE=4 SV=1	0.8	0.8
B7EA73	610	K	Puromycin-sensitive aminopeptidase OS=Oryza sativa subsp. japonica OX=39947 GN=Os08g0562700 PE=2 SV=1	0.3	0.3
P0C2Z3	2	K	ATP synthase epsilon chain, chloroplastic OS=Oryza sativa subsp. japonica OX=39947 GN=atpE PE=3 SV=1	0.8	0.8
P0C364	438	K	Photosystem II CP47 reaction center protein OS=Oryza sativa subsp. japonica OX=39947 GN=psbB PE=3 SV=1	0.8	0.8
P0C522	387	K	ATP synthase subunit alpha, mitochondrial OS=Oryza sativa subsp. japonica OX=39947 GN=ATPA PE=1 SV=1	0.8	0.7
P12085	167	K	ATP synthase subunit beta, chloroplastic OS=Oryza sativa subsp. japonica OX=39947 GN=atpB PE=1 SV=2	0.8	0.7
P15280	406	K	Glucose-1-phosphate adenylyltransferase small subunit 2, chloroplastic/amyloplastic/cytosolic OS=Oryza sativa subsp. japonica OX=39947 GN=AGPS2 PE=1 SV=4	0.8	0.8
Q2QTJ7	84	K	Ribulose bisphosphate carboxylase small chain OS=Oryza sativa subsp. japonica OX=39947 GN=LOC_Os12g19394 PE=2 SV=1	0.8	0.7
P49210	163	K	60S ribosomal protein L9 OS=Oryza sativa subsp. japonica OX=39947 GN=RPL9 PE=2 SV=3	0.6	0.7
Q0DJB7	97	K	Guanosine nucleotide diphosphate dissociation inhibitor OS=Oryza sativa subsp. japonica OX=39947 GN=Os05g0304400 PE=2 SV=1	0.8	0.8
Q0IXP9	504	K	Acylamino-acid-releasing enzyme 1 OS=Oryza sativa subsp. japonica OX=39947 GN=Os10g0415600 PE=3 SV=1	0.8	0.8
Q10N30	93	K	50S ribosomal protein L10 species=Oryza sativa taxid=4530 gene=rpl10 (predicted) OS=Oryza sativa subsp. japonica OX=39947 GN=LOC_Os03g17580 PE=2 SV=1	0.8	0.6
Q10P35	345	K	Enolase 2, putative, expressed OS=Oryza sativa subsp. japonica OX=39947 GN=LOC_Os03g14450 PE=2 SV=1	0.7	0.7
Q10R45	441	K	Alanine-glyoxylate aminotransferase 2, mitochondrial, putative, expressed OS=Oryza sativa subsp. japonica OX=39947 GN=LOC_Os03g07570 PE=2 SV=1	0.6	0.8
Q2QLY5	756	K	5-methyltetrahydropteroyltriglutamate--homocysteine methyltransferase 1 OS=Oryza sativa subsp. japonica OX=39947 GN=Os12g0623900 PE=2 SV=1	0.8	0.7
Q6EUQ9	573	K	V-type proton ATPase catalytic subunit A species=Panicum miliaceum taxid=4540 gene=C2845_PM12G04360 (predicted) OS=Oryza sativa subsp. japonica OX=39947 GN=Os02g0175400 PE=3 SV=1	0.8	0.8
Q6H547	766	K	Ribonuclease OS=Oryza sativa subsp. japonica OX=39947 GN=Os02g0523500 PE=2 SV=1	0.6	0.5
Q6H7T1	95	K	40S ribosomal protein S14 species=Zea mays taxid=4577 gene=103629630 (predicted) OS=Oryza sativa subsp. japonica OX=39947 GN=Os02g0162500 PE=2 SV=1	0.5	0.5
Q6KA00	118	K	50S ribosomal protein L9 species=Arundo donax taxid=35708 (predicted) OS=Oryza sativa subsp. japonica OX=39947 GN=OJ1119_A01.23-1 PE=2 SV=1	0.6	0.7
Q6ZCR3	142	K	Germin-like protein 8-12 OS=Oryza sativa subsp. japonica OX=39947 GN=Os08g0231400 PE=2 SV=1	0.6	0.7
Q75G91	141	K	40S ribosomal protein S3, putative, expressed OS=Oryza sativa subsp. japonica OX=39947 GN=LOC_Os03g38000 PE=2 SV=1	0.8	0.7
Q7F2G3	180	K	Carbonic anhydrase OS=Oryza sativa subsp. japonica OX=39947 GN=Os01g0639900 PE=2 SV=1	0.7	0.7
Q7XKE9	176	K	Clathrin light chain 1 OS=Oryza sativa subsp. japonica OX=39947 GN=Os04g0679100 PE=2 SV=1	0.8	0.7
Q84PB4	127	K	Chloroplast photosystem I reaction center subunit II-like protein OS=Oryza sativa subsp. japonica OX=39947 GN=Os08g0560900 PE=2 SV=1	0.8	0.6
Q84PB5	83	K	Photosystem I reaction center subunit psaK, chloroplastic species=Hordeum vulgare subsp. vulgare taxid=112509 (predicted) OS=Oryza sativa subsp. japonica OX=39947 GN=Os07g0148900 PE=2 SV=1	0.4	0.4
