# Supplementary material for: Lysine β-hydroxybutyrylation as a drought-responsive epigenetic mark in rice
Source: Cell Discov. 2026 Mar 3;12:14. doi: 10.1038/s41421-026-00868-7 (PMC12953871; doi:10.1038/s41421-026-00868-7)
Supplement: Supplementary file 4 — Supplementary Dataset S3 Kbhb enriched regions indentified in wild type rice plants [file 41421_2026_868_MOESM4_ESM.xlsx]

## Sheet: Sheet1
Chromosome	Start	End	Annotated genes
Chr1	12853	13283	LOC_Os01g01019
Chr1	16368	16931	LOC_Os01g01030
Chr1	22883	23181	LOC_Os01g01050
Chr1	35735	35958	LOC_Os01g01080
Chr1	57405	57803	LOC_Os01g01110
Chr1	58949	59019	LOC_Os01g01115
Chr1	62096	63009	LOC_Os01g01130
Chr1	72912	73255	LOC_Os01g01150
Chr1	82659	82925	LOC_Os01g01160
Chr1	93732	93928	LOC_Os01g01200
Chr1	107009	107703	LOC_Os01g01230
Chr1	115488	116148	LOC_Os01g01240
Chr1	134347	135259	LOC_Os01g01280
Chr1	148124	148320	LOC_Os01g01302
Chr1	163349	163692	LOC_Os01g01330
Chr1	169526	170307	LOC_Os01g01350
Chr1	178884	179315	LOC_Os01g01360
Chr1	191134	191426	LOC_Os01g01369
Chr1	209196	209519	LOC_Os01g01420
Chr1	227184	227454	LOC_Os01g01450
Chr1	242358	242658	LOC_Os01g01470
Chr1	256316	256870	LOC_Os01g01484
Chr1	270896	271275	LOC_Os01g01520
Chr1	292851	293189	LOC_Os01g01560
Chr1	288400	288603	LOC_Os01g01570
Chr1	312851	313160	LOC_Os01g01620
Chr1	319905	320167	LOC_Os01g01640
Chr1	323191	323809	LOC_Os01g01650
Chr1	327774	328147	LOC_Os01g01660
Chr1	395650	396150	LOC_Os01g01740
Chr1	403866	404480	LOC_Os01g01760
Chr1	412694	412895	LOC_Os01g01780
Chr1	419968	420268	LOC_Os01g01790
Chr1	422522	422841	LOC_Os01g01800
Chr1	437675	438066	LOC_Os01g01830
Chr1	480316	480725	LOC_Os01g01870
Chr1	496858	497157	LOC_Os01g01910
Chr1	498616	498939	LOC_Os01g01920
Chr1	509394	509952	LOC_Os01g01925
Chr1	512774	513407	LOC_Os01g01940
Chr1	549214	549465	LOC_Os01g02020
Chr1	577032	577349	LOC_Os01g02060
Chr1	598324	598942	LOC_Os01g02100
Chr1	612356	612777	LOC_Os01g02120
Chr1	624149	624445	LOC_Os01g02139
Chr1	643981	644202	LOC_Os01g02180
Chr1	689759	690173	LOC_Os01g02250
Chr1	737744	737975	LOC_Os01g02334
Chr1	741582	741765	LOC_Os01g02350
Chr1	749345	749531	LOC_Os01g02360
Chr1	797524	797961	LOC_Os01g02470
Chr1	803612	803872	LOC_Os01g02490
Chr1	808381	808784	LOC_Os01g02500
Chr1	843639	843870	LOC_Os01g02550
Chr1	842524	842762	LOC_Os01g02560
Chr1	874690	874808	LOC_Os01g02610
Chr1	915669	915920	LOC_Os01g02690
Chr1	924551	924688	LOC_Os01g02700
Chr1	938050	938246	LOC_Os01g02730
Chr1	960381	960484	LOC_Os01g02760
Chr1	965617	965971	LOC_Os01g02770
Chr1	973134	973503	LOC_Os01g02780
Chr1	976920	977164	LOC_Os01g02790
Chr1	996712	997162	LOC_Os01g02830
Chr1	1007430	1007630	LOC_Os01g02860
Chr1	1019988	1020352	LOC_Os01g02880
Chr1	1057590	1057848	LOC_Os01g02900
Chr1	1069496	1069722	LOC_Os01g02910
Chr1	1074632	1074897	LOC_Os01g02920
Chr1	1078803	1079152	LOC_Os01g02930
Chr1	1098640	1098902	LOC_Os01g02950
Chr1	1103824	1104931	LOC_Os01g02960
Chr1	1112176	1112948	LOC_Os01g02970
Chr1	1127008	1127351	LOC_Os01g02980
Chr1	1143803	1144041	LOC_Os01g03010
Chr1	1157987	1158331	LOC_Os01g03030
Chr1	1164310	1164577	LOC_Os01g03040
Chr1	1166023	1166251	LOC_Os01g03050
Chr1	1181494	1181740	LOC_Os01g03080
Chr1	1183489	1183779	LOC_Os01g03090
Chr1	1217516	1217824	LOC_Os01g03130
Chr1	1223552	1223759	LOC_Os01g03144
Chr1	1232565	1232923	LOC_Os01g03160
Chr1	1250070	1250313	LOC_Os01g03180
Chr1	1301491	1301782	LOC_Os01g03220
Chr1	1308864	1309304	LOC_Os01g03230
Chr1	1315163	1315520	LOC_Os01g03250
Chr1	1319112	1319165	LOC_Os01g03260
Chr1	1328490	1329013	LOC_Os01g03270
Chr1	1333738	1334432	LOC_Os01g03290
Chr1	1335911	1336238	LOC_Os01g03300
Chr1	1338515	1339067	LOC_Os01g03310
Chr1	1341648	1342115	LOC_Os01g03320
Chr1	1360727	1360897	LOC_Os01g03370
Chr1	1363925	1364099	LOC_Os01g03380
Chr1	1366035	1366373	LOC_Os01g03390
Chr1	1375589	1375982	LOC_Os01g03420
Chr1	1405968	1406117	LOC_Os01g03490
Chr1	1413926	1414235	LOC_Os01g03500
Chr1	1412828	1413081	LOC_Os01g03510
Chr1	1434872	1435789	LOC_Os01g03530
Chr1	1443768	1445096	LOC_Os01g03549
Chr1	1447226	1447438	LOC_Os01g03570
Chr1	1488075	1488261	LOC_Os01g03620
Chr1	1491043	1491397	LOC_Os01g03630
Chr1	1498916	1499078	LOC_Os01g03640
Chr1	1507524	1507781	LOC_Os01g03660
Chr1	1516072	1516430	LOC_Os01g03680
Chr1	1518341	1518674	LOC_Os01g03690
Chr1	1549688	1550335	LOC_Os01g03720
Chr1	1570236	1570323	LOC_Os01g03730
Chr1	1566168	1566501	LOC_Os01g03740
Chr1	1642414	1642651	LOC_Os01g03870
Chr1	1676719	1677045	LOC_Os01g03914
Chr1	1701439	1702612	LOC_Os01g03950
Chr1	1706203	1706625	LOC_Os01g03960
Chr1	1738996	1739511	LOC_Os01g04005
Chr1	1746467	1746864	LOC_Os01g04020
Chr1	1757642	1757989	LOC_Os01g04030
Chr1	1802275	1802503	LOC_Os01g04120
Chr1	1857461	1858406	LOC_Os01g04210
Chr1	1865547	1866113	LOC_Os01g04220
Chr1	1880186	1880580	LOC_Os01g04250
Chr1	1907398	1907608	LOC_Os01g04290
Chr1	1912907	1914007	LOC_Os01g04300
Chr1	1927133	1927427	LOC_Os01g04324
Chr1	1934397	1934664	LOC_Os01g04340
Chr1	1941227	1941688	LOC_Os01g04350
Chr1	1944448	1944871	LOC_Os01g04360
Chr1	1949027	1949388	LOC_Os01g04370
Chr1	1952077	1952393	LOC_Os01g04380
Chr1	1957526	1957772	LOC_Os01g04409
Chr1	1969839	1970193	LOC_Os01g04430
Chr1	1977798	1978526	LOC_Os01g04440
Chr1	1976678	1977103	LOC_Os01g04450
Chr1	2003555	2003885	LOC_Os01g04490
Chr1	2015240	2015480	LOC_Os01g04520
Chr1	2022436	2022849	LOC_Os01g04530
Chr1	2023880	2024852	LOC_Os01g04540
Chr1	2042094	2042592	LOC_Os01g04560
Chr1	2048791	2049424	LOC_Os01g04570
Chr1	2057841	2058042	LOC_Os01g04580
Chr1	2065759	2066020	LOC_Os01g04600
Chr1	2072668	2072977	LOC_Os01g04620
Chr1	2082743	2083201	LOC_Os01g04650
Chr1	2102370	2102626	LOC_Os01g04670
Chr1	2104987	2105332	LOC_Os01g04680
Chr1	2109446	2110038	LOC_Os01g04690
Chr1	2121159	2121915	LOC_Os01g04710
Chr1	2131777	2132117	LOC_Os01g04720
Chr1	2202365	2202645	LOC_Os01g04800
Chr1	2254796	2255022	LOC_Os01g04870
Chr1	2261602	2262158	LOC_Os01g04880
Chr1	2283692	2284052	LOC_Os01g04930
Chr1	2296146	2297966	LOC_Os01g04950
Chr1	2355537	2355854	LOC_Os01g05000
Chr1	2377657	2377872	LOC_Os01g05060
Chr1	2386422	2386627	LOC_Os01g05080
Chr1	2397027	2397239	LOC_Os01g05105
Chr1	2403318	2403648	LOC_Os01g05120
Chr1	2406489	2406713	LOC_Os01g05130
Chr1	2435842	2436173	LOC_Os01g05180
Chr1	2453713	2454115	LOC_Os01g05220
Chr1	2481201	2481425	LOC_Os01g05260
Chr1	2488442	2488760	LOC_Os01g05280
Chr1	2501933	2502226	LOC_Os01g05310
Chr1	2550584	2551343	LOC_Os01g05400
Chr1	2553760	2554014	LOC_Os01g05410
Chr1	2560932	2561602	LOC_Os01g05420
Chr1	2577891	2578268	LOC_Os01g05460
Chr1	2583221	2583430	LOC_Os01g05470
Chr1	2585362	2585526	LOC_Os01g05480
Chr1	2644158	2644527	LOC_Os01g05540
Chr1	2652751	2653249	LOC_Os01g05560
Chr1	2664292	2664627	LOC_Os01g05580
Chr1	2674446	2674938	LOC_Os01g05610
Chr1	2713277	2713606	LOC_Os01g05680
Chr1	2718096	2718346	LOC_Os01g05694
Chr1	2721634	2721842	LOC_Os01g05710
Chr1	2726042	2726311	LOC_Os01g05720
Chr1	2741551	2741875	LOC_Os01g05744
Chr1	2766459	2766730	LOC_Os01g05790
Chr1	2780111	2780478	LOC_Os01g05810
Chr1	2791417	2791657	LOC_Os01g05830
Chr1	2820459	2820690	LOC_Os01g05900
Chr1	2857690	2858054	LOC_Os01g05970
Chr1	2866905	2867398	LOC_Os01g06000
Chr1	2872155	2872567	LOC_Os01g06010
Chr1	2885379	2885984	LOC_Os01g06030
Chr1	2895809	2896030	LOC_Os01g06060
Chr1	2903440	2903686	LOC_Os01g06080
Chr1	2955150	2955302	LOC_Os01g06210
Chr1	2957845	2958230	LOC_Os01g06220
Chr1	2961202	2961399	LOC_Os01g06230
Chr1	2983375	2983634	LOC_Os01g06280
Chr1	2984287	2985794	LOC_Os01g06290
Chr1	3000244	3000454	LOC_Os01g06310
Chr1	3014068	3014733	LOC_Os01g06340
Chr1	3027556	3027880	LOC_Os01g06380
Chr1	3030895	3032584	LOC_Os01g06390
Chr1	3033775	3033909	LOC_Os01g06400
Chr1	3034259	3034528	LOC_Os01g06420
Chr1	3038169	3038371	LOC_Os01g06430
Chr1	3039387	3039723	LOC_Os01g06440
Chr1	3047535	3047704	LOC_Os01g06460
Chr1	3052416	3052784	LOC_Os01g06470
Chr1	3054623	3054901	LOC_Os01g06490
Chr1	3067311	3067572	LOC_Os01g06520
Chr1	3090319	3090578	LOC_Os01g06560
Chr1	3124860	3125141	LOC_Os01g06620
Chr1	3176648	3176867	LOC_Os01g06720
Chr1	3186120	3186521	LOC_Os01g06730
Chr1	3195947	3196243	LOC_Os01g06750
Chr1	3291281	3291576	LOC_Os01g06960
Chr1	3315271	3315509	LOC_Os01g07040
Chr1	3322858	3323083	LOC_Os01g07070
Chr1	3335777	3336011	LOC_Os01g07100
Chr1	3356417	3356842	LOC_Os01g07120
Chr1	3368201	3368448	LOC_Os01g07140
Chr1	3390377	3390685	LOC_Os01g07170
Chr1	3395867	3396079	LOC_Os01g07190
Chr1	3397422	3397716	LOC_Os01g07200
Chr1	3422601	3423013	LOC_Os01g07250
Chr1	3430516	3431139	LOC_Os01g07270
Chr1	3445949	3446226	LOC_Os01g07310
Chr1	3465702	3466563	LOC_Os01g07340
Chr1	3496373	3496574	LOC_Os01g07382
Chr1	3501194	3501799	LOC_Os01g07390
Chr1	3505720	3506195	LOC_Os01g07400
Chr1	3581422	3581629	LOC_Os01g07500
Chr1	3595661	3596083	LOC_Os01g07520
Chr1	3599261	3599689	LOC_Os01g07530
Chr1	3609662	3610003	LOC_Os01g07540
Chr1	3638323	3638535	LOC_Os01g07570
Chr1	3645621	3645872	LOC_Os01g07590
Chr1	3661249	3661656	LOC_Os01g07610
Chr1	3666002	3666191	LOC_Os01g07620
Chr1	3672654	3672895	LOC_Os01g07630
Chr1	3687053	3687387	LOC_Os01g07660
Chr1	3692255	3692753	LOC_Os01g07670
Chr1	3695026	3695229	LOC_Os01g07680
Chr1	3708515	3708995	LOC_Os01g07720
Chr1	3722738	3723067	LOC_Os01g07750
Chr1	3728221	3728770	LOC_Os01g07760
Chr1	3733654	3734006	LOC_Os01g07770
Chr1	3735989	3736605	LOC_Os01g07780
Chr1	3744224	3744466	LOC_Os01g07810
Chr1	3787192	3787736	LOC_Os01g07860
Chr1	3804854	3805215	LOC_Os01g07870
Chr1	3811912	3812216	LOC_Os01g07880
Chr1	3819438	3819775	LOC_Os01g07890
Chr1	3835889	3836098	LOC_Os01g07940
Chr1	3842803	3843100	LOC_Os01g07950
Chr1	3849497	3850193	LOC_Os01g07960
Chr1	3855385	3855678	LOC_Os01g07970
Chr1	3875824	3876572	LOC_Os01g08010
Chr1	3892747	3893050	LOC_Os01g08020
Chr1	3921433	3921715	LOC_Os01g08100
Chr1	3924535	3924757	LOC_Os01g08110
Chr1	3928898	3929610	LOC_Os01g08120
Chr1	3986671	3986877	LOC_Os01g08200
Chr1	4059555	4059921	LOC_Os01g08280
Chr1	4070412	4070926	LOC_Os01g08310
Chr1	4075873	4076411	LOC_Os01g08320
Chr1	4095891	4096129	LOC_Os01g08350
Chr1	4102431	4102682	LOC_Os01g08360
Chr1	4110579	4110731	LOC_Os01g08380
Chr1	4123725	4124087	LOC_Os01g08410
Chr1	4142792	4143065	LOC_Os01g08430
Chr1	4170957	4171176	LOC_Os01g08460
Chr1	4176939	4177268	LOC_Os01g08464
Chr1	4233118	4233528	LOC_Os01g08530
Chr1	4234941	4235155	LOC_Os01g08540
Chr1	4302239	4302541	LOC_Os01g08630
Chr1	4307076	4307502	LOC_Os01g08650
Chr1	4315128	4315644	LOC_Os01g08660
Chr1	4326635	4326862	LOC_Os01g08680
Chr1	4355775	4356203	LOC_Os01g08710
Chr1	4426447	4426665	LOC_Os01g08814
Chr1	4438025	4438741	LOC_Os01g08830
Chr1	4457078	4457528	LOC_Os01g08880
Chr1	4484025	4484445	LOC_Os01g08890
Chr1	4497870	4498080	LOC_Os01g08960
Chr1	4528290	4528980	LOC_Os01g09010
Chr1	4572864	4573089	LOC_Os01g09090
Chr1	4587094	4587396	LOC_Os01g09130
Chr1	4590968	4591373	LOC_Os01g09140
Chr1	4596113	4596788	LOC_Os01g09150
Chr1	4615165	4615586	LOC_Os01g09190
Chr1	4646631	4647168	LOC_Os01g09220
Chr1	4650251	4650599	LOC_Os01g09230
Chr1	4713552	4713717	LOC_Os01g09280
Chr1	4736944	4737531	LOC_Os01g09310
Chr1	4743902	4744219	LOC_Os01g09320
Chr1	4758903	4759102	LOC_Os01g09350
Chr1	4760353	4760656	LOC_Os01g09370
Chr1	4797885	4798410	LOC_Os01g09420
Chr1	4872344	4872582	LOC_Os01g09540
Chr1	4887625	4887831	LOC_Os01g09550
Chr1	4905723	4906035	LOC_Os01g09570
Chr1	4918717	4919362	LOC_Os01g09590
Chr1	4949872	4950563	LOC_Os01g09620
Chr1	4979902	4980205	LOC_Os01g09660
Chr1	4984933	4985137	LOC_Os01g09670
Chr1	5012222	5012388	LOC_Os01g09710
Chr1	5016864	5017083	LOC_Os01g09740
Chr1	5037637	5038230	LOC_Os01g09760
Chr1	5054586	5054787	LOC_Os01g09790
Chr1	5074372	5074576	LOC_Os01g09810
Chr1	5100316	5101072	LOC_Os01g09850
Chr1	5116401	5116613	LOC_Os01g09860
Chr1	5128406	5128594	LOC_Os01g09870
Chr1	5132663	5132785	LOC_Os01g09880
Chr1	5140555	5140844	LOC_Os01g09890
Chr1	5166647	5166885	LOC_Os01g09930
Chr1	5202592	5202834	LOC_Os01g09990
Chr1	5241758	5241957	LOC_Os01g10040
Chr1	5251790	5252659	LOC_Os01g10060
Chr1	5261451	5262251	LOC_Os01g10080
Chr1	5262866	5263080	LOC_Os01g10090
Chr1	5339475	5339652	LOC_Os01g10170
Chr1	5353515	5353850	LOC_Os01g10180
Chr1	5417163	5417475	LOC_Os01g10290
Chr1	5428209	5428340	LOC_Os01g10320
Chr1	5442984	5443310	LOC_Os01g10340
Chr1	5508095	5508243	LOC_Os01g10440
Chr1	5598982	5599207	LOC_Os01g10550
Chr1	5639926	5640528	LOC_Os01g10580
Chr1	5671013	5671459	LOC_Os01g10610
Chr1	5679212	5679510	LOC_Os01g10630
Chr1	5700118	5701345	LOC_Os01g10680
Chr1	5748878	5749501	LOC_Os01g10740
Chr1	5750735	5751436	LOC_Os01g10760
Chr1	5760498	5760912	LOC_Os01g10780
Chr1	5773878	5774045	LOC_Os01g10840
Chr1	5788910	5789252	LOC_Os01g10850
Chr1	5800812	5801188	LOC_Os01g10870
Chr1	5839363	5839580	LOC_Os01g10950
Chr1	5843215	5843526	LOC_Os01g10960
Chr1	5876104	5876699	LOC_Os01g11010
Chr1	5884382	5884767	LOC_Os01g11020
Chr1	5890623	5891415	LOC_Os01g11040
Chr1	5907339	5908569	LOC_Os01g11054
Chr1	5911610	5912194	LOC_Os01g11070
Chr1	5918989	5919227	LOC_Os01g11080
Chr1	5921968	5922319	LOC_Os01g11110
Chr1	5939119	5939379	LOC_Os01g11120
Chr1	5960230	5960796	LOC_Os01g11140
Chr1	5970275	5970538	LOC_Os01g11150
Chr1	5984409	5984629	LOC_Os01g11160
Chr1	6005658	6005856	LOC_Os01g11210
Chr1	6006899	6007243	LOC_Os01g11220
Chr1	6008660	6008993	LOC_Os01g11230
Chr1	6011211	6011723	LOC_Os01g11240
Chr1	6017131	6017392	LOC_Os01g11250
Chr1	6031229	6032757	LOC_Os01g11270
Chr1	6037476	6038950	LOC_Os01g11280
Chr1	6058076	6058424	LOC_Os01g11300
Chr1	6077140	6078990	LOC_Os01g11340
Chr1	6108623	6108778	LOC_Os01g11360
Chr1	6112901	6113200	LOC_Os01g11370
Chr1	6134265	6134553	LOC_Os01g11414
Chr1	6171739	6172061	LOC_Os01g11460
Chr1	6181814	6181989	LOC_Os01g11470
Chr1	6182209	6182473	LOC_Os01g11480
Chr1	6199450	6200177	LOC_Os01g11520
Chr1	6247228	6247702	LOC_Os01g11580
Chr1	6279633	6279821	LOC_Os01g11650
Chr1	6286605	6287198	LOC_Os01g11660
Chr1	6296027	6297242	LOC_Os01g11670
Chr1	6321844	6322062	LOC_Os01g11710
Chr1	6343041	6343407	LOC_Os01g11730
Chr1	6356692	6356925	LOC_Os01g11740
Chr1	6362497	6362750	LOC_Os01g11750
Chr1	6370062	6370449	LOC_Os01g11780
Chr1	6378252	6378528	LOC_Os01g11790
Chr1	6388810	6389070	LOC_Os01g11810
Chr1	6419105	6419619	LOC_Os01g11860
Chr1	6463754	6464027	LOC_Os01g11910
Chr1	6472188	6472429	LOC_Os01g11920
Chr1	6494931	6495115	LOC_Os01g11940
Chr1	6506794	6507077	LOC_Os01g11952
Chr1	6520337	6520892	LOC_Os01g11960
Chr1	6523664	6524009	LOC_Os01g11970
Chr1	6530284	6530519	LOC_Os01g11990
Chr1	6558982	6559313	LOC_Os01g12060
Chr1	6583714	6584050	LOC_Os01g12090
Chr1	6593046	6593494	LOC_Os01g12110
Chr1	6624984	6625377	LOC_Os01g12160
Chr1	6644794	6645112	LOC_Os01g12180
Chr1	6649013	6649345	LOC_Os01g12190
Chr1	6653189	6653489	LOC_Os01g12200
Chr1	6668836	6669269	LOC_Os01g12230
Chr1	6703069	6703272	LOC_Os01g12260
Chr1	6704295	6704625	LOC_Os01g12270
Chr1	6710203	6710497	LOC_Os01g12280
Chr1	6719399	6719921	LOC_Os01g12304
Chr1	6728260	6728470	LOC_Os01g12320
Chr1	6760855	6761368	LOC_Os01g12374
Chr1	6765152	6765770	LOC_Os01g12381
Chr1	6769427	6769644	LOC_Os01g12390
Chr1	6789970	6790202	LOC_Os01g12420
Chr1	6792794	6793259	LOC_Os01g12430
Chr1	6814002	6814421	LOC_Os01g12440
Chr1	6843191	6843540	LOC_Os01g12480
Chr1	6856806	6857048	LOC_Os01g12490
Chr1	6861936	6862183	LOC_Os01g12500
Chr1	6880005	6880344	LOC_Os01g12520
Chr1	6904442	6904888	LOC_Os01g12540
Chr1	6914077	6914320	LOC_Os01g12570
Chr1	6922399	6922786	LOC_Os01g12580
Chr1	6940410	6940915	LOC_Os01g12610
Chr1	6953524	6954178	LOC_Os01g12630
Chr1	6979629	6979982	LOC_Os01g12670
Chr1	6991316	6991524	LOC_Os01g12680
Chr1	7009919	7010160	LOC_Os01g12690
Chr1	7015245	7015552	LOC_Os01g12700
Chr1	7024433	7024706	LOC_Os01g12710
Chr1	7049950	7050520	LOC_Os01g12740
Chr1	7055653	7056043	LOC_Os01g12750
Chr1	7059419	7059844	LOC_Os01g12760
Chr1	7076560	7076850	LOC_Os01g12780
Chr1	7082055	7082703	LOC_Os01g12790
Chr1	7088805	7089152	LOC_Os01g12800
Chr1	7094379	7094792	LOC_Os01g12820
Chr1	7102625	7102991	LOC_Os01g12830
Chr1	7129243	7129632	LOC_Os01g12870
Chr1	7128420	7128907	LOC_Os01g12880
Chr1	7157828	7158163	LOC_Os01g12890
Chr1	7176113	7176803	LOC_Os01g12910
Chr1	7178374	7178815	LOC_Os01g12930
Chr1	7185419	7185872	LOC_Os01g12940
Chr1	7197096	7197304	LOC_Os01g12950
Chr1	7220310	7220689	LOC_Os01g13000
Chr1	7239779	7240155	LOC_Os01g13020
Chr1	7245244	7245678	LOC_Os01g13024
Chr1	7249788	7250513	LOC_Os01g13030
Chr1	7265364	7265561	LOC_Os01g13060
Chr1	7281816	7282092	LOC_Os01g13090
Chr1	7287983	7288241	LOC_Os01g13100
Chr1	7309708	7309833	LOC_Os01g13140
Chr1	7325103	7325469	LOC_Os01g13150
Chr1	7333889	7334144	LOC_Os01g13160
Chr1	7344786	7344968	LOC_Os01g13180
Chr1	7348603	7348905	LOC_Os01g13190
Chr1	7364081	7364493	LOC_Os01g13210
Chr1	7400297	7400661	LOC_Os01g13270
Chr1	7409405	7409606	LOC_Os01g13280
Chr1	7442873	7443187	LOC_Os01g13360
Chr1	7470768	7471126	LOC_Os01g13420
Chr1	7498059	7498342	LOC_Os01g13460
Chr1	7588839	7589150	LOC_Os01g13560
Chr1	7621972	7622202	LOC_Os01g13610
Chr1	7656096	7656453	LOC_Os01g13660
Chr1	7660832	7661237	LOC_Os01g13680
Chr1	7666746	7667342	LOC_Os01g13690
Chr1	7679083	7679332	LOC_Os01g13720
Chr1	7691814	7692474	LOC_Os01g13740
Chr1	7724353	7724898	LOC_Os01g13780
Chr1	7739550	7740857	LOC_Os01g13800
Chr1	7746134	7746419	LOC_Os01g13810
Chr1	7748644	7749161	LOC_Os01g13820
Chr1	7755920	7756343	LOC_Os01g13830
Chr1	7772318	7773109	LOC_Os01g13860
Chr1	7776379	7776489	LOC_Os01g13870
Chr1	7780182	7780647	LOC_Os01g13880
Chr1	7797197	7797924	LOC_Os01g13920
Chr1	7804953	7805259	LOC_Os01g13930
Chr1	7845043	7845361	LOC_Os01g14000
Chr1	7848103	7848427	LOC_Os01g14010
Chr1	7852826	7852989	LOC_Os01g14020
Chr1	7859692	7860037	LOC_Os01g14040
Chr1	7867419	7867739	LOC_Os01g14050
Chr1	7872169	7872540	LOC_Os01g14060
Chr1	7882200	7882555	LOC_Os01g14080
Chr1	7900285	7900581	LOC_Os01g14100
Chr1	7903783	7904002	LOC_Os01g14110
Chr1	7942498	7943424	LOC_Os01g14170
Chr1	7945647	7946920	LOC_Os01g14180
Chr1	7965169	7965333	LOC_Os01g14200
Chr1	7969474	7971446	LOC_Os01g14210
Chr1	7973601	7975481	LOC_Os01g14220
Chr1	7980589	7981496	LOC_Os01g14230
Chr1	7983963	7984201	LOC_Os01g14240
Chr1	7997924	7998607	LOC_Os01g14270
Chr1	8005022	8005657	LOC_Os01g14280
Chr1	8011881	8012237	LOC_Os01g14300
Chr1	8017917	8019866	LOC_Os01g14310
Chr1	8023797	8024714	LOC_Os01g14320
Chr1	8030834	8031112	LOC_Os01g14330
Chr1	8035538	8035957	LOC_Os01g14340
Chr1	8042763	8043040	LOC_Os01g14360
Chr1	8046248	8047178	LOC_Os01g14370
Chr1	8084205	8085393	LOC_Os01g14440
Chr1	8126813	8127054	LOC_Os01g14510
Chr1	8130249	8130711	LOC_Os01g14514
Chr1	8134588	8135029	LOC_Os01g14520
Chr1	8153209	8153906	LOC_Os01g14540
Chr1	8177327	8177809	LOC_Os01g14590
Chr1	8182842	8183081	LOC_Os01g14610
Chr1	8201219	8201486	LOC_Os01g14660
Chr1	8204182	8204559	LOC_Os01g14670
Chr1	8214763	8215027	LOC_Os01g14690
Chr1	8229555	8229794	LOC_Os01g14700
Chr1	8243418	8244160	LOC_Os01g14750
Chr1	8260549	8260799	LOC_Os01g14770
Chr1	8269607	8269854	LOC_Os01g14780
Chr1	8275521	8275878	LOC_Os01g14810
Chr1	8334518	8334909	LOC_Os01g14860
Chr1	8340520	8341125	LOC_Os01g14880
Chr1	8344819	8345231	LOC_Os01g14890
Chr1	8362001	8362305	LOC_Os01g14920
Chr1	8364875	8365200	LOC_Os01g14926
Chr1	8374808	8375308	LOC_Os01g14932
Chr1	8382207	8382449	LOC_Os01g14950
Chr1	8398357	8398550	LOC_Os01g14980
Chr1	8407535	8407866	LOC_Os01g15000
Chr1	8414246	8414438	LOC_Os01g15010
Chr1	8429805	8430072	LOC_Os01g15020
Chr1	8452460	8452482	LOC_Os01g15039
Chr1	8455440	8455731	LOC_Os01g15060
Chr1	8471332	8471726	LOC_Os01g15100
Chr1	8478904	8479383	LOC_Os01g15110
Chr1	8524892	8525647	LOC_Os01g15220
Chr1	8533084	8533464	LOC_Os01g15240
Chr1	8546172	8546420	LOC_Os01g15270
Chr1	8556772	8557056	LOC_Os01g15290
Chr1	8574266	8574447	LOC_Os01g15310
Chr1	8599057	8599265	LOC_Os01g15350
Chr1	8627967	8628653	LOC_Os01g15390
Chr1	8657097	8657305	LOC_Os01g15448
Chr1	8664183	8664719	LOC_Os01g15460
Chr1	8708118	8708524	LOC_Os01g15490
Chr1	8716412	8716945	LOC_Os01g15510
Chr1	8751173	8751841	LOC_Os01g15580
Chr1	8759476	8759779	LOC_Os01g15600
Chr1	8796862	8797286	LOC_Os01g15640
Chr1	8809380	8809802	LOC_Os01g15660
Chr1	8836280	8836585	LOC_Os01g15709
Chr1	8856366	8856993	LOC_Os01g15740
Chr1	8885864	8886000	LOC_Os01g15770
Chr1	8931481	8931732	LOC_Os01g15860
Chr1	8968842	8969092	LOC_Os01g15920
Chr1	8979150	8979372	LOC_Os01g15950
Chr1	9007874	9008224	LOC_Os01g16000
Chr1	9018685	9018932	LOC_Os01g16020
Chr1	9066201	9066414	LOC_Os01g16090
Chr1	9070997	9071285	LOC_Os01g16100
Chr1	9094704	9095156	LOC_Os01g16124
Chr1	9114088	9114242	LOC_Os01g16140
Chr1	9116750	9117099	LOC_Os01g16152
Chr1	9159790	9160292	LOC_Os01g16180
Chr1	9172179	9172383	LOC_Os01g16210
Chr1	9249167	9249543	LOC_Os01g16310
Chr1	9278465	9278984	LOC_Os01g16354
Chr1	9303803	9304114	LOC_Os01g16380
Chr1	9308974	9309369	LOC_Os01g16390
Chr1	9314140	9314402	LOC_Os01g16400
Chr1	9323057	9323331	LOC_Os01g16414
Chr1	9339955	9340527	LOC_Os01g16450
Chr1	9344856	9345201	LOC_Os01g16460
Chr1	9348592	9349002	LOC_Os01g16470
Chr1	9396239	9396541	LOC_Os01g16550
Chr1	9402345	9402588	LOC_Os01g16560
Chr1	9419259	9419430	LOC_Os01g16590
Chr1	9423672	9423926	LOC_Os01g16600
Chr1	9443884	9444155	LOC_Os01g16640
Chr1	9452068	9452293	LOC_Os01g16660
Chr1	9455025	9455524	LOC_Os01g16670
Chr1	9492651	9492945	LOC_Os01g16714
Chr1	9709247	9709642	LOC_Os01g16970
Chr1	9727669	9728539	LOC_Os01g16990
Chr1	9733129	9733365	LOC_Os01g17000
Chr1	9744084	9744829	LOC_Os01g17010
Chr1	9750148	9750349	LOC_Os01g17020
Chr1	9765197	9765419	LOC_Os01g17040
Chr1	9795418	9796139	LOC_Os01g17060
Chr1	9810395	9810591	LOC_Os01g17065
Chr1	9878403	9878649	LOC_Os01g17180
Chr1	9887696	9887975	LOC_Os01g17190
Chr1	9947669	9947868	LOC_Os01g17279
Chr1	9955304	9955520	LOC_Os01g17300
Chr1	10026538	10026734	LOC_Os01g17430
Chr1	10080230	10080390	LOC_Os01g18010
Chr1	10119301	10119555	LOC_Os01g18060
Chr1	10118653	10118933	LOC_Os01g18070
Chr1	10136653	10136941	LOC_Os01g18080
Chr1	10145646	10145965	LOC_Os01g18110
Chr1	10151435	10151703	LOC_Os01g18120
Chr1	10154571	10154805	LOC_Os01g18130
Chr1	10166316	10166968	LOC_Os01g18160
Chr1	10168255	10168458	LOC_Os01g18170
Chr1	10191627	10191879	LOC_Os01g18210
Chr1	10201962	10202167	LOC_Os01g18220
Chr1	10211548	10211768	LOC_Os01g18230
Chr1	10246900	10247491	LOC_Os01g18260
Chr1	10260406	10260673	LOC_Os01g18270
Chr1	10333372	10333816	LOC_Os01g18390
Chr1	10343149	10343731	LOC_Os01g18400
Chr1	10349501	10349959	LOC_Os01g18410
Chr1	10432390	10432901	LOC_Os01g18530
Chr1	10470603	10470870	LOC_Os01g18584
Chr1	10500030	10500409	LOC_Os01g18640
Chr1	10509508	10510039	LOC_Os01g18660
Chr1	10520539	10521037	LOC_Os01g18670
Chr1	10565155	10565368	LOC_Os01g18744
Chr1	10666881	10667088	LOC_Os01g18870
Chr1	10675289	10675655	LOC_Os01g18880
Chr1	10687923	10688440	LOC_Os01g18900
Chr1	10691427	10692076	LOC_Os01g18910
Chr1	10700989	10701312	LOC_Os01g18930
Chr1	10713181	10713711	LOC_Os01g18950
Chr1	10720335	10721153	LOC_Os01g18970
Chr1	10739772	10740379	LOC_Os01g19000
Chr1	10750033	10750458	LOC_Os01g19020
Chr1	10807592	10807999	LOC_Os01g19130
Chr1	10822195	10822392	LOC_Os01g19150
Chr1	10822659	10822907	LOC_Os01g19160
Chr1	10830964	10831729	LOC_Os01g19170
Chr1	10880576	10881147	LOC_Os01g19240
Chr1	10893224	10893425	LOC_Os01g19260
Chr1	10911243	10911638	LOC_Os01g19290
Chr1	10922471	10922691	LOC_Os01g19300
Chr1	10929347	10929612	LOC_Os01g19310
Chr1	10932807	10933483	LOC_Os01g19320
Chr1	10949797	10950134	LOC_Os01g19350
Chr1	10961353	10961591	LOC_Os01g19370
Chr1	10969525	10969963	LOC_Os01g19390
Chr1	10977282	10977479	LOC_Os01g19400
Chr1	10982987	10983309	LOC_Os01g19410
Chr1	10988430	10989199	LOC_Os01g19420
Chr1	10998171	10998440	LOC_Os01g19440
Chr1	11061032	11061314	LOC_Os01g19480
Chr1	11070912	11071123	LOC_Os01g19500
Chr1	11083097	11083430	LOC_Os01g19529
Chr1	11093718	11093902	LOC_Os01g19570
Chr1	11112853	11113630	LOC_Os01g19610
Chr1	11155422	11155886	LOC_Os01g19670
Chr1	11175195	11175514	LOC_Os01g19694
Chr1	11202949	11203165	LOC_Os01g19740
Chr1	11222048	11222268	LOC_Os01g19760
Chr1	11223255	11223562	LOC_Os01g19780
Chr1	11245536	11245721	LOC_Os01g19820
Chr1	11272902	11273164	LOC_Os01g19870
Chr1	11316231	11316580	LOC_Os01g19940
Chr1	11335445	11335668	LOC_Os01g19960
Chr1	11350553	11350860	LOC_Os01g19970
Chr1	11378741	11378946	LOC_Os01g20030
Chr1	11430351	11430879	LOC_Os01g20120
Chr1	11462078	11462473	LOC_Os01g20160
Chr1	11505930	11506158	LOC_Os01g20206
Chr1	11516421	11516847	LOC_Os01g20208
Chr1	11517515	11517803	LOC_Os01g20700
Chr1	11523328	11524003	LOC_Os01g20710
Chr1	11558043	11558566	LOC_Os01g20750
Chr1	11584701	11585124	LOC_Os01g20780
Chr1	11591198	11592146	LOC_Os01g20800
Chr1	11595697	11595976	LOC_Os01g20810
Chr1	11611899	11612243	LOC_Os01g20830
Chr1	11655171	11655563	LOC_Os01g20880
Chr1	11667216	11667746	LOC_Os01g20894
Chr1	11684329	11684626	LOC_Os01g20900
Chr1	11690468	11690718	LOC_Os01g20930
Chr1	11703725	11704013	LOC_Os01g20950
Chr1	11715690	11716213	LOC_Os01g20980
Chr1	11730352	11730581	LOC_Os01g21010
Chr1	11735522	11736528	LOC_Os01g21020
Chr1	11746350	11746862	LOC_Os01g21034
Chr1	11754415	11754871	LOC_Os01g21060
Chr1	11758729	11759064	LOC_Os01g21070
Chr1	11802768	11803866	LOC_Os01g21160
Chr1	11811649	11811848	LOC_Os01g21180
Chr1	11863966	11864194	LOC_Os01g21250
Chr1	11879850	11880041	LOC_Os01g21260
Chr1	11880961	11881096	LOC_Os01g21270
Chr1	11910236	11910777	LOC_Os01g21320
Chr1	11919343	11920095	LOC_Os01g21340
Chr1	11954761	11954963	LOC_Os01g21410
Chr1	11970782	11970984	LOC_Os01g21440
Chr1	12031899	12032240	LOC_Os01g21520
Chr1	12067695	12068290	LOC_Os01g21560
Chr1	12074463	12074804	LOC_Os01g21580
Chr1	12080310	12080907	LOC_Os01g21585
Chr1	12126812	12127112	LOC_Os01g21640
Chr1	12130611	12130984	LOC_Os01g21650
Chr1	12159492	12159932	LOC_Os01g21670
Chr1	12290847	12291410	LOC_Os01g21900
Chr1	12309193	12309396	LOC_Os01g21940
Chr1	12352957	12353044	LOC_Os01g22000
Chr1	12374223	12375439	LOC_Os01g22039
Chr1	12388362	12388880	LOC_Os01g22050
Chr1	12408474	12408759	LOC_Os01g22090
Chr1	12489592	12490271	LOC_Os01g22209
Chr1	12499204	12499467	LOC_Os01g22230
Chr1	12509598	12509822	LOC_Os01g22249
Chr1	12556141	12556947	LOC_Os01g22336
Chr1	12568427	12568778	LOC_Os01g22352
Chr1	12581201	12581923	LOC_Os01g22370
Chr1	12594360	12594690	LOC_Os01g22390
Chr1	12627936	12628145	LOC_Os01g22450
Chr1	12646012	12646297	LOC_Os01g22500
Chr1	12657902	12658149	LOC_Os01g22520
Chr1	12665790	12666146	LOC_Os01g22540
Chr1	12682957	12683079	LOC_Os01g22570
Chr1	12703574	12703772	LOC_Os01g22590
Chr1	12709502	12709707	LOC_Os01g22600
Chr1	12737271	12737725	LOC_Os01g22640
Chr1	12746368	12746717	LOC_Os01g22660
Chr1	12752995	12753190	LOC_Os01g22680
Chr1	12758951	12759649	LOC_Os01g22710
Chr1	12808525	12808833	LOC_Os01g22780
Chr1	12849007	12849217	LOC_Os01g22870
Chr1	12870570	12871130	LOC_Os01g22900
Chr1	12909461	12909707	LOC_Os01g22954
Chr1	12924029	12924811	LOC_Os01g22990
Chr1	12932904	12933410	LOC_Os01g23000
Chr1	12970634	12970975	LOC_Os01g23050
Chr1	12983107	12983598	LOC_Os01g23070
Chr1	12989528	12989798	LOC_Os01g23080
Chr1	13066098	13066806	LOC_Os01g23239
Chr1	13140154	13140399	LOC_Os01g23370
Chr1	13144412	13144840	LOC_Os01g23390
Chr1	13175754	13175948	LOC_Os01g23440
Chr1	13198685	13199556	LOC_Os01g23510
Chr1	13243001	13243345	LOC_Os01g23580
Chr1	13286294	13286793	LOC_Os01g23620
Chr1	13291369	13291716	LOC_Os01g23630
Chr1	13323280	13323712	LOC_Os01g23680
Chr1	13343282	13343975	LOC_Os01g23705
Chr1	13344857	13345923	LOC_Os01g23710
Chr1	13353730	13353981	LOC_Os01g23740
Chr1	13359974	13360340	LOC_Os01g23750
Chr1	13365588	13365814	LOC_Os01g23770
Chr1	13374911	13375399	LOC_Os01g23790
Chr1	13423583	13424574	LOC_Os01g23850
Chr1	13437206	13437597	LOC_Os01g23870
Chr1	13453004	13453540	LOC_Os01g23900
Chr1	13488311	13488610	LOC_Os01g23970
Chr1	13521182	13521426	LOC_Os01g24010
Chr1	13531357	13531727	LOC_Os01g24020
Chr1	13541100	13541800	LOC_Os01g24030
Chr1	13560916	13561189	LOC_Os01g24060
Chr1	13580800	13581604	LOC_Os01g24080
Chr1	13594811	13595386	LOC_Os01g24120
Chr1	13600805	13601040	LOC_Os01g24130
Chr1	13643786	13644336	LOC_Os01g24210
Chr1	13662641	13663706	LOC_Os01g24240
Chr1	13665671	13666752	LOC_Os01g24260
Chr1	13713538	13713884	LOC_Os01g24340
Chr1	13716878	13717267	LOC_Os01g24350
Chr1	13770849	13771875	LOC_Os01g24420
Chr1	13775353	13776261	LOC_Os01g24430
Chr1	13808489	13808766	LOC_Os01g24490
Chr1	13836624	13836854	LOC_Os01g24540
Chr1	13838050	13839188	LOC_Os01g24550
Chr1	13844249	13844671	LOC_Os01g24560
Chr1	13848013	13848358	LOC_Os01g24570
Chr1	13859374	13860543	LOC_Os01g24600
Chr1	13887408	13887683	LOC_Os01g24680
Chr1	13898573	13898768	LOC_Os01g24690
Chr1	13911755	13912781	LOC_Os01g24720
Chr1	13927049	13927384	LOC_Os01g24750
Chr1	13934535	13935102	LOC_Os01g24760
Chr1	13941395	13941721	LOC_Os01g24780
Chr1	13957587	13958877	LOC_Os01g24790
Chr1	13978069	13978590	LOC_Os01g24810
Chr1	13983588	13983967	LOC_Os01g24820
Chr1	13985213	13985629	LOC_Os01g24830
Chr1	13986754	13987190	LOC_Os01g24840
Chr1	14018777	14019089	LOC_Os01g24880
Chr1	14031278	14031508	LOC_Os01g24920
Chr1	14059910	14060290	LOC_Os01g24950
Chr1	14085879	14086410	LOC_Os01g24990
Chr1	14137689	14137885	LOC_Os01g25065
Chr1	14153036	14153534	LOC_Os01g25080
Chr1	14168119	14168543	LOC_Os01g25100
Chr1	14171029	14171541	LOC_Os01g25110
Chr1	14229301	14229528	LOC_Os01g25189
Chr1	14251774	14252358	LOC_Os01g25240
Chr1	14295580	14295846	LOC_Os01g25320
Chr1	14326587	14327007	LOC_Os01g25360
Chr1	14343599	14344504	LOC_Os01g25386
Chr1	14438168	14439633	LOC_Os01g25460
Chr1	14444468	14444878	LOC_Os01g25470
Chr1	14451645	14453316	LOC_Os01g25484
Chr1	14453607	14453877	LOC_Os01g25500
Chr1	14471272	14471426	LOC_Os01g25530
Chr1	14482350	14482453	LOC_Os01g25540
Chr1	14513351	14513625	LOC_Os01g25600
Chr1	14512782	14513100	LOC_Os01g25610
Chr1	14531337	14531541	LOC_Os01g25630
Chr1	14561307	14561776	LOC_Os01g25688
Chr1	14593387	14593609	LOC_Os01g25740
Chr1	14705597	14705957	LOC_Os01g25920
Chr1	14738095	14738324	LOC_Os01g25990
Chr1	14744967	14745358	LOC_Os01g26000
Chr1	14752254	14752600	LOC_Os01g26020
Chr1	14769328	14769731	LOC_Os01g26060
Chr1	14789179	14789471	LOC_Os01g26100
Chr1	14796506	14796926	LOC_Os01g26120
Chr1	14798857	14799825	LOC_Os01g26130
Chr1	14809758	14809947	LOC_Os01g26160
Chr1	14828948	14829204	LOC_Os01g26174
Chr1	14878050	14878516	LOC_Os01g26240
Chr1	14881832	14882399	LOC_Os01g26250
Chr1	14900997	14901254	LOC_Os01g26290
Chr1	14955715	14955993	LOC_Os01g26370
Chr1	14964668	14965490	LOC_Os01g26390
Chr1	14997818	14998028	LOC_Os01g26920
Chr1	15100097	15100341	LOC_Os01g27080
Chr1	15111594	15112038	LOC_Os01g27100
Chr1	15114477	15114746	LOC_Os01g27110
Chr1	15118915	15119363	LOC_Os01g27120
Chr1	15139068	15139423	LOC_Os01g27150
Chr1	15152683	15153998	LOC_Os01g27160
Chr1	15154870	15155104	LOC_Os01g27170
Chr1	15161949	15162180	LOC_Os01g27190
Chr1	15170595	15170867	LOC_Os01g27200
Chr1	15185437	15185870	LOC_Os01g27230
Chr1	15193069	15193567	LOC_Os01g27240
Chr1	15217165	15217447	LOC_Os01g27260
Chr1	15232621	15232846	LOC_Os01g27300
Chr1	15281349	15281718	LOC_Os01g27360
Chr1	15332467	15332619	LOC_Os01g27449
Chr1	15344925	15345247	LOC_Os01g27480
Chr1	15347247	15347444	LOC_Os01g27490
Chr1	15351236	15351485	LOC_Os01g27500
Chr1	15361126	15361361	LOC_Os01g27520
Chr1	15391728	15392095	LOC_Os01g27590
Chr1	15395114	15395601	LOC_Os01g27600
Chr1	15440844	15441457	LOC_Os01g27680
Chr1	15439993	15440378	LOC_Os01g27690
Chr1	15446326	15447405	LOC_Os01g27700
Chr1	15465557	15465798	LOC_Os01g27730
Chr1	15534988	15535254	LOC_Os01g27820
Chr1	15582048	15582489	LOC_Os01g27890
Chr1	15624050	15624467	LOC_Os01g27940
Chr1	15644834	15645469	LOC_Os01g27990
Chr1	15672773	15673097	LOC_Os01g28030
Chr1	15741324	15741757	LOC_Os01g28089
Chr1	15724207	15724711	LOC_Os01g28100
Chr1	15743674	15743897	LOC_Os01g28120
Chr1	15777334	15777737	LOC_Os01g28150
Chr1	15785869	15786657	LOC_Os01g28170
Chr1	15807203	15807810	LOC_Os01g28220
Chr1	15812266	15812946	LOC_Os01g28230
Chr1	15843529	15843840	LOC_Os01g28280
Chr1	15847488	15847693	LOC_Os01g28290
Chr1	15917613	15917942	LOC_Os01g28400
Chr1	15952386	15952852	LOC_Os01g28474
Chr1	15958969	15959461	LOC_Os01g28500
Chr1	15966478	15967538	LOC_Os01g28510
Chr1	15968309	15969436	LOC_Os01g28520
Chr1	15975430	15975574	LOC_Os01g28540
Chr1	15993076	15993418	LOC_Os01g28580
Chr1	16003037	16003297	LOC_Os01g28600
Chr1	16030250	16030847	LOC_Os01g28650
Chr1	16046726	16047022	LOC_Os01g28680
Chr1	16062046	16062364	LOC_Os01g28690
Chr1	16079934	16080228	LOC_Os01g28710
Chr1	16086839	16087182	LOC_Os01g28730
Chr1	16113175	16113455	LOC_Os01g28770
Chr1	16130489	16131233	LOC_Os01g28790
Chr1	16152348	16153827	LOC_Os01g28840
Chr1	16227499	16227694	LOC_Os01g28970
Chr1	16232164	16232558	LOC_Os01g28989
Chr1	16266087	16266619	LOC_Os01g29050
Chr1	16328160	16328545	LOC_Os01g29150
Chr1	16348930	16349268	LOC_Os01g29180
Chr1	16392952	16393166	LOC_Os01g29240
Chr1	16435966	16436438	LOC_Os01g29330
Chr1	16479220	16479774	LOC_Os01g29390
Chr1	16495380	16495719	LOC_Os01g29430
Chr1	16588985	16589371	LOC_Os01g29600
Chr1	16612775	16613361	LOC_Os01g29640
Chr1	16636859	16637251	LOC_Os01g29690
Chr1	16659777	16660064	LOC_Os01g29740
Chr1	16694138	16694609	LOC_Os01g29790
Chr1	16706210	16706689	LOC_Os01g29820
Chr1	16716707	16717002	LOC_Os01g29830
Chr1	16721682	16721805	LOC_Os01g29840
Chr1	16730144	16730909	LOC_Os01g29860
Chr1	16839206	16839400	LOC_Os01g29910
Chr1	17012621	17013298	LOC_Os01g31110
Chr1	17043904	17044274	LOC_Os01g31170
Chr1	17065085	17065478	LOC_Os01g31210
Chr1	17070515	17070713	LOC_Os01g31220
Chr1	17161205	17161432	LOC_Os01g31370
Chr1	17194847	17195256	LOC_Os01g31440
Chr1	17217738	17218242	LOC_Os01g31470
Chr1	17262415	17262485	LOC_Os01g31570
Chr1	17274409	17274724	LOC_Os01g31580
Chr1	17302062	17302414	LOC_Os01g31610
Chr1	17325507	17325709	LOC_Os01g31629
Chr1	17345965	17346188	LOC_Os01g31680
Chr1	17349389	17350250	LOC_Os01g31690
Chr1	17384249	17384629	LOC_Os01g31760
Chr1	17429071	17429319	LOC_Os01g31810
Chr1	17444811	17445135	LOC_Os01g31850
Chr1	17464409	17464846	LOC_Os01g31870
Chr1	17470579	17471494	LOC_Os01g31890
Chr1	17479337	17479615	LOC_Os01g31910
Chr1	17490704	17491625	LOC_Os01g31940
Chr1	17512047	17512238	LOC_Os01g31980
Chr1	17520935	17521279	LOC_Os01g32000
Chr1	17560817	17561550	LOC_Os01g32080
Chr1	17567190	17567675	LOC_Os01g32090
Chr1	17583711	17583919	LOC_Os01g32130
Chr1	17626447	17626650	LOC_Os01g32184
Chr1	17681555	17681929	LOC_Os01g32259
Chr1	17708900	17709128	LOC_Os01g32300
Chr1	17714975	17715250	LOC_Os01g32310
Chr1	17741492	17741879	LOC_Os01g32330
Chr1	17744826	17745303	LOC_Os01g32350
Chr1	17756222	17756382	LOC_Os01g32364
Chr1	17792380	17792642	LOC_Os01g32439
Chr1	17818097	17818667	LOC_Os01g32490
Chr1	17836029	17836562	LOC_Os01g32520
Chr1	17860534	17861009	LOC_Os01g32560
Chr1	17884609	17885184	LOC_Os01g32610
Chr1	17904838	17905251	LOC_Os01g32660
Chr1	17922241	17922836	LOC_Os01g32680
Chr1	17932466	17932741	LOC_Os01g32710
Chr1	17968052	17968418	LOC_Os01g32750
Chr1	17976805	17977207	LOC_Os01g32770
Chr1	17993252	17993485	LOC_Os01g32780
Chr1	18002535	18002842	LOC_Os01g32800
Chr1	18016414	18016963	LOC_Os01g32830
Chr1	18022023	18022204	LOC_Os01g32840
Chr1	18030110	18030334	LOC_Os01g32849
Chr1	18041871	18042119	LOC_Os01g32870
Chr1	18051654	18052030	LOC_Os01g32880
Chr1	18073566	18073782	LOC_Os01g32920
Chr1	18077449	18078062	LOC_Os01g32930
Chr1	18110834	18111094	LOC_Os01g32980
Chr1	18176541	18176879	LOC_Os01g33070
Chr1	18259464	18259837	LOC_Os01g33160
Chr1	18284666	18284992	LOC_Os01g33204
Chr1	18331698	18331913	LOC_Os01g33260
Chr1	18348823	18349217	LOC_Os01g33290
Chr1	18352902	18354401	LOC_Os01g33300
Chr1	18371515	18371681	LOC_Os01g33360
Chr1	18401391	18401668	LOC_Os01g33420
Chr1	18417698	18418343	LOC_Os01g33450
Chr1	18438790	18439612	LOC_Os01g33490
Chr1	18441173	18441514	LOC_Os01g33500
Chr1	18447034	18447452	LOC_Os01g33514
Chr1	18504713	18505023	LOC_Os01g33615
Chr1	18520296	18520358	LOC_Os01g33650
Chr1	18530377	18530583	LOC_Os01g33670
Chr1	18555710	18556319	LOC_Os01g33710
Chr1	18590153	18590329	LOC_Os01g33770
Chr1	18601051	18601274	LOC_Os01g33800
Chr1	18633241	18633476	LOC_Os01g33869
Chr1	18653219	18653516	LOC_Os01g33910
Chr1	18668344	18668744	LOC_Os01g33940
Chr1	18675725	18675948	LOC_Os01g33950
Chr1	18687619	18688487	LOC_Os01g33960
Chr1	18755897	18756057	LOC_Os01g34060
Chr1	18778720	18778919	LOC_Os01g34090
Chr1	18779320	18779555	LOC_Os01g34100
Chr1	18853618	18853860	LOC_Os01g34200
Chr1	18889015	18889319	LOC_Os01g34260
Chr1	18893244	18893714	LOC_Os01g34270
Chr1	18968674	18968924	LOC_Os01g34390
Chr1	18977556	18978141	LOC_Os01g34410
Chr1	19024363	19024745	LOC_Os01g34500
Chr1	19025027	19025673	LOC_Os01g34510
Chr1	19053751	19054222	LOC_Os01g34540
Chr1	19060349	19060729	LOC_Os01g34560
Chr1	19073285	19073797	LOC_Os01g34590
Chr1	19097196	19097412	LOC_Os01g34630
Chr1	19122043	19122298	LOC_Os01g34670
Chr1	19129503	19129798	LOC_Os01g34680
Chr1	19200609	19201162	LOC_Os01g34790
Chr1	19247683	19247988	LOC_Os01g34860
Chr1	19282112	19282306	LOC_Os01g34900
Chr1	19296199	19296383	LOC_Os01g34920
Chr1	19359907	19360339	LOC_Os01g34970
Chr1	19366868	19367508	LOC_Os01g35000
Chr1	19406997	19407229	LOC_Os01g35050
Chr1	19457970	19458155	LOC_Os01g35160
Chr1	19507765	19507920	LOC_Os01g35230
Chr1	19551639	19552039	LOC_Os01g35330
Chr1	19718661	19718877	LOC_Os01g35630
Chr1	19832859	19833304	LOC_Os01g35810
Chr1	19844141	19844394	LOC_Os01g35820
Chr1	19844709	19845166	LOC_Os01g35830
Chr1	19850964	19851308	LOC_Os01g35850
Chr1	19914042	19914260	LOC_Os01g35990
Chr1	19933618	19934470	LOC_Os01g36030
Chr1	19954372	19955055	LOC_Os01g36060
Chr1	19960180	19960435	LOC_Os01g36064
Chr1	20041680	20041980	LOC_Os01g36229
Chr1	20065720	20066138	LOC_Os01g36240
Chr1	20101155	20101685	LOC_Os01g36270
Chr1	20124322	20124703	LOC_Os01g36294
Chr1	20145978	20146593	LOC_Os01g36330
Chr1	20190383	20191090	LOC_Os01g36390
Chr1	20260008	20260844	LOC_Os01g36500
Chr1	20313924	20314772	LOC_Os01g36600
Chr1	20318998	20319340	LOC_Os01g36620
Chr1	20322289	20322517	LOC_Os01g36630
Chr1	20329068	20329282	LOC_Os01g36640
Chr1	20338529	20338756	LOC_Os01g36660
Chr1	20373489	20373871	LOC_Os01g36690
Chr1	20463926	20464111	LOC_Os01g36790
Chr1	20571181	20571475	LOC_Os01g36920
Chr1	20595263	20595497	LOC_Os01g36940
Chr1	20601502	20602225	LOC_Os01g36950
Chr1	20629478	20629655	LOC_Os01g36970
Chr1	20639227	20639501	LOC_Os01g36984
Chr1	20651464	20651683	LOC_Os01g37020
Chr1	20663362	20663950	LOC_Os01g37040
Chr1	20670490	20670792	LOC_Os01g37050
Chr1	20792027	20792311	LOC_Os01g37220
Chr1	20849908	20850141	LOC_Os01g37350
Chr1	20866043	20867083	LOC_Os01g37370
Chr1	20945254	20945553	LOC_Os01g37480
Chr1	20955180	20955378	LOC_Os01g37510
Chr1	20960435	20960691	LOC_Os01g37530
Chr1	20987905	20988478	LOC_Os01g37560
Chr1	21039059	21040277	LOC_Os01g37590
Chr1	21057126	21057532	LOC_Os01g37630
Chr1	21068548	21069328	LOC_Os01g37670
Chr1	21076341	21076533	LOC_Os01g37690
Chr1	21081245	21081504	LOC_Os01g37710
Chr1	21115305	21115716	LOC_Os01g37750
Chr1	21118970	21119612	LOC_Os01g37760
Chr1	21128025	21128286	LOC_Os01g37770
Chr1	21139273	21139407	LOC_Os01g37790
Chr1	21145965	21146177	LOC_Os01g37800
Chr1	21155204	21155480	LOC_Os01g37820
Chr1	21175825	21176156	LOC_Os01g37837
Chr1	21181485	21181900	LOC_Os01g37842
Chr1	21275654	21275973	LOC_Os01g37980
Chr1	21284034	21284253	LOC_Os01g37990
Chr1	21286302	21286710	LOC_Os01g38000
Chr1	21334914	21335383	LOC_Os01g38090
Chr1	21342448	21342717	LOC_Os01g38110
Chr1	21348883	21349050	LOC_Os01g38130
Chr1	21362100	21362828	LOC_Os01g38140
Chr1	21392488	21392888	LOC_Os01g38190
Chr1	21413991	21414257	LOC_Os01g38229
Chr1	21449635	21450066	LOC_Os01g38244
Chr1	21487710	21488147	LOC_Os01g38310
Chr1	21520158	21520693	LOC_Os01g38340
Chr1	21537252	21537664	LOC_Os01g38359
Chr1	21603505	21603855	LOC_Os01g38430
Chr1	21626244	21626682	LOC_Os01g38490
Chr1	21627619	21627925	LOC_Os01g38500
Chr1	21634843	21635080	LOC_Os01g38520
Chr1	21642643	21643050	LOC_Os01g38530
Chr1	21661689	21662136	LOC_Os01g38560
Chr1	21667922	21668262	LOC_Os01g38580
Chr1	21716177	21716650	LOC_Os01g38660
Chr1	21720976	21721216	LOC_Os01g38670
Chr1	21725472	21725558	LOC_Os01g38680
Chr1	21730945	21731230	LOC_Os01g38690
Chr1	21738085	21738266	LOC_Os01g38700
Chr1	21736615	21736960	LOC_Os01g38710
Chr1	21743102	21743904	LOC_Os01g38720
Chr1	21746049	21746676	LOC_Os01g38730
Chr1	21756639	21757790	LOC_Os01g38760
Chr1	21760742	21761376	LOC_Os01g38780
Chr1	21796280	21796662	LOC_Os01g38850
Chr1	21813451	21813913	LOC_Os01g38880
Chr1	21822700	21823051	LOC_Os01g38890
Chr1	21846007	21847339	LOC_Os01g38900
Chr1	21847557	21848172	LOC_Os01g38910
Chr1	21879121	21879418	LOC_Os01g38950
Chr1	21888831	21889364	LOC_Os01g38960
Chr1	21893014	21893403	LOC_Os01g38970
Chr1	21901858	21902605	LOC_Os01g38980
Chr1	21918011	21918380	LOC_Os01g38990
Chr1	21933397	21933641	LOC_Os01g39010
Chr1	21942442	21942685	LOC_Os01g39020
Chr1	21944391	21945474	LOC_Os01g39040
Chr1	21955994	21956469	LOC_Os01g39050
Chr1	21964582	21965028	LOC_Os01g39070
Chr1	21993060	21994462	LOC_Os01g39110
Chr1	22026842	22027249	LOC_Os01g39134
Chr1	22040689	22040964	LOC_Os01g39160
Chr1	22043073	22043512	LOC_Os01g39180
Chr1	22082341	22082854	LOC_Os01g39260
Chr1	22091595	22091990	LOC_Os01g39270
Chr1	22090740	22090999	LOC_Os01g39280
Chr1	22098662	22099294	LOC_Os01g39290
Chr1	22120415	22120722	LOC_Os01g39310
Chr1	22138456	22139011	LOC_Os01g39330
Chr1	22358142	22358373	LOC_Os01g39630
Chr1	22375541	22376041	LOC_Os01g39670
Chr1	22379089	22379391	LOC_Os01g39680
Chr1	22416704	22417196	LOC_Os01g39760
Chr1	22436112	22436307	LOC_Os01g39780
Chr1	22450568	22450910	LOC_Os01g39800
Chr1	22449495	22449748	LOC_Os01g39810
Chr1	22473724	22474217	LOC_Os01g39850
Chr1	22492104	22492343	LOC_Os01g39870
Chr1	22495893	22496355	LOC_Os01g39890
Chr1	22539220	22539490	LOC_Os01g39960
Chr1	22541061	22541362	LOC_Os01g39970
Chr1	22561474	22561643	LOC_Os01g40000
Chr1	22595865	22596124	LOC_Os01g40050
Chr1	22605373	22606701	LOC_Os01g40070
Chr1	22618213	22618414	LOC_Os01g40094
Chr1	22641881	22642603	LOC_Os01g40140
Chr1	22662435	22662734	LOC_Os01g40170
Chr1	22666662	22666933	LOC_Os01g40180
Chr1	22676552	22678284	LOC_Os01g40190
Chr1	22691837	22692421	LOC_Os01g40210
Chr1	22754890	22755270	LOC_Os01g40320
Chr1	22791455	22792006	LOC_Os01g40370
Chr1	22810225	22810786	LOC_Os01g40400
Chr1	22822905	22823132	LOC_Os01g40420
Chr1	22826016	22826320	LOC_Os01g40430
Chr1	22859422	22859664	LOC_Os01g40470
Chr1	22868547	22868753	LOC_Os01g40480
Chr1	22881413	22882131	LOC_Os01g40499
Chr1	22901615	22901770	LOC_Os01g40550
Chr1	22910236	22910600	LOC_Os01g40570
Chr1	22915637	22916026	LOC_Os01g40580
Chr1	22931948	22932296	LOC_Os01g40610
Chr1	22948157	22948645	LOC_Os01g40620
Chr1	22982811	22983124	LOC_Os01g40640
Chr1	22988258	22988530	LOC_Os01g40660
Chr1	22992585	22993055	LOC_Os01g40670
Chr1	22993691	22994252	LOC_Os01g40680
Chr1	22997988	22998278	LOC_Os01g40690
Chr1	23003770	23003996	LOC_Os01g40710
Chr1	23025714	23026037	LOC_Os01g40750
Chr1	23030278	23030652	LOC_Os01g40760
Chr1	23080140	23080785	LOC_Os01g40820
Chr1	23090913	23091138	LOC_Os01g40840
Chr1	23239916	23240260	LOC_Os01g41040
Chr1	23247725	23248052	LOC_Os01g41050
Chr1	23286179	23286683	LOC_Os01g41120
Chr1	23292592	23292997	LOC_Os01g41140
Chr1	23303218	23303443	LOC_Os01g41160
Chr1	23312406	23312675	LOC_Os01g41170
Chr1	23328940	23329126	LOC_Os01g41210
Chr1	23333256	23333518	LOC_Os01g41220
Chr1	23338952	23339317	LOC_Os01g41230
Chr1	23347696	23347992	LOC_Os01g41250
Chr1	23352435	23352583	LOC_Os01g41260
Chr1	23360540	23361402	LOC_Os01g41270
Chr1	23364362	23364899	LOC_Os01g41290
Chr1	23393772	23394851	LOC_Os01g41340
Chr1	23402391	23402600	LOC_Os01g41360
Chr1	23408485	23409061	LOC_Os01g41370
Chr1	23447923	23448253	LOC_Os01g41420
Chr1	23456094	23456773	LOC_Os01g41430
Chr1	23464199	23464372	LOC_Os01g41450
Chr1	23511259	23512285	LOC_Os01g41530
Chr1	23551642	23551940	LOC_Os01g41600
Chr1	23557244	23557550	LOC_Os01g41610
Chr1	23584910	23585890	LOC_Os01g41650
Chr1	23635148	23635344	LOC_Os01g41750
Chr1	23638041	23638413	LOC_Os01g41760
Chr1	23651150	23651351	LOC_Os01g41780
Chr1	23657518	23658380	LOC_Os01g41790
Chr1	23675368	23675738	LOC_Os01g41810
Chr1	23704049	23704337	LOC_Os01g41850
Chr1	23729033	23729218	LOC_Os01g41870
Chr1	23750838	23751056	LOC_Os01g41890
Chr1	23760630	23760857	LOC_Os01g41900
Chr1	23771893	23772092	LOC_Os01g41910
Chr1	23780265	23780646	LOC_Os01g41930
Chr1	23784309	23784836	LOC_Os01g41950
Chr1	23806124	23806505	LOC_Os01g41980
Chr1	23810925	23811367	LOC_Os01g41990
Chr1	23813292	23813946	LOC_Os01g42000
Chr1	23818940	23819228	LOC_Os01g42010
Chr1	23829865	23830083	LOC_Os01g42024
Chr1	23838970	23839546	LOC_Os01g42030
Chr1	23881889	23882101	LOC_Os01g42120
Chr1	23888024	23888229	LOC_Os01g42140
Chr1	23914360	23914657	LOC_Os01g42200
Chr1	23929631	23930174	LOC_Os01g42234
Chr1	23976348	23977039	LOC_Os01g42294
Chr1	24019662	24019795	LOC_Os01g42320
Chr1	24026796	24027086	LOC_Os01g42330
Chr1	24038643	24038921	LOC_Os01g42340
Chr1	24114820	24115090	LOC_Os01g42410
Chr1	24126648	24126910	LOC_Os01g42430
Chr1	24136883	24137105	LOC_Os01g42460
Chr1	24162088	24162404	LOC_Os01g42490
Chr1	24165870	24166080	LOC_Os01g42500
Chr1	24179672	24180265	LOC_Os01g42520
Chr1	24195508	24195855	LOC_Os01g42550
Chr1	24248962	24249275	LOC_Os01g42640
Chr1	24276974	24277174	LOC_Os01g42690
Chr1	24284927	24285238	LOC_Os01g42700
Chr1	24292550	24292759	LOC_Os01g42710
Chr1	24312858	24313113	LOC_Os01g42730
Chr1	24341272	24341643	LOC_Os01g42770
Chr1	24351513	24351996	LOC_Os01g42790
Chr1	24360220	24360395	LOC_Os01g42800
Chr1	24366929	24367612	LOC_Os01g42810
Chr1	24380043	24380394	LOC_Os01g42830
Chr1	24387059	24387652	LOC_Os01g42850
Chr1	24400240	24400591	LOC_Os01g42880
Chr1	24428224	24428471	LOC_Os01g42950
Chr1	24480918	24481155	LOC_Os01g42980
Chr1	24486639	24487185	LOC_Os01g42990
Chr1	24546400	24546655	LOC_Os01g43030
Chr1	24576520	24576811	LOC_Os01g43070
Chr1	24595953	24596257	LOC_Os01g43110
Chr1	24631621	24632067	LOC_Os01g43160
Chr1	24638821	24639168	LOC_Os01g43170
Chr1	24708578	24708805	LOC_Os01g43250
Chr1	24712288	24713439	LOC_Os01g43270
Chr1	24739323	24739784	LOC_Os01g43280
Chr1	24741988	24742233	LOC_Os01g43290
Chr1	24754087	24754295	LOC_Os01g43320
Chr1	24767865	24768140	LOC_Os01g43330
Chr1	24774216	24774457	LOC_Os01g43340
Chr1	24827588	24828102	LOC_Os01g43390
Chr1	24833578	24834132	LOC_Os01g43400
Chr1	24839474	24839827	LOC_Os01g43410
Chr1	24846155	24846602	LOC_Os01g43420
Chr1	24850750	24851148	LOC_Os01g43430
Chr1	24862426	24862804	LOC_Os01g43460
Chr1	24899801	24900042	LOC_Os01g43480
Chr1	24900675	24901648	LOC_Os01g43490
Chr1	24904239	24904841	LOC_Os01g43500
Chr1	24908513	24908763	LOC_Os01g43510
Chr1	24924170	24924451	LOC_Os01g43520
Chr1	24932610	24933562	LOC_Os01g43530
Chr1	24951622	24952369	LOC_Os01g43560
Chr1	24966561	24967174	LOC_Os01g43590
Chr1	24984219	24984506	LOC_Os01g43610
Chr1	24990175	24990383	LOC_Os01g43620
Chr1	24994806	24995114	LOC_Os01g43630
Chr1	25011374	25011647	LOC_Os01g43650
Chr1	25032968	25033203	LOC_Os01g43680
Chr1	25043426	25043661	LOC_Os01g43700
Chr1	25063000	25063210	LOC_Os01g43740
Chr1	25066437	25066570	LOC_Os01g43750
Chr1	25070993	25071409	LOC_Os01g43760
Chr1	25117195	25118102	LOC_Os01g43844
Chr1	25121309	25121729	LOC_Os01g43851
Chr1	25132969	25133361	LOC_Os01g43870
Chr1	25146871	25147440	LOC_Os01g43890
Chr1	25187366	25188571	LOC_Os01g43940
Chr1	25191149	25191348	LOC_Os01g43950
Chr1	25192637	25193493	LOC_Os01g43960
Chr1	25223925	25224234	LOC_Os01g44030
Chr1	25226894	25227302	LOC_Os01g44040
Chr1	25234712	25235136	LOC_Os01g44050
Chr1	25258536	25259140	LOC_Os01g44069
Chr1	25281954	25282248	LOC_Os01g44110
Chr1	25290594	25290765	LOC_Os01g44130
Chr1	25315557	25315857	LOC_Os01g44170
Chr1	25330947	25331188	LOC_Os01g44190
Chr1	25351122	25351500	LOC_Os01g44210
Chr1	25353824	25354155	LOC_Os01g44220
Chr1	25368352	25368564	LOC_Os01g44250
Chr1	25382733	25383349	LOC_Os01g44260
Chr1	25384217	25384416	LOC_Os01g44270
Chr1	25413485	25413851	LOC_Os01g44290
Chr1	25439404	25439698	LOC_Os01g44330
Chr1	25443759	25444354	LOC_Os01g44340
Chr1	25457496	25457897	LOC_Os01g44370
Chr1	25462059	25462256	LOC_Os01g44390
Chr1	25476731	25477040	LOC_Os01g44430
Chr1	25499217	25500906	LOC_Os01g44950
Chr1	25504072	25504303	LOC_Os01g44960
Chr1	25511969	25512359	LOC_Os01g44970
Chr1	25522946	25523209	LOC_Os01g44980
Chr1	25548627	25548897	LOC_Os01g45020
Chr1	25580437	25580674	LOC_Os01g45060
Chr1	25592663	25593435	LOC_Os01g45090
Chr1	25598597	25599654	LOC_Os01g45110
Chr1	25616309	25617309	LOC_Os01g45140
Chr1	25640868	25641475	LOC_Os01g45190
Chr1	25681649	25682412	LOC_Os01g45250
Chr1	25689955	25690343	LOC_Os01g45260
Chr1	25696696	25697025	LOC_Os01g45274
Chr1	25712901	25713245	LOC_Os01g45290
Chr1	25724404	25724605	LOC_Os01g45320
Chr1	25749545	25750020	LOC_Os01g45360
Chr1	25766976	25767622	LOC_Os01g45390
Chr1	25771330	25771996	LOC_Os01g45420
Chr1	25775329	25776100	LOC_Os01g45430
Chr1	25790520	25790962	LOC_Os01g45450
Chr1	25866421	25866664	LOC_Os01g45550
Chr1	25884526	25884971	LOC_Os01g45570
Chr1	25907985	25908441	LOC_Os01g45600
Chr1	25923855	25923925	LOC_Os01g45620
Chr1	25922572	25923170	LOC_Os01g45624
Chr1	25926368	25926664	LOC_Os01g45630
Chr1	25931349	25931949	LOC_Os01g45659
Chr1	25934371	25934857	LOC_Os01g45670
Chr1	25949562	25949857	LOC_Os01g45700
Chr1	25958161	25958366	LOC_Os01g45720
Chr1	25960142	25961609	LOC_Os01g45730
Chr1	26001234	26001575	LOC_Os01g45770
Chr1	26033422	26034717	LOC_Os01g45830
Chr1	26036833	26037243	LOC_Os01g45840
Chr1	26045666	26045713	LOC_Os01g45860
Chr1	26059730	26060229	LOC_Os01g45880
Chr1	26075947	26076526	LOC_Os01g45900
Chr1	26095626	26095821	LOC_Os01g45940
Chr1	26113812	26114094	LOC_Os01g45970
Chr1	26120196	26120802	LOC_Os01g45990
Chr1	26168230	26168673	LOC_Os01g46030
Chr1	26176674	26177029	LOC_Os01g46040
Chr1	26190912	26191254	LOC_Os01g46060
Chr1	26230936	26231158	LOC_Os01g46130
Chr1	26249486	26249912	LOC_Os01g46169
Chr1	26286642	26287071	LOC_Os01g46210
Chr1	26291456	26292136	LOC_Os01g46220
Chr1	26300243	26300538	LOC_Os01g46250
Chr1	26306281	26306853	LOC_Os01g46260
Chr1	26311239	26311483	LOC_Os01g46270
Chr1	26315410	26315845	LOC_Os01g46280
Chr1	26321903	26322101	LOC_Os01g46290
Chr1	26366799	26367861	LOC_Os01g46340
Chr1	26372709	26373079	LOC_Os01g46350
Chr1	26386682	26386921	LOC_Os01g46370
Chr1	26398253	26398562	LOC_Os01g46390
Chr1	26402245	26402374	LOC_Os01g46400
Chr1	26414992	26415549	LOC_Os01g46410
Chr1	26418391	26418974	LOC_Os01g46420
Chr1	26420961	26421609	LOC_Os01g46430
Chr1	26423636	26423842	LOC_Os01g46440
Chr1	26433973	26434233	LOC_Os01g46470
Chr1	26449264	26449918	LOC_Os01g46500
Chr1	26532111	26532662	LOC_Os01g46600
Chr1	26536819	26537089	LOC_Os01g46610
Chr1	26540536	26540914	LOC_Os01g46620
Chr1	26573406	26574495	LOC_Os01g46660
Chr1	26577583	26577839	LOC_Os01g46670
Chr1	26582745	26582940	LOC_Os01g46690
Chr1	26590132	26592411	LOC_Os01g46700
Chr1	26607555	26608469	LOC_Os01g46710
Chr1	26618037	26618439	LOC_Os01g46720
Chr1	26619560	26619888	LOC_Os01g46730
Chr1	26623905	26624332	LOC_Os01g46740
Chr1	26658803	26659006	LOC_Os01g46760
Chr1	26680004	26680330	LOC_Os01g46790
Chr1	26687491	26688045	LOC_Os01g46800
Chr1	26698604	26698859	LOC_Os01g46810
Chr1	26708801	26709740	LOC_Os01g46820
Chr1	26726527	26727108	LOC_Os01g46860
Chr1	26735281	26735435	LOC_Os01g46870
Chr1	26768727	26770847	LOC_Os01g46910
Chr1	26795176	26795762	LOC_Os01g46950
Chr1	26799625	26799645	LOC_Os01g46970
Chr1	26811970	26812275	LOC_Os01g46980
Chr1	26832210	26832416	LOC_Os01g46990
Chr1	26834456	26835089	LOC_Os01g47000
Chr1	26870218	26870485	LOC_Os01g47050
Chr1	26886228	26886466	LOC_Os01g47070
Chr1	26913457	26913723	LOC_Os01g47100
Chr1	26924566	26924883	LOC_Os01g47130
Chr1	26968577	26968791	LOC_Os01g47180
Chr1	26975691	26976259	LOC_Os01g47200
Chr1	27004284	27004614	LOC_Os01g47256
Chr1	27014087	27014904	LOC_Os01g47270
Chr1	27021411	27021635	LOC_Os01g47280
Chr1	27031321	27031786	LOC_Os01g47290
Chr1	27046572	27047218	LOC_Os01g47340
Chr1	27056713	27057789	LOC_Os01g47360
Chr1	27084551	27084809	LOC_Os01g47400
Chr1	27095502	27095715	LOC_Os01g47420
Chr1	27109402	27109709	LOC_Os01g47430
Chr1	27123525	27123774	LOC_Os01g47460
Chr1	27155645	27155916	LOC_Os01g47510
Chr1	27163038	27163265	LOC_Os01g47520
Chr1	27171773	27172744	LOC_Os01g47530
Chr1	27183402	27183759	LOC_Os01g47540
Chr1	27198800	27199206	LOC_Os01g47560
Chr1	27220748	27221014	LOC_Os01g47570
Chr1	27245559	27246024	LOC_Os01g47630
Chr1	27257699	27258116	LOC_Os01g47650
Chr1	27269384	27269736	LOC_Os01g47670
Chr1	27277935	27278504	LOC_Os01g47690
Chr1	27301561	27302757	LOC_Os01g47740
Chr1	27320584	27320816	LOC_Os01g47750
Chr1	27326328	27327021	LOC_Os01g47760
Chr1	27342045	27342629	LOC_Os01g47780
Chr1	27374390	27374637	LOC_Os01g47820
Chr1	27400149	27401159	LOC_Os01g47860
Chr1	27417711	27418786	LOC_Os01g47900
Chr1	27443058	27443851	LOC_Os01g47950
Chr1	27449997	27450955	LOC_Os01g47970
Chr1	27475738	27475946	LOC_Os01g48000
Chr1	27482781	27483165	LOC_Os01g48010
Chr1	27491324	27492561	LOC_Os01g48030
Chr1	27500845	27501165	LOC_Os01g48060
Chr1	27546247	27546264	LOC_Os01g48120
Chr1	27562332	27562985	LOC_Os01g48130
Chr1	27570033	27570248	LOC_Os01g48140
Chr1	27581853	27582080	LOC_Os01g48170
Chr1	27601591	27602348	LOC_Os01g48190
Chr1	27624929	27625148	LOC_Os01g48210
Chr1	27632978	27633984	LOC_Os01g48220
Chr1	27656845	27657605	LOC_Os01g48250
Chr1	27671300	27671533	LOC_Os01g48280
Chr1	27691041	27692175	LOC_Os01g48330
Chr1	27714688	27715082	LOC_Os01g48360
Chr1	27720923	27721121	LOC_Os01g48370
Chr1	27725408	27725979	LOC_Os01g48380
Chr1	27732529	27732883	LOC_Os01g48390
Chr1	27742634	27742931	LOC_Os01g48410
Chr1	27781406	27782215	LOC_Os01g48444
Chr1	27801450	27802176	LOC_Os01g48500
Chr1	27841943	27842258	LOC_Os01g48540
Chr1	27846367	27846914	LOC_Os01g48550
Chr1	27847597	27848041	LOC_Os01g48560
Chr1	27850734	27851062	LOC_Os01g48570
Chr1	27870146	27871532	LOC_Os01g48610
Chr1	27883109	27884270	LOC_Os01g48640
Chr1	27898681	27899013	LOC_Os01g48660
Chr1	27920379	27920774	LOC_Os01g48680
Chr1	27922306	27922738	LOC_Os01g48690
Chr1	27956385	27956623	LOC_Os01g48740
Chr1	27961799	27962067	LOC_Os01g48750
Chr1	27983834	27984177	LOC_Os01g48790
Chr1	27993744	27993980	LOC_Os01g48800
Chr1	28012705	28013621	LOC_Os01g48820
Chr1	28018232	28018907	LOC_Os01g48830
Chr1	28030846	28031189	LOC_Os01g48850
Chr1	28051408	28051701	LOC_Os01g48874
Chr1	28075968	28076331	LOC_Os01g48920
Chr1	28080468	28081180	LOC_Os01g48930
Chr1	28085236	28085526	LOC_Os01g48940
Chr1	28088573	28089031	LOC_Os01g48950
Chr1	28122908	28123274	LOC_Os01g48980
Chr1	28126686	28127002	LOC_Os01g48990
Chr1	28176751	28177634	LOC_Os01g49030
Chr1	28187885	28188305	LOC_Os01g49060
Chr1	28240273	28240804	LOC_Os01g49130
Chr1	28249660	28250659	LOC_Os01g49160
Chr1	28272785	28273091	LOC_Os01g49180
Chr1	28288951	28289461	LOC_Os01g49210
Chr1	28295128	28295480	LOC_Os01g49219
Chr1	28303785	28304088	LOC_Os01g49230
Chr1	28319193	28319722	LOC_Os01g49260
Chr1	28323366	28323763	LOC_Os01g49270
Chr1	28324476	28324557	LOC_Os01g49280
Chr1	28330851	28331401	LOC_Os01g49290
Chr1	28343023	28343469	LOC_Os01g49300
Chr1	28346195	28346453	LOC_Os01g49310
Chr1	28355719	28355961	LOC_Os01g49320
Chr1	28369948	28370501	LOC_Os01g49350
Chr1	28376755	28377319	LOC_Os01g49360
Chr1	28381760	28382275	LOC_Os01g49370
Chr1	28382930	28383232	LOC_Os01g49380
Chr1	28402634	28403020	LOC_Os01g49390
Chr1	28408564	28409210	LOC_Os01g49400
Chr1	28417826	28418567	LOC_Os01g49410
Chr1	28432104	28432609	LOC_Os01g49440
Chr1	28483853	28484246	LOC_Os01g49510
Chr1	28495847	28495902	LOC_Os01g49529
Chr1	28502853	28503327	LOC_Os01g49560
Chr1	28514963	28515245	LOC_Os01g49580
Chr1	28524115	28524693	LOC_Os01g49600
Chr1	28535306	28535589	LOC_Os01g49614
Chr1	28538535	28538771	LOC_Os01g49640
Chr1	28545609	28545919	LOC_Os01g49670
Chr1	28566896	28567103	LOC_Os01g49710
Chr1	28569109	28569681	LOC_Os01g49720
Chr1	28573562	28575231	LOC_Os01g49740
Chr1	28586270	28586614	LOC_Os01g49770
Chr1	28599866	28600096	LOC_Os01g49810
Chr1	28619828	28620497	LOC_Os01g49830
Chr1	28651302	28651567	LOC_Os01g49880
Chr1	28655040	28655619	LOC_Os01g49890
Chr1	28660238	28660446	LOC_Os01g49900
Chr1	28679477	28680030	LOC_Os01g49930
Chr1	28709154	28710137	LOC_Os01g49950
Chr1	28726752	28726991	LOC_Os01g50000
Chr1	28751761	28751937	LOC_Os01g50040
Chr1	28758870	28759276	LOC_Os01g50060
Chr1	28798875	28799151	LOC_Os01g50120
Chr1	28825773	28826087	LOC_Os01g50160
Chr1	28835343	28836277	LOC_Os01g50170
Chr1	28839442	28839728	LOC_Os01g50180
Chr1	28848359	28848796	LOC_Os01g50200
Chr1	28872967	28873312	LOC_Os01g50259
Chr1	28874566	28874912	LOC_Os01g50280
Chr1	28876842	28876881	LOC_Os01g50290
Chr1	28878203	28878545	LOC_Os01g50300
Chr1	28881869	28882793	LOC_Os01g50310
Chr1	28885527	28885917	LOC_Os01g50320
Chr1	28892887	28893368	LOC_Os01g50330
Chr1	28910282	28910521	LOC_Os01g50350
Chr1	28919370	28919632	LOC_Os01g50370
Chr1	28933537	28933752	LOC_Os01g50400
Chr1	28947130	28947642	LOC_Os01g50420
Chr1	28952564	28952856	LOC_Os01g50430
Chr1	28971369	28971656	LOC_Os01g50450
Chr1	28984572	28985086	LOC_Os01g50470
Chr1	28985429	28985727	LOC_Os01g50480
Chr1	28989382	28989636	LOC_Os01g50490
Chr1	29011149	29011693	LOC_Os01g50510
Chr1	29024266	29025209	LOC_Os01g50530
Chr1	29036405	29036722	LOC_Os01g50570
Chr1	29039942	29040664	LOC_Os01g50580
Chr1	29044874	29045266	LOC_Os01g50590
Chr1	29051831	29052348	LOC_Os01g50610
Chr1	29075758	29076045	LOC_Os01g50622
Chr1	29108064	29108719	LOC_Os01g50680
Chr1	29124719	29124860	LOC_Os01g50700
Chr1	29132573	29132906	LOC_Os01g50720
Chr1	29146873	29148157	LOC_Os01g50730
Chr1	29166615	29166875	LOC_Os01g50770
Chr1	29171405	29171693	LOC_Os01g50780
Chr1	29184079	29184820	LOC_Os01g50810
Chr1	29188667	29190183	LOC_Os01g50820
Chr1	29202569	29203149	LOC_Os01g50840
Chr1	29209070	29209575	LOC_Os01g50849
Chr1	29217008	29217291	LOC_Os01g50860
Chr1	29223198	29223624	LOC_Os01g50870
Chr1	29230270	29230996	LOC_Os01g50890
Chr1	29232064	29232622	LOC_Os01g50910
Chr1	29247050	29247278	LOC_Os01g50930
Chr1	29271870	29272098	LOC_Os01g50940
Chr1	29282395	29282899	LOC_Os01g50960
Chr1	29298483	29298698	LOC_Os01g50990
Chr1	29302737	29303058	LOC_Os01g51000
Chr1	29306585	29306889	LOC_Os01g51010
Chr1	29317509	29317780	LOC_Os01g51020
Chr1	29323337	29323840	LOC_Os01g51050
Chr1	29328348	29328737	LOC_Os01g51060
Chr1	29368631	29369240	LOC_Os01g51120
Chr1	29377816	29377995	LOC_Os01g51130
Chr1	29383245	29384076	LOC_Os01g51140
Chr1	29405655	29406034	LOC_Os01g51154
Chr1	29412349	29413104	LOC_Os01g51170
Chr1	29423656	29424153	LOC_Os01g51180
Chr1	29431661	29432282	LOC_Os01g51200
Chr1	29442693	29442977	LOC_Os01g51220
Chr1	29451984	29452329	LOC_Os01g51230
Chr1	29458766	29459051	LOC_Os01g51250
Chr1	29475560	29475843	LOC_Os01g51270
Chr1	29477713	29478254	LOC_Os01g51280
Chr1	29501243	29501479	LOC_Os01g51300
Chr1	29508077	29508298	LOC_Os01g51310
Chr1	29513653	29514636	LOC_Os01g51320
Chr1	29531847	29532665	LOC_Os01g51360
Chr1	29536755	29536966	LOC_Os01g51370
Chr1	29535645	29536168	LOC_Os01g51380
Chr1	29544706	29545151	LOC_Os01g51390
Chr1	29552735	29552955	LOC_Os01g51400
Chr1	29561344	29561531	LOC_Os01g51410
Chr1	29572720	29573058	LOC_Os01g51430
Chr1	29578611	29579087	LOC_Os01g51440
Chr1	29583235	29583554	LOC_Os01g51450
Chr1	29589337	29589656	LOC_Os01g51490
Chr1	29594014	29594229	LOC_Os01g51500
Chr1	29597455	29597783	LOC_Os01g51520
Chr1	29610903	29612188	LOC_Os01g51550
Chr1	29622506	29622884	LOC_Os01g51570
Chr1	29621214	29622116	LOC_Os01g51580
Chr1	29682182	29682928	LOC_Os01g51640
Chr1	29708403	29708767	LOC_Os01g51670
Chr1	29718148	29718358	LOC_Os01g51680
Chr1	29723062	29723301	LOC_Os01g51690
Chr1	29774504	29775009	LOC_Os01g51770
Chr1	29781922	29782320	LOC_Os01g51790
Chr1	29785443	29785794	LOC_Os01g51810
Chr1	29821037	29821696	LOC_Os01g51880
Chr1	29838344	29838599	LOC_Os01g51904
Chr1	29846052	29846592	LOC_Os01g51920
Chr1	29876293	29876643	LOC_Os01g51980
Chr1	29878447	29878899	LOC_Os01g51990
Chr1	29886890	29887198	LOC_Os01g52000
Chr1	29896749	29898154	LOC_Os01g52010
Chr1	29902000	29902209	LOC_Os01g52020
Chr1	29904286	29904875	LOC_Os01g52030
Chr1	29930342	29930714	LOC_Os01g52050
Chr1	29948994	29949655	LOC_Os01g52070
Chr1	29951694	29952173	LOC_Os01g52090
Chr1	29971624	29971848	LOC_Os01g52110
Chr1	29988466	29988627	LOC_Os01g52130
Chr1	29995680	29995913	LOC_Os01g52140
Chr1	30014934	30015109	LOC_Os01g52190
Chr1	30016454	30017257	LOC_Os01g52200
Chr1	30059246	30060507	LOC_Os01g52290
Chr1	30088372	30088544	LOC_Os01g52370
Chr1	30102933	30103334	LOC_Os01g52400
Chr1	30124928	30125127	LOC_Os01g52430
Chr1	30130450	30130777	LOC_Os01g52450
Chr1	30156455	30156744	LOC_Os01g52480
Chr1	30157195	30157408	LOC_Os01g52490
Chr1	30166398	30166783	LOC_Os01g52500
Chr1	30178745	30179003	LOC_Os01g52514
Chr1	30194969	30195189	LOC_Os01g52550
Chr1	30214367	30214725	LOC_Os01g52560
Chr1	30226024	30226477	LOC_Os01g52570
Chr1	30230068	30230376	LOC_Os01g52590
Chr1	30236234	30236616	LOC_Os01g52594
Chr1	30251451	30251807	LOC_Os01g52610
Chr1	30263714	30264335	LOC_Os01g52640
Chr1	30273145	30274009	LOC_Os01g52660
Chr1	30280128	30280717	LOC_Os01g52680
Chr1	30294242	30295638	LOC_Os01g52690
Chr1	30314245	30314557	LOC_Os01g52710
Chr1	30318859	30319150	LOC_Os01g52720
Chr1	30340433	30340644	LOC_Os01g52740
Chr1	30344394	30345571	LOC_Os01g52750
Chr1	30352676	30353052	LOC_Os01g52760
Chr1	30362967	30363564	LOC_Os01g52770
Chr1	30361996	30362413	LOC_Os01g52780
Chr1	30380224	30380962	LOC_Os01g52810
Chr1	30387551	30387918	LOC_Os01g52830
Chr1	30392757	30393212	LOC_Os01g52851
Chr1	30403408	30403625	LOC_Os01g52864
Chr1	30406680	30408889	LOC_Os01g52880
Chr1	30413056	30413477	LOC_Os01g52900
Chr1	30427421	30427712	LOC_Os01g52920
Chr1	30448646	30449171	LOC_Os01g52970
Chr1	30454319	30455251	LOC_Os01g52980
Chr1	30460334	30460734	LOC_Os01g53000
Chr1	30467831	30468152	LOC_Os01g53010
Chr1	30480708	30481170	LOC_Os01g53040
Chr1	30495394	30496010	LOC_Os01g53070
Chr1	30512679	30513054	LOC_Os01g53090
Chr1	30516313	30516728	LOC_Os01g53100
Chr1	30537165	30537578	LOC_Os01g53140
Chr1	30544843	30545076	LOC_Os01g53160
Chr1	30563973	30564314	LOC_Os01g53200
Chr1	30574038	30574397	LOC_Os01g53210
Chr1	30582558	30583415	LOC_Os01g53220
Chr1	30585310	30586152	LOC_Os01g53230
Chr1	30591130	30592359	LOC_Os01g53240
Chr1	30608412	30608643	LOC_Os01g53260
Chr1	30648380	30649059	LOC_Os01g53330
Chr1	30655450	30655699	LOC_Os01g53350
Chr1	30656360	30656642	LOC_Os01g53360
Chr1	30667419	30667955	LOC_Os01g53370
Chr1	30675774	30677093	LOC_Os01g53390
Chr1	30690257	30691375	LOC_Os01g53420
Chr1	30695295	30695896	LOC_Os01g53430
Chr1	30730936	30731158	LOC_Os01g53500
Chr1	30738801	30739054	LOC_Os01g53520
Chr1	30765667	30766173	LOC_Os01g53570
Chr1	30768506	30769078	LOC_Os01g53580
Chr1	30772465	30772986	LOC_Os01g53590
Chr1	30779451	30779670	LOC_Os01g53600
Chr1	30786260	30786516	LOC_Os01g53620
Chr1	30796712	30796917	LOC_Os01g53630
Chr1	30818487	30818708	LOC_Os01g53640
Chr1	30824416	30824885	LOC_Os01g53650
Chr1	30839655	30839808	LOC_Os01g53680
Chr1	30846870	30847286	LOC_Os01g53690
Chr1	30855975	30856169	LOC_Os01g53700
Chr1	30868488	30869035	LOC_Os01g53710
Chr1	30885661	30886212	LOC_Os01g53720
Chr1	30889666	30889884	LOC_Os01g53740
Chr1	30905717	30906520	LOC_Os01g53770
Chr1	30917920	30918317	LOC_Os01g53790
Chr1	30926877	30927497	LOC_Os01g53800
Chr1	30936474	30937407	LOC_Os01g53810
Chr1	30939786	30940656	LOC_Os01g53820
Chr1	30961696	30962331	LOC_Os01g53860
Chr1	30985518	30986269	LOC_Os01g53890
Chr1	30992219	30992673	LOC_Os01g53900
Chr1	30998152	30999139	LOC_Os01g53910
Chr1	31007229	31008461	LOC_Os01g53920
Chr1	31013494	31013938	LOC_Os01g53930
Chr1	31017200	31017460	LOC_Os01g53940
Chr1	31031234	31031673	LOC_Os01g53970
Chr1	31046578	31046656	LOC_Os01g53980
Chr1	31058534	31059065	LOC_Os01g53990
Chr1	31062459	31062918	LOC_Os01g54000
Chr1	31065220	31065792	LOC_Os01g54010
Chr1	31075990	31076206	LOC_Os01g54030
Chr1	31095409	31095757	LOC_Os01g54050
Chr1	31115540	31116012	LOC_Os01g54100
Chr1	31132586	31132784	LOC_Os01g54119
Chr1	31136595	31137065	LOC_Os01g54140
Chr1	31151936	31152109	LOC_Os01g54160
Chr1	31158256	31158501	LOC_Os01g54170
Chr1	31165744	31166344	LOC_Os01g54180
Chr1	31185119	31185618	LOC_Os01g54220
Chr1	31203532	31203856	LOC_Os01g54240
Chr1	31225300	31227187	LOC_Os01g54270
Chr1	31254259	31254310	LOC_Os01g54300
Chr1	31273714	31274108	LOC_Os01g54340
Chr1	31277383	31277873	LOC_Os01g54350
Chr1	31282774	31283332	LOC_Os01g54370
Chr1	31288171	31288421	LOC_Os01g54380
Chr1	31286987	31287959	LOC_Os01g54390
Chr1	31299283	31300106	LOC_Os01g54400
Chr1	31321249	31321762	LOC_Os01g54440
Chr1	31324580	31324763	LOC_Os01g54450
Chr1	31329515	31329718	LOC_Os01g54460
Chr1	31331412	31332915	LOC_Os01g54480
Chr1	31349744	31350238	LOC_Os01g54510
Chr1	31359058	31359941	LOC_Os01g54515
Chr1	31358094	31358467	LOC_Os01g54520
Chr1	31370435	31370807	LOC_Os01g54550
Chr1	31376422	31377367	LOC_Os01g54560
Chr1	31395095	31395463	LOC_Os01g54580
Chr1	31403860	31404177	LOC_Os01g54590
Chr1	31408142	31408983	LOC_Os01g54600
Chr1	31428016	31428409	LOC_Os01g54620
Chr1	31433161	31433496	LOC_Os01g54630
Chr1	31451831	31451917	LOC_Os01g54660
Chr1	31453429	31453881	LOC_Os01g54670
Chr1	31476786	31477437	LOC_Os01g54700
Chr1	31480481	31481280	LOC_Os01g54714
Chr1	31489687	31490154	LOC_Os01g54730
Chr1	31502299	31502839	LOC_Os01g54750
Chr1	31508402	31509194	LOC_Os01g54770
Chr1	31511557	31511843	LOC_Os01g54784
Chr1	31550744	31551272	LOC_Os01g54850
Chr1	31563704	31564079	LOC_Os01g54880
Chr1	31575211	31575448	LOC_Os01g54910
Chr1	31588609	31588980	LOC_Os01g54920
Chr1	31596384	31596866	LOC_Os01g54930
Chr1	31609376	31609628	LOC_Os01g54960
Chr1	31624034	31624576	LOC_Os01g54990
Chr1	31627764	31627956	LOC_Os01g55000
Chr1	31633539	31633753	LOC_Os01g55010
Chr1	31647736	31648030	LOC_Os01g55040
Chr1	31689627	31689877	LOC_Os01g55094
Chr1	31710746	31710911	LOC_Os01g55110
Chr1	31725110	31725476	LOC_Os01g55140
Chr1	31727388	31727606	LOC_Os01g55150
Chr1	31732364	31733071	LOC_Os01g55160
Chr1	31744996	31745515	LOC_Os01g55180
Chr1	31761214	31761483	LOC_Os01g55200
Chr1	31794905	31796179	LOC_Os01g55240
Chr1	31800515	31800839	LOC_Os01g55250
Chr1	31807104	31807473	LOC_Os01g55260
Chr1	31816848	31817076	LOC_Os01g55280
Chr1	31829895	31830561	LOC_Os01g55290
Chr1	31839522	31839809	LOC_Os01g55310
Chr1	31841453	31841779	LOC_Os01g55320
Chr1	31850908	31851570	LOC_Os01g55340
Chr1	31864576	31864960	LOC_Os01g55350
Chr1	31911816	31912069	LOC_Os01g55390
Chr1	31919408	31919745	LOC_Os01g55410
Chr1	31939489	31940172	LOC_Os01g55440
Chr1	31944056	31944342	LOC_Os01g55450
Chr1	31969359	31969707	LOC_Os01g55490
Chr1	31980287	31980613	LOC_Os01g55500
Chr1	31988710	31988963	LOC_Os01g55520
Chr1	32002911	32003311	LOC_Os01g55540
Chr1	32007022	32007238	LOC_Os01g55549
Chr1	32026143	32026540	LOC_Os01g55590
Chr1	32033423	32034578	LOC_Os01g55600
Chr1	32039300	32040040	LOC_Os01g55610
Chr1	32062616	32062848	LOC_Os01g55650
Chr1	32088400	32088610	LOC_Os01g55720
Chr1	32093870	32094078	LOC_Os01g55740
Chr1	32127530	32127960	LOC_Os01g55770
Chr1	32138532	32138809	LOC_Os01g55799
Chr1	32144925	32145192	LOC_Os01g55820
Chr1	32151766	32151973	LOC_Os01g55830
Chr1	32180942	32181128	LOC_Os01g55880
Chr1	32189942	32190152	LOC_Os01g55890
Chr1	32189390	32189730	LOC_Os01g55900
Chr1	32217104	32217403	LOC_Os01g55930
Chr1	32223310	32223931	LOC_Os01g55940
Chr1	32235014	32235335	LOC_Os01g55974
Chr1	32241494	32241693	LOC_Os01g55990
Chr1	32250226	32250991	LOC_Os01g56000
Chr1	32258850	32259427	LOC_Os01g56030
Chr1	32271614	32271621	LOC_Os01g56050
Chr1	32277005	32277590	LOC_Os01g56070
Chr1	32299024	32299421	LOC_Os01g56100
Chr1	32308494	32308944	LOC_Os01g56120
Chr1	32323164	32323361	LOC_Os01g56130
Chr1	32332415	32332912	LOC_Os01g56140
Chr1	32334916	32335115	LOC_Os01g56150
Chr1	32337484	32337904	LOC_Os01g56160
Chr1	32350527	32350793	LOC_Os01g56180
Chr1	32367804	32368269	LOC_Os01g56200
Chr1	32380199	32380366	LOC_Os01g56230
Chr1	32385378	32385654	LOC_Os01g56235
Chr1	32390338	32390640	LOC_Os01g56240
Chr1	32395956	32396253	LOC_Os01g56250
Chr1	32408276	32408518	LOC_Os01g56270
Chr1	32414283	32414555	LOC_Os01g56280
Chr1	32433153	32433424	LOC_Os01g56300
Chr1	32460588	32460889	LOC_Os01g56330
Chr1	32470433	32470652	LOC_Os01g56350
Chr1	32489986	32490152	LOC_Os01g56370
Chr1	32501297	32501638	LOC_Os01g56380
Chr1	32516708	32517017	LOC_Os01g56410
Chr1	32541307	32541529	LOC_Os01g56460
Chr1	32543406	32543724	LOC_Os01g56470
Chr1	32547181	32547566	LOC_Os01g56480
Chr1	32569469	32569685	LOC_Os01g56490
Chr1	32573958	32574642	LOC_Os01g56500
Chr1	32580233	32580463	LOC_Os01g56510
Chr1	32593063	32593289	LOC_Os01g56530
Chr1	32612508	32612721	LOC_Os01g56570
Chr1	32656912	32657938	LOC_Os01g56600
Chr1	32658476	32658720	LOC_Os01g56610
Chr1	32683065	32683370	LOC_Os01g56650
Chr1	32708788	32709262	LOC_Os01g56670
Chr1	32715431	32715654	LOC_Os01g56690
Chr1	32724017	32724241	LOC_Os01g56710
Chr1	32739950	32740569	LOC_Os01g56730
Chr1	32744948	32745180	LOC_Os01g56750
Chr1	32748000	32749240	LOC_Os01g56764
Chr1	32768869	32769145	LOC_Os01g56790
Chr1	32789315	32789934	LOC_Os01g56810
Chr1	32819166	32819364	LOC_Os01g56820
Chr1	32834733	32835080	LOC_Os01g56850
Chr1	32860985	32861664	LOC_Os01g56900
Chr1	32878832	32879330	LOC_Os01g56910
Chr1	32887264	32887505	LOC_Os01g56930
Chr1	32932586	32932794	LOC_Os01g56990
Chr1	32947016	32947257	LOC_Os01g57040
Chr1	32949026	32949221	LOC_Os01g57050
Chr1	32965744	32966032	LOC_Os01g57073
Chr1	32994616	32995226	LOC_Os01g57082
Chr1	32998369	32998789	LOC_Os01g57100
Chr1	33009868	33010138	LOC_Os01g57110
Chr1	33028642	33028840	LOC_Os01g57150
Chr1	33039906	33040085	LOC_Os01g57160
Chr1	33059219	33059660	LOC_Os01g57210
Chr1	33065291	33066236	LOC_Os01g57220
Chr1	33066544	33066811	LOC_Os01g57230
Chr1	33083638	33083874	LOC_Os01g57250
Chr1	33089272	33089857	LOC_Os01g57260
Chr1	33152135	33152440	LOC_Os01g57350
Chr1	33172917	33173128	LOC_Os01g57370
Chr1	33175782	33176029	LOC_Os01g57380
Chr1	33177147	33177793	LOC_Os01g57390
Chr1	33181450	33181736	LOC_Os01g57410
Chr1	33200822	33201298	LOC_Os01g57450
Chr1	33205253	33205563	LOC_Os01g57460
Chr1	33225268	33225550	LOC_Os01g57500
Chr1	33227966	33228908	LOC_Os01g57510
Chr1	33236434	33236594	LOC_Os01g57530
Chr1	33239256	33240086	LOC_Os01g57540
Chr1	33244759	33245071	LOC_Os01g57550
Chr1	33257831	33258066	LOC_Os01g57560
Chr1	33302737	33303241	LOC_Os01g57590
Chr1	33310111	33310567	LOC_Os01g57610
Chr1	33318111	33318590	LOC_Os01g57620
Chr1	33329979	33330181	LOC_Os01g57650
Chr1	33350995	33351768	LOC_Os01g57690
Chr1	33360979	33361186	LOC_Os01g57700
Chr1	33366857	33367335	LOC_Os01g57710
Chr1	33373978	33374518	LOC_Os01g57720
Chr1	33382730	33383397	LOC_Os01g57730
Chr1	33392304	33392933	LOC_Os01g57740
Chr1	33415100	33415348	LOC_Os01g57770
Chr1	33422572	33423119	LOC_Os01g57790
Chr1	33448312	33448855	LOC_Os01g57840
Chr1	33453429	33453770	LOC_Os01g57854
Chr1	33462335	33462657	LOC_Os01g57870
Chr1	33468212	33469190	LOC_Os01g57880
Chr1	33477005	33477953	LOC_Os01g57890
Chr1	33480840	33481364	LOC_Os01g57900
Chr1	33483966	33484218	LOC_Os01g57920
Chr1	33498022	33502439	LOC_Os01g57945
Chr1	33502821	33503403	LOC_Os01g57954
Chr1	33504079	33506847	LOC_Os01g57958
Chr1	33509380	33509981	LOC_Os01g57960
Chr1	33522582	33529404	LOC_Os01g57964
Chr1	33529758	33529993	LOC_Os01g57966
Chr1	33531972	33533647	LOC_Os01g57968
Chr1	33549472	33551573	LOC_Os01g58010
Chr1	33553231	33557464	LOC_Os01g58020
Chr1	33559864	33563104	LOC_Os01g58022
Chr1	33565865	33566336	LOC_Os01g58035
Chr1	33566591	33571341	LOC_Os01g58038
Chr1	33572289	33574090	LOC_Os01g58039
Chr1	33578146	33579273	LOC_Os01g58049
Chr1	33593837	33594264	LOC_Os01g58080
Chr1	33604529	33605106	LOC_Os01g58100
Chr1	33614126	33614338	LOC_Os01g58114
Chr1	33618706	33618994	LOC_Os01g58130
Chr1	33625687	33625887	LOC_Os01g58140
Chr1	33629828	33630205	LOC_Os01g58150
Chr1	33641681	33642141	LOC_Os01g58194
Chr1	33654849	33655092	LOC_Os01g58220
Chr1	33670473	33670724	LOC_Os01g58240
Chr1	33686026	33686246	LOC_Os01g58280
Chr1	33704404	33704685	LOC_Os01g58320
Chr1	33705597	33706029	LOC_Os01g58330
Chr1	33707376	33707937	LOC_Os01g58335
Chr1	33713473	33713945	LOC_Os01g58350
Chr1	33728626	33728823	LOC_Os01g58370
Chr1	33730499	33730729	LOC_Os01g58380
Chr1	33745039	33746134	LOC_Os01g58400
Chr1	33767133	33767696	LOC_Os01g58420
Chr1	33778512	33779293	LOC_Os01g58440
Chr1	33782637	33782980	LOC_Os01g58444
Chr1	33790605	33790883	LOC_Os01g58450
Chr1	33789856	33790220	LOC_Os01g58459
Chr1	33803181	33803565	LOC_Os01g58470
Chr1	33813048	33813464	LOC_Os01g58490
Chr1	33815456	33816440	LOC_Os01g58500
Chr1	33814708	33814946	LOC_Os01g58510
Chr1	33835457	33836104	LOC_Os01g58550
Chr1	33869254	33869597	LOC_Os01g58580
Chr1	33876729	33877011	LOC_Os01g58590
Chr1	33890540	33891261	LOC_Os01g58620
Chr1	33893871	33894241	LOC_Os01g58630
Chr1	33901069	33901407	LOC_Os01g58640
Chr1	33906336	33906617	LOC_Os01g58650
Chr1	33914688	33915268	LOC_Os01g58670
Chr1	33932591	33932866	LOC_Os01g58700
Chr1	33950260	33950446	LOC_Os01g58730
Chr1	33955831	33956115	LOC_Os01g58740
Chr1	33960467	33960700	LOC_Os01g58750
Chr1	33959551	33959921	LOC_Os01g58754
Chr1	33968777	33969000	LOC_Os01g58770
Chr1	33971310	33971541	LOC_Os01g58780
Chr1	33976847	33977317	LOC_Os01g58790
Chr1	33978110	33978577	LOC_Os01g58800
Chr1	34018067	34019099	LOC_Os01g58870
Chr1	34033343	34033553	LOC_Os01g58890
Chr1	34043538	34043799	LOC_Os01g58910
Chr1	34075187	34076305	LOC_Os01g58950
Chr1	34084727	34086263	LOC_Os01g58960
Chr1	34089430	34091002	LOC_Os01g58970
Chr1	34094634	34094834	LOC_Os01g58980
Chr1	34095239	34096154	LOC_Os01g58990
Chr1	34099473	34100829	LOC_Os01g59000
Chr1	34116258	34116601	LOC_Os01g59020
Chr1	34131914	34133309	LOC_Os01g59050
Chr1	34135823	34136328	LOC_Os01g59060
Chr1	34135387	34135598	LOC_Os01g59070
Chr1	34138577	34140150	LOC_Os01g59090
Chr1	34144196	34144867	LOC_Os01g59100
Chr1	34159668	34159920	LOC_Os01g59130
Chr1	34166085	34166257	LOC_Os01g59140
Chr1	34184427	34184665	LOC_Os01g59180
Chr1	34191634	34192296	LOC_Os01g59190
Chr1	34237736	34238120	LOC_Os01g59230
Chr1	34257185	34257596	LOC_Os01g59265
Chr1	34280514	34280920	LOC_Os01g59300
Chr1	34295269	34295911	LOC_Os01g59320
Chr1	34301922	34302308	LOC_Os01g59340
Chr1	34312799	34313290	LOC_Os01g59350
Chr1	34356771	34356997	LOC_Os01g59410
Chr1	34375242	34375465	LOC_Os01g59430
Chr1	34379096	34379610	LOC_Os01g59440
Chr1	34401610	34401857	LOC_Os01g59480
Chr1	34417157	34417508	LOC_Os01g59510
Chr1	34427897	34428162	LOC_Os01g59540
Chr1	34438288	34438618	LOC_Os01g59560
Chr1	34445315	34445561	LOC_Os01g59570
Chr1	34476346	34476952	LOC_Os01g59610
Chr1	34506576	34506789	LOC_Os01g59660
Chr1	34531813	34532084	LOC_Os01g59690
Chr1	34549030	34549336	LOC_Os01g59720
Chr1	34559647	34559919	LOC_Os01g59750
Chr1	34586612	34586963	LOC_Os01g59800
Chr1	34612687	34612970	LOC_Os01g59850
Chr1	34626487	34626707	LOC_Os01g59870
Chr1	34636499	34636740	LOC_Os01g59890
Chr1	34642270	34642659	LOC_Os01g59910
Chr1	34655201	34655392	LOC_Os01g59930
Chr1	34659250	34659505	LOC_Os01g59940
Chr1	34678041	34678420	LOC_Os01g59980
Chr1	34689239	34689592	LOC_Os01g60010
Chr1	34693659	34693975	LOC_Os01g60020
Chr1	34748586	34748952	LOC_Os01g60080
Chr1	34801280	34801586	LOC_Os01g60160
Chr1	34804442	34804818	LOC_Os01g60180
Chr1	34834831	34835100	LOC_Os01g60230
Chr1	34868686	34869074	LOC_Os01g60280
Chr1	34888455	34888669	LOC_Os01g60290
Chr1	34913476	34913707	LOC_Os01g60350
Chr1	34946810	34947464	LOC_Os01g60420
Chr1	34947755	34948142	LOC_Os01g60430
Chr1	34958936	34959223	LOC_Os01g60440
Chr1	34996603	34996833	LOC_Os01g60520
Chr1	35092828	35093085	LOC_Os01g60680
Chr1	35100362	35100574	LOC_Os01g60700
Chr1	35122449	35122675	LOC_Os01g60730
Chr1	35130507	35130787	LOC_Os01g60750
Chr1	35140844	35141201	LOC_Os01g60760
Chr1	35159860	35160371	LOC_Os01g60800
Chr1	35170455	35170691	LOC_Os01g60810
Chr1	35173308	35173427	LOC_Os01g60820
Chr1	35179610	35180052	LOC_Os01g60850
Chr1	35185903	35187594	LOC_Os01g60860
Chr1	35192722	35193183	LOC_Os01g60870
Chr1	35218092	35218688	LOC_Os01g60890
Chr1	35227368	35227510	LOC_Os01g60900
Chr1	35233314	35234059	LOC_Os01g60910
Chr1	35238064	35238275	LOC_Os01g60920
Chr1	35245265	35246347	LOC_Os01g60930
Chr1	35249556	35250051	LOC_Os01g60940
Chr1	35257377	35257639	LOC_Os01g60960
Chr1	35303744	35304276	LOC_Os01g61010
Chr1	35312391	35312578	LOC_Os01g61020
Chr1	35318396	35318619	LOC_Os01g61030
Chr1	35321694	35321869	LOC_Os01g61044
Chr1	35329762	35330795	LOC_Os01g61060
Chr1	35350060	35350237	LOC_Os01g61080
Chr1	35391118	35391323	LOC_Os01g61120
Chr1	35399849	35400074	LOC_Os01g61150
[truncated: 16,352 more rows]

## Sheet: Sheet2
Chromosome	Start	End	Strand	Peak Score	Annotation
Chr3	2969746	2971141	+	940	TTS (LOC_Os03g05940.1)
Chr3	8263710	8264497	+	885	Intergenic
Chr11	4194108	4195261	+	872	Intergenic
Chr10	20218358	20219552	+	855	exon (LOC_Os10g37780.1, exon 1 of 1)
Chr1	41800818	41801965	+	840	exon (LOC_Os01g72049.2, exon 1 of 10)
Chr3	11539826	11540166	+	821	LOC_Os03g20390.1
Chr7	2102515	2103639	+	800	exon (LOC_Os07g04730.1, exon 1 of 5)
Chr5	12961784	12962638	+	779	LOC_Os05g22840.1
Chr11	3941038	3941583	+	778	TTS (LOC_Os11g07730.1)
Chr8	12214908	12215500	+	762	TTS (LOC_Os08g20340.1)
Chr1	29258956	29260101	+	761	Intergenic
Chr4	842562	843410	+	756	TTS (LOC_Os04g02360.1)
Chr10	10794893	10799551	+	742	Intergenic
Chr7	18977380	18978057	+	726	intron (LOC_Os07g31910.1, intron 1 of 1)
Chr3	6336949	6337921	+	725	LOC_Os03g12080.1
Chr12	5633776	5634607	+	722	Intergenic
Chr5	19663147	19663618	+	721	intron (LOC_Os05g33470.1, intron 1 of 2)
Chr4	7646947	7647589	+	721	TTS (LOC_Os04g13700.1)
Chr3	16980937	16981767	+	721	TTS (LOC_Os03g29790.1)
Chr6	8551405	8552099	+	721	TTS (LOC_Os06g15080.1)
Chr8	7268313	7268790	+	716	Intergenic
Chr1	14239805	14240953	+	713	Intergenic
Chr1	33533866	33543460	+	700	Intergenic
Chr1	29253754	29254936	+	697	Intergenic
Chr7	14230400	14238951	+	695	Intergenic
Chr9	10583441	10584116	+	694	TTS (LOC_Os09g17260.1)
Chr6	26605080	26606233	+	691	Intergenic
Chr7	16605028	16605715	+	690	intron (LOC_Os07g28410.1, intron 1 of 1)
Chr1	38081619	38082117	+	685	exon (LOC_Os01g65600.1, exon 1 of 5)
Chr11	1876938	1877500	+	685	Intergenic
Chr12	5632694	5632994	+	683	Intergenic
Chr12	7842871	7843566	+	677	Intergenic
Chr4	9092706	9108028	+	675	Intergenic
Chr6	10309454	10310066	+	671	TTS (LOC_Os06g17770.1)
Chr1	33553231	33557464	+	670	TTS (LOC_Os01g58020.1)
Chr11	4199252	4200445	+	670	Intergenic
Chr8	24605663	24606755	+	663	Intergenic
Chr8	9249608	9250060	+	659	TTS (LOC_Os08g15236.1)
Chr10	10837353	10838747	+	654	TTS (LOC_Os10g21234.1)
Chr2	15995203	15995581	+	647	TTS (LOC_Os02g27170.1)
Chr2	14283294	14284112	+	646	TTS (LOC_Os02g24628.1)
Chr6	10316902	10317494	+	646	LOC_Os06g17780.1
Chr6	23578657	23579006	+	639	LOC_Os06g39718.1
Chr6	23564661	23565324	+	638	LOC_Os06g39700.1
Chr12	27143741	27144776	+	633	Intergenic
Chr2	28721727	28721970	+	633	Intergenic
Chr8	12207479	12208077	+	631	LOC_Os08g20330.1
Chr6	25742027	25743156	+	630	exon (LOC_Os06g42824.1, exon 1 of 1)
Chr6	1095498	1095877	+	629	exon (LOC_Os06g02980.1, exon 2 of 2)
Chr12	5614668	5615403	+	628	exon (LOC_Os12g10580.1, exon 2 of 6)
Chr10	10886503	10888010	+	624	promoter-TSS (LOC_Os10g21346.1)
Chr8	22322598	22326412	+	622	promoter-TSS (LOC_Os08g35420.1)
Chr2	14245878	14247380	+	622	LOC_Os02g24586.1
Chr5	12977724	12978063	+	621	LOC_Os05g22860.1
Chr8	9257207	9264131	+	619	TTS (LOC_Os08g15258.1)
Chr1	33572289	33574090	+	618	promoter-TSS (LOC_Os01g58039.1)
Chr7	28852885	28853668	+	617	promoter-TSS (LOC_Os07g48280.1)
Chr12	5643913	5644285	+	617	TTS (LOC_Os12g10590.1)
Chr12	5612979	5613359	+	612	promoter-TSS (LOC_Os12g10580.1)
Chr6	23584977	23585293	+	611	promoter-TSS (LOC_Os06g39744.1)
Chr12	5629022	5629682	+	611	Intergenic
Chr11	12277609	12279830	+	610	Intergenic
Chr5	20971809	20972534	+	607	exon (LOC_Os05g35320.1, exon 1 of 2)
Chr3	16989374	16990116	+	607	LOC_Os03g29790.1
Chr10	10806785	10809118	+	606	TTS (LOC_Os10g21194.1)
Chr10	20736954	20737996	+	605	exon (LOC_Os10g38930.1, exon 1 of 1)
Chr7	27979056	27979655	+	605	promoter-TSS (LOC_Os07g46810.1)
Chr1	102188	103314	+	605	Intergenic
Chr1	7761773	7764393	+	604	Intergenic
Chr3	25801234	25801556	+	600	TTS (LOC_Os03g45710.1)
Chr3	25800683	25800982	+	600	TTS (LOC_Os03g45720.1)
Chr6	9965282	9965886	+	600	TTS (LOC_Os06g17200.1)
Chr5	15114126	15114762	+	599	Intergenic
Chr8	9248551	9249370	+	596	TTS (LOC_Os08g15236.1)
Chr4	9149312	9155957	+	595	TTS (LOC_Os04g16782.1)
Chr2	14248032	14248411	+	595	TTS (LOC_Os02g24586.1)
Chr4	9108388	9109926	+	590	TTS (LOC_Os04g16734.1)
Chr9	3415810	3416508	+	589	exon (LOC_Os09g07050.1, exon 1 of 1)
Chr12	5646684	5647226	+	586	exon (LOC_Os12g10600.1, exon 3 of 4)
Chr12	5629989	5630398	+	582	Intergenic
Chr10	10903716	10904305	+	580	Intergenic
Chr4	9183562	9184710	+	578	LOC_Os04g16882.1
Chr1	19564929	19565672	+	577	Intergenic
Chr9	2494792	2495166	+	574	promoter-TSS (LOC_Os09g04680.1)
Chr11	26665898	26666443	+	574	Intergenic
Chr6	23570272	23571734	+	574	TTS (LOC_Os06g39704.1)
Chr10	10888271	10889574	+	571	promoter-TSS (LOC_Os10g21352.1)
Chr8	10728102	10728652	+	568	LOC_Os08g17530.1
Chr1	19557963	19558802	+	568	Intergenic
Chr5	22046476	22047542	+	566	TTS (LOC_Os05g37670.1)
Chr4	9205935	9210380	+	565	Intergenic
Chr10	10901958	10903459	+	564	Intergenic
Chr1	33587862	33589728	+	564	Intergenic
Chr1	33514518	33522354	+	564	Intergenic
Chr6	23582903	23583252	+	563	promoter-TSS (LOC_Os06g39738.1)
Chr10	10878246	10879762	+	563	promoter-TSS (LOC_Os10g21324.1)
Chr5	12979786	12980094	+	562	exon (LOC_Os05g22860.1, exon 1 of 1)
Chr1	12388362	12388880	+	562	intron (LOC_Os01g22050.1, intron 1 of 15)
Chr3	20458242	20458890	+	559	exon (LOC_Os03g36870.1, exon 1 of 1)
Chr4	9204310	9205531	+	559	Intergenic
Chr3	14034294	14034814	+	559	intron (LOC_Os03g24640.1, intron 1 of 5)
Chr10	10917962	10918359	+	556	promoter-TSS (LOC_Os10g21418.1)
Chr10	10898918	10899611	+	555	Intergenic
Chr5	12955474	12955792	+	555	intron (LOC_Os05g22830.1, intron 3 of 4)
Chr7	12661680	12662846	+	553	exon (LOC_Os07g22504.1, exon 1 of 1)
Chr3	3158662	3159149	+	551	intron (LOC_Os03g06290.1, intron 6 of 9)
Chr12	5642431	5643355	+	550	Intergenic
Chr2	18151422	18152013	+	549	TTS (LOC_Os02g30480.1)
Chr10	10828543	10828890	+	546	Intergenic
Chr6	23574646	23575799	+	544	TTS (LOC_Os06g39712.1)
Chr8	7125760	7126278	+	544	TTS (LOC_Os08g12100.1)
Chr10	15374733	15375483	+	543	TTS (LOC_Os10g29580.1)
Chr11	544863	545561	+	543	TTS (LOC_Os11g02030.1)
Chr5	915216	916248	+	542	Intergenic
Chr12	5645236	5645483	+	542	promoter-TSS (LOC_Os12g10600.1)
Chr12	20332965	20333596	+	541	TTS (LOC_Os12g33680.1)
Chr12	5627156	5627985	+	541	Intergenic
Chr2	2664410	2664927	+	538	exon (LOC_Os02g05510.1, exon 1 of 7)
Chr5	12957624	12957910	+	537	exon (LOC_Os05g22830.1, exon 5 of 5)
Chr5	917154	917507	+	536	Intergenic
Chr1	41806926	41808050	+	535	Intergenic
Chr6	23572857	23573782	+	533	exon (LOC_Os06g39708.1, exon 1 of 1)
Chr4	23656351	23656627	+	533	Intergenic
Chr4	9136142	9140316	+	533	promoter-TSS (LOC_Os04g16772.1)
Chr5	25376848	25377985	+	532	intron (LOC_Os05g43640.1, intron 1 of 1)
Chr2	21710379	21711533	+	531	Intergenic
Chr12	5613970	5614441	+	531	promoter-TSS (LOC_Os12g10570.1)
Chr3	18859718	18860462	+	531	TTS (LOC_Os03g32990.1)
Chr10	5513552	5514137	+	527	promoter-TSS (LOC_Os10g10100.1)
Chr12	5657099	5657415	+	526	TTS (LOC_Os12g10604.1)
Chr8	9271649	9273426	+	526	promoter-TSS (LOC_Os08g15296.1)
Chr12	5657790	5658137	+	526	TTS (LOC_Os12g10604.1)
Chr11	18157209	18157582	+	526	Intergenic
Chr6	17218256	17219006	+	525	LOC_Os06g29890.1
Chr6	50249	50867	+	524	TTS (LOC_Os06g01070.1)
Chr10	10820002	10820323	+	523	TTS (LOC_Os10g21214.1)
Chr5	22892950	22893401	+	522	Intergenic
Chr9	7835149	7835845	+	522	Intergenic
Chr3	19976066	19976433	+	521	Intergenic
Chr6	3322903	3323258	+	520	promoter-TSS (LOC_Os06g07000.1)
Chr3	4475570	4476098	+	519	exon (LOC_Os03g08680.1, exon 1 of 6)
Chr2	13297639	13298564	+	519	Intergenic
Chr10	10860484	10863924	+	519	promoter-TSS (LOC_Os10g21272.1)
Chr4	4129833	4130368	+	518	intron (LOC_Os04g07760.1, intron 7 of 8)
Chr1	17254006	17254531	+	518	Intergenic
Chr6	9074360	9075241	+	518	Intergenic
Chr2	21705202	21706348	+	517	Intergenic
Chr10	10890249	10893134	+	517	exon (LOC_Os10g21366.1, exon 1 of 1)
Chr9	15233502	15233971	+	517	exon (LOC_Os09g25410.1, exon 1 of 4)
Chr4	5872144	5872803	+	516	TTS (LOC_Os04g10820.1)
Chr7	10833280	10833939	+	515	Intergenic
Chr5	12979157	12979487	+	514	promoter-TSS (LOC_Os05g22860.1)
Chr10	10793161	10794283	+	513	Intergenic
Chr4	9185341	9185870	+	511	LOC_Os04g16820.1
Chr2	28719673	28721034	+	510	Intergenic
Chr5	12976633	12976938	+	509	Intergenic
Chr1	27400149	27401159	+	509	TTS (LOC_Os01g47860.1)
Chr4	8438913	8439498	+	507	Intergenic
Chr9	12572924	12573897	+	507	exon (LOC_Os09g20890.1, exon 1 of 1)
Chr12	5624601	5624846	+	507	Intergenic
Chr4	111870	112673	+	507	Intergenic
Chr1	30872415	30872890	+	507	Intergenic
Chr10	22772404	22772655	+	503	Intergenic
Chr12	11087251	11087582	+	501	Intergenic
Chr10	22445699	22446561	+	501	TTS (LOC_Os10g41689.1)
Chr6	9066979	9067874	+	501	TTS (LOC_Os06g15959.1)
Chr2	14254388	14255205	+	500	Intergenic
Chr3	25247226	25248022	+	500	Intergenic
Chr1	20866043	20867083	+	499	TTS (LOC_Os01g37370.1)
Chr10	10909704	10912442	+	499	promoter-TSS (LOC_Os10g21398.1)
Chr1	33579607	33580737	+	498	Intergenic
Chr5	2172222	2172634	+	498	TTS (LOC_Os05g04610.1)
Chr3	28081035	28081585	+	498	TTS (LOC_Os03g49330.1)
Chr12	5652079	5653338	+	497	intron (LOC_Os12g10604.1, intron 3 of 6)
Chr1	107009	107703	+	497	TTS (LOC_Os01g01230.1)
Chr9	11889557	11890229	+	496	TTS (LOC_Os09g19860.1)
Chr6	23579438	23581421	+	496	promoter-TSS (LOC_Os06g39728.1)
Chr12	16092350	16092787	+	496	exon (LOC_Os12g27370.1, exon 1 of 14)
Chr8	8417517	8417841	+	495	intron (LOC_Os08g14050.1, intron 1 of 4)
Chr8	23642347	23642816	+	495	Intergenic
Chr12	11088594	11090077	+	495	Intergenic
Chr8	17964503	17965188	+	494	LOC_Os08g29290.1
Chr8	8070511	8071242	+	494	promoter-TSS (LOC_Os08g13580.1)
Chr10	10904522	10904808	+	493	LOC_Os10g21388.1
Chr12	11288948	11289469	+	492	promoter-TSS (LOC_Os12g19430.1)
Chr11	12567235	12568025	+	492	intron (LOC_Os11g21890.1, intron 1 of 5)
Chr9	10687997	10688439	+	490	Intergenic
Chr1	41721879	41722146	+	490	promoter-TSS (LOC_Os01g71990.1)
Chr10	10858818	10860256	+	490	promoter-TSS (LOC_Os10g21264.1)
Chr1	22265684	22266311	+	489	Intergenic
Chr12	5639706	5640288	+	488	Intergenic
Chr4	17294746	17295086	+	487	TTS (LOC_Os04g29170.1)
Chr10	16400155	16400811	+	487	Intergenic
Chr11	16394889	16395391	+	487	promoter-TSS (LOC_Os11g28480.1)
Chr5	18766542	18767187	+	487	exon (LOC_Os05g32180.1, exon 1 of 9)
Chr3	32935077	32935505	+	485	exon (LOC_Os03g57790.1, exon 1 of 5)
Chr12	11087990	11088269	+	483	Intergenic
Chr5	12957053	12957361	+	481	exon (LOC_Os05g22830.1, exon 5 of 5)
Chr7	15982500	15982896	+	480	exon (LOC_Os07g27430.1, exon 1 of 2)
Chr4	9121592	9126480	+	478	TTS (LOC_Os04g16748.1)
Chr5	23096740	23097329	+	477	exon (LOC_Os05g39374.1, exon 1 of 1)
Chr10	4323197	4323992	+	477	exon (LOC_Os10g08011.1, exon 1 of 1)
Chr9	2496451	2497195	+	477	TTS (LOC_Os09g04680.1)
Chr11	4688721	4689796	+	476	promoter-TSS (LOC_Os11g08850.1)
Chr11	13116482	13117225	+	474	exon (LOC_Os11g22800.1, exon 1 of 1)
Chr2	14269962	14274024	+	474	TTS (LOC_Os02g24614.1)
Chr12	5621117	5621776	+	472	Intergenic
Chr2	14240044	14240902	+	472	TTS (LOC_Os02g24574.1)
Chr4	23654143	23654958	+	471	Intergenic
Chr5	12981628	12981932	+	468	Intergenic
Chr10	10864407	10864704	+	468	TTS (LOC_Os10g21274.1)
Chr4	23638260	23638882	+	466	Intergenic
Chr10	20478226	20484644	+	465	promoter-TSS (LOC_Os10g38272.1)
Chr3	25537468	25537866	+	465	exon (LOC_Os03g45220.1, exon 1 of 1)
Chr2	28715378	28716789	+	465	Intergenic
Chr7	10124800	10125550	+	465	exon (LOC_Os07g17200.1, exon 1 of 1)
Chr10	10841614	10841925	+	465	TTS (LOC_Os10g21238.1)
Chr6	315880	316650	+	464	TTS (LOC_Os06g01520.1)
Chr10	10908175	10909436	+	462	promoter-TSS (LOC_Os10g21396.1)
Chr1	40075888	40076753	+	461	Intergenic
Chr1	17818097	17818667	+	459	intron (LOC_Os01g32490.1, intron 1 of 1)
Chr4	9196313	9197644	+	459	Intergenic
Chr8	9273638	9274257	+	458	LOC_Os08g15270.1
Chr4	9156184	9156942	+	458	promoter-TSS (LOC_Os04g16826.1)
Chr5	12959111	12959352	+	457	TTS (LOC_Os05g22840.1)
Chr12	25706531	25706956	+	457	exon (LOC_Os12g41500.1, exon 1 of 12)
Chr6	25218641	25219185	+	457	Intergenic
Chr2	30071644	30072538	+	457	promoter-TSS (LOC_Os02g49180.1)
Chr10	10881951	10883024	+	456	promoter-TSS (LOC_Os10g21328.1)
Chr7	22059286	22059716	+	455	exon (LOC_Os07g36820.1, exon 1 of 5)
Chr1	25490171	25490561	+	455	Intergenic
Chr4	9268547	9269209	+	455	Intergenic
Chr9	3638	5444	+	455	exon (LOC_Os09g00999.1, exon 1 of 1)
Chr7	16669881	16670269	+	454	TTS (LOC_Os07g28470.1)
Chr11	18941065	18941606	+	453	intron (LOC_Os11g32110.1, intron 1 of 14)
Chr6	23585615	23589330	+	453	promoter-TSS (LOC_Os06g39752.1)
Chr4	9170403	9172669	+	453	Intergenic
Chr9	323067	323641	+	453	TTS (LOC_Os09g01410.1)
Chr11	14549193	14549470	+	453	LOC_Os11g25530.1
Chr8	9243698	9246064	+	452	Intergenic
Chr1	12924029	12924811	+	450	exon (LOC_Os01g22990.1, exon 1 of 2)
Chr12	5615922	5616187	+	450	intron (LOC_Os12g10580.1, intron 5 of 5)
Chr2	15910829	15911392	+	448	exon (LOC_Os02g27060.1, exon 2 of 7)
Chr10	10822494	10823084	+	447	promoter-TSS (LOC_Os10g21218.1)
Chr3	470249	470787	+	447	TTS (LOC_Os03g01750.1)
Chr12	16234330	16235190	+	447	intron (LOC_Os12g27580.1, intron 1 of 6)
Chr1	10739772	10740379	+	447	TTS (LOC_Os01g19000.1)
Chr8	14616445	14616976	+	447	Intergenic
Chr2	29041121	29041800	+	446	LOC_Os02g47540.1
Chr12	11286481	11286910	+	446	promoter-TSS (LOC_Os12g19420.1)
Chr4	17287407	17287726	+	445	LOC_Os04g29150.1
Chr12	5660118	5660708	+	445	promoter-TSS (LOC_Os12g10610.1)
Chr3	22653165	22654038	+	445	intron (LOC_Os03g40720.1, intron 1 of 1)
Chr3	9118131	9118472	+	443	Intergenic
Chr5	12974831	12976028	+	443	Intergenic
Chr3	19391180	19391744	+	442	intron (LOC_Os03g33980.1, intron 1 of 2)
Chr4	23645463	23645709	+	442	Intergenic
Chr4	9140541	9142829	+	442	LOC_Os04g16812.1
Chr9	13455759	13456295	+	442	Intergenic
Chr8	9246327	9247660	+	441	Intergenic
Chr12	5619805	5620260	+	441	Intergenic
Chr4	23647510	23647759	+	440	Intergenic
Chr5	12982431	12985358	+	440	Intergenic
Chr3	1878946	1879549	+	439	TTS (LOC_Os03g04100.1)
Chr9	14505327	14507684	+	439	promoter-TSS (LOC_Os09g24408.1)
Chr2	14287289	14288636	+	439	promoter-TSS (LOC_Os02g24634.1)
Chr2	14284414	14286864	+	438	TTS (LOC_Os02g24634.1)
Chr3	16389913	16390418	+	437	Intergenic
Chr12	5617301	5617540	+	436	intron (LOC_Os12g10580.1, intron 5 of 5)
Chr1	4059555	4059921	+	436	exon (LOC_Os01g08280.1, exon 1 of 6)
Chr10	10901239	10901747	+	433	Intergenic
Chr9	2495596	2496150	+	433	exon (LOC_Os09g04680.1, exon 2 of 2)
Chr9	6931410	6932071	+	432	Intergenic
Chr10	540209	540863	+	432	promoter-TSS (LOC_Os10g01840.1)
Chr1	11667216	11667746	+	432	exon (LOC_Os01g20894.1, exon 1 of 1)
Chr11	21308541	21309157	+	432	exon (LOC_Os11g36210.1, exon 1 of 1)
Chr3	19363675	19364059	+	432	TTS (LOC_Os03g33920.1)
Chr8	352667	353727	+	432	exon (LOC_Os08g01590.1, exon 1 of 1)
Chr8	6636571	6637298	+	432	exon (LOC_Os08g11290.1, exon 1 of 2)
Chr4	9159085	9162880	+	430	TTS (LOC_Os04g16842.1)
Chr6	28180160	28184275	+	430	TTS (LOC_Os06g46434.1)
Chr5	4474720	4475317	+	430	intron (LOC_Os05g08220.1, intron 2 of 2)
Chr10	10918676	10920916	+	430	exon (LOC_Os10g21418.1, exon 1 of 1)
Chr2	14278599	14279463	+	430	Intergenic
Chr12	20927065	20929570	+	430	TTS (LOC_Os12g34550.1)
Chr10	10876821	10877976	+	429	promoter-TSS (LOC_Os10g21322.1)
Chr6	22766895	22767392	+	429	exon (LOC_Os06g38430.1, exon 1 of 1)
Chr12	12143862	12144446	+	428	intron (LOC_Os12g21600.1, intron 6 of 6)
Chr10	10816210	10816760	+	428	promoter-TSS (LOC_Os10g21212.1)
Chr2	14248734	14249437	+	428	Intergenic
Chr3	21329473	21330114	+	428	TTS (LOC_Os03g38430.1)
Chr11	322748	323173	+	427	Intergenic
Chr11	322178	322441	+	427	Intergenic
Chr10	10870127	10873055	+	427	promoter-TSS (LOC_Os10g21308.1)
Chr4	29499391	29499925	+	426	TTS (LOC_Os04g49430.1)
Chr9	14013230	14014433	+	425	exon (LOC_Os09g23580.1, exon 1 of 1)
Chr3	27612599	27612855	+	425	intron (LOC_Os03g48471.1, intron 1 of 2)
Chr2	4146383	4147045	+	425	exon (LOC_Os02g07920.1, exon 1 of 2)
Chr12	10085519	10086396	+	424	exon (LOC_Os12g17610.1, exon 1 of 2)
Chr2	35222331	35222641	+	424	exon (LOC_Os02g57480.1, exon 1 of 1)
Chr2	35222854	35223764	+	424	exon (LOC_Os02g57480.1, exon 1 of 1)
Chr9	1440684	1441212	+	424	TTS (LOC_Os09g03050.1)
Chr10	2690990	2691714	+	424	TTS (LOC_Os10g05460.1)
Chr6	4288177	4288584	+	423	promoter-TSS (LOC_Os06g08620.1)
Chr5	12959642	12960789	+	421	promoter-TSS (LOC_Os05g22840.1)
Chr1	33498022	33502439	+	421	promoter-TSS (LOC_Os01g57945.1)
Chr10	10853372	10855895	+	421	TTS (LOC_Os10g21258.1)
Chr10	7616035	7616852	+	420	exon (LOC_Os10g14011.1, exon 1 of 1)
Chr4	9190425	9195399	+	420	intron (LOC_Os04g16830.1, intron 3 of 7)
Chr11	531030	531417	+	420	exon (LOC_Os11g01990.1, exon 2 of 2)
Chr9	11611608	11611930	+	420	intron (LOC_Os09g19400.1, intron 3 of 3)
Chr1	33566591	33571341	+	420	LOC_Os01g58038.1
Chr8	7598955	7599951	+	419	Intergenic
Chr1	21964582	21965028	+	418	TTS (LOC_Os01g39070.1)
Chr5	18490237	18490693	+	418	exon (LOC_Os05g31744.1, exon 1 of 1)
Chr5	24033882	24034300	+	418	exon (LOC_Os05g41000.1, exon 1 of 12)
Chr12	18846269	18846801	+	418	TTS (LOC_Os12g31320.1)
Chr3	7799450	7800037	+	418	promoter-TSS (LOC_Os03g14334.1)
Chr10	10905053	10907957	+	418	promoter-TSS (LOC_Os10g21388.1)
Chr5	16873114	16873925	+	418	LOC_Os05g28780.1
Chr2	817493	818131	+	418	LOC_Os02g02390.1
Chr12	22100813	22101432	+	418	promoter-TSS (LOC_Os12g36070.1)
Chr4	1084121	1084853	+	418	TTS (LOC_Os04g02790.1)
Chr7	1202543	1202966	+	417	exon (LOC_Os07g03140.1, exon 9 of 9)
Chr4	27510465	27510760	+	417	TTS (LOC_Os04g46390.1)
Chr6	5198859	5199427	+	417	exon (LOC_Os06g10160.1, exon 1 of 4)
Chr4	9158321	9158812	+	416	promoter-TSS (LOC_Os04g16838.1)
Chr10	10835218	10836456	+	416	promoter-TSS (LOC_Os10g21234.1)
Chr9	22200035	22200835	+	416	exon (LOC_Os09g38590.1, exon 1 of 1)
Chr4	6782953	6783760	+	416	Intergenic
Chr8	9250458	9253494	+	415	LOC_Os08g15236.1
Chr5	25371662	25372831	+	415	Intergenic
Chr6	5071243	5072143	+	414	promoter-TSS (LOC_Os06g09950.1)
Chr9	27438	29115	+	414	Intergenic
Chr4	14345527	14346055	+	413	promoter-TSS (LOC_Os04g24900.1)
Chr4	9200980	9203893	+	413	Intergenic
Chr8	22326793	22327734	+	412	Intergenic
Chr12	7950550	7951151	+	412	exon (LOC_Os12g13990.1, exon 2 of 6)
Chr10	19379842	19380414	+	411	promoter-TSS (LOC_Os10g36250.1)
Chr10	10843152	10846225	+	411	promoter-TSS (LOC_Os10g21244.1)
Chr11	15973023	15973768	+	411	Intergenic
Chr5	8937451	8937931	+	411	promoter-TSS (LOC_Os05g15820.1)
Chr2	14255501	14255973	+	411	Intergenic
Chr4	9177506	9179791	+	411	promoter-TSS (LOC_Os04g16876.1)
Chr10	10873255	10875142	+	409	promoter-TSS (LOC_Os10g21314.1)
Chr9	21667602	21668064	+	409	intron (LOC_Os09g37590.1, intron 1 of 12)
Chr3	34205710	34206270	+	409	exon (LOC_Os03g60150.1, exon 1 of 6)
Chr8	13910414	13910876	+	409	promoter-TSS (LOC_Os08g23090.1)
Chr10	10809741	10810994	+	408	exon (LOC_Os10g21194.1, exon 1 of 1)
Chr6	9957888	9958457	+	408	TTS (LOC_Os06g17180.1)
Chr10	10857421	10858611	+	408	TTS (LOC_Os10g21264.1)
Chr1	33522582	33529404	+	407	exon (LOC_Os01g57964.1, exon 1 of 1)
Chr9	16460839	16461274	+	407	TTS (LOC_Os09g27060.1)
Chr3	14243995	14244789	+	407	Intergenic
Chr5	10172641	10173134	+	406	TTS (LOC_Os05g17670.1)
Chr5	1662157	1664032	+	406	exon (LOC_Os05g03760.1, exon 1 of 1)
Chr10	10790481	10792902	+	405	TTS (LOC_Os10g21190.1)
Chr10	10889798	10890047	+	404	exon (LOC_Os10g21358.1, exon 1 of 1)
Chr2	10579874	10580435	+	403	TTS (LOC_Os02g18220.1)
Chr10	10884959	10885819	+	403	promoter-TSS (LOC_Os10g21342.1)
Chr8	27296499	27297714	+	403	promoter-TSS (LOC_Os08g43150.1)
Chr1	10807592	10807999	+	402	exon (LOC_Os01g19130.1, exon 1 of 4)
Chr12	5609949	5610512	+	402	Intergenic
Chr3	31811485	31817540	+	401	Intergenic
Chr9	35361	37169	+	401	Intergenic
Chr12	25775731	25776077	+	401	Intergenic
Chr10	10805056	10806537	+	400	Intergenic
Chr6	21379645	21380237	+	399	promoter-TSS (LOC_Os06g36410.1)
Chr12	10996143	10996488	+	399	LOC_Os12g18950.1
Chr11	9260315	9261019	+	399	TTS (LOC_Os11g16710.1)
Chr6	12397628	12398029	+	399	exon (LOC_Os06g21450.1, exon 1 of 1)
Chr2	18326910	18327539	+	398	TTS (LOC_Os02g30750.1)
Chr2	35575319	35575890	+	398	exon (LOC_Os02g58139.1, exon 1 of 2)
Chr12	4232127	4232918	+	398	TTS (LOC_Os12g08320.1)
Chr1	811915	812263	+	397	Intergenic
Chr6	23572126	23572537	+	397	promoter-TSS (LOC_Os06g39704.1)
Chr8	19843445	19843948	+	396	promoter-TSS (LOC_Os08g31990.1)
Chr12	21600025	21600378	+	396	intron (LOC_Os12g35520.1, intron 1 of 1)
Chr2	32463076	32464496	+	396	TTS (LOC_Os02g53040.1)
Chr1	16266087	16266619	+	396	intron (LOC_Os01g29050.1, intron 5 of 5)
Chr10	16909798	16910416	+	396	intron (LOC_Os10g32199.1, intron 1 of 2)
Chr6	23568987	23569556	+	395	TTS (LOC_Os06g39700.1)
Chr10	10827732	10828179	+	395	Intergenic
Chr12	5654219	5654536	+	395	intron (LOC_Os12g10604.1, intron 6 of 6)
Chr8	9274525	9279169	+	394	TTS (LOC_Os08g15308.1)
Chr1	13198685	13199556	+	393	LOC_Os01g23510.1
Chr11	8311154	8311946	+	393	intron (LOC_Os11g14750.1, intron 1 of 2)
Chr1	23030278	23030652	+	393	exon (LOC_Os01g40760.1, exon 1 of 1)
Chr11	19523937	19525055	+	393	exon (LOC_Os11g33030.1, exon 1 of 1)
Chr6	23576428	23576894	+	393	TTS (LOC_Os06g39718.1)
Chr1	33504079	33506847	+	393	promoter-TSS (LOC_Os01g57958.1)
Chr7	12659046	12661246	+	392	promoter-TSS (LOC_Os07g22498.1)
Chr11	13394315	13394910	+	392	intron (LOC_Os11g23234.1, intron 1 of 2)
Chr1	22791455	22792006	+	392	intron (LOC_Os01g40370.1, intron 1 of 4)
Chr1	37587689	37588097	+	391	exon (LOC_Os01g64780.1, exon 1 of 7)
Chr9	7568738	7569315	+	391	exon (LOC_Os09g13130.1, exon 1 of 2)
Chr5	24969299	24970310	+	391	promoter-TSS (LOC_Os05g42980.1)
Chr5	6751044	6751629	+	391	TTS (LOC_Os05g11850.1)
Chr10	10894263	10898475	+	391	promoter-TSS (LOC_Os10g21372.1)
ChrUn	299460	299893	+	390	Intergenic
Chr3	1827109	1828118	+	389	promoter-TSS (LOC_Os03g04010.1)
Chr11	447548	447929	+	389	TTS (LOC_Os11g01842.1)
Chr4	9120453	9121037	+	389	LOC_Os04g16748.1
Chr10	10800573	10801670	+	388	Intergenic
Chr4	9132500	9135199	+	388	promoter-TSS (LOC_Os04g16762.1)
Chr1	30998152	30999139	+	387	exon (LOC_Os01g53910.1, exon 1 of 1)
Chr4	9126682	9131283	+	387	exon (LOC_Os04g16760.1, exon 1 of 1)
Chr8	9247945	9248192	+	387	Intergenic
Chr12	5610969	5611963	+	387	TTS (LOC_Os12g10570.1)
Chr12	5631299	5631558	+	387	Intergenic
Chr3	30003632	30005200	+	386	exon (LOC_Os03g52239.1, exon 2 of 5)
Chr8	7274135	7274718	+	385	intron (LOC_Os08g12350.1, intron 1 of 5)
Chr12	21239389	21239715	+	385	TTS (LOC_Os12g34890.1)
Chr4	16372146	16372648	+	385	TTS (LOC_Os04g27690.1)
Chr11	28841557	28842648	+	384	exon (LOC_Os11g47820.1, exon 1 of 3)
Chr9	11946405	11946640	+	384	promoter-TSS (LOC_Os09g19952.1)
Chr10	10817135	10817754	+	383	exon (LOC_Os10g21212.1, exon 1 of 1)
Chr4	23112222	23112740	+	383	promoter-TSS (LOC_Os04g38885.1)
Chr2	30885354	30886620	+	382	exon (LOC_Os02g50570.1, exon 1 of 2)
Chr3	31818730	31821203	+	382	exon (LOC_Os03g55874.1, exon 2 of 2)
Chr7	25339164	25339544	+	382	TTS (LOC_Os07g42354.1)
Chr9	14456501	14457283	+	381	exon (LOC_Os09g24320.1, exon 1 of 6)
Chr4	32928971	32929331	+	381	Intergenic
Chr1	33422572	33423119	+	381	promoter-TSS (LOC_Os01g57790.1)
Chr1	33531972	33533647	+	381	exon (LOC_Os01g57968.1, exon 1 of 1)
Chr5	29804772	29805091	+	381	intron (LOC_Os05g51930.1, intron 3 of 7)
Chr2	35204891	35206237	+	380	exon (LOC_Os02g57440.1, exon 1 of 1)
Chr7	22729730	22731116	+	380	exon (LOC_Os07g37890.1, exon 2 of 5)
Chr6	1464712	1465174	+	380	TTS (LOC_Os06g03700.1)
Chr11	28904185	28904597	+	380	intron (LOC_Os11g47930.1, intron 1 of 5)
Chr4	34664925	34665304	+	380	TTS (LOC_Os04g58200.1)
Chr3	3196008	3196638	+	380	exon (LOC_Os03g06390.1, exon 1 of 1)
Chr10	10829206	10833978	+	379	Intergenic
Chr12	5646037	5646457	+	379	promoter-TSS (LOC_Os12g10590.1)
Chr9	21930253	21930768	+	379	promoter-TSS (LOC_Os09g38060.1)
Chr12	16809064	16809813	+	379	exon (LOC_Os12g28440.1, exon 1 of 1)
Chr4	5274168	5274619	+	379	exon (LOC_Os04g09820.1, exon 1 of 1)
Chr8	9280936	9281693	+	379	TTS (LOC_Os08g15322.1)
Chr9	1044	3281	+	378	promoter-TSS (LOC_Os09g00999.1)
Chr6	11799757	11800374	+	378	Intergenic
Chr1	27443058	27443851	+	378	exon (LOC_Os01g47950.1, exon 1 of 1)
Chr1	33578146	33579273	+	378	exon (LOC_Os01g58049.1, exon 1 of 1)
Chr1	16182551	16183276	+	378	Intergenic
Chr2	18660615	18661571	+	377	exon (LOC_Os02g31160.1, exon 1 of 2)
Chr10	2759062	2759432	+	377	Intergenic
Chr1	9727669	9728539	+	377	exon (LOC_Os01g16990.1, exon 1 of 1)
Chr1	16279727	16280202	+	377	Intergenic
Chr10	10802123	10803217	+	377	Intergenic
Chr1	32280393	32281368	+	376	Intergenic
Chr2	14252879	14254104	+	376	Intergenic
Chr8	25067446	25068346	+	376	TTS (LOC_Os08g39610.1)
Chr2	14258671	14260541	+	376	Intergenic
Chr7	14239239	14244700	+	374	promoter-TSS (LOC_Os07g25006.1)
Chr8	9282782	9284540	+	374	exon (LOC_Os08g15280.1, exon 1 of 1)
Chr10	22046306	22046924	+	373	promoter-TSS (LOC_Os10g41050.1)
Chr2	7089157	7089521	+	373	exon (LOC_Os02g13304.1, exon 1 of 1)
Chr3	32715557	32716257	+	373	exon (LOC_Os03g57349.1, exon 1 of 1)
Chr2	14288837	14289564	+	373	exon (LOC_Os02g24642.1, exon 1 of 1)
Chr8	10503854	10504398	+	373	exon (LOC_Os08g17150.1, exon 1 of 1)
Chr8	9692742	9693401	+	373	TTS (LOC_Os08g15910.1)
Chr10	15186335	15187017	+	372	TTS (LOC_Os10g29159.1)
Chr3	20899004	20899585	+	372	intron (LOC_Os03g37680.1, intron 1 of 1)
Chr2	28705479	28706203	+	372	promoter-TSS (LOC_Os02g47040.1)
Chr8	23600523	23601011	+	371	exon (LOC_Os08g37350.1, exon 1 of 11)
Chr1	40408660	40409501	+	371	exon (LOC_Os01g69920.1, exon 1 of 11)
Chr6	15575820	15576625	+	371	Intergenic
Chr8	19887228	19888227	+	371	intron (LOC_Os08g32085.1, intron 1 of 2)
Chr12	19199357	19199936	+	371	exon (LOC_Os12g31880.1, exon 1 of 10)
Chr3	22628814	22629649	+	371	TTS (LOC_Os03g40690.1)
Chr10	10826901	10827411	+	371	Intergenic
Chr11	16366575	16367275	+	370	Intergenic
Chr12	5612517	5612760	+	370	exon (LOC_Os12g10570.1, exon 2 of 2)
Chr7	9591514	9592162	+	369	intron (LOC_Os07g16400.1, intron 3 of 7)
Chr1	37134089	37135048	+	369	exon (LOC_Os01g63970.1, exon 1 of 1)
Chr6	24695466	24695985	+	368	TTS (LOC_Os06g41270.1)
Chr12	126106	126832	+	367	exon (LOC_Os12g01210.1, exon 1 of 1)
Chr1	24951622	24952369	+	366	promoter-TSS (LOC_Os01g43560.1)
Chr9	4674444	4675404	+	366	Intergenic
Chr10	10900224	10901025	+	366	Intergenic
Chr5	27150812	27151734	+	365	exon (LOC_Os05g46920.1, exon 1 of 4)
Chr7	9554305	9554876	+	364	Intergenic
Chr12	22951693	22952011	+	364	promoter-TSS (LOC_Os12g37380.1)
Chr7	27978216	27978854	+	364	LOC_Os07g46810.1
Chr10	3891758	3892303	+	363	exon (LOC_Os10g07380.1, exon 4 of 4)
Chr2	5180696	5181663	+	363	exon (LOC_Os02g09960.1, exon 1 of 1)
Chr1	33559864	33563104	+	363	TTS (LOC_Os01g58022.1)
Chr8	6471946	6472497	+	363	Intergenic
Chr2	5179720	5180479	+	363	exon (LOC_Os02g09960.1, exon 1 of 1)
Chr8	18821409	18821813	+	363	exon (LOC_Os08g30554.1, exon 1 of 1)
Chr3	34489543	34489768	+	361	TTS (LOC_Os03g60660.1)
Chr12	20925303	20926836	+	361	Intergenic
Chr2	7017118	7018249	+	361	exon (LOC_Os02g13170.1, exon 3 of 15)
Chr1	7128420	7128907	+	361	promoter-TSS (LOC_Os01g12880.1)
Chr6	27134197	27134676	+	361	Intergenic
Chr4	23639303	23640151	+	360	LOC_Os04g39680.1
Chr1	16130489	16131233	+	360	exon (LOC_Os01g28790.1, exon 1 of 1)
Chr11	8906385	8907149	+	360	exon (LOC_Os11g15720.1, exon 1 of 1)
Chr9	18165983	18166601	+	360	LOC_Os09g29880.1
Chr10	14693327	14694050	+	359	exon (LOC_Os10g28254.1, exon 1 of 1)
Chr10	5261676	5262294	+	357	Intergenic
Chr5	24444150	24445109	+	357	exon (LOC_Os05g41780.1, exon 1 of 1)
Chr9	19503	21168	+	356	Intergenic
Chr7	5870105	5870426	+	356	Intergenic
Chr8	24168401	24169186	+	356	exon (LOC_Os08g38160.1, exon 1 of 1)
Chr10	10893483	10894028	+	356	Intergenic
Chr4	9176169	9177304	+	356	promoter-TSS (LOC_Os04g16874.1)
Chr10	10876220	10876525	+	356	promoter-TSS (LOC_Os10g21300.1)
Chr2	14241116	14243325	+	355	TTS (LOC_Os02g24576.1)
Chr10	16078897	16079879	+	354	Intergenic
Chr12	20633886	20637884	+	353	TTS (LOC_Os12g34098.1)
Chr4	8194108	8194783	+	353	promoter-TSS (LOC_Os04g14600.1)
Chr12	23772478	23773241	+	352	exon (LOC_Os12g38700.1, exon 1 of 1)
Chr1	27983834	27984177	+	352	promoter-TSS (LOC_Os01g48790.2)
Chr7	11479605	11480151	+	352	exon (LOC_Os07g19400.1, exon 1 of 1)
Chr10	3932970	3933664	+	352	exon (LOC_Os10g07430.1, exon 1 of 2)
Chr12	9083453	9084322	+	352	TTS (LOC_Os12g15930.1)
Chr9	14666240	14666990	+	352	exon (LOC_Os09g24640.1, exon 1 of 1)
Chr8	17767836	17768414	+	352	exon (LOC_Os08g29020.1, exon 1 of 1)
Chr8	12194646	12195198	+	351	intron (LOC_Os08g20310.1, intron 1 of 1)
Chr8	27307053	27309323	+	351	TTS (LOC_Os08g43170.1)
Chr12	10698206	10698977	+	351	Intergenic
Chr10	10880802	10881644	+	350	TTS (LOC_Os10g21326.1)
Chr2	29049608	29050310	+	350	TTS (LOC_Os02g47540.1)
Chr12	12741861	12742425	+	350	Intergenic
Chr8	9264493	9264865	+	348	TTS (LOC_Os08g15272.1)
Chr11	17116079	17116698	+	348	TTS (LOC_Os11g29490.3)
Chr5	14089818	14090422	+	348	intron (LOC_Os05g24360.1, intron 1 of 2)
Chr11	16004435	16004742	+	348	exon (LOC_Os11g27799.1, exon 1 of 1)
Chr9	7180024	7180689	+	348	exon (LOC_Os09g12530.1, exon 1 of 1)
Chr6	8069236	8069937	+	347	exon (LOC_Os06g14420.1, exon 1 of 1)
Chr1	31408142	31408983	+	347	TTS (LOC_Os01g54600.1)
Chr3	32317649	32318050	+	347	TTS (LOC_Os03g56714.1)
Chr6	12524747	12525047	+	347	Intergenic
Chr1	31409237	31410641	+	347	intron (LOC_Os01g54600.1, intron 2 of 2)
Chr12	5648078	5648572	+	347	TTS (LOC_Os12g10600.1)
Chr11	14351249	14352057	+	347	Intergenic
Chr2	7221274	7223092	+	347	exon (LOC_Os02g13510.1, exon 1 of 2)
Chr6	5056380	5056821	+	347	intron (LOC_Os06g09910.2, intron 1 of 2)
Chr7	16622710	16623196	+	347	exon (LOC_Os07g28430.1, exon 1 of 3)
Chr10	22771002	22771895	+	346	Intergenic
Chr6	7221786	7222437	+	345	exon (LOC_Os06g13170.1, exon 2 of 9)
Chr10	567780	568294	+	345	intron (LOC_Os10g01880.1, intron 1 of 2)
Chr12	14282078	14282850	+	345	TTS (LOC_Os12g24900.1)
Chr2	13819244	13819856	+	344	Intergenic
Chr9	13845391	13846004	+	344	LOC_Os09g23320.1
Chr12	7958042	7958547	+	344	TTS (LOC_Os12g14000.1)
Chr7	27466066	27466846	+	343	Intergenic
Chr6	28485841	28486405	+	343	LOC_Os06g46960.1
Chr8	14475983	14476351	+	343	exon (LOC_Os08g23930.1, exon 1 of 10)
Chr4	3613245	3613599	+	343	exon (LOC_Os04g06850.1, exon 1 of 2)
Chr1	2296146	2297966	+	343	exon (LOC_Os01g04950.1, exon 4 of 4)
Chr10	10818537	10819489	+	343	promoter-TSS (LOC_Os10g21214.1)
Chr5	23993503	23994438	+	343	exon (LOC_Os05g40900.1, exon 1 of 3)
Chr4	28518239	28519027	+	343	exon (LOC_Os04g47960.1, exon 1 of 3)
Chr5	14035654	14036255	+	343	Intergenic
Chr7	22807734	22808792	+	343	exon (LOC_Os07g38030.1, exon 1 of 1)
Chr7	29024573	29025502	+	343	exon (LOC_Os07g48520.1, exon 1 of 3)
Chr2	741407	741851	+	343	LOC_Os02g02270.1
Chr5	26175620	26176527	+	342	exon (LOC_Os05g45030.1, exon 2 of 3)
Chr4	33030772	33031785	+	342	exon (LOC_Os04g55520.1, exon 1 of 1)
Chr2	14250410	14252427	+	342	Intergenic
Chr6	26433498	26434295	+	341	exon (LOC_Os06g43875.1, exon 1 of 1)
Chr4	9117091	9118796	+	341	exon (LOC_Os04g16742.1, exon 1 of 2)
Chr4	9116233	9116879	+	341	exon (LOC_Os04g16742.1, exon 2 of 2)
Chr9	13177439	13178032	+	340	exon (LOC_Os09g21760.1, exon 1 of 12)
Chr10	10846489	10853093	+	340	intron (LOC_Os10g21254.1, intron 2 of 2)
Chr9	15445834	15446350	+	340	exon (LOC_Os09g25760.1, exon 2 of 2)
Chr9	18955702	18955965	+	340	exon (LOC_Os09g31454.1, exon 2 of 3)
Chr12	15474950	15475339	+	340	exon (LOC_Os12g26480.1, exon 1 of 7)
Chr5	14094335	14094682	+	340	Intergenic
Chr9	18956262	18956643	+	340	exon (LOC_Os09g31454.1, exon 1 of 3)
Chr8	2594208	2594770	+	340	Intergenic
Chr10	8041917	8042656	+	339	promoter-TSS (LOC_Os10g15230.1)
Chr10	20451746	20469775	+	339	Intergenic
Chr10	20469982	20471198	+	339	intron (LOC_Os10g38216.1, intron 1 of 2)
Chr12	14516814	14517700	+	339	promoter-TSS (LOC_Os12g25240.1)
Chr5	27168631	27169172	+	339	exon (LOC_Os05g46954.1, exon 1 of 1)
Chr1	29011149	29011693	+	338	TTS (LOC_Os01g50510.1)
Chr4	9143087	9143359	+	338	promoter-TSS (LOC_Os04g16792.1)
Chr7	27977038	27978005	+	338	Intergenic
Chr9	11577	13251	+	337	Intergenic
Chr6	26387571	26388328	+	337	promoter-TSS (LOC_Os06g43820.1)
Chr3	34927242	34928053	+	337	promoter-TSS (LOC_Os03g61600.1)
Chr12	20638123	20641332	+	337	Intergenic
Chr7	1606096	1606374	+	337	promoter-TSS (LOC_Os07g03840.1)
Chr11	5815236	5815752	+	337	intron (LOC_Os11g10600.1, intron 3 of 3)
Chr2	10483280	10483852	+	336	exon (LOC_Os02g18064.1, exon 1 of 2)
Chr12	8792348	8792745	+	336	exon (LOC_Os12g15400.1, exon 1 of 2)
Chr3	16940609	16940950	+	336	promoter-TSS (LOC_Os03g29740.1)
Chr9	3446146	3446919	+	336	TTS (LOC_Os09g07100.1)
Chr5	24027741	24028118	+	336	exon (LOC_Os05g40990.1, exon 1 of 9)
Chr8	11820220	11820649	+	336	intron (LOC_Os08g19750.1, intron 1 of 7)
Chr7	6954855	6955696	+	336	exon (LOC_Os07g12330.1, exon 3 of 5)
Chr4	25566495	25567058	+	336	TTS (LOC_Os04g43210.1)
Chr6	23574032	23574408	+	335	promoter-TSS (LOC_Os06g39708.1)
Chr2	14274518	14275775	+	335	LOC_Os02g24614.1
Chr4	9115152	9115486	+	335	promoter-TSS (LOC_Os04g16738.1)
Chr5	405164	408658	+	335	exon (LOC_Os05g01675.1, exon 1 of 1)
Chr1	18677811	18678085	+	335	Intergenic
Chr2	6958257	6959253	+	334	exon (LOC_Os02g13100.1, exon 2 of 2)
Chr12	11927108	11928251	+	334	LOC_Os12g20420.1
Chr9	16852295	16852929	+	334	promoter-TSS (LOC_Os09g27690.6)
ChrSy	36963	37487	+	334	Intergenic
Chr1	26590132	26592411	+	334	promoter-TSS (LOC_Os01g46700.1)
Chr1	6710203	6710497	+	334	intron (LOC_Os01g12280.1, intron 1 of 2)
Chr3	13642752	13643082	+	334	Intergenic
Chr4	20680051	20680615	+	334	exon (LOC_Os04g34120.1, exon 1 of 1)
Chr7	129267	130008	+	334	exon (LOC_Os07g01230.1, exon 3 of 3)
Chr2	11876385	11876975	+	334	promoter-TSS (LOC_Os02g20150.1)
Chr5	22406422	22406810	+	334	promoter-TSS (LOC_Os05g38210.1)
Chr12	18565352	18565700	+	333	Intergenic
Chr2	10591764	10592413	+	333	TTS (LOC_Os02g18250.1)
Chr10	17651856	17652476	+	333	promoter-TSS (LOC_Os10g33500.1)
Chr4	25246288	25246703	+	332	exon (LOC_Os04g42670.1, exon 1 of 1)
Chr6	25007706	25008530	+	332	exon (LOC_Os06g41720.1, exon 1 of 2)
Chr3	9402797	9404316	+	332	exon (LOC_Os03g16910.1, exon 2 of 2)
Chr6	26385015	26385626	+	331	exon (LOC_Os06g43810.1, exon 1 of 1)
Chr3	20221558	20222191	+	331	intron (LOC_Os03g36520.1, intron 1 of 1)
Chr8	11837709	11838349	+	331	Intergenic
Chr10	4655639	4656157	+	331	exon (LOC_Os10g08570.1, exon 1 of 12)
Chr10	20471429	20473804	+	331	promoter-TSS (LOC_Os10g38229.1)
Chr2	5612239	5614100	+	331	exon (LOC_Os02g10660.1, exon 1 of 2)
Chr4	9165328	9170201	+	330	promoter-TSS (LOC_Os04g16854.1)
Chr1	33502821	33503403	+	329	promoter-TSS (LOC_Os01g57954.1)
Chr5	29907750	29907947	+	329	intron (LOC_Os05g52070.1, intron 2 of 16)
Chr10	10868864	10869683	+	329	TTS (LOC_Os10g21298.1)
Chr5	16178987	16179664	+	329	exon (LOC_Os05g27780.1, exon 1 of 1)
Chr2	14280784	14282906	+	328	promoter-TSS (LOC_Os02g24624.1)
Chr8	11542628	11543234	+	328	exon (LOC_Os08g19300.1, exon 1 of 2)
Chr2	31521098	31522198	+	328	exon (LOC_Os02g51450.1, exon 1 of 2)
Chr2	13787680	13788379	+	328	TTS (LOC_Os02g23829.1)
Chr4	23645996	23646652	+	327	Intergenic
Chr11	22771170	22771706	+	327	exon (LOC_Os11g38450.1, exon 2 of 5)
Chr3	34378236	34378790	+	327	exon (LOC_Os03g60460.1, exon 1 of 4)
Chr1	28012705	28013621	+	327	exon (LOC_Os01g48820.1, exon 1 of 1)
Chr3	13157000	13157351	+	326	exon (LOC_Os03g22780.1, exon 1 of 1)
Chr8	9279673	9280688	+	326	exon (LOC_Os08g15322.1, exon 1 of 1)
Chr9	5984	6474	+	326	promoter-TSS (LOC_Os09g01000.1)
Chr2	14276783	14278218	+	325	Intergenic
Chr4	25149247	25150067	+	325	promoter-TSS (LOC_Os04g42490.1)
Chr2	14243891	14244373	+	325	LOC_Os02g24576.1
Chr6	17993280	17993675	+	325	exon (LOC_Os06g30930.1, exon 1 of 2)
Chr5	23324256	23324925	+	324	LOC_Os05g39740.1
Chr12	1346330	1346747	+	324	exon (LOC_Os12g03450.1, exon 1 of 1)
Chr1	30582558	30583415	+	324	intron (LOC_Os01g53220.1, intron 1 of 1)
Chr1	1518341	1518674	+	324	exon (LOC_Os01g03690.1, exon 1 of 2)
Chr3	8019155	8019779	+	324	LOC_Os03g14750.1
Chr2	26797356	26797937	+	324	exon (LOC_Os02g44290.1, exon 1 of 3)
Chr2	25671824	25672770	+	324	exon (LOC_Os02g42670.1, exon 12 of 12)
Chr7	117705	118090	+	324	promoter-TSS (LOC_Os07g01200.2)
Chr8	12248287	12249197	+	324	exon (LOC_Os08g20400.1, exon 1 of 1)
Chr10	10912663	10914166	+	324	promoter-TSS (LOC_Os10g21406.1)
Chr12	1368942	1369300	+	324	exon (LOC_Os12g03480.1, exon 1 of 16)
Chr11	24018346	24019254	+	324	Intergenic
Chr5	19959461	19960291	+	324	intron (LOC_Os05g33840.1, intron 4 of 8)
Chr5	15778258	15778753	+	324	TTS (LOC_Os05g27120.1)
Chr3	2964700	2965162	+	324	TTS (LOC_Os03g05910.1)
Chr1	42160532	42161314	+	324	exon (LOC_Os01g72660.1, exon 1 of 1)
Chr3	36073153	36073666	+	323	exon (LOC_Os03g63850.1, exon 1 of 1)
Chr1	16030250	16030847	+	322	exon (LOC_Os01g28650.1, exon 1 of 1)
Chr3	2807876	2809468	+	322	exon (LOC_Os03g05620.1, exon 1 of 1)
Chr1	21955994	21956469	+	322	exon (LOC_Os01g39050.1, exon 1 of 5)
Chr9	30475	34988	+	321	Intergenic
Chr7	15534377	15534990	+	321	TTS (LOC_Os07g26850.1)
Chr5	12886706	12890325	+	320	promoter-TSS (LOC_Os05g22712.1)
Chr12	20472202	20473610	+	320	Intergenic
Chr5	12890545	12891817	+	320	LOC_Os05g22724.1
Chr3	34567272	34567966	+	319	exon (LOC_Os03g60840.1, exon 2 of 2)
Chr6	15696985	15697498	+	319	intron (LOC_Os06g27720.1, intron 6 of 6)
Chr4	24894306	24895337	+	319	exon (LOC_Os04g42030.1, exon 1 of 1)
Chr11	3633267	3633642	+	319	exon (LOC_Os11g07230.1, exon 1 of 5)
Chr12	24478703	24479191	+	318	intron (LOC_Os12g39650.1, intron 1 of 8)
Chr8	8339192	8339607	+	318	Intergenic
Chr3	33197724	33198092	+	318	exon (LOC_Os03g58260.1, exon 1 of 8)
Chr1	28798875	28799151	+	318	exon (LOC_Os01g50120.1, exon 1 of 6)
Chr6	2802976	2803289	+	318	promoter-TSS (LOC_Os06g06080.3)
Chr3	6564682	6565203	+	317	exon (LOC_Os03g12430.1, exon 1 of 1)
Chr9	514451	515032	+	317	TTS (LOC_Os09g01730.1)
Chr6	2238760	2239144	+	317	exon (LOC_Os06g05060.1, exon 1 of 4)
Chr4	10094022	10094832	+	317	exon (LOC_Os04g18244.1, exon 1 of 11)
Chr2	14265843	14268628	+	317	Intergenic
Chr4	22658462	22659007	+	316	intron (LOC_Os04g38070.1, intron 1 of 4)
Chr10	1301073	1301653	+	316	TTS (LOC_Os10g03090.1)
Chr3	13645071	13645488	+	316	Intergenic
Chr3	13644446	13644866	+	316	Intergenic
Chr1	31476786	31477437	+	316	exon (LOC_Os01g54700.1, exon 1 of 8)
Chr4	34694489	34695905	+	316	exon (LOC_Os04g58280.1, exon 3 of 3)
Chr12	12317628	12318331	+	316	exon (LOC_Os12g21870.1, exon 2 of 7)
Chr6	10213624	10214551	+	315	exon (LOC_Os06g17600.1, exon 1 of 2)
Chr2	15708568	15709116	+	315	exon (LOC_Os02g26740.1, exon 3 of 4)
Chr5	20178342	20178994	+	315	exon (LOC_Os05g34130.1, exon 1 of 1)
Chr6	28818173	28818905	+	315	exon (LOC_Os06g47590.1, exon 1 of 1)
Chr7	26756513	26757452	+	315	exon (LOC_Os07g44820.1, exon 1 of 9)
Chr12	16932385	16932907	+	315	exon (LOC_Os12g28640.1, exon 2 of 3)
Chr12	18932898	18933404	+	315	exon (LOC_Os12g31480.1, exon 1 of 8)
Chr1	33509380	33509981	+	315	TTS (LOC_Os01g57960.1)
Chr4	9143588	9149101	+	315	promoter-TSS (LOC_Os04g16798.1)
Chr7	4091638	4092091	+	315	exon (LOC_Os07g08070.1, exon 1 of 4)
Chr5	23335815	23336513	+	315	Intergenic
Chr1	38154175	38154595	+	315	intron (LOC_Os01g65720.1, intron 1 of 2)
Chr8	27180173	27180608	+	315	LOC_Os08g43000.1
Chr5	24209613	24210310	+	315	promoter-TSS (LOC_Os05g41320.1)
Chr3	10651188	10652098	+	315	exon (LOC_Os03g19020.1, exon 1 of 3)
Chr1	115488	116148	+	314	TTS (LOC_Os01g01240.1)
Chr8	25450970	25451445	+	314	exon (LOC_Os08g40240.1, exon 1 of 1)
Chr1	25226894	25227302	+	314	exon (LOC_Os01g44040.1, exon 1 of 15)
Chr12	5640735	5641069	+	314	Intergenic
Chr8	9281905	9282240	+	314	TTS (LOC_Os08g15280.1)
Chr8	10410129	10410448	+	314	exon (LOC_Os08g17000.1, exon 1 of 3)
Chr10	8340197	8340704	+	314	TTS (LOC_Os10g16750.1)
Chr3	14033546	14034088	+	313	intron (LOC_Os03g24640.1, intron 1 of 5)
Chr7	23450737	23451087	+	313	Intergenic
Chr6	23581887	23582287	+	313	TTS (LOC_Os06g39738.1)
Chr9	3105033	3105570	+	312	intron (LOC_Os09g06530.1, intron 1 of 3)
Chr4	9091199	9092485	+	312	promoter-TSS (LOC_Os04g16712.1)
Chr3	10016523	10017183	+	312	exon (LOC_Os03g17990.1, exon 1 of 2)
Chr9	3104170	3104802	+	312	intron (LOC_Os09g06530.1, intron 2 of 3)
Chr10	9537802	9538401	+	312	Intergenic
Chr4	216309	217082	+	312	exon (LOC_Os04g01280.1, exon 1 of 4)
Chr12	5653543	5653850	+	311	intron (LOC_Os12g10604.1, intron 5 of 6)
Chr10	20474018	20477951	+	310	exon (LOC_Os10g38234.1, exon 1 of 1)
Chr10	187472	188499	+	310	exon (LOC_Os10g01290.1, exon 1 of 1)
Chr6	29128325	29128882	+	310	Intergenic
Chr3	1882266	1884050	+	309	exon (LOC_Os03g04120.1, exon 2 of 2)
Chr5	15462120	15462683	+	309	exon (LOC_Os05g26610.1, exon 1 of 1)
Chr1	40871338	40871847	+	309	exon (LOC_Os01g70580.1, exon 1 of 6)
Chr9	4725993	4732419	+	309	exon (LOC_Os09g08910.1, exon 1 of 1)
Chr5	21512610	21513135	+	309	TTS (LOC_Os05g36320.1)
Chr1	41982173	41984408	+	309	exon (LOC_Os01g72380.1, exon 1 of 1)
Chr3	7816727	7817372	+	309	exon (LOC_Os03g14370.1, exon 3 of 3)
Chr11	12725451	12726077	+	309	TTS (LOC_Os11g22180.1)
Chr7	11134986	11135445	+	309	intron (LOC_Os07g18810.1, intron 1 of 4)
Chr11	21593130	21593647	+	309	intron (LOC_Os11g36580.1, intron 1 of 3)
Chr7	23198439	23198952	+	309	intron (LOC_Os07g38620.1, intron 1 of 10)
Chr2	14256340	14257115	+	309	Intergenic
Chr2	32273828	32274327	+	308	exon (LOC_Os02g52770.1, exon 1 of 2)
Chr2	30381421	30383367	+	308	exon (LOC_Os02g49700.1, exon 3 of 4)
Chr3	2627304	2628422	+	308	exon (LOC_Os03g05360.1, exon 12 of 16)
Chr2	25480867	25481337	+	308	exon (LOC_Os02g42360.1, exon 2 of 2)
Chr4	9199121	9200752	+	307	promoter-TSS (LOC_Os04g16886.1)
Chr5	24494914	24495412	+	307	Intergenic
Chr3	32147204	32147459	+	306	TTS (LOC_Os03g56380.1)
Chr12	19158196	19158971	+	306	exon (LOC_Os12g31840.1, exon 1 of 3)
Chr1	41866216	41866527	+	306	exon (LOC_Os01g72200.1, exon 1 of 5)
Chr5	8344525	8344903	+	306	Intergenic
Chr7	3957232	3957607	+	306	TTS (LOC_Os07g07900.1)
Chr3	9161566	9161983	+	306	Intergenic
Chr8	26696816	26697286	+	306	exon (LOC_Os08g42290.1, exon 1 of 5)
Chr9	21838	22327	+	306	Intergenic
Chr5	8496823	8497232	+	306	Intergenic
Chr4	24877508	24878038	+	306	TTS (LOC_Os04g42000.1)
Chr3	18647863	18648523	+	306	promoter-TSS (LOC_Os03g32590.1)
Chr2	11970608	11970944	+	306	intron (LOC_Os02g20330.1, intron 2 of 12)
Chr8	5735207	5735631	+	305	exon (LOC_Os08g09930.1, exon 1 of 2)
Chr10	10814924	10815637	+	305	TTS (LOC_Os10g21198.1)
Chr12	5631796	5632013	+	305	Intergenic
Chr5	16107832	16108215	+	304	exon (LOC_Os05g27660.1, exon 1 of 4)
Chr12	2950960	2951578	+	303	exon (LOC_Os12g06220.1, exon 1 of 1)
Chr6	23590838	23592174	+	303	TTS (LOC_Os06g39740.1)
Chr4	9186116	9189989	+	303	exon (LOC_Os04g16820.1, exon 1 of 1)
Chr8	26658497	26658835	+	303	exon (LOC_Os08g42210.1, exon 1 of 8)
Chr9	13899	14413	+	303	Intergenic
Chr2	19021672	19022350	+	302	intron (LOC_Os02g32200.1, intron 1 of 1)
Chr10	22447237	22448505	+	302	promoter-TSS (LOC_Os10g41689.1)
Chr2	3466045	3466373	+	302	exon (LOC_Os02g06880.1, exon 1 of 2)
Chr9	14507901	14510577	+	302	TTS (LOC_Os09g24416.1)
Chr8	28291499	28292402	+	302	exon (LOC_Os08g45060.1, exon 1 of 1)
Chr9	14631	19150	+	302	Intergenic
Chr10	9700675	9701115	+	302	exon (LOC_Os10g19050.1, exon 3 of 4)
Chr12	15284500	15284853	+	302	exon (LOC_Os12g26220.1, exon 1 of 1)
Chr4	24691291	24692153	+	302	TTS (LOC_Os04g41640.1)
Chr2	29501552	29502468	+	301	TTS (LOC_Os02g48190.1)
Chr3	12367023	12367491	+	301	exon (LOC_Os03g21664.1, exon 1 of 1)
Chr2	16795760	16796075	+	301	Intergenic
Chr8	19212120	19212731	+	301	LOC_Os08g31100.1
Chr10	7358839	7359720	+	301	intron (LOC_Os10g13590.1, intron 1 of 1)
Chr1	27449997	27450955	+	301	intron (LOC_Os01g47970.1, intron 1 of 1)
Chr6	16481180	16481720	+	300	exon (LOC_Os06g28880.2, exon 1 of 9)
Chr5	9846926	9847532	+	300	Intergenic
Chr3	7430721	7431370	+	300	exon (LOC_Os03g13720.1, exon 1 of 1)
Chr2	31971754	31972235	+	300	Intergenic
Chr11	27238408	27238804	+	300	promoter-TSS (LOC_Os11g44980.1)
Chr1	28381760	28382275	+	299	promoter-TSS (LOC_Os01g49370.1)
Chr10	10811309	10813160	+	299	intron (LOC_Os10g21196.1, intron 1 of 1)
Chr11	26874672	26875027	+	299	promoter-TSS (LOC_Os11g44415.1)
Chr1	28381105	28381522	+	299	exon (LOC_Os01g49370.1, exon 1 of 1)
Chr9	14632494	14632823	+	299	intron (LOC_Os09g24570.1, intron 1 of 9)
Chr10	366475	366785	+	298	exon (LOC_Os10g01550.1, exon 1 of 7)
Chr1	39125033	39125473	+	298	Intergenic
Chr4	9157262	9158121	+	298	promoter-TSS (LOC_Os04g16832.1)
Chr10	10884086	10884739	+	298	TTS (LOC_Os10g21342.1)
Chr11	16695533	16696051	+	298	TTS (LOC_Os11g28820.1)
Chr5	19902244	19902952	+	298	TTS (LOC_Os05g33780.1)
Chr4	9180376	9181132	+	298	TTS (LOC_Os04g16878.1)
Chr9	14696987	14698874	+	298	exon (LOC_Os09g24700.1, exon 2 of 5)
Chr10	14534681	14535725	+	298	intron (LOC_Os10g28020.3, intron 1 of 17)
Chr3	66443	67095	+	297	TTS (LOC_Os03g01090.1)
Chr7	24244057	24244403	+	297	promoter-TSS (LOC_Os07g40450.1)
Chr2	22728122	22728890	+	297	intron (LOC_Os02g37654.1, intron 1 of 1)
Chr3	2966029	2967077	+	297	promoter-TSS (LOC_Os03g05930.1)
Chr1	29282395	29282899	+	297	exon (LOC_Os01g50960.1, exon 1 of 3)
Chr8	4712528	4712907	+	297	TTS (LOC_Os08g08230.1)
Chr11	27107931	27108443	+	297	exon (LOC_Os11g44790.1, exon 6 of 6)
Chr1	31349744	31350238	+	297	exon (LOC_Os01g54510.1, exon 1 of 6)
Chr12	17950594	17950939	+	297	Intergenic
Chr2	7237901	7238270	+	297	Intergenic
Chr12	22312466	22312746	+	297	Intergenic
Chr2	1151855	1152140	+	297	TTS (LOC_Os02g02930.1)
Chr4	29893809	29894311	+	297	TTS (LOC_Os04g50120.1)
Chr3	32090827	32091215	+	297	exon (LOC_Os03g56290.1, exon 1 of 1)
Chr1	31065220	31065792	+	296	exon (LOC_Os01g54010.1, exon 1 of 12)
Chr1	39979445	39980244	+	296	Intergenic
Chr12	20469871	20470178	+	296	intron (LOC_Os12g33950.1, intron 1 of 1)
Chr4	8857242	8857720	+	296	Intergenic
Chr8	548522	549442	+	295	exon (LOC_Os08g01890.1, exon 1 of 2)
Chr10	10820641	10820889	+	295	TTS (LOC_Os10g21216.1)
Chr4	11456642	11457148	+	295	promoter-TSS (LOC_Os04g20490.1)
Chr9	5538719	5539081	+	295	TTS (LOC_Os09g10180.1)
Chr4	24076957	24077496	+	295	TTS (LOC_Os04g40550.1)
Chr1	33510234	33514253	+	295	Intergenic
Chr8	6711517	6712020	+	295	Intergenic
Chr5	16863389	16863942	+	295	promoter-TSS (LOC_Os05g28750.1)
Chr9	6698	11223	+	295	exon (LOC_Os09g01000.1, exon 1 of 1)
Chr5	18970215	18970702	+	294	exon (LOC_Os05g32474.1, exon 1 of 1)
Chr11	27263502	27263953	+	294	exon (LOC_Os11g45050.1, exon 1 of 1)
Chr9	12216455	12218134	+	294	exon (LOC_Os09g20350.1, exon 1 of 1)
Chr6	22250667	22251145	+	294	exon (LOC_Os06g37560.1, exon 15 of 16)
Chr3	8576387	8577253	+	294	exon (LOC_Os03g15570.1, exon 1 of 9)
Chr1	24387059	24387652	+	293	promoter-TSS (LOC_Os01g42850.1)
Chr3	8951554	8952122	+	293	exon (LOC_Os03g16230.1, exon 1 of 4)
Chr6	26499490	26499997	+	293	promoter-TSS (LOC_Os06g44000.1)
Chr12	25709052	25709552	+	293	Intergenic
Chr12	5625875	5626364	+	293	Intergenic
Chr12	7979221	7980254	+	293	exon (LOC_Os12g14059.1, exon 1 of 5)
Chr10	94953	97340	+	293	exon (LOC_Os10g01100.1, exon 1 of 1)
Chr2	30474120	30475426	+	293	TTS (LOC_Os02g49870.1)
Chr7	21310836	21311298	+	293	exon (LOC_Os07g35600.1, exon 1 of 3)
Chr3	19947379	19947929	+	293	exon (LOC_Os03g35950.1, exon 1 of 2)
Chr5	537860	539240	+	293	exon (LOC_Os05g01940.1, exon 1 of 1)
Chr1	1112176	1112948	+	293	exon (LOC_Os01g02970.1, exon 2 of 2)
Chr12	5638406	5638667	+	293	Intergenic
Chr4	29621013	29621556	+	293	intron (LOC_Os04g49670.1, intron 1 of 1)
Chr9	7663310	7663800	+	293	exon (LOC_Os09g13290.1, exon 1 of 1)
Chr4	19270317	19270969	+	293	exon (LOC_Os04g32110.1, exon 3 of 3)
Chr10	21612242	21613326	+	292	exon (LOC_Os10g40324.1, exon 12 of 12)
Chr1	39634268	39635340	+	292	promoter-TSS (LOC_Os01g68160.1)
Chr6	23567585	23568662	+	292	exon (LOC_Os06g39700.1, exon 3 of 3)
Chr10	10803510	10804757	+	292	Intergenic
Chr6	11635363	11635891	+	292	Intergenic
Chr10	19779400	19779887	+	290	exon (LOC_Os10g36924.1, exon 2 of 3)
Chr7	10208444	10208866	+	290	exon (LOC_Os07g17280.1, exon 1 of 4)
Chr10	10914412	10917634	+	290	Intergenic
Chr10	10813382	10814250	+	290	promoter-TSS (LOC_Os10g21198.1)
Chr5	21479335	21479773	+	289	intron (LOC_Os05g36230.1, intron 1 of 5)
Chr8	17817046	17817578	+	289	intron (LOC_Os08g29100.1, intron 1 of 1)
Chr10	10814464	10814706	+	289	TTS (LOC_Os10g21198.1)
Chr6	20042268	20042642	+	289	exon (LOC_Os06g34440.1, exon 1 of 4)
Chr11	7869373	7869972	+	289	exon (LOC_Os11g14130.1, exon 1 of 2)
Chr4	9265097	9265387	+	289	exon (LOC_Os04g16940.1, exon 1 of 5)
Chr2	25626899	25627511	+	289	exon (LOC_Os02g42600.1, exon 1 of 17)
Chr1	5671013	5671459	+	289	exon (LOC_Os01g10610.1, exon 1 of 2)
Chr1	8796862	8797286	+	289	intron (LOC_Os01g15640.1, intron 1 of 4)
Chr3	4228203	4228488	+	289	exon (LOC_Os03g08300.1, exon 1 of 17)
Chr6	27417798	27418073	+	289	TTS (LOC_Os06g45350.1)
Chr12	358794	359298	+	289	exon (LOC_Os12g01590.1, exon 1 of 4)
Chr9	13891786	13892191	+	289	intron (LOC_Os09g23380.1, intron 1 of 12)
Chr11	25771851	25772471	+	289	exon (LOC_Os11g42790.1, exon 1 of 13)
Chr7	26295758	26296202	+	289	exon (LOC_Os07g43980.1, exon 1 of 6)
Chr3	34105477	34106000	+	289	exon (LOC_Os03g59930.1, exon 1 of 1)
Chr2	1387915	1388415	+	289	exon (LOC_Os02g03410.1, exon 1 of 12)
Chr1	3609662	3610003	+	289	promoter-TSS (LOC_Os01g07540.1)
Chr1	42240841	42241178	+	289	TTS (LOC_Os01g72810.1)
Chr1	9249167	9249543	+	288	exon (LOC_Os01g16310.1, exon 3 of 7)
Chr11	12693165	12693711	+	288	intron (LOC_Os11g22120.1, intron 1 of 1)
Chr8	9265774	9266650	+	288	promoter-TSS (LOC_Os08g15278.1)
Chr4	19269336	19270080	+	288	intron (LOC_Os04g32110.1, intron 1 of 2)
Chr9	22541	27069	+	288	Intergenic
Chr3	29302998	29303441	+	288	Intergenic
Chr4	9090003	9090999	+	287	TTS (LOC_Os04g16712.1)
Chr2	30282444	30283066	+	287	exon (LOC_Os02g49550.1, exon 1 of 1)
Chr8	8632208	8632622	+	287	exon (LOC_Os08g14390.1, exon 2 of 5)
Chr12	10556426	10557062	+	287	exon (LOC_Os12g18300.1, exon 1 of 4)
Chr7	27976223	27976571	+	287	Intergenic
Chr1	14153036	14153534	+	286	TTS (LOC_Os01g25080.1)
Chr5	21963942	21965963	+	286	exon (LOC_Os05g37520.1, exon 1 of 2)
Chr1	27433123	27433972	+	286	Intergenic
Chr1	27732529	27732883	+	286	promoter-TSS (LOC_Os01g48390.1)
Chr9	17216641	17216870	+	286	Intergenic
Chr9	4677605	4679775	+	286	Intergenic
Chr9	29759	30275	+	286	Intergenic
Chr5	1580154	1580793	+	286	intron (LOC_Os05g03650.1, intron 4 of 4)
Chr7	21162941	21163916	+	286	exon (LOC_Os07g35380.1, exon 1 of 8)
Chr7	29663349	29663805	+	286	exon (LOC_Os07g49530.1, exon 1 of 5)
Chr2	27908239	27909232	+	286	TTS (LOC_Os02g45820.1)
Chr2	14258014	14258287	+	286	Intergenic
Chr11	10504221	10504893	+	286	Intergenic
Chr6	7011879	7012343	+	286	Intergenic
Chr9	4723452	4725556	+	285	LOC_Os09g08910.1
Chr2	27659105	27660056	+	285	exon (LOC_Os02g45460.1, exon 1 of 2)
Chr3	27395045	27395672	+	285	exon (LOC_Os03g48150.1, exon 3 of 3)
Chr8	24583145	24583582	+	285	exon (LOC_Os08g38890.1, exon 1 of 2)
Chr3	35999800	36000028	+	285	Intergenic
Chr3	4372383	4373423	+	285	exon (LOC_Os03g08500.1, exon 1 of 1)
Chr8	25869445	25870193	+	285	TTS (LOC_Os08g40900.1)
Chr3	9307548	9308096	+	285	exon (LOC_Os03g16790.1, exon 1 of 11)
Chr12	220753	221349	+	285	exon (LOC_Os12g01360.1, exon 1 of 3)
Chr9	13580259	13580740	+	285	exon (LOC_Os09g22510.1, exon 1 of 1)
Chr3	10591705	10592197	+	285	exon (LOC_Os03g18900.1, exon 1 of 1)
Chr6	11740569	11740969	+	283	exon (LOC_Os06g20430.1, exon 1 of 6)
Chr1	3430516	3431139	+	283	TTS (LOC_Os01g07270.1)
Chr10	10823445	10823930	+	283	LOC_Os10g21218.1
Chr2	3327860	3328330	+	283	TTS (LOC_Os02g06610.1)
Chr6	7018020	7018837	+	282	Intergenic
Chr10	10839048	10841215	+	282	TTS (LOC_Os10g21230.1)
Chr6	16702866	16703268	+	282	TTS (LOC_Os06g29260.1)
Chr12	20531627	20537987	+	281	TTS (LOC_Os12g34014.1)
ChrSy	370503	370881	+	281	ChrSy.fgenesh.mRNA.52
Chr5	12978541	12978945	+	281	promoter-TSS (LOC_Os05g22860.1)
Chr12	20548600	20549097	+	281	TTS (LOC_Os12g34045.1)
Chr8	9267389	9269352	+	281	TTS (LOC_Os08g15292.1)
Chr4	33118424	33119571	+	281	exon (LOC_Os04g55640.1, exon 1 of 1)
Chr12	20540506	20548364	+	281	promoter-TSS (LOC_Os12g34022.1)
Chr12	20538329	20540304	+	281	promoter-TSS (LOC_Os12g34016.1)
Chr4	14747071	14747386	+	280	exon (LOC_Os04g25454.1, exon 14 of 14)
Chr7	25597358	25597744	+	280	Intergenic
Chr9	14392407	14392901	+	280	exon (LOC_Os09g24240.1, exon 1 of 1)
Chr2	34299483	34299804	+	280	TTS (LOC_Os02g56020.1)
Chr8	9269582	9271331	+	280	promoter-TSS (LOC_Os08g15292.1)
Chr2	27027041	27027628	+	280	exon (LOC_Os02g44599.1, exon 1 of 4)
Chr1	39465860	39466674	+	280	promoter-TSS (LOC_Os01g67910.1)
Chr1	41892745	41893337	+	280	exon (LOC_Os01g72250.1, exon 1 of 6)
Chr9	6184906	6185595	+	280	exon (LOC_Os09g11160.1, exon 2 of 2)
Chr4	22951101	22951888	+	280	exon (LOC_Os04g38630.1, exon 1 of 2)
Chr1	8334518	8334909	+	280	TTS (LOC_Os01g14860.1)
Chr6	4264739	4265164	+	280	TTS (LOC_Os06g08560.1)
Chr6	3961220	3961507	+	280	TTS (LOC_Os06g08170.1)
Chr10	18246987	18247362	+	280	exon (LOC_Os10g34200.1, exon 1 of 3)
Chr7	26417043	26417379	+	280	exon (LOC_Os07g44210.1, exon 1 of 24)
Chr9	20377504	20378156	+	280	exon (LOC_Os09g34980.1, exon 1 of 1)
Chr3	31725175	31725768	+	280	TTS (LOC_Os03g55730.1)
Chr1	12290054	12290547	+	280	Intergenic
Chr2	31314418	31314709	+	280	LOC_Os02g51180.1
Chr11	4140044	4140480	+	280	exon (LOC_Os11g07970.1, exon 1 of 9)
Chr1	33713473	33713945	+	280	promoter-TSS (LOC_Os01g58350.1)
Chr1	29368631	29369240	+	280	TTS (LOC_Os01g51120.1)
Chr11	107618	108193	+	280	exon (LOC_Os11g01180.1, exon 1 of 1)
Chr1	4528290	4528980	+	280	exon (LOC_Os01g09010.1, exon 1 of 2)
Chr8	25803524	25803960	+	280	exon (LOC_Os08g40790.1, exon 1 of 15)
Chr2	14260808	14261310	+	280	Intergenic
Chr1	17520935	17521279	+	279	intron (LOC_Os01g32000.1, intron 1 of 1)
Chr12	20485409	20486592	+	279	Intergenic
Chr10	10880070	10880599	+	279	promoter-TSS (LOC_Os10g21326.1)
Chr3	25389709	25390321	+	279	TTS (LOC_Os03g44974.1)
Chr3	346609	346983	+	279	exon (LOC_Os03g01540.1, exon 1 of 5)
ChrSy	446435	447151	+	279	TTS (ChrSy.fgenesh.mRNA.68)
Chr10	2756557	2757484	+	279	Intergenic
Chr12	25045613	25046292	+	279	exon (LOC_Os12g40480.1, exon 2 of 4)
Chr4	8334631	8335213	+	278	Intergenic
Chr12	8039424	8040128	+	278	exon (LOC_Os12g14160.1, exon 1 of 1)
Chr11	21679709	21680438	+	278	intron (LOC_Os11g36719.1, intron 1 of 2)
Chr8	9521418	9521988	+	278	TTS (LOC_Os08g15680.1)
Chr12	20463712	20464728	+	278	TTS (LOC_Os12g33946.1)
Chr4	19101035	19101547	+	278	Intergenic
Chr3	36107300	36109302	+	278	exon (LOC_Os03g63910.1, exon 1 of 3)
Chr2	10894320	10895032	+	278	Intergenic
Chr9	15449569	15450100	+	278	TTS (LOC_Os09g25784.1)
Chr8	3903110	3903472	+	277	Intergenic
Chr4	7139733	7140353	+	277	Intergenic
Chr9	4802393	4802752	+	277	TTS (LOC_Os09g09010.1)
Chr4	9110369	9114857	+	277	exon (LOC_Os04g16736.1, exon 1 of 3)
Chr11	6114066	6114329	+	277	TTS (LOC_Os11g11070.1)
Chr1	6940410	6940915	+	277	exon (LOC_Os01g12610.1, exon 1 of 1)
Chr6	10469678	10471061	+	277	exon (LOC_Os06g18000.1, exon 1 of 1)
Chr2	14244866	14245574	+	277	Intergenic
Chr7	23540743	23541882	+	277	exon (LOC_Os07g39310.1, exon 2 of 4)
Chr4	14231871	14232498	+	277	Intergenic
Chr6	22901782	22902518	+	277	TTS (LOC_Os06g38603.1)
Chr2	26379988	26381384	+	276	exon (LOC_Os02g43700.1, exon 1 of 1)
Chr9	20389967	20390336	+	276	exon (LOC_Os09g35000.1, exon 1 of 8)
Chr1	30344394	30345571	+	276	exon (LOC_Os01g52750.1, exon 9 of 10)
Chr3	25639482	25642097	+	275	exon (LOC_Os03g45420.1, exon 2 of 2)
Chr7	24833402	24833947	+	275	TTS (LOC_Os07g41439.1)
Chr10	7914038	7914852	+	275	Intergenic
Chr9	22853323	22854331	+	274	exon (LOC_Os09g39860.1, exon 1 of 1)
Chr4	26322274	26323348	+	274	Intergenic
Chr5	19697003	19698184	+	274	promoter-TSS (LOC_Os05g33530.1)
Chr1	32395956	32396253	+	274	TTS (LOC_Os01g56250.1)
Chr10	20805537	20806335	+	273	exon (LOC_Os10g39030.1, exon 1 of 4)
Chr11	27793847	27794662	+	273	exon (LOC_Os11g45930.1, exon 1 of 2)
Chr4	9330863	9331208	+	273	Intergenic
Chr10	20804430	20805294	+	273	intron (LOC_Os10g39030.1, intron 1 of 3)
Chr2	20235555	20235888	+	273	TTS (LOC_Os02g33944.1)
Chr1	33558619	33559395	+	272	LOC_Os01g58022.1
Chr3	32028255	32029829	+	272	exon (LOC_Os03g56220.1, exon 1 of 1)
Chr9	13434801	13435463	+	272	intron (LOC_Os09g22210.1, intron 1 of 1)
Chr6	2508696	2508961	+	272	intron (LOC_Os06g05530.3, intron 1 of 4)
Chr9	2446588	2447172	+	272	exon (LOC_Os09g04590.1, exon 1 of 1)
Chr3	27448916	27449250	+	271	promoter-TSS (LOC_Os03g48225.1)
Chr2	14262119	14265227	+	271	promoter-TSS (LOC_Os02g24596.1)
Chr9	20552464	20553020	+	271	exon (LOC_Os09g35730.1, exon 1 of 5)
Chr4	453691	454098	+	271	exon (LOC_Os04g01674.1, exon 1 of 2)
Chr12	700742	701778	+	271	exon (LOC_Os12g02250.1, exon 2 of 3)
Chr1	22948157	22948645	+	271	exon (LOC_Os01g40620.1, exon 1 of 10)
Chr2	32089700	32090109	+	271	exon (LOC_Os02g52430.1, exon 1 of 2)
Chr2	35122471	35123356	+	271	promoter-TSS (LOC_Os02g57330.1)
Chr10	11576096	11576472	+	271	exon (LOC_Os10g22370.1, exon 1 of 5)
Chr4	29119211	29119647	+	271	exon (LOC_Os04g48820.1, exon 1 of 8)
Chr5	27897369	27900530	+	271	promoter-TSS (LOC_Os05g48690.1)
Chr5	24130332	24130927	+	271	exon (LOC_Os05g41200.1, exon 2 of 2)
Chr9	3028836	3029514	+	271	intron (LOC_Os09g06430.1, intron 1 of 1)
Chr4	21757862	21758572	+	271	exon (LOC_Os04g35700.1, exon 1 of 11)
Chr10	23074656	23075192	+	271	TTS (LOC_Os10g42780.1)
Chr12	18312812	18313124	+	271	exon (LOC_Os12g30510.1, exon 1 of 4)
Chr5	21519319	21519790	+	271	exon (LOC_Os05g36350.1, exon 1 of 1)
Chr2	27670319	27671366	+	271	exon (LOC_Os02g45490.1, exon 1 of 2)
Chr4	27111325	27111775	+	271	exon (LOC_Os04g45800.1, exon 1 of 9)
Chr5	1132016	1132431	+	271	exon (LOC_Os05g03000.1, exon 1 of 14)
Chr11	6147854	6148397	+	271	exon (LOC_Os11g11110.1, exon 1 of 2)
Chr6	17450100	17450524	+	271	Intergenic
Chr1	29846052	29846592	+	271	exon (LOC_Os01g51920.1, exon 1 of 7)
Chr5	26094837	26095554	+	271	TTS (LOC_Os05g44910.1)
Chr10	8000726	8001221	+	271	exon (LOC_Os10g15300.1, exon 1 of 1)
Chr11	5394917	5395138	+	271	Intergenic
Chr3	30851612	30852167	+	271	intron (LOC_Os03g53800.2, intron 1 of 9)
Chr1	26708801	26709740	+	271	exon (LOC_Os01g46820.1, exon 2 of 2)
Chr8	13738981	13739635	+	271	TTS (LOC_Os08g22840.1)
Chr6	7230184	7230571	+	271	exon (LOC_Os06g13190.1, exon 1 of 1)
Chr2	17781063	17781449	+	271	exon (LOC_Os02g29890.1, exon 1 of 2)
Chr6	28996687	28997250	+	271	exon (LOC_Os06g47950.1, exon 1 of 1)
Chr1	5760498	5760912	+	271	promoter-TSS (LOC_Os01g10780.1)
Chr12	20650104	20668931	+	271	TTS (LOC_Os12g34108.1)
Chr6	15965139	15965435	+	271	TTS (LOC_Os06g28110.1)
Chr2	8702894	8703240	+	271	promoter-TSS (LOC_Os02g15520.1)
Chr1	35892222	35892630	+	270	promoter-TSS (LOC_Os01g62010.1)
Chr6	10926745	10927586	+	270	TTS (LOC_Os06g19200.1)
Chr10	193312	194011	+	270	TTS (LOC_Os10g01310.1)
Chr4	16201518	16201946	+	270	exon (LOC_Os04g27410.1, exon 1 of 3)
Chr12	11410667	11411041	+	270	LOC_Os12g19580.1
Chr4	12545857	12546550	+	270	promoter-TSS (LOC_Os04g22130.1)
Chr11	13227715	13228106	+	270	TTS (LOC_Os11g23000.1)
Chr7	1771107	1772155	+	270	exon (LOC_Os07g04150.1, exon 2 of 2)
Chr8	25441256	25441643	+	270	TTS (LOC_Os08g40200.1)
Chr8	13786400	13786940	+	270	intron (LOC_Os08g22930.1, intron 1 of 1)
Chr10	21060728	21061310	+	270	exon (LOC_Os10g39460.1, exon 1 of 3)
Chr4	27625231	27625473	+	270	Intergenic
Chr1	7917412	7917829	+	269	Intergenic
Chr9	11950201	11950708	+	269	TTS (LOC_Os09g19960.1)
Chr12	16852572	16853250	+	269	promoter-TSS (LOC_Os12g28520.1)
Chr1	14769328	14769731	+	269	TTS (LOC_Os01g26060.1)
Chr2	14249678	14250151	+	269	Intergenic
Chr4	12379107	12379683	+	269	exon (LOC_Os04g21840.1, exon 1 of 1)
Chr7	22454288	22454814	+	269	TTS (LOC_Os07g37500.1)
Chr6	29342229	29343681	+	269	exon (LOC_Os06g48500.1, exon 2 of 2)
Chr10	22675271	22675642	+	269	exon (LOC_Os10g42150.1, exon 3 of 4)
Chr12	103360	103983	+	269	exon (LOC_Os12g01180.1, exon 1 of 3)
Chr5	16151563	16151966	+	267	exon (LOC_Os05g27730.1, exon 4 of 5)
Chr5	16150291	16151354	+	267	exon (LOC_Os05g27730.1, exon 2 of 5)
Chr4	32481217	32481771	+	266	intron (LOC_Os04g54630.1, intron 1 of 1)
Chr1	14744967	14745358	+	266	exon (LOC_Os01g26000.1, exon 10 of 13)
Chr1	14251774	14252358	+	266	promoter-TSS (LOC_Os01g25240.1)
Chr1	13344857	13345923	+	266	exon (LOC_Os01g23710.1, exon 2 of 3)
Chr4	31389673	31389995	+	266	exon (LOC_Os04g52710.1, exon 1 of 8)
Chr4	25706865	25707469	+	266	exon (LOC_Os04g43430.1, exon 1 of 4)
Chr1	33571642	33571981	+	266	TTS (LOC_Os01g58038.1)
Chr3	5422319	5423898	+	266	exon (LOC_Os03g10620.1, exon 2 of 3)
Chr12	5637777	5638027	+	266	Intergenic
Chr6	6487963	6488328	+	266	exon (LOC_Os06g12120.1, exon 1 of 11)
Chr9	16343205	16344261	+	266	promoter-TSS (LOC_Os09g26890.1)
Chr3	5155142	5155931	+	266	promoter-TSS (LOC_Os03g10160.1)
Chr4	11831512	11832118	+	265	TTS (LOC_Os04g21050.1)
Chr3	359240	359674	+	265	exon (LOC_Os03g01570.1, exon 1 of 4)
Chr7	13122363	13123072	+	265	TTS (LOC_Os07g23290.1)
Chr10	22284626	22285490	+	265	exon (LOC_Os10g41460.1, exon 1 of 1)
Chr1	36771046	36771839	+	265	exon (LOC_Os01g63470.1, exon 1 of 1)
Chr1	39824971	39825388	+	265	exon (LOC_Os01g68545.1, exon 2 of 2)
Chr4	19102155	19102878	+	264	Intergenic
Chr3	19573745	19574231	+	264	Intergenic
Chr1	22605373	22606701	+	264	exon (LOC_Os01g40070.1, exon 1 of 1)
Chr9	22804962	22805980	+	264	TTS (LOC_Os09g39770.1)
Chr9	22806223	22807000	+	264	exon (LOC_Os09g39760.1, exon 1 of 1)
Chr1	22604710	22605144	+	264	exon (LOC_Os01g40070.1, exon 1 of 1)
Chr11	20143169	20143502	+	263	exon (LOC_Os11g34364.1, exon 1 of 7)
Chr2	28917777	28918107	+	263	exon (LOC_Os02g47360.1, exon 1 of 2)
Chr1	7129243	7129632	+	263	promoter-TSS (LOC_Os01g12870.1)
Chr3	11599919	11600460	+	263	exon (LOC_Os03g20470.1, exon 1 of 2)
Chr8	17506026	17506347	+	263	promoter-TSS (LOC_Os08g28660.1)
Chr6	6482407	6482911	+	263	exon (LOC_Os06g12110.1, exon 1 of 1)
Chr8	25707680	25708176	+	263	exon (LOC_Os08g40615.1, exon 1 of 1)
Chr8	19124335	19124767	+	263	exon (LOC_Os08g30980.1, exon 1 of 5)
Chr3	29542441	29542803	+	263	exon (LOC_Os03g51610.1, exon 10 of 10)
Chr9	18454810	18455227	+	263	LOC_Os09g30320.1
Chr12	13408081	13408441	+	263	promoter-TSS (LOC_Os12g23610.1)
Chr3	25142508	25142912	+	263	exon (LOC_Os03g44660.1, exon 1 of 9)
Chr4	32927333	32927800	+	263	Intergenic
Chr10	19112279	19112609	+	263	exon (LOC_Os10g35760.1, exon 1 of 2)
Chr10	10022590	10023324	+	263	exon (LOC_Os10g19970.1, exon 1 of 1)
Chr3	13283344	13284216	+	263	exon (LOC_Os03g23010.1, exon 2 of 3)
Chr1	10982987	10983309	+	263	exon (LOC_Os01g19410.1, exon 1 of 5)
Chr2	12752549	12752845	+	263	intron (LOC_Os02g21500.1, intron 2 of 3)
Chr1	17904838	17905251	+	263	exon (LOC_Os01g32660.1, exon 1 of 8)
Chr3	10979257	10979537	+	263	promoter-TSS (LOC_Os03g19520.1)
Chr2	3831946	3832304	+	263	intron (LOC_Os02g07420.1, intron 1 of 3)
Chr10	17502616	17503072	+	263	exon (LOC_Os10g33310.1, exon 1 of 3)
Chr3	27592385	27592795	+	263	exon (LOC_Os03g48450.1, exon 1 of 3)
Chr6	25918311	25918834	+	263	exon (LOC_Os06g43120.1, exon 1 of 6)
Chr1	33557680	33558304	+	262	Intergenic
Chr8	27558735	27559280	+	262	intron (LOC_Os08g43560.2, intron 1 of 7)
Chr3	3091886	3092511	+	262	intron (LOC_Os03g06160.1, intron 1 of 10)
Chr6	25909135	25909616	+	262	exon (LOC_Os06g43110.1, exon 1 of 2)
Chr5	5414875	5415330	+	262	exon (LOC_Os05g09580.1, exon 1 of 1)
Chr3	36174781	36175326	+	262	exon (LOC_Os03g64010.1, exon 1 of 1)
Chr12	13386540	13386779	+	262	Intergenic
Chr2	10656053	10656636	+	262	LOC_Os02g18340.1
Chr9	13613086	13613845	+	262	TTS (LOC_Os09g23050.1)
Chr5	7069779	7070113	+	262	Intergenic
Chr5	17266979	17267545	+	262	TTS (LOC_Os05g29829.1)
Chr2	4073937	4074398	+	262	exon (LOC_Os02g07780.1, exon 1 of 4)
Chr8	280597	281295	+	262	exon (LOC_Os08g01430.1, exon 1 of 2)
Chr3	27611354	27612007	+	262	promoter-TSS (LOC_Os03g48471.1)
Chr11	15600795	15601287	+	262	promoter-TSS (LOC_Os11g27120.1)
Chr1	21487710	21488147	+	262	TTS (LOC_Os01g38310.1)
Chr9	3126771	3127182	+	262	exon (LOC_Os09g06570.1, exon 1 of 1)
Chr2	13878356	13878868	+	262	LOC_Os02g23950.1
Chr7	5598895	5599537	+	262	exon (LOC_Os07g10420.1, exon 2 of 3)
Chr7	11412420	11412987	+	262	Intergenic
Chr11	16889232	16889660	+	261	exon (LOC_Os11g29140.1, exon 1 of 1)
Chr2	27610730	27611059	+	261	TTS (LOC_Os02g45400.1)
Chr12	11287162	11288061	+	260	TTS (LOC_Os12g19430.1)
Chr9	7178126	7178647	+	260	LOC_Os09g12520.1
Chr12	5641887	5642093	+	260	Intergenic
Chr9	9063804	9064108	+	260	LOC_Os09g15030.1
Chr6	24197239	24197645	+	260	TTS (LOC_Os06g40590.1)
Chr6	12426145	12426795	+	259	promoter-TSS (LOC_Os06g21516.1)
Chr1	28075968	28076331	+	259	exon (LOC_Os01g48920.1, exon 1 of 10)
Chr6	2780739	2781777	+	258	exon (LOC_Os06g06050.1, exon 1 of 4)
Chr9	19304409	19304895	+	258	exon (LOC_Os09g32330.1, exon 1 of 2)
Chr4	19804694	19805368	+	258	Intergenic
Chr2	31233473	31234500	+	257	exon (LOC_Os02g51070.1, exon 8 of 8)
Chr3	31211784	31212369	+	257	exon (LOC_Os03g54900.1, exon 1 of 4)
Chr1	33574401	33574869	+	257	LOC_Os01g58039.1
Chr11	26312538	26312786	+	257	promoter-TSS (LOC_Os11g43620.1)
Chr10	10866167	10867589	+	257	exon (LOC_Os10g21290.1, exon 1 of 1)
Chr1	28892887	28893368	+	256	promoter-TSS (LOC_Os01g50330.1)
Chr2	35647398	35648062	+	256	exon (LOC_Os02g58230.1, exon 1 of 8)
Chr3	27610335	27610558	+	256	LOC_Os03g48471.1
Chr7	8514959	8515697	+	256	promoter-TSS (LOC_Os07g14880.1)
Chr2	20220277	20220602	+	256	TTS (LOC_Os02g33930.1)
Chr3	20518705	20519183	+	256	promoter-TSS (LOC_Os03g37010.2)
Chr9	5308750	5309042	+	256	exon (LOC_Os09g09790.1, exon 1 of 1)
Chr8	19196709	19196951	+	256	Intergenic
Chr9	5308081	5308229	+	256	exon (LOC_Os09g09790.1, exon 1 of 1)
Chr12	5636084	5636865	+	255	Intergenic
Chr2	22692646	22693081	+	255	TTS (LOC_Os02g37590.1)
Chr9	13369181	13369481	+	255	Intergenic
Chr9	19512327	19512688	+	255	exon (LOC_Os09g32710.1, exon 1 of 7)
Chr3	32662986	32663813	+	255	exon (LOC_Os03g57270.1, exon 1 of 1)
Chr12	13639	14265	+	255	exon (LOC_Os12g01030.1, exon 1 of 2)
Chr4	10068786	10069222	+	255	Intergenic
Chr8	6055861	6056546	+	255	exon (LOC_Os08g10340.1, exon 1 of 2)
Chr10	2185351	2186094	+	255	exon (LOC_Os10g04590.1, exon 1 of 3)
Chr7	11300720	11301164	+	255	TTS (LOC_Os07g19090.1)
Chr11	7708954	7709430	+	255	exon (LOC_Os11g13934.1, exon 1 of 1)
Chr10	16159708	16160091	+	254	TTS (LOC_Os10g30970.1)
Chr3	17039326	17039672	+	254	exon (LOC_Os03g29910.1, exon 1 of 3)
Chr6	9808561	9809064	+	254	exon (LOC_Os06g16919.1, exon 1 of 2)
Chr9	2478414	2479017	+	254	TTS (LOC_Os09g04650.1)
Chr8	26909055	26909957	+	254	exon (LOC_Os08g42580.1, exon 1 of 12)
Chr1	21627619	21627925	+	254	TTS (LOC_Os01g38500.1)
Chr1	34476346	34476952	+	254	exon (LOC_Os01g59610.1, exon 1 of 1)
Chr4	23027341	23027693	+	254	TTS (LOC_Os04g38740.1)
Chr3	10391954	10392588	+	254	exon (LOC_Os03g18560.1, exon 2 of 2)
Chr11	7873807	7874073	+	254	Intergenic
Chr4	23125477	23126038	+	254	exon (LOC_Os04g38914.1, exon 1 of 2)
Chr5	791286	792242	+	254	promoter-TSS (LOC_Os05g02400.1)
Chr4	7503966	7504314	+	254	exon (LOC_Os04g13470.1, exon 1 of 19)
Chr11	12505906	12506318	+	254	Intergenic
Chr4	35090979	35091243	+	254	TTS (LOC_Os04g59000.1)
Chr1	43076829	43078122	+	254	promoter-TSS (LOC_Os01g74350.1)
Chr11	14713300	14714206	+	254	exon (LOC_Os11g25780.1, exon 2 of 2)
Chr4	3118207	3118810	+	254	intron (LOC_Os04g06010.1, intron 2 of 9)
Chr1	9283857	9284223	+	254	Intergenic
Chr5	23676598	23677142	+	254	intron (LOC_Os05g40290.3, intron 1 of 6)
Chr7	28336383	28337933	+	254	promoter-TSS (LOC_Os07g47380.1)
Chr12	10443420	10443924	+	254	exon (LOC_Os12g18120.1, exon 1 of 10)
Chr2	13970654	13971009	+	254	Intergenic
Chr2	13881374	13881964	+	254	Intergenic
Chr2	6802894	6803334	+	254	TTS (LOC_Os02g12880.1)
Chr11	657085	658192	+	254	exon (LOC_Os11g02300.1, exon 2 of 3)
Chr7	3514116	3514818	+	254	exon (LOC_Os07g07130.1, exon 1 of 3)
Chr2	31707746	31708132	+	254	promoter-TSS (LOC_Os02g51770.2)
Chr7	29465179	29466018	+	254	exon (LOC_Os07g49210.1, exon 1 of 9)
Chr4	28925013	28925377	+	254	exon (LOC_Os04g48520.1, exon 1 of 7)
Chr3	3711133	3711445	+	254	exon (LOC_Os03g07290.1, exon 1 of 3)
Chr3	36193481	36193871	+	254	exon (LOC_Os03g64060.1, exon 1 of 1)
Chr5	721246	721742	+	254	exon (LOC_Os05g02260.1, exon 1 of 3)
Chr5	2319196	2319433	+	254	Intergenic
Chr1	30236234	30236616	+	254	exon (LOC_Os01g52594.1, exon 1 of 1)
Chr4	10101544	10102217	+	254	exon (LOC_Os04g18280.1, exon 1 of 2)
Chr5	23503538	23504764	+	254	promoter-TSS (LOC_Os05g40000.1)
Chr1	26918876	26919208	+	254	Intergenic
Chr7	23090065	23090778	+	254	exon (LOC_Os07g38420.1, exon 1 of 2)
Chr8	28370656	28370993	+	254	intron (LOC_Os08g45180.3, intron 1 of 8)
Chr7	14916113	14916869	+	254	exon (LOC_Os07g26000.1, exon 1 of 5)
Chr5	14704773	14705055	+	254	exon (LOC_Os05g25320.1, exon 1 of 2)
Chr4	35001233	35002000	+	254	exon (LOC_Os04g58850.1, exon 1 of 1)
Chr4	27612121	27612492	+	254	exon (LOC_Os04g46570.1, exon 1 of 9)
Chr3	6428273	6428751	+	254	intron (LOC_Os03g12238.1, intron 1 of 4)
Chr12	19836750	19837091	+	254	exon (LOC_Os12g32820.1, exon 1 of 13)
Chr5	29592983	29593332	+	254	exon (LOC_Os05g51610.1, exon 1 of 10)
Chr1	27301561	27302757	+	254	TTS (LOC_Os01g47740.1)
Chr12	9466290	9466627	+	254	exon (LOC_Os12g16520.1, exon 1 of 2)
Chr5	219039	219521	+	253	exon (LOC_Os05g01360.1, exon 1 of 14)
Chr6	23577257	23578348	+	253	promoter-TSS (LOC_Os06g39716.1)
Chr5	25760364	25761272	+	253	exon (LOC_Os05g44270.1, exon 1 of 1)
Chr4	16289107	16289399	+	253	Intergenic
Chr10	17162269	17162836	+	252	exon (LOC_Os10g32770.1, exon 1 of 4)
Chr1	26036833	26037243	+	252	exon (LOC_Os01g45840.1, exon 1 of 2)
Chr10	22829722	22830708	+	252	exon (LOC_Os10g42410.1, exon 3 of 3)
Chr10	10824550	10826534	+	251	Intergenic
Chr4	25515631	25516227	+	250	Intergenic
Chr12	14823892	14824169	+	250	promoter-TSS (LOC_Os12g25610.1)
Chr1	38147040	38147752	+	250	exon (LOC_Os01g65692.1, exon 1 of 1)
Chr9	21059754	21060205	+	250	exon (LOC_Os09g36510.1, exon 2 of 2)
Chr5	5419331	5419796	+	250	exon (LOC_Os05g09600.1, exon 1 of 1)
Chr4	16053438	16054092	+	250	TTS (LOC_Os04g27180.1)
Chr12	11288474	11288718	+	250	TTS (LOC_Os12g19430.1)
Chr7	7923223	7923593	+	249	exon (LOC_Os07g13834.1, exon 1 of 1)
Chr1	30690257	30691375	+	249	exon (LOC_Os01g53420.1, exon 1 of 1)
Chr2	26779455	26780252	+	249	exon (LOC_Os02g44250.1, exon 1 of 1)
Chr6	26877594	26878892	+	249	exon (LOC_Os06g44500.1, exon 1 of 1)
Chr10	5526210	5526912	+	249	Intergenic
Chr12	13395538	13395809	+	249	Intergenic
Chr10	19092708	19093052	+	249	exon (LOC_Os10g35710.1, exon 1 of 5)
Chr8	25481987	25483176	+	249	exon (LOC_Os08g40260.1, exon 2 of 11)
Chr10	10865291	10865720	+	249	LOC_Os10g21290.1
Chr3	11653359	11654277	+	249	promoter-TSS (LOC_Os03g20570.1)
Chr5	1943110	1943665	+	248	TTS (LOC_Os05g04270.1)
Chr4	10430582	10431059	+	248	Intergenic
Chr2	28978848	28980043	+	248	exon (LOC_Os02g47450.1, exon 2 of 3)
Chr6	27368761	27369121	+	248	exon (LOC_Os06g45280.1, exon 1 of 6)
Chr10	9994456	9995044	+	248	exon (LOC_Os10g19930.1, exon 1 of 1)
Chr11	15550221	15550900	+	248	Intergenic
Chr3	31623068	31623576	+	248	exon (LOC_Os03g55570.1, exon 1 of 6)
Chr12	20628105	20633626	+	248	exon (LOC_Os12g34096.1, exon 1 of 1)
Chr10	20071009	20071348	+	248	TTS (LOC_Os10g37480.1)
Chr5	28662098	28662421	+	247	promoter-TSS (LOC_Os05g49980.1)
Chr8	25704584	25704877	+	247	promoter-TSS (LOC_Os08g40610.1)
Chr11	16482822	16483484	+	247	promoter-TSS (LOC_Os11g28580.1)
Chr1	32998369	32998789	+	247	exon (LOC_Os01g57100.1, exon 1 of 1)
Chr4	2562636	2563207	+	247	intron (LOC_Os04g05150.1, intron 1 of 1)
Chr1	30574038	30574397	+	247	TTS (LOC_Os01g53210.1)
Chr3	3114612	3115474	+	247	promoter-TSS (LOC_Os03g06220.1)
Chr10	110400	111211	+	247	exon (LOC_Os10g01134.1, exon 3 of 3)
Chr6	29130924	29131290	+	247	LOC_Os06g48160.1
Chr5	29817935	29818509	+	247	intron (LOC_Os05g51960.1, intron 1 of 1)
Chr3	8191812	8192480	+	247	exon (LOC_Os03g15010.1, exon 1 of 1)
Chr1	4176939	4177268	+	247	exon (LOC_Os01g08464.1, exon 1 of 2)
Chr4	9119041	9120241	+	247	LOC_Os04g16742.1
Chr12	13388212	13388750	+	247	Intergenic
Chr6	3360573	3361018	+	247	intron (LOC_Os06g07070.1, intron 1 of 3)
Chr1	12970634	12970975	+	247	TTS (LOC_Os01g23050.1)
Chr1	32996797	32998138	+	247	exon (LOC_Os01g57100.1, exon 1 of 1)
Chr6	3285586	3285896	+	247	promoter-TSS (LOC_Os06g06920.1)
Chr11	9520556	9521162	+	247	promoter-TSS (LOC_Os11g17150.1)
Chr3	10548096	10549509	+	247	exon (LOC_Os03g18820.1, exon 2 of 2)
Chr7	23726961	23727409	+	246	Intergenic
Chr4	26527831	26528314	+	246	promoter-TSS (LOC_Os04g44810.1)
Chr4	27210566	27211133	+	246	exon (LOC_Os04g45940.1, exon 1 of 1)
Chr2	5046734	5047106	+	246	exon (LOC_Os02g09780.1, exon 1 of 2)
Chr2	10494256	10494773	+	246	intron (LOC_Os02g18070.1, intron 4 of 6)
Chr1	312851	313160	+	246	exon (LOC_Os01g01620.1, exon 1 of 8)
Chr8	22944303	22945405	+	246	Intergenic
Chr3	17258643	17259125	+	246	exon (LOC_Os03g30240.1, exon 1 of 1)
Chr3	25103282	25103850	+	246	exon (LOC_Os03g44580.1, exon 1 of 1)
Chr7	23782240	23782658	+	246	exon (LOC_Os07g39680.1, exon 2 of 3)
Chr1	403866	404480	+	246	exon (LOC_Os01g01760.1, exon 1 of 1)
Chr8	8361889	8362492	+	246	Intergenic
Chr5	27678013	27678416	+	246	exon (LOC_Os05g48280.1, exon 4 of 8)
Chr8	3949070	3949377	+	246	exon (LOC_Os08g07060.1, exon 1 of 4)
Chr11	13404221	13404820	+	246	TTS (LOC_Os11g23242.1)
Chr3	8819001	8820114	+	246	exon (LOC_Os03g16000.1, exon 1 of 10)
Chr9	20905649	20906087	+	246	promoter-TSS (LOC_Os09g36244.1)
Chr5	922061	922380	+	246	exon (LOC_Os05g02640.1, exon 1 of 10)
Chr1	38891224	38891627	+	246	exon (LOC_Os01g66960.1, exon 1 of 4)
Chr6	2030547	2031110	+	246	promoter-TSS (LOC_Os06g04650.1)
Chr5	29325473	29326124	+	246	promoter-TSS (LOC_Os05g51110.1)
Chr6	30116215	30116772	+	246	TTS (LOC_Os06g49770.1)
Chr6	10699219	10699936	+	246	Intergenic
Chr12	24871731	24872125	+	246	TTS (LOC_Os12g40190.1)
Chr5	24274257	24274824	+	246	exon (LOC_Os05g41440.1, exon 3 of 3)
Chr9	13490064	13490671	+	246	promoter-TSS (LOC_Os09g22320.1)
Chr3	27494	27966	+	246	exon (LOC_Os03g01020.1, exon 1 of 1)
Chr4	10158902	10159461	+	246	exon (LOC_Os04g18400.1, exon 1 of 7)
Chr8	28343326	28343719	+	246	promoter-TSS (LOC_Os08g45130.1)
Chr4	22897179	22898424	+	246	intron (LOC_Os04g38530.1, intron 4 of 4)
Chr11	1462155	1462522	+	246	exon (LOC_Os11g03734.1, exon 1 of 13)
Chr3	31543923	31544466	+	246	exon (LOC_Os03g55450.1, exon 1 of 1)
Chr1	35409330	35410473	+	246	exon (LOC_Os01g61180.1, exon 1 of 1)
Chr2	22553595	22554056	+	246	exon (LOC_Os02g37300.1, exon 2 of 2)
Chr5	5749597	5750035	+	246	exon (LOC_Os05g10570.1, exon 1 of 4)
Chr3	25960294	25961444	+	246	exon (LOC_Os03g45930.1, exon 1 of 1)
Chr4	32228285	32228530	+	246	TTS (LOC_Os04g54080.1)
Chr10	14800678	14801021	+	246	TTS (LOC_Os10g28440.1)
Chr5	29326326	29326363	+	246	promoter-TSS (LOC_Os05g51119.1)
Chr7	24973607	24974008	+	246	promoter-TSS (LOC_Os07g41670.1)
Chr6	22906523	22907197	+	245	Intergenic
Chr2	29914416	29915845	+	245	exon (LOC_Os02g48900.1, exon 2 of 2)
Chr4	35277826	35278883	+	245	intron (LOC_Os04g59330.1, intron 1 of 1)
Chr2	11636598	11637026	+	245	Intergenic
Chr1	27326328	27327021	+	244	exon (LOC_Os01g47760.1, exon 1 of 1)
Chr3	15030379	15030696	+	244	intron (LOC_Os03g26280.1, intron 1 of 2)
Chr11	15268325	15268948	+	244	TTS (LOC_Os11g26650.1)
Chr1	7400297	7400661	+	244	promoter-TSS (LOC_Os01g13270.1)
Chr3	29013392	29013978	+	244	Intergenic
Chr2	21399015	21399638	+	244	exon (LOC_Os02g35560.1, exon 1 of 1)
Chr9	16909582	16910148	+	244	exon (LOC_Os09g27795.1, exon 1 of 1)
Chr7	12523581	12524195	+	244	Intergenic
Chr9	17467486	17468464	+	244	exon (LOC_Os09g28740.1, exon 1 of 1)
Chr4	5521981	5522505	+	243	TTS (LOC_Os04g10219.1)
Chr5	12961336	12961544	+	243	LOC_Os05g22840.1
Chr3	18514982	18515645	+	243	Intergenic
Chr9	744566	745148	+	243	TTS (LOC_Os09g02050.1)
Chr4	32873373	32873627	+	242	intron (LOC_Os04g55300.1, intron 1 of 3)
Chr10	16085675	16086671	+	242	exon (LOC_Os10g30850.1, exon 1 of 4)
Chr1	30939786	30940656	+	242	exon (LOC_Os01g53820.1, exon 1 of 1)
Chr3	35219880	35222560	+	242	exon (LOC_Os03g62180.1, exon 1 of 1)
Chr4	32873865	32874103	+	242	intron (LOC_Os04g55300.1, intron 2 of 3)
Chr9	21357363	21357795	+	242	exon (LOC_Os09g37020.1, exon 1 of 5)
Chr2	17672460	17672997	+	242	exon (LOC_Os02g29700.1, exon 1 of 1)
Chr12	13383341	13383633	+	241	Intergenic
Chr9	8405068	8405888	+	241	Intergenic
Chr12	8611586	8612251	+	241	TTS (LOC_Os12g15090.1)
Chr8	12200472	12201249	+	241	Intergenic
Chr4	29275236	29277193	+	241	exon (LOC_Os04g49110.1, exon 1 of 1)
Chr3	33792000	33792748	+	241	exon (LOC_Os03g59360.1, exon 1 of 2)
Chr7	23084812	23085117	+	241	exon (LOC_Os07g38400.1, exon 1 of 5)
Chr4	34095688	34096051	+	241	TTS (LOC_Os04g57230.1)
Chr3	9315129	9316631	+	241	exon (LOC_Os03g16800.1, exon 2 of 2)
Chr5	23136113	23136667	+	240	Intergenic
Chr1	28586270	28586614	+	240	promoter-TSS (LOC_Os01g49770.1)
Chr7	11445210	11446339	+	240	exon (LOC_Os07g19340.1, exon 2 of 4)
Chr3	11271915	11272330	+	240	exon (LOC_Os03g20010.1, exon 1 of 3)
Chr6	4382579	4382998	+	240	exon (LOC_Os06g08750.1, exon 1 of 5)
Chr2	5938768	5939137	+	240	Intergenic
Chr3	4249012	4249722	+	240	exon (LOC_Os03g08330.1, exon 1 of 1)
Chr1	27611499	27612398	+	240	Intergenic
Chr10	6287575	6288415	+	240	exon (LOC_Os10g11340.1, exon 1 of 3)
Chr12	10529028	10529408	+	240	promoter-TSS (LOC_Os12g18210.1)
Chr6	1281367	1282014	+	240	promoter-TSS (LOC_Os06g03360.1)
Chr8	26656132	26656622	+	240	TTS (LOC_Os08g42189.2)
Chr1	19578546	19578909	+	240	Intergenic
Chr5	9771789	9772455	+	240	exon (LOC_Os05g17110.1, exon 1 of 5)
Chr9	3782536	3782960	+	240	exon (LOC_Os09g07540.1, exon 1 of 6)
Chr7	1728531	1728868	+	240	Intergenic
Chr5	4660109	4660351	+	239	TTS (LOC_Os05g08540.1)
Chr10	20189031	20189594	+	239	exon (LOC_Os10g37730.1, exon 1 of 10)
Chr2	13895523	13895903	+	239	Intergenic
Chr1	30166398	30166783	+	239	exon (LOC_Os01g52500.1, exon 1 of 19)
Chr8	5698241	5698730	+	239	exon (LOC_Os08g09870.1, exon 1 of 3)
Chr5	26193008	26193702	+	239	exon (LOC_Os05g45080.1, exon 1 of 1)
Chr2	13052120	13052814	+	239	Intergenic
Chr9	14849806	14850549	+	239	Intergenic
Chr12	24027721	24028264	+	239	LOC_Os12g39060.1
Chr3	29397703	29398571	+	239	exon (LOC_Os03g51380.1, exon 1 of 2)
Chr1	42429580	42430096	+	239	exon (LOC_Os01g73170.1, exon 1 of 2)
Chr5	16732804	16733206	+	239	intron (LOC_Os05g28570.1, intron 1 of 2)
Chr9	20252287	20252705	+	239	exon (LOC_Os09g34310.1, exon 2 of 2)
Chr12	20610423	20616057	+	239	Intergenic
Chr4	12745602	12746141	+	239	Intergenic
Chr7	23925978	23926592	+	238	promoter-TSS (LOC_Os07g39900.1)
Chr12	19440821	19441107	+	238	promoter-TSS (LOC_Os12g32210.1)
Chr8	10681454	10681982	+	238	exon (LOC_Os08g17430.1, exon 1 of 1)
Chr1	33543884	33544928	+	238	Intergenic
Chr6	26942233	26942636	+	238	TTS (LOC_Os06g44620.1)
Chr5	12279153	12279773	+	238	TTS (LOC_Os05g20910.1)
Chr1	33392304	33392933	+	238	exon (LOC_Os01g57740.1, exon 1 of 4)
Chr12	11951639	11952218	+	238	Intergenic
Chr4	6664673	6665401	+	238	exon (LOC_Os04g12120.1, exon 2 of 2)
Chr5	18517213	18517613	+	238	exon (LOC_Os05g31785.1, exon 1 of 1)
Chr5	23280618	23280915	+	238	exon (LOC_Os05g39650.1, exon 1 of 12)
Chr11	24041132	24041495	+	238	intron (LOC_Os11g40330.1, intron 1 of 1)
Chr2	14279672	14280304	+	237	LOC_Os02g24624.1
Chr10	1591034	1591896	+	237	promoter-TSS (LOC_Os10g03640.1)
Chr1	33803181	33803565	+	237	exon (LOC_Os01g58470.1, exon 1 of 6)
Chr10	13265816	13266142	+	237	promoter-TSS (LOC_Os10g25590.1)
Chr3	35967618	35968301	+	237	promoter-TSS (LOC_Os03g63680.1)
Chr5	24488435	24489034	+	237	intron (LOC_Os05g41810.2, intron 1 of 12)
Chr2	24838746	24838952	+	237	Intergenic
Chr8	28351087	28351684	+	237	exon (LOC_Os08g45160.1, exon 1 of 6)
Chr6	2084637	2085353	+	237	exon (LOC_Os06g04780.1, exon 1 of 2)
Chr6	11040020	11040960	+	237	exon (LOC_Os06g19390.1, exon 1 of 2)
Chr4	31226043	31226319	+	237	exon (LOC_Os04g52520.1, exon 1 of 5)
Chr1	36647173	36647975	+	237	TTS (LOC_Os01g63220.2)
Chr6	27400060	27400396	+	237	exon (LOC_Os06g45330.1, exon 1 of 7)
Chr4	9164848	9165097	+	237	promoter-TSS (LOC_Os04g16848.1)
Chr12	27001421	27001700	+	237	exon (LOC_Os12g43520.1, exon 1 of 11)
Chr6	15499092	15499597	+	237	exon (LOC_Os06g27370.1, exon 2 of 2)
Chr5	11000439	11001318	+	237	exon (LOC_Os05g18950.1, exon 1 of 1)
Chr1	18490659	18490940	+	237	Intergenic
Chr2	13122192	13122745	+	237	intron (LOC_Os02g22060.1, intron 5 of 7)
Chr1	12665790	12666146	+	237	promoter-TSS (LOC_Os01g22540.1)
Chr5	4937128	4937443	+	237	TTS (LOC_Os05g08930.1)
Chr2	26571383	26572974	+	237	exon (LOC_Os02g44000.1, exon 1 of 1)
Chr9	756342	757080	+	237	promoter-TSS (LOC_Os09g02070.1)
Chr2	30557595	30557962	+	237	exon (LOC_Os02g50010.1, exon 1 of 4)
Chr11	16953154	16953611	+	237	exon (LOC_Os11g29240.1, exon 2 of 6)
Chr3	278314	278856	+	236	exon (LOC_Os03g01365.1, exon 1 of 3)
Chr10	12116034	12116313	+	236	exon (LOC_Os10g23220.1, exon 1 of 2)
Chr5	2819857	2820623	+	236	exon (LOC_Os05g05670.1, exon 2 of 2)
Chr3	34545824	34547826	+	236	TTS (LOC_Os03g60800.1)
Chr2	31523451	31523986	+	236	TTS (LOC_Os02g51450.1)
Chr11	13675156	13675438	+	234	Intergenic
Chr12	11284540	11286251	+	234	TTS (LOC_Os12g19420.1)
Chr4	9163581	9164256	+	234	promoter-TSS (LOC_Os04g16848.1)
Chr8	24771459	24771799	+	233	promoter-TSS (LOC_Os08g39210.1)
Chr1	20601502	20602225	+	233	exon (LOC_Os01g36950.1, exon 1 of 4)
Chr12	19280714	19281449	+	233	intron (LOC_Os12g31990.1, intron 1 of 1)
Chr2	23085573	23086350	+	233	exon (LOC_Os02g38160.2, exon 1 of 1)
Chr10	7685284	7685905	+	233	exon (LOC_Os10g14170.1, exon 2 of 2)
Chr4	14377168	14377390	+	233	Intergenic
Chr3	6860907	6862213	+	233	Intergenic
Chr8	26379846	26380111	+	233	exon (LOC_Os08g41780.1, exon 9 of 9)
Chr12	21960281	21960539	+	232	Intergenic
Chr9	22917188	22917968	+	232	promoter-TSS (LOC_Os09g39960.1)
Chr9	17542027	17542750	+	232	promoter-TSS (LOC_Os09g28860.1)
Chr11	24081888	24082215	+	232	exon (LOC_Os11g40390.1, exon 1 of 2)
Chr9	1317264	1317785	+	232	exon (LOC_Os09g02814.1, exon 1 of 1)
Chr7	9801291	9801908	+	232	Intergenic
Chr1	34018067	34019099	+	232	exon (LOC_Os01g58870.1, exon 1 of 1)
Chr5	21970206	21971156	+	232	exon (LOC_Os05g37530.1, exon 1 of 1)
Chr4	9172873	9175947	+	232	promoter-TSS (LOC_Os04g16866.1)
Chr7	15726358	15726887	+	232	exon (LOC_Os07g27120.1, exon 1 of 3)
Chr9	4705188	4711328	+	232	promoter-TSS (LOC_Os09g08890.1)
Chr1	37241261	37241939	+	232	TTS (LOC_Os01g64110.1)
Chr1	5750735	5751436	+	232	promoter-TSS (LOC_Os01g10760.1)
Chr6	2832541	2832953	+	232	exon (LOC_Os06g06120.1, exon 1 of 8)
Chr3	9668102	9668695	+	232	exon (LOC_Os03g17380.1, exon 1 of 1)
Chr10	7142088	7142637	+	232	TTS (LOC_Os10g12790.1)
Chr1	29146873	29148157	+	232	exon (LOC_Os01g50730.1, exon 2 of 3)
Chr6	13744027	13745168	+	231	exon (LOC_Os06g23560.1, exon 1 of 1)
Chr5	23602948	23603290	+	231	TTS (LOC_Os05g40180.1)
Chr11	25623653	25623926	+	231	Intergenic
Chr11	3494207	3494765	+	231	TTS (LOC_Os11g07040.1)
Chr12	2089450	2090023	+	231	exon (LOC_Os12g04860.1, exon 1 of 1)
Chr10	10118368	10118674	+	231	Intergenic
Chr4	9677943	9678548	+	231	Intergenic
Chr2	12410144	12410760	+	231	Intergenic
Chr5	16860452	16860790	+	231	exon (LOC_Os05g28740.1, exon 2 of 2)
Chr1	22691837	22692421	+	231	promoter-TSS (LOC_Os01g40210.1)
Chr8	10363462	10364214	+	231	exon (LOC_Os08g16914.1, exon 1 of 5)
Chr2	19607640	19607859	+	231	Intergenic
Chr11	11760474	11760974	+	231	exon (LOC_Os11g20330.1, exon 1 of 4)
Chr4	10043585	10043972	+	231	promoter-TSS (LOC_Os04g18170.1)
Chr3	7815183	7816324	+	231	exon (LOC_Os03g14370.1, exon 2 of 3)
Chr6	9196492	9197999	+	231	exon (LOC_Os06g16150.1, exon 1 of 1)
Chr3	5206095	5206525	+	231	promoter-TSS (LOC_Os03g10230.1)
Chr10	22521038	22521622	+	231	TTS (LOC_Os10g41860.1)
Chr10	7524289	7524837	+	231	intron (LOC_Os10g13840.1, intron 1 of 3)
Chr1	40927312	40928320	+	231	intron (LOC_Os01g70700.1, intron 3 of 4)
Chr5	1456564	1457099	+	231	exon (LOC_Os05g03450.1, exon 1 of 1)
Chr9	16035129	16035355	+	231	exon (LOC_Os09g26530.1, exon 1 of 7)
Chr11	8214579	8215176	+	231	promoter-TSS (LOC_Os11g14590.1)
Chr11	14080924	14081390	+	231	LOC_Os11g24690.1
Chr9	341342	341737	+	231	promoter-TSS (LOC_Os09g01460.1)
Chr1	38436073	38436994	+	231	TTS (LOC_Os01g66170.1)
Chr2	26049043	26049364	+	231	Intergenic
Chr3	31605220	31606154	+	231	exon (LOC_Os03g55540.1, exon 1 of 1)
Chr2	33811345	33811640	+	231	exon (LOC_Os02g55200.1, exon 1 of 8)
Chr1	27014087	27014904	+	231	exon (LOC_Os01g47270.1, exon 1 of 1)
Chr7	14996019	14996394	+	231	Intergenic
Chr11	2422685	2423342	+	231	TTS (LOC_Os11g05400.1)
Chr9	18756188	18756580	+	231	Intergenic
Chr3	16322207	16322515	+	231	Intergenic
Chr10	13083777	13084159	+	231	promoter-TSS (LOC_Os10g25300.1)
Chr7	17324642	17325332	+	231	exon (LOC_Os07g29510.1, exon 2 of 2)
Chr3	14032689	14033138	+	231	intron (LOC_Os03g24640.1, intron 1 of 5)
Chr11	20487659	20487960	+	231	exon (LOC_Os11g34950.1, exon 1 of 8)
Chr3	2139958	2140806	+	231	exon (LOC_Os03g04580.1, exon 1 of 1)
Chr9	4989029	4989440	+	231	exon (LOC_Os09g09320.1, exon 1 of 3)
Chr8	1952456	1952695	+	231	TTS (LOC_Os08g04030.1)
Chr10	15063113	15063706	+	231	TTS (LOC_Os10g28900.1)
Chr9	9425014	9425288	+	231	exon (LOC_Os09g15389.1, exon 1 of 6)
Chr10	10834213	10834832	+	231	Intergenic
Chr1	9455025	9455524	+	231	exon (LOC_Os01g16670.1, exon 1 of 1)
Chr11	17162284	17162758	+	231	TTS (LOC_Os11g29580.1)
Chr1	35004771	35005611	+	231	Intergenic
Chr3	14095464	14096923	+	230	exon (LOC_Os03g24730.1, exon 1 of 2)
Chr5	2400779	2401175	+	230	exon (LOC_Os05g04960.1, exon 1 of 2)
Chr1	5639926	5640528	+	230	exon (LOC_Os01g10580.1, exon 1 of 2)
Chr1	41896678	41898235	+	230	exon (LOC_Os01g72260.1, exon 1 of 1)
Chr8	24159204	24159882	+	230	intron (LOC_Os08g38130.1, intron 1 of 1)
Chr3	6520420	6522322	+	229	exon (LOC_Os03g12360.1, exon 2 of 4)
Chr8	5406384	5406997	+	229	Intergenic
Chr7	9124665	9125337	+	229	promoter-TSS (LOC_Os07g15700.1)
Chr6	6163400	6163668	+	229	exon (LOC_Os06g11630.1, exon 1 of 3)
Chr4	18606961	18607219	+	229	promoter-TSS (LOC_Os04g31120.1)
Chr3	18085797	18086228	+	229	exon (LOC_Os03g31679.1, exon 2 of 3)
Chr11	4247388	4247685	+	229	exon (LOC_Os11g08100.1, exon 1 of 8)
Chr8	24113401	24114199	+	229	exon (LOC_Os08g38060.1, exon 1 of 1)
Chr11	13752525	13752919	+	229	Intergenic
Chr5	1748508	1748822	+	229	exon (LOC_Os05g03910.1, exon 1 of 11)
Chr1	27922306	27922738	+	229	exon (LOC_Os01g48690.2, exon 1 of 2)
Chr10	10799808	10800066	+	229	Intergenic
Chr3	3761986	3762351	+	229	exon (LOC_Os03g07410.1, exon 1 of 4)
Chr2	24190578	24190908	+	229	Intergenic
Chr1	29821037	29821696	+	229	TTS (LOC_Os01g51880.1)
Chr6	10375790	10376100	+	229	promoter-TSS (LOC_Os06g17880.1)
Chr5	63703	65119	+	229	TTS (LOC_Os05g01040.1)
Chr4	9135489	9135744	+	229	promoter-TSS (LOC_Os04g16764.1)
Chr7	9689835	9690115	+	229	promoter-TSS (LOC_Os07g16530.1)
Chr7	14057773	14058042	+	229	TTS (LOC_Os07g24700.1)
Chr11	12222440	12222826	+	229	exon (LOC_Os11g21800.1, exon 1 of 2)
Chr2	16972691	16973003	+	229	LOC_Os02g28700.1
Chr3	28512728	28514918	+	229	exon (LOC_Os03g49990.1, exon 1 of 1)
Chr8	23578744	23579103	+	229	TTS (LOC_Os08g37320.1)
Chr10	16197362	16198304	+	229	Intergenic
Chr8	21407509	21408330	+	229	exon (LOC_Os08g34150.1, exon 1 of 2)
Chr1	40777757	40778254	+	229	exon (LOC_Os01g70380.1, exon 1 of 12)
Chr11	127286	128108	+	229	exon (LOC_Os11g01210.1, exon 1 of 1)
Chr3	36132382	36132855	+	229	TTS (LOC_Os03g63940.1)
Chr1	20792027	20792311	+	229	promoter-TSS (LOC_Os01g37220.1)
Chr11	20814843	20815175	+	229	Intergenic
Chr1	30537165	30537578	+	229	TTS (LOC_Os01g53140.1)
Chr3	30006156	30006897	+	229	exon (LOC_Os03g52239.1, exon 3 of 5)
Chr1	29302737	29303058	+	229	TTS (LOC_Os01g51000.1)
Chr8	27778029	27778370	+	229	exon (LOC_Os08g44110.1, exon 2 of 3)
Chr9	17891567	17891942	+	229	Intergenic
Chr10	12765184	12765483	+	229	Intergenic
Chr1	22473724	22474217	+	228	TTS (LOC_Os01g39850.1)
Chr4	27027472	27028154	+	228	exon (LOC_Os04g45690.1, exon 2 of 3)
Chr12	8529899	8534238	+	228	promoter-TSS (LOC_Os12g14910.1)
Chr5	29688472	29690197	+	228	exon (LOC_Os05g51750.1, exon 1 of 1)
Chr1	20441414	20441621	+	228	Intergenic
Chr2	19420279	19420612	+	228	exon (LOC_Os02g32690.1, exon 1 of 21)
Chr10	20792875	20795455	+	227	exon (LOC_Os10g39010.1, exon 1 of 4)
Chr11	14187549	14188336	+	227	TTS (LOC_Os11g24900.1)
Chr11	6227041	6227930	+	227	promoter-TSS (LOC_Os11g11256.1)
Chr6	29981450	29981918	+	226	exon (LOC_Os06g49500.1, exon 1 of 7)
Chr3	8608436	8609087	+	226	exon (LOC_Os03g15600.1, exon 1 of 5)
Chr7	2212304	2213124	+	226	exon (LOC_Os07g05020.1, exon 1 of 3)
Chr8	28426149	28426350	+	226	Intergenic
Chr8	18013128	18013791	+	226	Intergenic
Chr12	22237629	22237992	+	226	promoter-TSS (LOC_Os12g36320.1)
Chr10	12706937	12707580	+	226	intron (LOC_Os10g24710.1, intron 4 of 5)
Chr4	21021083	21021461	+	226	intron (LOC_Os04g34700.1, intron 1 of 3)
Chr3	2810824	2811184	+	225	promoter-TSS (LOC_Os03g05630.1)
Chr12	17447059	17447618	+	225	Intergenic
Chr10	10856669	10857168	+	225	LOC_Os10g21258.1
Chr4	20690990	20691400	+	225	exon (LOC_Os04g34140.1, exon 1 of 1)
Chr3	36179393	36180141	+	225	TTS (LOC_Os03g64020.1)
Chr11	609618	610444	+	225	exon (LOC_Os11g02190.1, exon 1 of 3)
Chr1	36319846	36320490	+	225	TTS (LOC_Os01g62730.1)
Chr1	37866357	37867827	+	225	exon (LOC_Os01g65260.1, exon 1 of 1)
Chr1	7228957	7229174	+	225	Intergenic
Chr9	7257333	7258123	+	224	promoter-TSS (LOC_Os09g12680.1)
Chr7	658891	659512	+	224	exon (LOC_Os07g02090.1, exon 1 of 2)
Chr9	16880000	16880414	+	224	exon (LOC_Os09g27734.1, exon 1 of 3)
Chr5	28334732	28335190	+	224	exon (LOC_Os05g49420.1, exon 1 of 11)
Chr4	2609254	2609932	+	224	exon (LOC_Os04g05230.1, exon 1 of 1)
Chr3	19681509	19682158	+	224	TTS (LOC_Os03g35510.1)
Chr3	14964420	14964797	+	224	promoter-TSS (LOC_Os03g26120.1)
Chr2	1138564	1139043	+	224	exon (LOC_Os02g02920.1, exon 7 of 7)
Chr6	2945673	2946023	+	224	exon (LOC_Os06g06330.1, exon 1 of 1)
Chr2	22536754	22537368	+	224	Intergenic
Chr6	23549933	23550383	+	224	promoter-TSS (LOC_Os06g39650.1)
Chr5	7731790	7732189	+	224	promoter-TSS (LOC_Os05g13910.1)
Chr2	9335871	9336482	+	224	exon (LOC_Os02g16390.1, exon 1 of 2)
Chr12	891791	892147	+	224	exon (LOC_Os12g02589.1, exon 1 of 7)
Chr2	10634671	10635113	+	224	exon (LOC_Os02g18320.1, exon 1 of 11)
Chr4	26936109	26936892	+	224	Intergenic
Chr12	714747	715169	+	224	exon (LOC_Os12g02260.1, exon 1 of 9)
Chr1	25146871	25147440	+	224	TTS (LOC_Os01g43890.1)
Chr6	4467076	4467566	+	224	TTS (LOC_Os06g08884.1)
Chr3	6592671	6593687	+	224	exon (LOC_Os03g12470.1, exon 3 of 3)
Chr4	4891027	4891689	+	223	Intergenic
Chr12	13512705	13513417	+	223	intron (LOC_Os12g23780.1, intron 1 of 2)
Chr5	21958834	21959181	+	223	intron (LOC_Os05g37500.1, intron 2 of 22)
Chr1	37737147	37737640	+	223	exon (LOC_Os01g65000.1, exon 2 of 2)
Chr2	12978126	12978494	+	223	promoter-TSS (LOC_Os02g21830.1)
Chr10	18642360	18642662	+	223	TTS (LOC_Os10g34930.1)
Chr2	20752954	20753342	+	223	exon (LOC_Os02g34610.1, exon 1 of 1)
Chr9	15609879	15610285	+	223	TTS (LOC_Os09g25990.1)
Chr3	31094372	31095037	+	223	exon (LOC_Os03g54240.1, exon 1 of 6)
Chr7	809639	809927	+	223	promoter-TSS (LOC_Os07g02360.1)
Chr3	31103969	31104357	+	223	Intergenic
Chr4	28420488	28421150	+	223	Intergenic
Chr4	32999213	32999692	+	223	exon (LOC_Os04g55480.1, exon 1 of 13)
Chr8	2592674	2593208	+	223	TTS (LOC_Os08g05050.1)
Chr3	2132377	2133658	+	223	exon (LOC_Os03g04570.1, exon 3 of 3)
Chr6	6473152	6473634	+	223	exon (LOC_Os06g12080.1, exon 1 of 1)
Chr4	33306555	33307083	+	223	intron (LOC_Os04g55920.5, intron 1 of 3)
Chr8	18049423	18050146	+	223	exon (LOC_Os08g29440.1, exon 2 of 2)
Chr3	2481867	2482634	+	223	promoter-TSS (LOC_Os03g05100.1)
Chr4	9181632	9183201	+	223	promoter-TSS (LOC_Os04g16878.1)
Chr3	29052554	29052968	+	223	exon (LOC_Os03g50860.1, exon 1 of 11)
Chr3	13218106	13218397	+	223	exon (LOC_Os03g22870.1, exon 1 of 8)
Chr9	2385695	2386502	+	223	exon (LOC_Os09g04490.1, exon 1 of 1)
Chr2	17483665	17484330	+	223	TTS (LOC_Os02g29430.1)
Chr11	15260140	15260763	+	223	TTS (LOC_Os11g26630.1)
Chr4	6568153	6568523	+	223	exon (LOC_Os04g11980.1, exon 1 of 2)
Chr10	7018233	7018602	+	223	LOC_Os10g12610.1
Chr7	2723186	2723570	+	223	promoter-TSS (LOC_Os07g05700.1)
Chr1	28417826	28418567	+	223	exon (LOC_Os01g49410.1, exon 1 of 3)
Chr3	13083344	13083920	+	223	promoter-TSS (LOC_Os03g22655.1)
Chr2	20721128	20721757	+	223	exon (LOC_Os02g34560.1, exon 1 of 4)
Chr5	28318394	28318615	+	223	exon (LOC_Os05g49380.1, exon 1 of 8)
Chr7	9572914	9573275	+	223	LOC_Os07g16380.1
Chr7	780757	781888	+	223	exon (LOC_Os07g02330.1, exon 2 of 2)
Chr5	26173041	26173564	+	223	promoter-TSS (LOC_Os05g45020.1)
Chr12	27324741	27326613	+	223	exon (LOC_Os12g44060.1, exon 1 of 1)
Chr1	30427421	30427712	+	223	exon (LOC_Os01g52920.1, exon 1 of 7)
Chr2	23978442	23979184	+	223	Intergenic
Chr5	16871499	16872450	+	223	exon (LOC_Os05g28770.1, exon 4 of 4)
Chr8	24077139	24078097	+	223	TTS (LOC_Os08g38000.1)
Chr12	14195543	14196201	+	223	Intergenic
Chr2	5042754	5043278	+	223	exon (LOC_Os02g09770.1, exon 1 of 6)
Chr2	4841433	4841805	+	223	exon (LOC_Os02g09430.1, exon 1 of 5)
Chr5	29656710	29657017	+	222	exon (LOC_Os05g51690.1, exon 1 of 4)
Chr1	7867419	7867739	+	222	exon (LOC_Os01g14050.1, exon 1 of 12)
Chr7	29012507	29013231	+	222	intron (LOC_Os07g48510.2, intron 1 of 2)
Chr10	8553841	8554408	+	222	promoter-TSS (LOC_Os10g17070.1)
Chr9	3208467	3209044	+	222	intron (LOC_Os09g06750.1, intron 1 of 1)
Chr6	24586297	24586730	+	222	exon (LOC_Os06g41120.1, exon 1 of 1)
Chr7	24858208	24858834	+	222	TTS (LOC_Os07g41490.1)
Chr1	5417163	5417475	+	221	promoter-TSS (LOC_Os01g10290.1)
Chr11	23800875	23801541	+	221	promoter-TSS (LOC_Os11g39940.1)
Chr10	17967840	17968198	+	221	promoter-TSS (LOC_Os10g33850.1)
Chr10	12311276	12311567	+	221	exon (LOC_Os10g24020.1, exon 1 of 5)
Chr6	12506265	12506612	+	221	Intergenic
Chr5	672009	672879	+	221	exon (LOC_Os05g02160.1, exon 1 of 1)
Chr8	22702707	22703034	+	221	exon (LOC_Os08g36020.1, exon 2 of 5)
Chr6	1545901	1546193	+	221	exon (LOC_Os06g03840.1, exon 1 of 2)
Chr11	1291692	1292349	+	221	exon (LOC_Os11g03410.1, exon 1 of 2)
Chr11	24223808	24224135	+	221	exon (LOC_Os11g40590.1, exon 2 of 10)
Chr6	692773	693065	+	221	exon (LOC_Os06g02220.1, exon 1 of 8)
Chr1	28018232	28018907	+	221	intron (LOC_Os01g48830.3, intron 2 of 2)
Chr5	13308253	13310135	+	221	exon (LOC_Os05g23320.2, exon 1 of 2)
Chr7	22185454	22186193	+	221	intron (LOC_Os07g37030.1, intron 2 of 4)
Chr1	39214920	39215503	+	221	exon (LOC_Os01g67480.1, exon 2 of 6)
Chr10	23071085	23071597	+	221	exon (LOC_Os10g42760.1, exon 1 of 1)
Chr4	22271784	22272315	+	221	exon (LOC_Os04g36910.1, exon 1 of 5)
Chr7	10494813	10495605	+	221	Intergenic
Chr3	14724674	14725161	+	221	intron (LOC_Os03g25720.1, intron 1 of 5)
Chr3	9218853	9219392	+	221	exon (LOC_Os03g16690.1, exon 1 of 10)
Chr2	33372442	33372811	+	221	exon (LOC_Os02g54500.1, exon 1 of 23)
Chr2	29948871	29949516	+	221	intron (LOC_Os02g48980.1, intron 1 of 2)
Chr1	33302737	33303241	+	221	promoter-TSS (LOC_Os01g57590.1)
Chr7	21621470	21621795	+	221	intron (LOC_Os07g36180.2, intron 1 of 4)
Chr5	452692	453148	+	221	TTS (LOC_Os05g01760.1)
Chr1	28636878	28637830	+	221	Intergenic
Chr11	6722908	6723159	+	221	Intergenic
Chr12	7557011	7557340	+	221	Intergenic
Chr12	13703312	13703622	+	221	TTS (LOC_Os12g24080.1)
Chr2	28581569	28581853	+	221	exon (LOC_Os02g46839.1, exon 1 of 1)
Chr1	30380224	30380962	+	221	promoter-TSS (LOC_Os01g52810.1)
Chr4	21634853	21635487	+	221	promoter-TSS (LOC_Os04g35534.1)
Chr2	13810604	13811065	+	220	Intergenic
Chr3	32242287	32243710	+	220	exon (LOC_Os03g56600.1, exon 1 of 1)
Chr3	36204093	36204851	+	220	exon (LOC_Os03g64070.1, exon 1 of 1)
Chr1	134347	135259	+	220	exon (LOC_Os01g01280.1, exon 2 of 3)
Chr2	18564282	18564652	+	219	intron (LOC_Os02g31070.4, intron 1 of 8)
Chr4	12627700	12628165	+	219	Intergenic
Chr2	13039036	13040006	+	219	promoter-TSS (LOC_Os02g21925.1)
Chr11	1752268	1752805	+	219	exon (LOC_Os11g04280.1, exon 1 of 1)
Chr2	17127905	17128362	+	219	TTS (LOC_Os02g28920.1)
Chr9	17354541	17355009	+	219	exon (LOC_Os09g28530.1, exon 1 of 1)
Chr10	22954650	22955257	+	219	LOC_Os10g42590.1
Chr9	3196773	3197409	+	218	exon (LOC_Os09g06719.1, exon 1 of 1)
Chr10	22445088	22445307	+	218	TTS (LOC_Os10g41689.1)
Chr11	21221038	21221369	+	218	Intergenic
Chr4	32665087	32665854	+	218	TTS (LOC_Os04g54910.1)
Chr11	13591662	13592247	+	218	intron (LOC_Os11g23980.1, intron 1 of 1)
Chr10	21083125	21083451	+	218	TTS (LOC_Os10g39480.1)
Chr9	22228580	22228888	+	218	LOC_Os09g38650.1
Chr4	8849668	8850129	+	218	LOC_Os04g16290.1
Chr5	4102602	4102932	+	217	exon (LOC_Os05g07640.1, exon 1 of 9)
Chr1	31007229	31008461	+	217	exon (LOC_Os01g53920.1, exon 1 of 2)
Chr5	19869556	19870552	+	217	exon (LOC_Os05g33730.1, exon 2 of 2)
Chr11	12849279	12849640	+	217	exon (LOC_Os11g22396.1, exon 1 of 5)
Chr2	33386506	33386877	+	217	promoter-TSS (LOC_Os02g54510.2)
Chr1	17884609	17885184	+	217	exon (LOC_Os01g32610.1, exon 2 of 5)
Chr2	12494368	12494842	+	217	exon (LOC_Os02g21080.1, exon 1 of 1)
Chr4	32912255	32912541	+	217	intron (LOC_Os04g55330.1, intron 1 of 1)
Chr7	5726265	5726586	+	217	promoter-TSS (LOC_Os07g10560.1)
Chr1	37322080	37323277	+	217	exon (LOC_Os01g64290.1, exon 3 of 3)
Chr8	10531866	10532473	+	217	Intergenic
Chr7	4187241	4187984	+	216	exon (LOC_Os07g08210.1, exon 2 of 8)
Chr4	18751614	18751976	+	216	exon (LOC_Os04g31340.1, exon 1 of 6)
Chr4	26697523	26697983	+	216	exon (LOC_Os04g45160.1, exon 2 of 6)
Chr12	24526699	24527664	+	216	exon (LOC_Os12g39710.1, exon 1 of 2)
Chr11	14522029	14522516	+	216	TTS (LOC_Os11g25500.1)
Chr8	17921916	17922227	+	216	intron (LOC_Os08g29230.1, intron 1 of 1)
Chr1	38269709	38273152	+	216	TTS (LOC_Os01g65902.1)
Chr1	34138577	34140150	+	216	promoter-TSS (LOC_Os01g59090.1)
Chr10	19525622	19526116	+	216	promoter-TSS (LOC_Os10g36490.1)
Chr12	8540387	8544544	+	216	LOC_Os12g14930.1
Chr1	27601591	27602348	+	216	intron (LOC_Os01g48190.3, intron 1 of 3)
Chr9	1237930	1238468	+	215	intron (LOC_Os09g02729.2, intron 1 of 6)
Chr1	39000728	39001067	+	215	TTS (LOC_Os01g67200.1)
Chr1	8027782	8028419	+	215	Intergenic
Chr4	23884707	23885111	+	215	TTS (LOC_Os04g40140.1)
Chr3	32088949	32089623	+	215	exon (LOC_Os03g56280.1, exon 2 of 9)
Chr4	26709318	26709591	+	215	TTS (LOC_Os04g45170.1)
Chr3	9329446	9329948	+	215	exon (LOC_Os03g16824.1, exon 1 of 4)
Chr6	8405347	8406462	+	215	Intergenic
Chr3	12336477	12337446	+	215	exon (LOC_Os03g21600.1, exon 1 of 4)
Chr5	25575701	25576246	+	215	exon (LOC_Os05g43950.1, exon 1 of 4)
Chr9	1861968	1862436	+	215	exon (LOC_Os09g03690.1, exon 1 of 2)
Chr7	27406816	27407345	+	215	promoter-TSS (LOC_Os07g45920.1)
Chr4	26687418	26687812	+	215	LOC_Os04g45130.1
Chr1	34417157	34417508	+	215	promoter-TSS (LOC_Os01g59510.1)
Chr3	5218744	5219449	+	215	exon (LOC_Os03g10250.1, exon 1 of 1)
Chr3	27087866	27088054	+	215	promoter-TSS (LOC_Os03g47754.1)
Chr9	4691232	4698443	+	215	LOC_Os09g08880.1
Chr3	19030996	19031526	+	215	LOC_Os03g33260.1
Chr12	9675124	9675856	+	215	exon (LOC_Os12g16870.1, exon 1 of 3)
Chr5	26998878	26999183	+	215	promoter-TSS (LOC_Os05g46640.1)
Chr9	2597311	2597687	+	215	exon (LOC_Os09g04880.1, exon 1 of 2)
Chr10	21476493	21476934	+	215	exon (LOC_Os10g40110.1, exon 2 of 2)
Chr5	20773204	20773794	+	215	promoter-TSS (LOC_Os05g34970.1)
Chr2	30231854	30232612	+	215	exon (LOC_Os02g49470.1, exon 1 of 1)
Chr9	11011547	11011815	+	215	Intergenic
Chr3	1322651	1323042	+	215	exon (LOC_Os03g03140.1, exon 1 of 3)
Chr4	4738369	4739667	+	215	exon (LOC_Os04g08740.2, exon 1 of 2)
Chr4	20138650	20139286	+	215	promoter-TSS (LOC_Os04g33300.1)
Chr6	11024449	11024835	+	215	exon (LOC_Os06g19370.1, exon 4 of 4)
Chr4	23637161	23637667	+	215	Intergenic
Chr2	6141596	6141911	+	215	Intergenic
Chr3	30199330	30200268	+	215	TTS (LOC_Os03g52660.1)
Chr1	41818402	41819079	+	215	exon (LOC_Os01g72080.1, exon 1 of 1)
Chr5	8991982	8992485	+	215	TTS (LOC_Os05g15940.1)
Chr4	33634445	33634790	+	215	exon (LOC_Os04g56405.1, exon 1 of 4)
Chr3	1959426	1959758	+	215	exon (LOC_Os03g04270.1, exon 1 of 4)
Chr12	5105507	5105790	+	214	intron (LOC_Os12g09670.1, intron 1 of 2)
Chr4	5776292	5776567	+	214	intron (LOC_Os04g10630.1, intron 1 of 1)
Chr3	3745609	3745993	+	213	exon (LOC_Os03g07370.1, exon 1 of 4)
Chr10	20802037	20802764	+	213	exon (LOC_Os10g39030.1, exon 4 of 4)
Chr3	465207	465641	+	213	promoter-TSS (LOC_Os03g01730.5)
Chr3	28617623	28618176	+	212	promoter-TSS (LOC_Os03g50180.1)
Chr10	19054949	19055847	+	212	exon (LOC_Os10g35630.1, exon 2 of 2)
Chr8	28267481	28269793	+	212	exon (LOC_Os08g45030.1, exon 3 of 3)
Chr8	3438476	3438893	+	212	promoter-TSS (LOC_Os08g06230.1)
Chr5	23332727	23333394	+	212	TTS (LOC_Os05g39740.1)
Chr2	28158852	28160276	+	212	TTS (LOC_Os02g46220.1)
Chr12	2678070	2678377	+	212	exon (LOC_Os12g05810.1, exon 1 of 7)
Chr6	8912639	8912934	+	212	Intergenic
Chr9	18953843	18954629	+	212	exon (LOC_Os09g31454.1, exon 3 of 3)
Chr6	28483770	28484322	+	212	exon (LOC_Os06g46950.1, exon 1 of 1)
Chr1	27198800	27199206	+	212	exon (LOC_Os01g47560.1, exon 3 of 5)
Chr3	23262	23527	+	212	exon (LOC_Os03g01016.1, exon 1 of 9)
Chr2	28160508	28160758	+	212	exon (LOC_Os02g46220.1, exon 4 of 4)
Chr1	437675	438066	+	212	exon (LOC_Os01g01830.1, exon 1 of 17)
Chr3	7994011	7994437	+	212	intron (LOC_Os03g14700.1, intron 1 of 11)
Chr3	26344472	26344710	+	212	intron (LOC_Os03g46560.1, intron 1 of 1)
Chr9	3206050	3206370	+	212	exon (LOC_Os09g06740.1, exon 1 of 1)
Chr5	1103417	1103799	+	212	exon (LOC_Os05g02970.1, exon 1 of 5)
Chr3	4660893	4661495	+	212	exon (LOC_Os03g08970.1, exon 1 of 1)
Chr1	39790715	39791177	+	212	exon (LOC_Os01g68470.1, exon 3 of 3)
Chr3	479243	479826	+	212	exon (LOC_Os03g01760.1, exon 1 of 3)
Chr5	25462631	25462889	+	212	TTS (LOC_Os05g43790.1)
Chr3	7993470	7993797	+	212	intron (LOC_Os03g14700.1, intron 3 of 11)
Chr11	14560546	14561089	+	212	Intergenic
Chr6	25269981	25270537	+	212	exon (LOC_Os06g42060.1, exon 1 of 2)
Chr6	2256357	2256649	+	212	promoter-TSS (LOC_Os06g05110.1)
Chr7	13471501	13471880	+	212	TTS (LOC_Os07g23850.1)
Chr3	602511	602877	+	212	exon (LOC_Os03g01970.1, exon 1 of 20)
Chr6	26948136	26948529	+	212	exon (LOC_Os06g44620.1, exon 2 of 6)
Chr7	25446638	25447086	+	212	exon (LOC_Os07g42520.1, exon 1 of 1)
Chr2	1650768	1651108	+	212	exon (LOC_Os02g03880.1, exon 1 of 1)
Chr11	1695647	1696091	+	212	TTS (LOC_Os11g04180.1)
Chr4	25914959	25915250	+	212	promoter-TSS (LOC_Os04g43770.1)
Chr3	30124704	30125060	+	212	exon (LOC_Os03g52500.1, exon 2 of 2)
Chr9	5103156	5103416	+	212	TTS (LOC_Os09g09470.1)
Chr9	19360615	19360888	+	212	exon (LOC_Os09g32430.1, exon 1 of 8)
Chr8	22193171	22193792	+	212	Intergenic
Chr2	14338206	14338787	+	212	intron (LOC_Os02g24720.1, intron 1 of 1)
Chr4	19615057	19615893	+	212	exon (LOC_Os04g32590.1, exon 1 of 3)
Chr5	13932158	13932601	+	212	exon (LOC_Os05g24150.1, exon 1 of 5)
Chr10	10641625	10641944	+	212	exon (LOC_Os10g21000.1, exon 1 of 3)
Chr6	13639788	13640087	+	212	exon (LOC_Os06g23370.1, exon 1 of 4)
Chr10	11709036	11709355	+	212	intron (LOC_Os10g22570.1, intron 3 of 18)
Chr7	17455002	17455581	+	212	promoter-TSS (LOC_Os07g29700.1)
Chr4	21663842	21664261	+	212	exon (LOC_Os04g35560.2, exon 1 of 2)
Chr4	22482222	22482949	+	211	exon (LOC_Os04g37820.1, exon 2 of 2)
Chr3	5798541	5798855	+	211	exon (LOC_Os03g11260.1, exon 1 of 2)
Chr6	30188802	30189173	+	211	exon (LOC_Os06g49870.1, exon 1 of 3)
Chr12	16061424	16061776	+	211	exon (LOC_Os12g27335.1, exon 1 of 1)
Chr4	31577777	31578164	+	211	promoter-TSS (LOC_Os04g53030.1)
Chr3	11711389	11711810	+	211	promoter-TSS (LOC_Os03g20700.1)
Chr4	32883450	32888169	+	211	Intergenic
Chr4	9131632	9132289	+	211	intron (LOC_Os04g16762.1, intron 2 of 2)
Chr11	6501077	6501643	+	211	intron (LOC_Os11g11694.1, intron 1 of 1)
Chr1	43107938	43108276	+	211	Intergenic
Chr8	23590323	23590663	+	211	promoter-TSS (LOC_Os08g37345.1)
Chr4	32928085	32928662	+	210	Intergenic
Chr7	29116195	29117272	+	210	exon (LOC_Os07g48630.1, exon 2 of 2)
Chr11	16507250	16507886	+	210	exon (LOC_Os11g28600.1, exon 1 of 1)
Chr7	29117477	29118042	+	210	exon (LOC_Os07g48630.1, exon 2 of 2)
Chr1	13934535	13935102	+	210	promoter-TSS (LOC_Os01g24760.1)
Chr7	15263810	15264277	+	210	Intergenic
Chr4	23656941	23657138	+	210	Intergenic
Chr11	20653612	20654089	+	210	intron (LOC_Os11g35220.1, intron 1 of 2)
Chr11	21716303	21716906	+	209	promoter-TSS (LOC_Os11g36780.1)
Chr1	42828241	42828653	+	209	exon (LOC_Os01g73910.1, exon 1 of 7)
Chr5	18168636	18169037	+	209	exon (LOC_Os05g31230.2, exon 1 of 7)
Chr2	32558653	32559237	+	209	exon (LOC_Os02g53180.2, exon 1 of 3)
Chr1	21396296	21396817	+	209	Intergenic
Chr11	8363179	8363673	+	209	promoter-TSS (LOC_Os11g14860.1)
Chr2	458897	459954	+	209	exon (LOC_Os02g01830.1, exon 1 of 1)
Chr3	31765249	31766446	+	209	exon (LOC_Os03g55800.1, exon 1 of 1)
Chr10	22997719	22998739	+	209	exon (LOC_Os10g42650.1, exon 1 of 1)
Chr12	1550487	1551143	+	208	exon (LOC_Os12g03800.1, exon 1 of 1)
Chr6	21372527	21372955	+	208	exon (LOC_Os06g36390.1, exon 1 of 2)
Chr7	17629445	17629897	+	208	TTS (LOC_Os07g29940.1)
Chr10	21803651	21804315	+	208	TTS (LOC_Os10g40640.1)
Chr7	20812766	20813270	+	208	promoter-TSS (LOC_Os07g34730.1)
Chr4	33917697	33918201	+	208	Intergenic
Chr2	7431363	7431665	+	208	exon (LOC_Os02g13770.1, exon 1 of 3)
Chr7	28074491	28074844	+	208	TTS (LOC_Os07g46990.1)
Chr7	11080978	11081436	+	208	Intergenic
Chr10	20838697	20839010	+	208	exon (LOC_Os10g39090.1, exon 1 of 3)
Chr7	1670083	1670915	+	208	TTS (LOC_Os07g03970.1)
Chr10	6394559	6395122	+	208	TTS (LOC_Os10g11550.1)
Chr4	27690882	27691582	+	208	exon (LOC_Os04g46700.1, exon 1 of 2)
Chr1	12067695	12068290	+	208	exon (LOC_Os01g21560.1, exon 1 of 1)
Chr4	12355837	12356316	+	208	Intergenic
Chr12	20553617	20560016	+	208	Intergenic
Chr8	1050676	1051100	+	208	TTS (LOC_Os08g02540.1)
Chr7	27591367	27592648	+	208	exon (LOC_Os07g46240.1, exon 3 of 5)
Chr11	2481702	2482098	+	208	exon (LOC_Os11g05494.1, exon 1 of 1)
Chr6	5066296	5067203	+	208	LOC_Os06g09940.1
Chr4	24642735	24643118	+	207	LOC_Os04g41550.1
Chr2	27106947	27107556	+	207	TTS (LOC_Os02g44730.1)
Chr12	3853037	3853400	+	207	exon (LOC_Os12g07650.1, exon 1 of 2)
Chr3	21685582	21686057	+	207	TTS (LOC_Os03g39000.1)
Chr9	22671783	22672623	+	207	TTS (LOC_Os09g39420.1)
Chr5	18106771	18107570	+	207	exon (LOC_Os05g31140.1, exon 2 of 2)
Chr7	12987422	12988003	+	207	Intergenic
Chr5	4940168	4940913	+	207	exon (LOC_Os05g08930.1, exon 1 of 4)
Chr3	29624243	29624726	+	207	promoter-TSS (LOC_Os03g51700.2)
Chr10	10170618	10171094	+	207	intron (LOC_Os10g20240.1, intron 1 of 5)
Chr4	34491306	34491590	+	207	TTS (LOC_Os04g57890.1)
Chr1	17217738	17218242	+	207	exon (LOC_Os01g31470.1, exon 1 of 14)
Chr5	8398281	8398752	+	207	intron (LOC_Os05g14790.1, intron 1 of 3)
Chr7	26017137	26017589	+	207	exon (LOC_Os07g43460.1, exon 1 of 2)
Chr8	13793407	13793932	+	207	intron (LOC_Os08g22950.1, intron 1 of 1)
Chr2	28583931	28584273	+	207	exon (LOC_Os02g46850.1, exon 1 of 4)
Chr6	375740	376102	+	207	promoter-TSS (LOC_Os06g01630.1)
Chr8	27085275	27085607	+	207	promoter-TSS (LOC_Os08g42830.1)
Chr7	29108804	29109503	+	207	promoter-TSS (LOC_Os07g48610.1)
Chr4	24932154	24932485	+	207	exon (LOC_Os04g42110.1, exon 1 of 12)
Chr5	28482499	28482814	+	207	exon (LOC_Os05g49650.1, exon 1 of 3)
Chr2	26480804	26481154	+	207	exon (LOC_Os02g43850.1, exon 1 of 10)
Chr4	11936024	11936670	+	207	TTS (LOC_Os04g21190.1)
Chr1	39198110	39198419	+	207	Intergenic
Chr4	31895302	31895726	+	207	promoter-TSS (LOC_Os04g53520.1)
Chr7	9788619	9789143	+	207	Intergenic
Chr3	17949326	17949737	+	207	exon (LOC_Os03g31510.1, exon 1 of 1)
Chr4	20195432	20196123	+	207	exon (LOC_Os04g33350.1, exon 1 of 1)
Chr9	16354836	16355094	+	207	LOC_Os09g26920.1
Chr3	1730163	1730846	+	207	TTS (LOC_Os03g03840.1)
Chr1	12870570	12871130	+	207	exon (LOC_Os01g22900.1, exon 1 of 6)
Chr10	12783222	12783579	+	207	promoter-TSS (LOC_Os10g24850.1)
Chr11	14516867	14517342	+	207	promoter-TSS (LOC_Os11g25454.1)
Chr4	34489983	34491092	+	207	TTS (LOC_Os04g57890.1)
Chr11	22821891	22822274	+	207	Intergenic
Chr12	25918308	25918771	+	207	promoter-TSS (LOC_Os12g41840.1)
Chr11	21343348	21343961	+	206	Intergenic
Chr3	13477474	13478107	+	206	Intergenic
Chr4	34558826	34559418	+	206	exon (LOC_Os04g58020.1, exon 1 of 2)
Chr7	28004951	28006089	+	206	exon (LOC_Os07g46852.1, exon 2 of 2)
Chr1	33545244	33546759	+	206	Intergenic
Chr11	26234579	26234940	+	206	TTS (LOC_Os11g43440.1)
Chr1	37271008	37271977	+	206	exon (LOC_Os01g64170.1, exon 2 of 2)
Chr1	21581067	21581689	+	206	Intergenic
Chr2	8801370	8801721	+	206	exon (LOC_Os02g15640.1, exon 1 of 3)
Chr4	21698073	21698561	+	206	exon (LOC_Os04g35590.1, exon 1 of 3)
Chr8	9253749	9254052	+	205	LOC_Os08g15246.1
Chr12	20619099	20627880	+	205	intron (LOC_Os12g34094.1, intron 2 of 2)
Chr12	5617892	5618545	+	205	TTS (LOC_Os12g10580.1)
Chr12	20616396	20618880	+	205	promoter-TSS (LOC_Os12g34094.1)
Chr7	7666754	7667378	+	205	TTS (LOC_Os07g13360.1)
Chr10	1436900	1437610	+	205	TTS (LOC_Os10g03370.1)
Chr12	1810828	1811206	+	204	exon (LOC_Os12g04270.1, exon 1 of 11)
Chr7	2224334	2224891	+	204	exon (LOC_Os07g05040.1, exon 2 of 3)
Chr11	9034233	9034535	+	204	intron (LOC_Os11g16370.1, intron 1 of 15)
Chr7	17684092	17684425	+	204	promoter-TSS (LOC_Os07g30010.1)
Chr2	33170188	33170508	+	204	exon (LOC_Os02g54130.1, exon 6 of 6)
Chr7	1777455	1777754	+	204	exon (LOC_Os07g04160.1, exon 1 of 10)
Chr8	7882752	7883103	+	204	LOC_Os08g13250.1
Chr7	29225296	29225601	+	204	exon (LOC_Os07g48840.1, exon 1 of 3)
Chr5	17794808	17795096	+	204	exon (LOC_Os05g30730.1, exon 1 of 3)
Chr12	23545371	23545934	+	204	intron (LOC_Os12g38380.1, intron 1 of 22)
Chr3	3156554	3158023	+	204	intron (LOC_Os03g06290.1, intron 6 of 9)
Chr12	22641394	22641721	+	204	exon (LOC_Os12g36930.1, exon 2 of 3)
Chr3	18171414	18171712	+	204	promoter-TSS (LOC_Os03g31760.1)
Chr5	19029321	19030101	+	204	exon (LOC_Os05g32544.1, exon 3 of 5)
Chr9	16675881	16676272	+	204	exon (LOC_Os09g27450.1, exon 1 of 4)
Chr5	9455199	9455852	+	204	exon (LOC_Os05g16664.1, exon 1 of 1)
Chr8	10586591	10587043	+	204	Intergenic
Chr9	13628867	13629038	+	204	exon (LOC_Os09g23070.1, exon 2 of 12)
Chr11	5465446	5465955	+	204	exon (LOC_Os11g10110.1, exon 1 of 1)
Chr1	35749254	35749588	+	204	Intergenic
Chr5	2494988	2495225	+	204	exon (LOC_Os05g05130.1, exon 1 of 9)
Chr3	8418407	8418933	+	204	exon (LOC_Os03g15390.1, exon 1 of 3)
Chr3	19914412	19914916	+	204	Intergenic
Chr3	12760620	12760961	+	204	exon (LOC_Os03g22250.1, exon 2 of 3)
Chr4	13606931	13607792	+	204	promoter-TSS (LOC_Os04g23820.1)
Chr4	23190957	23191198	+	204	TTS (LOC_Os04g39040.1)
Chr8	10630363	10630876	+	204	TTS (LOC_Os08g17380.1)
Chr8	24402167	24402389	+	204	promoter-TSS (LOC_Os08g38600.1)
Chr2	24132094	24132550	+	204	TTS (LOC_Os02g39910.1)
Chr4	35435432	35435933	+	204	exon (LOC_Os04g59590.1, exon 1 of 8)
Chr5	2096166	2096562	+	204	intron (LOC_Os05g04520.1, intron 1 of 7)
Chr1	17012621	17013298	+	204	exon (LOC_Os01g31110.1, exon 1 of 5)
Chr5	2825866	2826584	+	204	exon (LOC_Os05g05680.1, exon 2 of 2)
Chr2	26643287	26643685	+	204	Intergenic
Chr7	20207920	20208258	+	204	Intergenic
Chr8	19826764	19827042	+	204	TTS (LOC_Os08g31960.1)
Chr2	23575812	23576120	+	204	TTS (LOC_Os02g39030.1)
Chr7	3895266	3895676	+	204	exon (LOC_Os07g07760.1, exon 1 of 1)
Chr1	31689627	31689877	+	204	intron (LOC_Os01g55094.3, intron 1 of 14)
Chr2	5228730	5229084	+	204	exon (LOC_Os02g10050.1, exon 1 of 6)
Chr7	1598802	1599127	+	204	TTS (LOC_Os07g03830.1)
Chr10	13541943	13542367	+	204	exon (LOC_Os10g26130.1, exon 1 of 18)
Chr3	12567939	12568361	+	204	exon (LOC_Os03g21964.1, exon 1 of 2)
Chr1	12080310	12080907	+	204	LOC_Os01g21585.1
Chr8	24586903	24587502	+	204	exon (LOC_Os08g38900.1, exon 3 of 3)
Chr2	7689195	7689729	+	204	promoter-TSS (LOC_Os02g14080.1)
Chr12	23264345	23264661	+	204	LOC_Os12g37860.1
Chr1	28080468	28081180	+	204	exon (LOC_Os01g48930.1, exon 1 of 3)
Chr4	19175772	19176034	+	204	exon (LOC_Os04g32020.1, exon 1 of 9)
Chr1	17922241	17922836	+	204	exon (LOC_Os01g32680.1, exon 1 of 1)
Chr12	12349518	12349968	+	204	exon (LOC_Os12g21930.1, exon 1 of 3)
Chr1	34678041	34678420	+	204	exon (LOC_Os01g59980.1, exon 1 of 4)
Chr5	2704728	2705132	+	204	intron (LOC_Os05g05440.1, intron 9 of 12)
Chr3	9602941	9603556	+	204	exon (LOC_Os03g17230.1, exon 1 of 7)
Chr11	22202544	22202952	+	204	promoter-TSS (LOC_Os11g37610.1)
Chr4	28097094	28097899	+	204	exon (LOC_Os04g47330.1, exon 1 of 3)
Chr2	20889952	20890439	+	204	Intergenic
Chr3	35004582	35005071	+	204	TTS (LOC_Os03g61740.1)
Chr9	13629244	13629511	+	204	exon (LOC_Os09g23070.1, exon 1 of 12)
Chr4	30315702	30316256	+	204	exon (LOC_Os04g51180.1, exon 1 of 13)
Chr6	10176492	10176836	+	204	Intergenic
Chr4	27000852	27002503	+	204	exon (LOC_Os04g45650.2, exon 2 of 2)
Chr4	35034882	35035240	+	204	exon (LOC_Os04g58900.1, exon 1 of 6)
Chr8	12873827	12874208	+	204	exon (LOC_Os08g21590.1, exon 1 of 19)
Chr8	22627069	22627451	+	204	Intergenic
Chr3	32645728	32646209	+	204	exon (LOC_Os03g57240.1, exon 1 of 1)
Chr7	16749000	16749440	+	203	exon (LOC_Os07g28614.1, exon 1 of 1)
Chr9	21937381	21938378	+	203	exon (LOC_Os09g38070.1, exon 1 of 1)
Chr8	14919817	14920346	+	203	LOC_Os08g24690.1
Chr1	16435966	16436438	+	203	exon (LOC_Os01g29330.1, exon 1 of 1)
Chr5	7497716	7498092	+	203	exon (LOC_Os05g13520.1, exon 1 of 8)
Chr6	13604403	13604879	+	202	exon (LOC_Os06g23290.5, exon 1 of 4)
Chr3	30544693	30545318	+	202	promoter-TSS (LOC_Os03g53240.1)
Chr5	15132744	15133244	+	202	LOC_Os05g26032.1
Chr7	5233844	5234134	+	202	exon (LOC_Os07g09840.1, exon 1 of 1)
Chr4	35027527	35028103	+	202	exon (LOC_Os04g58880.1, exon 1 of 12)
Chr5	21511897	21512380	+	202	promoter-TSS (LOC_Os05g36330.1)
Chr8	21301727	21302523	+	202	TTS (LOC_Os08g34000.1)
Chr3	4893096	4894198	+	202	TTS (LOC_Os03g09840.1)
Chr7	10374500	10374924	+	202	exon (LOC_Os07g17560.1, exon 1 of 1)
Chr10	9025216	9025943	+	201	exon (LOC_Os10g17830.1, exon 1 of 1)
Chr1	8374808	8375308	+	201	exon (LOC_Os01g14932.1, exon 1 of 8)
Chr2	7034398	7034821	+	201	exon (LOC_Os02g13200.1, exon 1 of 4)
Chr3	14198552	14199251	+	201	LOC_Os03g24920.1
Chr11	14136567	14136896	+	201	exon (LOC_Os11g24800.1, exon 1 of 2)
Chr3	14264262	14264655	+	201	LOC_Os03g24990.1
Chr9	18235135	18235707	+	201	exon (LOC_Os09g29960.1, exon 1 of 1)
Chr10	16512427	16512847	+	201	exon (LOC_Os10g31520.1, exon 1 of 12)
Chr1	36943046	36944043	+	201	exon (LOC_Os01g63690.1, exon 1 of 1)
Chr8	4003733	4004296	+	201	Intergenic
Chr1	36944244	36944481	+	201	exon (LOC_Os01g63690.1, exon 1 of 1)
Chr10	21994431	21995116	+	201	TTS (LOC_Os10g40960.1)
Chr10	11885117	11885437	+	200	exon (LOC_Os10g22869.1, exon 1 of 5)
Chr8	6719366	6719916	+	200	exon (LOC_Os08g11450.1, exon 1 of 1)
Chr2	1717577	1717819	+	200	promoter-TSS (LOC_Os02g03970.1)
Chr12	26364668	26365646	+	200	exon (LOC_Os12g42420.1, exon 1 of 2)
Chr10	18201774	18202211	+	200	Intergenic
Chr3	4810425	4810796	+	200	exon (LOC_Os03g09210.1, exon 1 of 3)
Chr1	39122003	39122557	+	200	Intergenic
Chr7	8285776	8286238	+	200	exon (LOC_Os07g14530.1, exon 1 of 2)
Chr11	13333483	13333836	+	200	exon (LOC_Os11g23170.1, exon 1 of 10)
Chr2	878147	878455	+	200	exon (LOC_Os02g02480.1, exon 1 of 5)
Chr2	10205811	10206383	+	200	LOC_Os02g17700.1
Chr4	16045618	16046069	+	200	exon (LOC_Os04g27096.1, exon 1 of 2)
Chr11	5399461	5400083	+	200	promoter-TSS (LOC_Os11g10060.1)
Chr7	22247697	22248641	+	200	exon (LOC_Os07g37140.1, exon 1 of 6)
Chr11	22365334	22365698	+	200	LOC_Os11g37780.1
Chr1	33564162	33565300	+	200	Intergenic
Chr8	3244523	3244871	+	200	promoter-TSS (LOC_Os08g05970.1)
Chr7	23098651	23100145	+	200	exon (LOC_Os07g38440.1, exon 3 of 3)
Chr3	9247392	9247879	+	200	promoter-TSS (LOC_Os03g16700.2)
Chr3	9632909	9635430	+	200	exon (LOC_Os03g17300.1, exon 1 of 2)
Chr8	10152115	10152330	+	200	exon (LOC_Os08g16600.1, exon 1 of 5)
Chr1	39944488	39944867	+	200	exon (LOC_Os01g68760.1, exon 1 of 14)
Chr9	16963258	16963809	+	200	promoter-TSS (LOC_Os09g27900.1)
Chr6	2418705	2419068	+	200	TTS (LOC_Os06g05359.1)
[truncated: 25,683 more rows]
