# Supplementary material for: Lysine β-hydroxybutyrylation as a drought-responsive epigenetic mark in rice
Source: Cell Discov. 2026 Mar 3;12:14. doi: 10.1038/s41421-026-00868-7 (PMC12953871; doi:10.1038/s41421-026-00868-7)
Supplement: Supplementary file 5 — Supplementary Dataset S4 Genes with significantly changed Kbhb deposition in PEG treated plants in comparison to CK [file 41421_2026_868_MOESM5_ESM.xlsx]

## Sheet: Up genes
Chromosome	start	end	Log2Fold	p.value	Gene ID	Annotation
Chr1	17992850	17993670	2.39	2.75e-17	LOC_Os01g32780	universal stress protein domain containing protein, putative, expressed	5.24157
Chr1	4531202	4532670	1.65	5.45e-17	LOC_Os01g09010	transferase family protein, putative, expressed	3.13834
Chr1	33638862	33639803	2.03	7.97e-16	LOC_Os01g58170	expressed protein	4.08405
Chr1	28970674	28971973	1.59	3.39e-15	LOC_Os01g50450	expressed protein	3.01049
Chr1	1072413	1073662	1.44	2.61e-14	LOC_Os01g02920	glycosyltransferase protein, putative, expressed	2.71321
Chr1	2071923	2073519	1.68	9.89e-13	LOC_Os01g04620	transposon protein, putative, unclassified, expressed	3.20428
Chr1	6792155	6793397	1.45	1.97e-11	LOC_Os01g12430	receptor-like protein kinase, putative, expressed	2.73208
Chr1	28934151	28935217	1.43	7.35e-11	LOC_Os01g50400	STE_MEKK_ste11_MAP3K.5 - STE kinases include homologs to sterile 7, sterile 11 and sterile 20 from yeast, expressed	2.69447
Chr1	6257879	6258520	3.05	3.58e-10	LOC_Os01g11600	expressed protein	8.28212
Chr1	4496946	4498326	1.73	3.6e-10	LOC_Os01g08960	phosducin-like protein 3, putative, expressed	3.31728
Chr1	14332415	14333262	1.88	5.36e-10	LOC_Os01g25370	SUMO protease, putative, expressed	3.68075
Chr1	4337785	4338477	2.64	1.03e-09	LOC_Os01g08700	GIGANTEA, putative, expressed	6.23332
Chr1	7093198	7094958	1.21	1.04e-09	LOC_Os01g12810	retrotransposon protein, putative, unclassified, expressed	2.31338
Chr1	549132	549863	1.7	2.82e-09	LOC_Os01g02020	acetyl-CoA acetyltransferase, cytosolic, putative, expressed	3.24901
Chr1	11863782	11864351	2.03	1.69e-08	LOC_Os01g21250	late embryogenesis abundant protein, putative, expressed	4.08405
Chr1	37358217	37359251	1.1	2.12e-08	LOC_Os01g64360	MYB family transcription factor, putative, expressed	2.14355
Chr1	43141859	43142617	1.82	2.28e-08	LOC_Os01g74490	heavy metal-associated domain containing protein, expressed	3.53081
Chr1	11808048	11809016	1.54	6.56e-08	LOC_Os01g21160	2-oxo acid dehydrogenases acyltransferase domain containing protein, expressed	2.90795
Chr1	12364427	12365402	1.7	8.67e-08	LOC_Os01g22010	S-adenosylmethionine synthetase, putative, expressed	3.24901
Chr1	27049791	27050346	3.78	1.07e-07	LOC_Os01g47350	enoyl-CoA hydratase/isomerase family protein, putative, expressed	13.737
Chr1	14759399	14760318	1.64	1.4e-07	LOC_Os01g26039	expressed protein	3.11666
Chr1	35726792	35727754	1.49	1.46e-07	LOC_Os01g61760	myosin heavy chain-related, putative, expressed	2.80889
Chr1	38432838	38433602	2.32	1.68e-07	LOC_Os01g66150	expressed protein	4.99332
Chr1	9139663	9140266	5.98	2.87e-07	LOC_Os01g16170	PQ loop repeat domain containing protein, expressed	63.1189
Chr1	28939768	28940738	1.31	6.42e-07	LOC_Os01g50410	STE_MEKK_ste11_MAP3K.6 - STE kinases include homologs to sterile 7, sterile 11 and sterile 20 from yeast, expressed	2.47942
Chr1	41245645	41246387	2.42	1.83e-06	LOC_Os01g71280	glycerol-3-phosphate dehydrogenase, putative, expressed	5.35171
Chr1	32276813	32278255	0.92	2.15e-06	LOC_Os01g56070	RING finger protein, putative, expressed	1.89212
Chr1	7481601	7482774	1.48	2.21e-06	LOC_Os01g13430	importin-alpha re-exporter, putative, expressed	2.78949
Chr1	72794	73943	1.27	2.37e-06	LOC_Os01g01150	RNA recognition motif, putative, expressed	2.41162
Chr1	31876938	31877556	2.01	3.18e-06	LOC_Os01g55360	phosphatidate cytidylyltransferase, putative, expressed	4.02782
Chr1	24311932	24312475	2.25	3.5e-06	LOC_Os01g42730	GDSL-like lipase/acylhydrolase, putative, expressed	4.75683
Chr1	11693828	11694457	2.24	4.1e-06	LOC_Os01g20940	PHS1, putative, expressed	4.72397
Chr1	17151840	17152263	3.55	4.19e-06	LOC_Os01g31360	expressed protein	11.7127
Chr1	3842243	3843282	1.27	7.17e-06	LOC_Os01g07950	OsGrx_S15.2 - glutaredoxin subgroup II, expressed	2.41162
Chr1	42684881	42685633	1.29	8.86e-06	LOC_Os01g73670	expressed protein	2.44528
Chr1	20589008	20589515	1.58	9.27e-06	LOC_Os01g36930	ubiquitin carboxyl-terminal hydrolase 6, putative, expressed	2.9897
Chr1	25330879	25331388	1.33	9.58e-06	LOC_Os01g44190	expressed protein	2.51403
Chr1	29568537	29569241	1.65	1.1e-05	LOC_Os01g51420	calcineurin B, putative, expressed	3.13834
Chr1	10931079	10931618	5.58	1.14e-05	LOC_Os01g19320	expressed protein	47.8352
Chr1	14047792	14048357	2.89	1.26e-05	LOC_Os01g24940	poly synthetase 2-A, putative, expressed	7.4127
Chr1	2643826	2644680	1.34	1.29e-05	LOC_Os01g05540	expressed protein	2.53151
Chr1	1365572	1366400	1.08	1.56e-05	LOC_Os01g03390	BBTI7 - Bowman-Birk type bran trypsin inhibitor precursor, expressed	2.11404
Chr1	31845883	31846770	1.33	1.8e-05	LOC_Os01g55330	embryonic protein DC-8, putative, expressed	2.51403
Chr1	2403263	2403819	1.32	1.99e-05	LOC_Os01g05120	ubiquitin fusion degradation protein, putative, expressed	2.49666
Chr1	30042658	30043116	2.24	2.04e-05	LOC_Os01g52260	serine acetyltransferase protein, putative, expressed	4.72397
Chr1	23397875	23398676	2.57	2.2e-05	LOC_Os01g41350	expressed protein	5.93809
Chr1	6833028	6833445	1.88	2.73e-05	LOC_Os01g12460	expressed protein	3.68075
Chr1	9065912	9066781	1.36	2.83e-05	LOC_Os01g16090	RNA binding protein, putative, expressed	2.56685
Chr1	33697166	33697880	1.51	3.44e-05	LOC_Os01g58290	OsSub9 - Putative Subtilisin homologue, expressed	2.8481
Chr1	9259214	9259847	1.4	3.46e-05	LOC_Os01g16330	OsRhmbd2 - Putative Rhomboid homologue, expressed	2.63902
Chr1	18589945	18590446	1.36	3.67e-05	LOC_Os01g33770	expressed protein	2.56685
Chr1	28494761	28496114	1.17	4.1e-05	LOC_Os01g49529	OsWAK10d - OsWAK receptor-like cytoplasmic kinase OsWAK-RLCK, expressed	2.25012
Chr1	32601365	32601892	1.51	4.47e-05	LOC_Os01g56550	transcription initiation factor IIF beta subunit, putative, expressed	2.8481
Chr1	42672963	42673314	2.14	4.69e-05	LOC_Os01g73656	expressed protein	4.40762
Chr1	24165623	24166218	1.39	4.73e-05	LOC_Os01g42500	zinc finger, C3HC4 type family protein, expressed	2.62079
Chr1	35430862	35431597	1.53	4.86e-05	LOC_Os01g61230	dihydroflavonol-4-reductase, putative, expressed	2.88786
Chr1	11974151	11975115	1.45	4.94e-05	LOC_Os01g21450	expressed protein	2.73208
Chr1	5416255	5416819	1.71	5.45e-05	LOC_Os01g10300	expressed protein	3.27161
Chr1	209174	210002	1.2	5.45e-05	LOC_Os01g01410	TKL_IRAK_C-LEC.1 - TKL_IRAK_C-LEC has homology to C-type lectin receptors, expressed	2.2974
Chr1	35721439	35722683	1.37	6.34e-05	LOC_Os01g61750	hypothetical protein	2.58471
Chr1	29544661	29545395	1.16	6.35e-05	LOC_Os01g51390	mitochondrial-processing peptidase subunit, mitochondrial precursor, putative, expressed	2.23457
Chr1	35526602	35527652	0.89	6.48e-05	LOC_Os01g61440	expressed protein	1.85318
Chr1	22180003	22180397	1.97	6.56e-05	LOC_Os01g39380	SCD1, putative, expressed	3.91768
Chr1	32623965	32624380	1.97	8.06e-05	LOC_Os01g56590	guanine nucleotide exchange family protein, putative, expressed	3.91768
Chr1	35757927	35758538	1.92	8.81e-05	LOC_Os01g61810	histone-like transcription factor and archaeal histone, putative, expressed	3.78423
Chr1	28555912	28556736	1.27	9.08e-05	LOC_Os01g49690	Ser/Thr protein phosphatase family protein, putative, expressed	2.41162
Chr1	30889131	30890006	1.01	9.42e-05	LOC_Os01g53740	hypothetical protein	2.01391
Chr1	38029165	38030210	1.28	0.000102	LOC_Os01g65520	Sad1 / UNC-like C-terminal domain containing protein, putative, expressed	2.42839
Chr1	16364900	16365236	3.16	0.000104	LOC_Os01g29210	hypothetical protein	8.9383
Chr1	6879884	6880556	1.09	0.000105	LOC_Os01g12520	mitochondrial carrier protein, putative, expressed	2.12874
Chr1	6012092	6012632	2.13	0.000106	LOC_Os01g11240	DUF538 domain containing protein, putative, expressed	4.37717
Chr1	28544932	28546200	0.87	0.000108	LOC_Os01g49670	cytidylyltransferase domain containing protein, expressed	1.82766
Chr1	42229531	42230094	1.17	0.00011	LOC_Os01g72790	cyclin-dependent kinase, putative, expressed	2.25012
Chr1	36666941	36667983	1.03	0.000137	LOC_Os01g63260	3-oxo-5-alpha-steroid 4-dehydrogenase, putative, expressed	2.04202
Chr1	24623375	24623662	2.6	0.000146	LOC_Os01g43150	OsFtsH9 FtsH protease, homologue of AtFtsH11, expressed	6.06287
Chr1	32002825	32003427	1.08	0.00015	LOC_Os01g55540	aminotransferase, classes I and II, domain containing protein, expressed	2.11404
Chr1	26198114	26198694	1.77	0.000161	LOC_Os01g46080	GDSL-like lipase/acylhydrolase, putative, expressed	3.41054
Chr1	4971654	4972319	1.74	0.000166	LOC_Os01g09640	Myb transcription factor, putative, expressed	3.34035
Chr1	22869429	22871563	0.8	0.000172	LOC_Os01g40480	anthranilate phosphoribosyltransferase, putative, expressed	1.7411
Chr1	30340212	30340726	1.44	0.000173	LOC_Os01g52740	expressed protein	2.71321
Chr1	42482770	42483288	2.04	0.000176	LOC_Os01g73300	VAMP-like protein YKT62, putative, expressed	4.11246
Chr1	38402082	38402634	2.29	0.000183	LOC_Os01g66120	No apical meristem protein, putative, expressed	4.89056
Chr1	42167769	42168254	2.38	0.000193	LOC_Os01g72680	disease resistance protein RPS2, putative, expressed	5.20537
Chr1	2560825	2561713	0.73	0.000205	LOC_Os01g05420	IWS1 C-terminus family protein, putative, expressed	1.65864
Chr1	8664066	8664789	0.92	0.000208	LOC_Os01g15460	zinc finger C-x8-C-x5-C-x3-H type family protein, expressed	1.89212
Chr1	26118387	26119240	1.31	0.000211	LOC_Os01g45990	potassium channel AKT1, putative, expressed	2.47942
Chr1	2599424	2600099	1.36	0.000215	LOC_Os01g05500	zinc finger protein, putative, expressed	2.56685
Chr1	4759913	4760746	1.02	0.000232	LOC_Os01g09370	ankyrin repeat domain-containing protein 28, putative, expressed	2.02792
Chr1	40970355	40971115	0.89	0.000235	LOC_Os01g70780	WD40-like domain containing protein, putative, expressed	1.85318
Chr1	31272392	31273316	0.99	0.000237	LOC_Os01g54340	plant-specific domain TIGR01615 family protein, expressed	1.98618
Chr1	24126586	24127333	0.88	0.00024	LOC_Os01g42430	vacuolar ATP synthase, putative, expressed	1.84038
Chr1	1170592	1171120	1.53	0.000254	LOC_Os01g03070	transposon protein, putative, unclassified, expressed	2.88786
Chr1	39493165	39494183	0.93	0.000257	LOC_Os01g67970	ZOS1-20 - C2H2 zinc finger protein, expressed	1.90528
Chr1	3356397	3357166	0.84	0.00026	LOC_Os01g07120	AP2 domain containing protein, expressed	1.79005
Chr1	19247464	19248201	1.09	0.000284	LOC_Os01g34860	expressed protein	2.12874
Chr1	1381774	1382193	1.91	0.000309	LOC_Os01g03429	expressed protein	3.75809
Chr1	7333726	7334521	0.98	0.000316	LOC_Os01g13160	expressed protein	1.97247
Chr1	4325951	4326292	2.03	0.000333	LOC_Os01g08690	holocarboxylase synthetase, putative, expressed	4.08405
Chr1	28667053	28667946	1.74	0.000338	LOC_Os01g49910	expressed protein	3.34035
Chr1	7088587	7089253	1.1	0.000347	LOC_Os01g12800	peroxisomal membrane protein, putative, expressed	2.14355
Chr1	6889616	6890220	1.13	0.000358	LOC_Os01g12530	smr domain containing protein, expressed	2.18859
Chr1	40489076	40489943	1.27	0.00036	LOC_Os01g69990	GYF domain containing protein, putative, expressed	2.41162
Chr1	9386189	9386603	1.61	0.000367	LOC_Os01g16540	NEDD8-activating enzyme E1 catalytic subunit, putative, expressed	3.05252
Chr1	34994809	34995438	1.59	0.000408	LOC_Os01g60510	expressed protein	3.01049
Chr1	1166000	1166393	1.35	0.000411	LOC_Os01g03050	fruit protein PKIWI502, putative, expressed	2.54912
Chr1	13911687	13912906	0.63	0.000414	LOC_Os01g24720	expressed protein	1.54756
Chr1	21917917	21918670	0.95	0.000424	LOC_Os01g38990	mitochondrial carrier protein, putative, expressed	1.93187
Chr1	22082297	22083126	0.94	0.000441	LOC_Os01g39260	OsFtsH5 FtsH protease, homologue of AtFtsH4, expressed	1.91853
Chr1	35538386	35540257	0.64	0.000448	LOC_Os01g61460	leaf senescence related protein, putative, expressed	1.55833
Chr1	27684736	27685688	1.11	0.000458	LOC_Os01g48310	expressed protein	2.15846
Chr1	3322766	3323307	1.04	0.00046	LOC_Os01g07070	transposon protein, putative, CACTA, En/Spm sub-class, expressed	2.05623
Chr1	27008784	27009286	1.41	0.000465	LOC_Os01g47256	exosome complex exonuclease RRP40, putative, expressed	2.65737
Chr1	33641422	33642431	0.92	0.000478	LOC_Os01g58194	protein disulfide isomerase, putative, expressed	1.89212
Chr1	37363036	37363516	1.48	0.000484	LOC_Os01g64370	expressed protein	2.78949
Chr1	7102577	7103132	1.05	0.000485	LOC_Os01g12830	erythronate-4-phosphate dehydrogenase domain containing protein, expressed	2.07053
Chr1	40172487	40173228	1.39	0.000501	LOC_Os01g69110	expressed protein	2.62079
Chr1	35322470	35323064	1.73	0.000526	LOC_Os01g61044	transmembrane amino acid transporter protein, putative, expressed	3.31728
Chr1	34179249	34179828	1.25	0.000543	LOC_Os01g59160	UBA/TS-N domain containing protein, expressed	2.37841
Chr1	11713647	11714470	1.23	0.000546	LOC_Os01g20970	invertase/pectin methylesterase inhibitor family protein, putative, expressed	2.34567
Chr1	35399200	35400104	1.07	0.00055	LOC_Os01g61150	phox domain-containing protein, putative, expressed	2.09943
Chr1	36389709	36390210	1.03	0.000569	LOC_Os01g62820	Transcription initiation factor TFIID subunit A containing protein, expressed	2.04202
Chr1	17274102	17274812	1.16	0.000573	LOC_Os01g31580	BZIP protein, putative, expressed	2.23457
Chr1	35845340	35845819	1.53	0.000578	LOC_Os01g61930	SAC3/GANP family protein, putative, expressed	2.88786
Chr1	19477203	19477590	1.88	0.000579	LOC_Os01g35184	CAMK_KIN1/SNF1/Nim1_like.10 - CAMK includes calcium/calmodulin depedent protein kinases, expressed	3.68075
Chr1	3104634	3105114	1.23	0.000591	LOC_Os01g06590	zinc finger, C3HC4 type domain containing protein, expressed	2.34567
Chr1	24546213	24546729	1.03	0.000615	LOC_Os01g43030	tetratricopeptide repeat domain containing protein, expressed	2.04202
Chr1	17302002	17302796	0.93	0.000616	LOC_Os01g31610	tyrosyl-tRNA synthetase, putative, expressed	1.90528
Chr1	42260328	42260875	1.55	0.000658	LOC_Os01g72860	MAC/Perforin domain containing protein, putative, expressed	2.92817
Chr1	37566038	37566653	1.06	0.000659	LOC_Os01g64750	sterol 3-beta-glucosyltransferase, putative, expressed	2.08493
Chr1	37526000	37526756	0.87	0.000661	LOC_Os01g64680	bolA, putative, expressed	1.82766
Chr1	14302503	14303198	0.99	0.000662	LOC_Os01g25320	auxilin, putative, expressed	1.98618
Chr1	10623008	10623592	1.45	0.000681	LOC_Os01g18800	CAMK_KIN1/SNF1/Nim1_like.9 - CAMK includes calcium/calmodulin depedent protein kinases, expressed	2.73208
Chr1	42411779	42412600	1.07	0.000684	LOC_Os01g73110	expressed protein	2.09943
Chr1	29559653	29560310	1.4	0.000692	LOC_Os01g51410	glycine dehydrogenase, putative, expressed	2.63902
Chr1	39554700	39555383	1.4	0.000734	LOC_Os01g68040	CorA-like magnesium transporter protein, putative, expressed	2.63902
Chr1	34941372	34941999	1.56	0.000734	LOC_Os01g60410	ubiquitin-conjugating enzyme, putative, expressed	2.94854
Chr1	36122860	36123715	1.3	0.000739	LOC_Os01g62410	MYB family transcription factor, putative, expressed	2.46229
Chr1	14264058	14264856	1.33	0.000741	LOC_Os01g25270	pentatricopeptide repeat protein PPR986-12, putative, expressed	2.51403
Chr1	22595766	22596202	0.96	0.000746	LOC_Os01g40050	peptidyl-prolyl cis-trans isomerase, putative, expressed	1.94531
Chr1	31849083	31850350	1.06	0.000753	LOC_Os01g55340	dof zinc finger domain containing protein, putative, expressed	2.08493
Chr1	30144616	30146013	0.99	0.000761	LOC_Os01g52470	elongation factor, putative, expressed	1.98618
Chr1	32818884	32819467	1.12	0.000866	LOC_Os01g56820	AGAP000951-PA, putative, expressed	2.17347
Chr1	18163764	18164127	2.02	0.000868	LOC_Os01g33050	ribosomal protein L24, putative, expressed	4.05584
Chr1	6534664	6535523	1.18	0.000869	LOC_Os01g12000	expressed protein	2.26577
Chr1	28679278	28680117	0.72	0.000889	LOC_Os01g49930	expressed protein	1.64718
Chr1	32510617	32511383	1.26	0.000895	LOC_Os01g56390	OsFBX26 - F-box domain containing protein, expressed	2.39496
Chr1	4142703	4143548	0.95	0.000954	LOC_Os01g08430	expressed protein	1.93187
Chr1	32537971	32538447	1.47	0.00099	LOC_Os01g56460	mitochondrial glycoprotein, putative, expressed	2.77022
Chr1	19969454	19970085	1.19	0.00101	LOC_Os01g36080	protein phosphatase 2C containing protein, expressed	2.28153
Chr1	8573911	8574493	1.24	0.00104	LOC_Os01g15310	LSM domain containing protein, expressed	2.36199
Chr1	30040885	30041372	1.18	0.0011	LOC_Os01g52250	starch synthase, putative, expressed	2.26577
Chr1	8068472	8069190	1.7	0.00112	LOC_Os01g14420	RWP-RK domain-containing protein, putative, expressed	3.24901
Chr1	1906938	1908103	0.98	0.00114	LOC_Os01g04290	glycosyl hydrolase family 10 protein, putative, expressed	1.97247
Chr1	22859192	22859813	1.28	0.00115	LOC_Os01g40470	vacuolar ATP synthase subunit d, putative, expressed	2.42839
Chr1	37885451	37886866	1.09	0.00117	LOC_Os01g65300	retrotransposon protein, putative, unclassified, expressed	2.12874
Chr1	27144970	27145345	1.85	0.00123	LOC_Os01g47490	Lg106, putative, expressed	3.605
Chr1	5028639	5029089	2.61	0.00124	LOC_Os01g09760	DIRP family protein, putative, expressed	6.10504
Chr1	419586	420320	1.09	0.00131	LOC_Os01g01790	expressed protein	2.12874
Chr1	40064433	40064937	2.19	0.00133	LOC_Os01g68950	ubiquitin family domain containing protein, expressed	4.56305
Chr1	41901162	41901700	1.31	0.00134	LOC_Os01g72270	cytochrome P450, putative, expressed	2.47942
Chr1	42416023	42416596	1.11	0.00134	LOC_Os01g73120	expressed protein	2.15846
Chr1	42450609	42450887	2.89	0.00136	LOC_Os01g73234	thioredoxin, putative, expressed	7.4127
Chr1	8382148	8382535	1.24	0.00137	LOC_Os01g14950	importin subunit alpha, putative, expressed	2.36199
Chr1	29829821	29830112	2.14	0.00138	LOC_Os01g51890	endonuclease/exonuclease/phosphatase family domain containing protein, expressed	4.40762
Chr1	4534284	4534613	2.12	0.0014	LOC_Os01g09020	WD domain, G-beta repeat domain containing protein, expressed	4.34694
Chr1	7265285	7265856	1.37	0.00141	LOC_Os01g13060	CK1_CaseinKinase_1.1 - CK1 includes the casein kinase 1 kinases, expressed	2.58471
Chr1	39693124	39693994	1.24	0.00144	LOC_Os01g68320	DEAD-box ATP-dependent RNA helicase 30, putative, expressed	2.36199
Chr1	13784620	13785171	2.44	0.00145	LOC_Os01g24450	expressed protein	5.42642
Chr1	37300409	37301039	1.1	0.00145	LOC_Os01g64240	expressed protein	2.14355
Chr1	32433105	32433959	0.86	0.00145	LOC_Os01g56300	expressed protein	1.81504
Chr1	151421	151994	1.59	0.00148	LOC_Os01g01312	retrotransposon protein, putative, Ty1-copia subclass, expressed	3.01049
Chr1	31607050	31607609	1.63	0.00152	LOC_Os01g54960	expressed protein	3.09513
Chr1	32346963	32347566	1.31	0.00155	LOC_Os01g56180	expressed protein	2.47942
Chr1	34376795	34377295	5.03	0.00157	LOC_Os01g59430	expressed protein	32.6724
Chr1	17708836	17709336	1.17	0.00163	LOC_Os01g32300	expressed protein	2.25012
Chr1	3856936	3857532	1.1	0.0017	LOC_Os01g07970	expressed protein	2.14355
Chr1	31588396	31589068	0.85	0.0017	LOC_Os01g54920	heat- and acid-stable phosphoprotein, putative, expressed	1.8025
Chr1	24638677	24639226	0.9	0.00173	LOC_Os01g43170	polypyrimidine tract-binding protein, putative, expressed	1.86607
Chr1	1849946	1850519	1.59	0.00173	LOC_Os01g04200	metallo-beta-lactamase family protein, putative, expressed	3.01049
Chr1	5580891	5581600	1.8	0.00174	LOC_Os01g10520	expressed protein	3.4822
Chr1	42037390	42038564	0.77	0.00176	LOC_Os01g72490	LRP1, putative, expressed	1.70527
Chr1	37589924	37590434	0.97	0.00179	LOC_Os01g64790	AP2 domain containing protein, expressed	1.95884
Chr1	30778685	30779744	0.84	0.0018	LOC_Os01g53600	farnesyltransferase subunit beta, putative, expressed	1.79005
Chr1	9665526	9666049	1.1	0.00181	LOC_Os01g16900	dehydrogenase, putative, expressed	2.14355
Chr1	40984486	40984865	1.51	0.00194	LOC_Os01g70810	homeobox domain containing protein, expressed	2.8481
Chr1	29364545	29365095	1.02	0.00195	LOC_Os01g51120	vesicle transport v-SNARE protein, putative, expressed	2.02792
Chr1	8263063	8263536	1.29	0.00196	LOC_Os01g14770	retrotransposon protein, putative, unclassified, expressed	2.44528
Chr1	37535915	37536459	1.1	0.00198	LOC_Os01g64700	OsFBT3 - F-box and tubby domain containing protein, expressed	2.14355
Chr1	38087679	38088947	0.65	0.00202	LOC_Os01g65610	expressed protein	1.56917
Chr1	38839024	38839627	1.78	0.00204	LOC_Os01g66870	transposon protein, putative, CACTA, En/Spm sub-class, expressed	3.43426
Chr1	422460	423223	0.81	0.00209	LOC_Os01g01800	expressed protein	1.75321
Chr1	29491655	29492467	0.97	0.00209	LOC_Os01g51290	protein kinase family protein, putative, expressed	1.95884
Chr1	34558728	34559980	0.68	0.00213	LOC_Os01g59740	expressed protein	1.60214
Chr1	10805743	10806109	1.61	0.00217	LOC_Os01g19130	protein phosphatase 2C, putative, expressed	3.05252
Chr1	28566807	28567709	0.81	0.00219	LOC_Os01g49710	glutathione S-transferase, putative, expressed	1.75321
Chr1	2790144	2790525	1.09	0.00224	LOC_Os01g05830	expressed protein	2.12874
Chr1	18041835	18042332	1.03	0.00227	LOC_Os01g32870	heat shock protein DnaJ, putative, expressed	2.04202
Chr1	3495947	3496614	0.9	0.00234	LOC_Os01g07382	expressed protein	1.86607
Chr1	32591512	32591897	1.49	0.00235	LOC_Os01g56520	double-stranded RNA binding motif containing protein, expressed	2.80889
Chr1	29551441	29553795	0.65	0.00244	LOC_Os01g51400	Leucine Rich Repeat family protein, expressed	1.56917
Chr1	33703309	33703846	1.23	0.00245	LOC_Os01g58320	expressed protein	2.34567
Chr1	11811350	11811903	1.13	0.00246	LOC_Os01g21180	translation machinery-associated protein 20, putative, expressed	2.18859
Chr1	9198106	9198553	1.54	0.00249	LOC_Os01g16240	OsCam1-3 - Calmodulin, expressed	2.90795
Chr1	42186001	42187341	1	0.00259	LOC_Os01g72700	expressed protein	2
Chr1	3113335	3113908	1.11	0.0026	LOC_Os01g06600	glutaryl-CoA dehydrogenase, mitochondrial precursor, putative, expressed	2.15846
Chr1	24103469	24103993	1.89	0.00262	LOC_Os01g42400	STE_MEK_ste7_MAP2K.3 - STE kinases include homologs to sterile 7, sterile 11 and sterile 20 from yeast, expressed	3.70635
Chr1	24019528	24020003	1.21	0.00262	LOC_Os01g42320	aspartic proteinase nepenthesin-2 precursor, putative, expressed	2.31338
Chr1	522968	523416	1.14	0.00263	LOC_Os01g01960	transcriptional repressor, putative, expressed	2.20381
Chr1	27142246	27142560	1.76	0.00267	LOC_Os01g47480	expressed protein	3.38698
Chr1	6247227	6248087	0.82	0.00269	LOC_Os01g11580	bromodomain containing protein, expressed	1.76541
Chr1	16495317	16496322	0.77	0.00271	LOC_Os01g29430	tetratricopeptide-like helical, putative, expressed	1.70527
Chr1	3034217	3035234	0.87	0.00283	LOC_Os01g06410	expressed protein	1.82766
Chr1	43124925	43125584	0.76	0.00285	LOC_Os01g74470	ABC transporter, ATP-binding protein, putative, expressed	1.69349
Chr1	25531446	25531987	1.04	0.00287	LOC_Os01g45000	expressed protein	2.05623
Chr1	27183163	27183814	0.93	0.00288	LOC_Os01g47540	NLI interacting factor-like phosphatase, putative, expressed	1.90528
Chr1	19003863	19004561	1.51	0.00289	LOC_Os01g34460	expressed protein	2.8481
Chr1	7568902	7569711	0.84	0.00292	LOC_Os01g13540	NIN, putative, expressed	1.79005
Chr1	42177840	42178240	1.89	0.00295	LOC_Os01g72690	NAD kinase, putative, expressed	3.70635
Chr1	29423571	29424224	0.77	0.00306	LOC_Os01g51180	transposon protein, putative, unclassified, expressed	1.70527
Chr1	6462974	6464154	0.85	0.00306	LOC_Os01g11910	basic helix-loop-helix, putative, expressed	1.8025
Chr1	18440755	18441769	0.78	0.0031	LOC_Os01g33500	6-phosphogluconate dehydrogenase NAD-binding domain-containing protein, putative	1.71713
Chr1	8708025	8708624	0.86	0.00316	LOC_Os01g15490	phosphoadenosine phosphosulfate, putative, expressed	1.81504
Chr1	12848952	12849567	0.98	0.00321	LOC_Os01g22870	expressed protein	1.97247
Chr1	26762072	26762458	2.19	0.00322	LOC_Os01g46900	transposon protein, putative, Mariner sub-class, expressed	4.56305
Chr1	8632873	8633626	1.27	0.00325	LOC_Os01g15399	expressed protein	2.41162
Chr1	42377117	42377707	1.16	0.00329	LOC_Os01g73040	CBS domain-containing protein, putative, expressed	2.23457
Chr1	39034435	39035008	0.91	0.00345	LOC_Os01g67250	Rad21 / Rec8 like protein, putative, expressed	1.87905
Chr1	11355501	11356328	1.18	0.00356	LOC_Os01g19970	MYB family transcription factor, putative, expressed	2.26577
Chr1	30023269	30023613	1.65	0.0036	LOC_Os01g52214	ubiquinone oxidoreductase, putative, expressed	3.13834
Chr1	12316816	12317144	2.5	0.00368	LOC_Os01g21950	expressed protein	5.65685
Chr1	4123424	4124137	0.78	0.0037	LOC_Os01g08410	early fruit mRNA, putative, expressed	1.71713
Chr1	30403317	30403708	1	0.00374	LOC_Os01g52864	transmembrane protein, putative, expressed	2
Chr1	18446977	18447670	0.78	0.00385	LOC_Os01g33514	expressed protein	1.71713
Chr1	14809684	14810105	1.12	0.00387	LOC_Os01g26160	exportin 1, putative, expressed	2.17347
Chr1	39137395	39138170	1.14	0.00388	LOC_Os01g67380	expressed protein	2.20381
Chr1	22768168	22768908	0.98	0.00394	LOC_Os01g40330	DUF630/DUF632 domains containing protein, putative, expressed	1.97247
Chr1	31907455	31907959	1.74	0.00405	LOC_Os01g55390	retrotransposon protein, putative, unclassified, expressed	3.34035
Chr1	3986592	3987176	1.07	0.00422	LOC_Os01g08200	ubiquitin carboxyl-terminal hydrolase 14, putative, expressed	2.09943
Chr1	29509871	29510888	1	0.00424	LOC_Os01g51310	expressed protein	2
Chr1	41495701	41496089	1.47	0.00426	LOC_Os01g71624	expressed protein	2.77022
Chr1	19681803	19682261	1.4	0.00427	LOC_Os01g35580	expressed protein	2.63902
Chr1	42713178	42714141	1.11	0.00429	LOC_Os01g73740	lipase, putative, expressed	2.15846
Chr1	41470301	41470573	1.84	0.00432	LOC_Os01g71590	expressed protein	3.5801
Chr1	39730018	39730428	1.66	0.00443	LOC_Os01g68380	expressed protein	3.16017
Chr1	43075924	43076481	0.99	0.00444	LOC_Os01g74350	soluble inorganic pyrophosphatase, putative, expressed	1.98618
Chr1	30025630	30026744	1.13	0.00448	LOC_Os01g52230	phosphoethanolamine/phosphocholine phosphatase, putative, expressed	2.18859
Chr1	32130589	32130877	3.71	0.00452	LOC_Os01g55790	expressed protein	13.0864
Chr1	29522820	29523258	1.42	0.00452	LOC_Os01g51330	expressed protein	2.67586
Chr1	27336295	27336762	1.18	0.00455	LOC_Os01g47770	CS domain containing protein, putative, expressed	2.26577
Chr1	34083530	34083959	1.47	0.00459	LOC_Os01g58960	cytochrome P450, putative, expressed	2.77022
Chr1	31394908	31395790	0.76	0.00463	LOC_Os01g54580	transporter family protein, putative, expressed	1.69349
Chr1	29306513	29307209	0.72	0.00466	LOC_Os01g51010	DUF292 domain containing protein, expressed	1.64718
Chr1	23577328	23577689	1.68	0.00473	LOC_Os01g41630	serine/threonine protein phosphatase 2A 55 kDa regulatory subunit B, putative, expressed	3.20428
Chr1	21118909	21119839	0.65	0.00486	LOC_Os01g37760	glutamate dehydrogenase protein, putative, expressed	1.56917
Chr1	3600819	3601321	1.5	0.00486	LOC_Os01g07530	uncharacterized glycosyltransferase, putative, expressed	2.82843
Chr1	41841753	41842541	0.98	0.00487	LOC_Os01g72120	glutathione S-transferase, putative, expressed	1.97247
Chr1	42084733	42085072	1.44	0.00488	LOC_Os01g72560	expressed protein	2.71321
Chr1	34958761	34959285	1.01	0.00498	LOC_Os01g60440	HEAT repeat family protein, putative, expressed	2.01391
Chr1	34964303	34965002	1.33	0.00502	LOC_Os01g60460	expressed protein	2.51403
Chr1	33089225	33090062	0.63	0.00508	LOC_Os01g57260	vacuolar protein sorting-associated protein 28 homolog 2, putative, expressed	1.54756
Chr1	6567512	6568023	1.64	0.00524	LOC_Os01g12070	endoglucanase precursor, putative, expressed	3.11666
Chr1	25350780	25351594	0.75	0.00525	LOC_Os01g44210	50S ribosomal protein L31, putative, expressed	1.68179
Chr1	41396839	41397230	1.32	0.00529	LOC_Os01g71460	OsFBDUF11 - F-box and DUF domain containing protein, expressed	2.49666
Chr1	27257421	27258305	0.59	0.00532	LOC_Os01g47650	vacuolar protein sorting-associated protein 16, putative, expressed	1.50525
Chr1	32615702	32616221	1.15	0.00546	LOC_Os01g56580	CK1_CaseinKinase_1a.3 - CK1 includes the casein kinase 1 kinases, expressed	2.21914
Chr1	24375897	24376322	1.03	0.00557	LOC_Os01g42830	adaptin ear-binding coat-associated protein 2, putative, expressed	2.04202
Chr1	18002187	18002940	0.78	0.00559	LOC_Os01g32800	proteasome subunit, putative, expressed	1.71713
Chr1	10934913	10935741	1.13	0.00568	LOC_Os01g19330	MYB family transcription factor, putative, expressed	2.18859
Chr1	29587268	29587672	1.83	0.00572	LOC_Os01g51480	expressed protein	3.55537
Chr1	4456634	4457614	0.77	0.00577	LOC_Os01g08880	expressed protein	1.70527
Chr1	33077940	33078873	1.21	0.00582	LOC_Os01g57240	expressed protein	2.31338
Chr1	40030576	40031430	1.09	0.00584	LOC_Os01g68890	P21-Rho-binding domain containing protein, putative, expressed	2.12874
Chr1	33083493	33084036	1.05	0.00594	LOC_Os01g57250	expressed protein	2.07053
Chr1	22074461	22074861	1.68	0.00596	LOC_Os01g39250	OsFtsH4 FtsH protease, homologue of AtFtsH4, expressed	3.20428
Chr1	31336494	31337088	0.83	0.00602	LOC_Os01g54480	serine/threonine protein kinase, putative, expressed	1.77769
Chr1	22618168	22618826	0.95	0.00603	LOC_Os01g40094	protein phosphatase 2C, putative, expressed	1.93187
Chr1	32303334	32304213	0.86	0.00621	LOC_Os01g56110	RNA recognition motif containing protein, putative, expressed	1.81504
Chr1	4368710	4369487	1.64	0.00622	LOC_Os01g08740	expressed protein	3.11666
Chr1	28921224	28922673	0.65	0.00641	LOC_Os01g50370	STE_MEKK_ste11_MAP3K.4 - STE kinases include homologs to sterile 7, sterile 11 and sterile 20 from yeast, expressed	1.56917
Chr1	38297575	38298318	1.27	0.00651	LOC_Os01g65980	retrotransposon protein, putative, Ty3-gypsy subclass, expressed	2.41162
Chr1	11038402	11038890	1.15	0.00652	LOC_Os01g19470	nodal modulator 1 precursor, putative, expressed	2.21914
Chr1	42074306	42074936	0.95	0.00656	LOC_Os01g72530	OsCML31 - Calmodulin-related calcium sensor protein, expressed	1.93187
Chr1	22237050	22237827	1.03	0.00656	LOC_Os01g39480	anthocyanin regulatory Lc protein, putative, expressed	2.04202
Chr1	33893729	33894306	0.71	0.00657	LOC_Os01g58630	pentatricopeptide repeat, putative, expressed	1.6358
Chr1	35767598	35768245	0.85	0.00662	LOC_Os01g61830	zinc finger C-x8-C-x5-C-x3-H type family protein, expressed	1.8025
Chr1	21145712	21146295	0.93	0.0067	LOC_Os01g37800	ras-related protein, putative, expressed	1.90528
Chr1	37068344	37069260	0.99	0.00679	LOC_Os01g63880	expressed protein	1.98618
Chr1	20155643	20156178	1.39	0.00685	LOC_Os01g36350	cytochrome P450, putative, expressed	2.62079
Chr1	4688165	4688753	1.08	0.00687	LOC_Os01g09252	WD domain, G-beta repeat domain containing protein, expressed	2.11404
Chr1	1413819	1414323	1.12	0.00691	LOC_Os01g03500	expressed protein	2.17347
Chr1	28312084	28312785	1.55	0.00696	LOC_Os01g49250	methyltransferase, putative, expressed	2.92817
Chr1	36732797	36733431	0.7	0.00698	LOC_Os01g63400	PPR repeat containing protein, expressed	1.6245
Chr1	30320697	30321220	0.81	0.00705	LOC_Os01g52720	Complex I intermediate-associated protein 30 domain containing protein, putative, expressed	1.75321
Chr1	41074464	41074809	1.32	0.00706	LOC_Os01g70960	cytochrome c1-1, heme protein, mitochondrial precursor, putative, expressed	2.49666
Chr1	24360025	24360509	1.11	0.00713	LOC_Os01g42800	MEE18, putative, expressed	2.15846
Chr1	39937369	39938180	0.69	0.00714	LOC_Os01g68760	WW domain containing protein, expressed	1.61328
Chr1	7497699	7498401	0.85	0.00733	LOC_Os01g13460	helix-loop-helix DNA-binding domain containing protein, expressed	1.8025
Chr1	24994337	24995453	0.68	0.00736	LOC_Os01g43630	adaptin, putative, expressed	1.60214
Chr1	9683488	9684009	0.95	0.00747	LOC_Os01g16930	presenilin, putative, expressed	1.93187
Chr1	35110577	35111323	0.93	0.00751	LOC_Os01g60710	expressed protein	1.90528
Chr1	20935494	20936186	1.19	0.00752	LOC_Os01g37460	zinc finger family protein, putative, expressed	2.28153
Chr1	23316393	23316802	1.42	0.00762	LOC_Os01g41190	glycine-rich protein, putative, expressed	2.67586
Chr1	28272247	28273181	0.83	0.00763	LOC_Os01g49180	ATP dependent DNA ligase family protein, putative, expressed	1.77769
Chr1	37779520	37779993	1.18	0.00775	LOC_Os01g65090	aminotransferase, classes I and II, domain containing protein, expressed	2.26577
Chr1	34612626	34613236	0.72	0.00778	LOC_Os01g59850	GTPase-activating protein, putative, expressed	1.64718
Chr1	39975486	39976021	0.8	0.00789	LOC_Os01g68810	expressed protein	1.7411
Chr1	24073130	24073583	1.42	0.0079	LOC_Os01g42370	pleiotropic drug resistance protein, putative, expressed	2.67586
Chr1	43226194	43226640	1.36	0.00799	LOC_Os01g74640	mitochondrial carrier protein, putative, expressed	2.56685
Chr1	36392012	36392651	0.97	0.00804	LOC_Os01g62830	expressed protein	1.95884
Chr1	26783854	26784328	1.22	0.0081	LOC_Os01g46926	ubiquitin-conjugating enzyme, putative, expressed	2.32947
Chr1	15439149	15440507	0.78	0.0081	LOC_Os01g27690	expressed protein	1.71713
Chr1	7876239	7876876	1.06	0.00812	LOC_Os01g14070	60S ribosomal protein L18a-1, putative, expressed	2.08493
Chr1	2053769	2054362	1.18	0.0082	LOC_Os01g04580	Ser/Thr protein kinase, putative, expressed	2.26577
Chr1	36219645	36220599	0.89	0.00834	LOC_Os01g62560	expressed protein	1.85318
Chr1	1353861	1354649	0.99	0.00834	LOC_Os01g03360	BBTI5 - Bowman-Birk type bran trypsin inhibitor precursor, expressed	1.98618
Chr1	31115460	31116157	0.64	0.00841	LOC_Os01g54100	CK1_CaseinKinase_1a.2 - CK1 includes the casein kinase 1 kinases, expressed	1.55833
Chr1	14777386	14777960	1.09	0.00846	LOC_Os01g26080	expressed protein	2.12874
Chr1	26527472	26527939	0.95	0.00865	LOC_Os01g46590	expressed protein	1.93187
Chr1	41713694	41714036	1.61	0.00866	LOC_Os01g71970	GRAS family transcription factor containing protein, expressed	3.05252
Chr1	35872037	35873216	0.64	0.00873	LOC_Os01g61970	Lung seven transmembrane receptor domain containing protein, putative, expressed	1.55833
Chr1	14785106	14785503	1.36	0.00873	LOC_Os01g26090	expressed protein	2.56685
Chr1	24145865	24146207	1.17	0.00881	LOC_Os01g42470	acetyltransferase, GNAT family, putative, expressed	2.25012
Chr1	6789787	6790245	1.09	0.00889	LOC_Os01g12420	receptor-like protein kinase, putative, expressed	2.12874
Chr1	8055304	8055653	1.17	0.0089	LOC_Os01g14370	histone acetyltransferase HAC5, putative, expressed	2.25012
Chr1	24785406	24786694	0.82	0.00916	LOC_Os01g43350	protein kinase family protein, putative, expressed	1.76541
Chr1	11954703	11955478	0.75	0.00917	LOC_Os01g21410	expressed protein	1.68179
Chr1	37528742	37529130	0.96	0.00919	LOC_Os01g64690	LSM domain containing protein, expressed	1.94531
Chr1	15393913	15395621	0.59	0.0092	LOC_Os01g27600	expressed protein	1.50525
Chr1	15644736	15645958	0.61	0.00922	LOC_Os01g27990	NPL4, putative, expressed	1.52626
Chr1	39058165	39058959	0.89	0.00923	LOC_Os01g67290	cyclin-related protein, putative, expressed	1.85318
Chr1	1988761	1989290	1.25	0.00955	LOC_Os01g04470	expressed protein	2.37841
Chr1	10139401	10139703	1.57	0.00961	LOC_Os01g18100	OsRhmbd3 - Putative Rhomboid homologue, expressed	2.96905
Chr1	17967989	17968551	0.85	0.00964	LOC_Os01g32750	TATA binding protein-associated factor, putative, expressed	1.8025
Chr1	8346928	8347275	1.67	0.00964	LOC_Os01g14900	glycerol-3-phosphate acyltransferase, putative, expressed	3.18215
Chr1	35351015	35351729	0.85	0.00969	LOC_Os01g61080	WRKY24, expressed	1.8025
Chr1	18124942	18125679	0.94	0.00976	LOC_Os01g33000	expressed protein	1.91853
Chr1	33300851	33301492	1.45	0.00977	LOC_Os01g57590	expressed protein	2.73208
Chr1	20541038	20541392	1.22	0.0098	LOC_Os01g36880	hypothetical protein	2.32947
Chr1	37319936	37320493	0.8	0.0103	LOC_Os01g64280	sorting nexin 1, putative, expressed	1.7411
Chr1	21138820	21139623	0.77	0.0103	LOC_Os01g37790	expressed protein	1.70527
Chr1	30730626	30731773	0.76	0.0103	LOC_Os01g53500	RING-H2 finger protein ATL2M, putative, expressed	1.69349
Chr1	42680563	42681173	1.22	0.0104	LOC_Os01g73662	expressed protein	2.32947
Chr1	4797269	4798440	0.62	0.0104	LOC_Os01g09420	expressed protein	1.53688
Chr1	37076399	37076845	1.16	0.0104	LOC_Os01g63900	WD domain, G-beta repeat domain containing protein, expressed	2.23457
Chr1	42400484	42401209	0.65	0.0105	LOC_Os01g73090	expressed protein	1.56917
Chr1	31675919	31676304	1.14	0.0105	LOC_Os01g55090	transposon protein, putative, Mutator sub-class, expressed	2.20381
Chr1	4163984	4164342	1.41	0.0106	LOC_Os01g08450	ras-related protein, putative, expressed	2.65737
Chr1	9278329	9279046	0.69	0.0108	LOC_Os01g16354	rab GDP dissociation inhibitor alpha, putative, expressed	1.61328
Chr1	25157809	25158360	1.35	0.011	LOC_Os01g43910	CGMC_MAPKCMGC_2.4 - CGMC includes CDA, MAPK, GSK3, and CLKC kinases, expressed	2.54912
Chr1	35523190	35523557	1.19	0.0111	LOC_Os01g61430	HIT zinc finger domain containing protein, expressed	2.28153
Chr1	37313994	37314714	0.67	0.0113	LOC_Os01g64270	expressed protein	1.59107
Chr1	16480408	16481224	0.59	0.0114	LOC_Os01g29409	tRNA methyltransferase, putative, expressed	1.50525
Chr1	8397767	8398592	0.96	0.0115	LOC_Os01g14980	RPA3 - Putative single-stranded DNA binding complex subunit 3, expressed	1.94531
Chr1	28458686	28458999	1.3	0.0117	LOC_Os01g49470	E3 ubiquitin ligase, putative, expressed	2.46229
Chr1	35507604	35508406	0.97	0.0118	LOC_Os01g61410	NADH-ubiquinone oxidoreductase, mitochondrial precursor, putative, expressed	1.95884
Chr1	5250573	5251126	1	0.0119	LOC_Os01g10050	DEAD-box ATP-dependent RNA helicase, putative, expressed	2
Chr1	33782537	33783114	0.8	0.0121	LOC_Os01g58444	expressed protein	1.7411
Chr1	29246373	29247326	0.74	0.0124	LOC_Os01g50930	expressed protein	1.67018
Chr1	26383702	26384252	1.39	0.0124	LOC_Os01g46370	lipase class 3 family protein, putative, expressed	2.62079
Chr1	29071790	29072176	1.48	0.0124	LOC_Os01g50622	DNA-binding protein DSP1, putative, expressed	2.78949
Chr1	34722146	34722525	1.49	0.0125	LOC_Os01g60040	HEAT repeat family protein, putative, expressed	2.80889
Chr1	24114707	24115282	0.78	0.0125	LOC_Os01g42410	pleiotropic drug resistance protein, putative, expressed	1.71713
Chr1	36222288	36222782	1.12	0.0125	LOC_Os01g62570	ATP/GTP/Ca++ binding protein, putative, expressed	2.17347
Chr1	9928885	9929435	0.85	0.0126	LOC_Os01g17260	transcription factor, putative, expressed	1.8025
Chr1	29439358	29439692	1.94	0.0126	LOC_Os01g51210	uncharacterized protein PA4923, putative, expressed	3.83706
Chr1	8759412	8759951	0.83	0.0127	LOC_Os01g15600	PUR ALPHA-1, putative, expressed	1.77769
Chr1	6763232	6763881	1.23	0.0128	LOC_Os01g12381	GDSL-like lipase/acylhydrolase, putative, expressed	2.34567
Chr1	22775240	22775723	3.39	0.0129	LOC_Os01g40340	SIT4 phosphatase-associated protein domain containing protein, expressed	10.4831
Chr1	27267979	27268426	1.76	0.0129	LOC_Os01g47670	expressed protein	3.38698
Chr1	37576854	37577512	1.04	0.013	LOC_Os01g64760	Yip1 domain containing protein, expressed	2.05623
Chr1	33058963	33059759	0.8	0.0132	LOC_Os01g57210	katanin p80 WD40 repeat-containing subunit B1 homolog 1, putative, expressed	1.7411
Chr1	1566073	1566567	0.9	0.0132	LOC_Os01g03740	nuclease PA3, putative, expressed	1.86607
Chr1	11211819	11212272	1.08	0.0133	LOC_Os01g19760	expressed protein	2.11404
Chr1	6140928	6141903	1.01	0.0134	LOC_Os01g11430	expressed protein	2.01391
Chr1	18540373	18540881	1.19	0.0134	LOC_Os01g33684	disease resistance RPP13-like protein 1, putative, expressed	2.28153
Chr1	33730419	33730959	0.88	0.0136	LOC_Os01g58380	3-hydroxybutyryl-CoA dehydrogenase, putative, expressed	1.84038
Chr1	10822181	10823034	0.59	0.0136	LOC_Os01g19150	CGMC_GSK.3 - CGMC includes CDA, MAPK, GSK3, and CLKC kinases, expressed	1.50525
Chr1	17511951	17512331	1	0.0138	LOC_Os01g31980	MATE efflux family protein, putative, expressed	2
Chr1	11523171	11524288	0.62	0.0138	LOC_Os01g20710	expressed protein	1.53688
Chr1	1421668	1422297	1	0.014	LOC_Os01g03520	ubiquitin conjugating enzyme protein, putative, expressed	2
Chr1	28793097	28793766	1.19	0.0141	LOC_Os01g50100	ABC transporter, ATP-binding protein, putative, expressed	2.28153
Chr1	9377789	9378350	1.01	0.0147	LOC_Os01g16530	OsClp1 - Putative Clp protease homologue, expressed	2.01391
Chr1	9870371	9870778	1.51	0.0148	LOC_Os01g17160	OsSubt1 - Putative Subtilisin homologue, expressed	2.8481
Chr1	23877228	23877913	0.98	0.0148	LOC_Os01g42110	nodulin MtN3 family protein, putative, expressed	1.97247
Chr1	41691180	41691673	1.17	0.0149	LOC_Os01g71960	endonuclease, putative, expressed	2.25012
Chr1	40344436	40345243	0.97	0.0155	LOC_Os01g69850	OsMADS65 - MADS-box family gene with MIKC* type-box, expressed	1.95884
Chr1	34888299	34888770	0.92	0.0155	LOC_Os01g60290	expressed protein	1.89212
Chr1	197709	198247	1.05	0.0156	LOC_Os01g01390	expressed protein	2.07053
Chr1	11225885	11226291	1.2	0.0156	LOC_Os01g19790	hypothetical protein	2.2974
Chr1	11636881	11637362	1.23	0.016	LOC_Os01g20860	phospholipase D. Active site motif family protein, expressed	2.34567
Chr1	3395273	3396218	0.89	0.016	LOC_Os01g07190	expressed protein	1.85318
Chr1	42442245	42442779	1.51	0.0161	LOC_Os01g73200	peroxidase precursor, putative, expressed	2.8481
Chr1	28522456	28523283	0.68	0.0162	LOC_Os01g49600	expressed protein	1.60214
Chr1	5215988	5216369	1.29	0.0163	LOC_Os01g10010	prenylated rab acceptor, putative, expressed	2.44528
Chr1	37580556	37580931	1.16	0.0164	LOC_Os01g64770	polypyrimidine tract-binding protein, putative, expressed	2.23457
Chr1	3849084	3850232	0.64	0.0166	LOC_Os01g07960	acyl-protein thioesterase, putative, expressed	1.55833
Chr1	7157795	7158722	0.87	0.0174	LOC_Os01g12890	expressed protein	1.82766
Chr1	30116976	30118477	0.73	0.0175	LOC_Os01g52410	myb-like DNA-binding domain containing protein, putative, expressed	1.65864
Chr1	26176472	26177240	0.81	0.0175	LOC_Os01g46040	bromodomain domain containing protein, expressed	1.75321
Chr1	35820459	35820833	1.13	0.0175	LOC_Os01g61890	AT hook motif family protein, expressed	2.18859
Chr1	17262067	17262691	0.96	0.0177	LOC_Os01g31570	expressed protein	1.94531
Chr1	31709333	31710026	1.09	0.0179	LOC_Os01g55110	RING-H2 finger protein, putative, expressed	2.12874
Chr1	39890096	39890648	0.98	0.0181	LOC_Os01g68680	tetratricopeptide repeat domain containing protein, expressed	1.97247
Chr1	34580408	34581178	0.86	0.0182	LOC_Os01g59790	ADP-ribosylation factor, putative, expressed	1.81504
Chr1	21073239	21073969	0.71	0.0182	LOC_Os01g37690	sodium/calcium exchanger protein, putative, expressed	1.6358
Chr1	13914234	13914630	1.88	0.0183	LOC_Os01g24730	expressed protein	3.68075
Chr1	25689863	25690625	0.73	0.0185	LOC_Os01g45260	expressed protein	1.65864
Chr1	33618579	33619135	0.71	0.0185	LOC_Os01g58130	expressed protein	1.6358
Chr1	14260237	14261303	0.76	0.0185	LOC_Os01g25250	expressed protein	1.69349
Chr1	19434356	19435213	1.02	0.0186	LOC_Os01g35100	zinc finger, C3HC4 type domain containing protein, expressed	2.02792
Chr1	38986650	38987232	0.69	0.0186	LOC_Os01g67170	expressed protein	1.61328
Chr1	9443709	9444233	0.8	0.0187	LOC_Os01g16640	split hand/foot malformation type 1, putative, expressed	1.7411
Chr1	41251213	41251768	0.87	0.0188	LOC_Os01g71300	S-formylglutathione hydrolase, putative, expressed	1.82766
Chr1	7430097	7430905	0.98	0.019	LOC_Os01g13320	pectinesterase, putative, expressed	1.97247
Chr1	18847952	18848869	0.67	0.0191	LOC_Os01g34190	G-patch domain containing protein, expressed	1.59107
Chr1	11070884	11071813	0.7	0.0194	LOC_Os01g19500	expressed protein	1.6245
Chr1	39390795	39391116	1.35	0.0195	LOC_Os01g67770	two-component response regulator, putative, expressed	2.54912
Chr1	9809865	9810618	0.69	0.0197	LOC_Os01g17065	expressed protein	1.61328
Chr1	39435214	39435601	1.24	0.0197	LOC_Os01g67860	fructose-bisphospate aldolase isozyme, putative, expressed	2.36199
Chr1	1575985	1576609	0.87	0.0199	LOC_Os01g03760	expressed protein	1.82766
Chr1	22988229	22988739	0.83	0.02	LOC_Os01g40660	methyltransferase, putative, expressed	1.77769
Chr1	25636955	25637348	1.12	0.0201	LOC_Os01g45190	DEAD-box ATP-dependent RNA helicase, putative, expressed	2.17347
Chr1	2271175	2271596	1.3	0.0205	LOC_Os01g04900	peptidase M50 family protein, putative, expressed	2.46229
Chr1	15478049	15478330	1.19	0.0206	LOC_Os01g27740	dnaJ domain containing protein, expressed	2.28153
Chr1	3505671	3506312	0.58	0.0207	LOC_Os01g07400	WD40-like domain containing protein, putative, expressed	1.49485
Chr1	32768785	32769262	0.96	0.0209	LOC_Os01g56790	expressed protein	1.94531
Chr1	2292146	2292550	1.38	0.0212	LOC_Os01g04950	peptide transporter PTR2, putative, expressed	2.60268
Chr1	28514618	28515551	0.77	0.0212	LOC_Os01g49580	Protein kinase domain containing protein, expressed	1.70527
Chr1	14228219	14228775	1.32	0.0214	LOC_Os01g25189	delta14-sterol reductase, putative, expressed	2.49666
Chr1	4395273	4395599	2.12	0.0214	LOC_Os01g08760	choline/ethanolamine kinase, putative, expressed	4.34694
Chr1	37666698	37667115	1.51	0.0215	LOC_Os01g64890	CorA-like magnesium transporter protein, putative, expressed	2.8481
Chr1	29536717	29537102	1.04	0.0215	LOC_Os01g51370	expressed protein	2.05623
Chr1	42247788	42248424	0.9	0.0216	LOC_Os01g72834	RNA recognition motif containing protein, putative, expressed	1.86607
Chr1	22742482	22742877	0.95	0.0218	LOC_Os01g40280	integral membrane protein, putative, expressed	1.93187
Chr1	22922737	22923510	0.89	0.0219	LOC_Os01g40590	tyrosine protein kinase domain containing protein, putative, expressed	1.85318
Chr1	7582646	7582952	0.89	0.022	LOC_Os01g13550	beta-amylase, putative, expressed	1.85318
Chr1	12672041	12672749	0.89	0.0222	LOC_Os01g22550	galactosyltransferase family protein, putative, expressed	1.85318
Chr1	22931909	22932509	0.66	0.0222	LOC_Os01g40610	coiled-coil domain-containing protein, putative, expressed	1.58008
Chr1	10990997	10991397	1.08	0.0224	LOC_Os01g19430	3-5 exonuclease domain-containing protein, putative, expressed	2.11404
Chr1	16540215	16540631	1.07	0.0227	LOC_Os01g29507	retrotransposon, putative, centromere-specific, expressed	2.09943
Chr1	1749163	1749755	0.75	0.0227	LOC_Os01g04020	AP2 domain containing protein, expressed	1.68179
Chr1	34068762	34069154	0.94	0.0228	LOC_Os01g58930	hypothetical protein	1.91853
Chr1	9192112	9192527	1.21	0.0229	LOC_Os01g16230	TKL_IRAK_CR4L.2 - The CR4L subfamily has homology with Crinkly4, expressed	2.31338
Chr1	27598062	27598597	1.07	0.023	LOC_Os01g48180	DDT domain containing protein, putative, expressed	2.09943
Chr1	1345271	1346057	0.7	0.0231	LOC_Os01g03330	BBTI3 - Bowman-Birk type bran trypsin inhibitor precursor, expressed	1.6245
Chr1	33147602	33147960	1.25	0.0233	LOC_Os01g57350	diacylglycerol kinase, putative, expressed	2.37841
Chr1	32088338	32089133	0.73	0.0233	LOC_Os01g55720	expressed protein	1.65864
Chr1	21270243	21270616	1.06	0.0235	LOC_Os01g37960	hydrolase, putative, expressed	2.08493
Chr1	10026327	10027054	0.76	0.024	LOC_Os01g17430	coatomer subunit beta-1, putative, expressed	1.69349
Chr1	36480331	36481259	0.71	0.0241	LOC_Os01g62970	expressed protein	1.6358
Chr1	335744	336273	0.96	0.0242	LOC_Os01g01689	phosphatidylinositol 3- and 4-kinase family protein, expressed	1.94531
Chr1	37071497	37071957	0.79	0.0242	LOC_Os01g63890	G10 protein, putative, expressed	1.72907
Chr1	41563122	41563542	1.03	0.0242	LOC_Os01g71740	amino acid permease family protein, putative, expressed	2.04202
Chr1	89949	91186	0.71	0.0242	LOC_Os01g01190	phosphoesterase family protein, putative, expressed	1.6358
Chr1	30376377	30376936	1.07	0.0242	LOC_Os01g52790	cytochrome P450 72A1, putative, expressed	2.09943
Chr1	24229657	24230453	0.94	0.0243	LOC_Os01g42600	hypothetical protein	1.91853
Chr1	16393548	16394132	1.34	0.0247	LOC_Os01g29240	expressed protein	2.53151
Chr1	10316069	10316486	2.38	0.0247	LOC_Os01g18370	expressed protein	5.20537
Chr1	32012939	32013621	0.84	0.0249	LOC_Os01g55560	ABIL3, putative, expressed	1.79005
Chr1	38860928	38861414	1.07	0.025	LOC_Os01g66910	expressed protein	2.09943
Chr1	38063370	38063661	1.17	0.0252	LOC_Os01g65580	mitotic checkpoint family protein, putative, expressed	2.25012
Chr1	35619743	35620462	0.89	0.0253	LOC_Os01g61590	CAMK_CAMK_like.1 - CAMK includes calcium/calmodulin depedent protein kinases, expressed	1.85318
Chr1	40446095	40446611	0.95	0.0253	LOC_Os01g69940	OsFBX32 - F-box domain containing protein, expressed	1.93187
Chr1	7023271	7023596	0.96	0.0253	LOC_Os01g12710	oxidoreductase, short chain dehydrogenase/reductase family domain containing protein, expressed	1.94531
Chr1	30796143	30796990	0.71	0.0254	LOC_Os01g53630	ulp1 protease family protein, putative, expressed	1.6358
Chr1	12709294	12709751	0.98	0.0254	LOC_Os01g22600	mitochondrial carrier protein, putative, expressed	1.97247
Chr1	10499905	10500737	0.59	0.0255	LOC_Os01g18640	aminotransferase, putative, expressed	1.50525
Chr1	256175	256955	0.66	0.0258	LOC_Os01g01484	light-mediated development protein DET1, putative, expressed	1.58008
Chr1	141987	142611	0.88	0.0259	LOC_Os01g01290	histone-like transcription factor and archaeal histone, putative, expressed	1.84038
Chr1	23810768	23811474	0.72	0.0262	LOC_Os01g41990	OsCML12 - Calmodulin-related calcium sensor protein, expressed	1.64718
Chr1	1446815	1447584	0.74	0.0263	LOC_Os01g03570	transcription factor X1, putative, expressed	1.67018
Chr1	1754367	1754899	0.83	0.0263	LOC_Os01g04030	signal peptidase complex subunit 3, putative, expressed	1.77769
Chr1	12677273	12678164	0.8	0.0264	LOC_Os01g22560	glycerol-3-phosphate acyltransferase 1, putative, expressed	1.7411
Chr1	36675913	36676432	1.25	0.0266	LOC_Os01g63270	alpha-glucan phosphorylast isozyme, putative, expressed	2.37841
Chr1	42985558	42986039	1.86	0.0267	LOC_Os01g74200	protein kinase domain containing protein, expressed	3.63008
Chr1	8556692	8557086	0.64	0.0272	LOC_Os01g15290	ribosomal L18p/L5e family protein, putative, expressed	1.55833
Chr1	33959468	33960046	0.75	0.0274	LOC_Os01g58754	expressed protein	1.68179
Chr1	35889701	35890547	0.66	0.0274	LOC_Os01g62000	pectate lyase 4 precursor, putative, expressed	1.58008
Chr1	42621457	42622200	0.76	0.0276	LOC_Os01g73560	leucine rich repeat domain containing protein, putative, expressed	1.69349
Chr1	21167452	21168222	1.21	0.0277	LOC_Os01g37832	thioredoxin, putative, expressed	2.31338
Chr1	10868194	10868581	1.13	0.0281	LOC_Os01g19210	transposon protein, putative, unclassified, expressed	2.18859
Chr1	1676506	1677057	0.79	0.0281	LOC_Os01g03914	cation efflux family protein, putative, expressed	1.72907
Chr1	23189173	23190015	0.64	0.0282	LOC_Os01g40990	expressed protein	1.55833
Chr1	38023459	38024094	1.09	0.0283	LOC_Os01g65510	OsFBX31 - F-box domain containing protein, expressed	2.12874
Chr1	5707267	5707673	1.23	0.0284	LOC_Os01g10680	GIL1, putative, expressed	2.34567
Chr1	27095418	27095971	0.89	0.0284	LOC_Os01g47420	pterin-4-alpha-carbinolamine dehydratase, putative, expressed	1.85318
Chr1	42970361	42970773	1.17	0.0286	LOC_Os01g74170	expressed protein	2.25012
Chr1	26514550	26514872	2.18	0.0286	LOC_Os01g46570	CTP synthase, putative, expressed	4.53154
Chr1	26689693	26690158	1.24	0.029	LOC_Os01g46800	WRKY15, expressed	2.36199
Chr1	24334507	24334961	1.12	0.0293	LOC_Os01g42760	integral membrane protein TmpA, putative, expressed	2.17347
Chr1	9159708	9160296	0.58	0.0295	LOC_Os01g16180	MT-A70 domain containing protein, expressed	1.49485
Chr1	28569011	28570011	0.64	0.0295	LOC_Os01g49720	glutathione S-transferase, putative, expressed	1.55833
Chr1	1843824	1844337	1.19	0.0296	LOC_Os01g04190	transporter family protein, putative, expressed	2.28153
Chr1	26811917	26812563	0.61	0.0298	LOC_Os01g46980	vacuolar ATP synthase subunit E, putative, expressed	1.52626
Chr1	624075	624692	0.78	0.0299	LOC_Os01g02139	expressed protein	1.71713
Chr1	39862044	39862437	1.02	0.03	LOC_Os01g68640	expressed protein	2.02792
Chr1	42698300	42699076	0.62	0.0303	LOC_Os01g73690	pentatricopeptide, putative, expressed	1.53688
Chr1	2130306	2130685	1.02	0.0306	LOC_Os01g04720	leucine-rich repeat protein-related, putative, expressed	2.02792
Chr1	9699332	9699692	1.38	0.0307	LOC_Os01g16960	pyruvate kinase, putative, expressed	2.60268
Chr1	37457500	37458582	0.59	0.0307	LOC_Os01g64560	helix-loop-helix DNA-binding protein, putative, expressed	1.50525
Chr1	15420639	15421013	0.85	0.0308	LOC_Os01g27650	pentatricopeptide, putative, expressed	1.8025
Chr1	40915592	40915888	1.61	0.0312	LOC_Os01g70670	BTBM1 - Bric-a-Brac, Tramtrack, Broad Complex BTB domain with Meprin and TRAF Homology MATH domain, expressed	3.05252
Chr1	37272770	37273131	1.28	0.0316	LOC_Os01g64170	glycosyl hydrolases family 17, putative, expressed	2.42839
Chr1	216236	217106	0.79	0.0317	LOC_Os01g01430	No apical meristem protein, putative, expressed	1.72907
Chr1	43175486	43176711	0.63	0.0318	LOC_Os01g74550	transposon protein, putative, unclassified, expressed	1.54756
Chr1	29970042	29970681	1.11	0.032	LOC_Os01g52120	expressed protein	2.15846
Chr1	34184100	34184934	0.62	0.0321	LOC_Os01g59180	OsFBX27 - F-box domain containing protein, expressed	1.53688
Chr1	18163135	18163530	1.15	0.0322	LOC_Os01g33060	HEAT repeat family protein, putative, expressed	2.21914
Chr1	1507212	1507869	0.67	0.0325	LOC_Os01g03660	MYB family transcription factor, putative, expressed	1.59107
Chr1	13926945	13927440	0.63	0.0325	LOC_Os01g24750	Ser/Thr protein phosphatase family protein, putative, expressed	1.54756
Chr1	14034604	14034981	0.98	0.0326	LOC_Os01g24920	poly synthetase 2-B, putative, expressed	1.97247
Chr1	39546522	39546855	0.99	0.0327	LOC_Os01g68020	BTBZ2 - Bric-a-Brac, Tramtrack, and Broad Complex BTB domain with TAZ zinc finger and Calmodulin-binding domains, expressed	1.98618
Chr1	43112656	43113533	0.66	0.0327	LOC_Os01g74440	OsMADS79 - MADS-box family gene with M-alpha type-box, expressed	1.58008
Chr1	33225814	33226343	0.68	0.033	LOC_Os01g57500	expressed protein	1.60214
Chr1	2222059	2222515	0.92	0.0331	LOC_Os01g04814	vacuolar protein sorting-associating protein 4B, putative, expressed	1.89212
Chr1	33157984	33158305	0.96	0.0332	LOC_Os01g57360	acyltransferase, putative, expressed	1.94531
Chr1	10650249	10651213	0.74	0.0333	LOC_Os01g18850	OsSPL1 - SBP-box gene family member, expressed	1.67018
Chr1	43095342	43095741	1.3	0.0333	LOC_Os01g74410	MYB family transcription factor, putative, expressed	2.46229
Chr1	6630065	6630496	0.92	0.0335	LOC_Os01g12160	OsGH3.3 - Probable indole-3-acetic acid-amido synthetase, expressed	1.89212
Chr1	32569273	32569752	0.82	0.0336	LOC_Os01g56490	ubiquitin carboxyl-terminal hydrolase, putative, expressed	1.76541
Chr1	8446422	8446957	1.04	0.0337	LOC_Os01g15039	pectinesterase, putative, expressed	2.05623
Chr1	22756015	22756399	1.2	0.0338	LOC_Os01g40310	expressed protein	2.2974
Chr1	38151413	38152022	0.83	0.0339	LOC_Os01g65710	expressed protein	1.77769
Chr1	37660511	37660886	0.7	0.034	LOC_Os01g64870	expressed protein	1.6245
Chr1	4891549	4891954	1.03	0.0343	LOC_Os01g09560	mitochondrial-processing peptidase subunit alpha, mitochondrial precursor, putative, expressed	2.04202
Chr1	3129208	3129606	1.14	0.0344	LOC_Os01g06640	basic helix-loop-helix, putative, expressed	2.20381
Chr1	3397392	3397828	0.76	0.0344	LOC_Os01g07200	staphylococcal nuclease homologue, putative, expressed	1.69349
Chr1	3054351	3054983	0.77	0.0347	LOC_Os01g06490	OsSCP1 - Putative Serine Carboxypeptidase homologue, expressed	1.70527
Chr1	42646108	42646676	0.72	0.0348	LOC_Os01g73620	expressed protein	1.64718
Chr1	41578254	41578809	0.8	0.0353	LOC_Os01g71770	RNA recognition motif containing protein, putative, expressed	1.7411
Chr1	24982127	24982669	0.82	0.0355	LOC_Os01g43610	DUF623 domain containing protein, expressed	1.76541
Chr1	39500868	39502048	0.72	0.0357	LOC_Os01g67980	cysteine proteinase EP-B 1 precursor, putative, expressed	1.64718
Chr1	35835934	35836214	1.35	0.0359	LOC_Os01g61910	KIP1, putative, expressed	2.54912
Chr1	10202392	10203398	0.58	0.0361	LOC_Os01g18220	expressed protein	1.49485
Chr1	40830633	40830937	1.25	0.0362	LOC_Os01g70490	potassium transporter, putative, expressed	2.37841
Chr1	18940684	18941043	1.49	0.0363	LOC_Os01g34350	RNA-dependent RNA polymerase, putative, expressed	2.80889
Chr1	12650556	12650864	1	0.0366	LOC_Os01g22500	craniofacial development protein 1, putative, expressed	2
Chr1	35558252	35558947	0.86	0.0372	LOC_Os01g61480	helix-loop-helix DNA-binding domain containing protein, expressed	1.81504
Chr1	42420741	42421315	0.66	0.0375	LOC_Os01g73150	expressed protein	1.58008
Chr1	41716069	41716428	0.85	0.0376	LOC_Os01g71980	rho-GTPase-activating protein-like, putative, expressed	1.8025
Chr1	35224497	35224918	1.17	0.0377	LOC_Os01g60900	expressed protein	2.25012
Chr1	26465463	26465960	0.85	0.0377	LOC_Os01g46510	peptidase S8 and S53, subtilisin, kexin, sedolisin, putative, expressed	1.8025
Chr1	34963339	34963850	0.87	0.0378	LOC_Os01g60450	cytochrome P450, putative, expressed	1.82766
Chr1	3743908	3744501	0.72	0.0379	LOC_Os01g07810	protein of unknown function domain containing protein, expressed	1.64718
Chr1	24428200	24428860	0.63	0.0379	LOC_Os01g42950	protein kinase family protein, putative, expressed	1.54756
Chr1	23856815	23857267	0.97	0.0386	LOC_Os01g42080	zinc ion binding protein, putative, expressed	1.95884
Chr1	35062348	35063006	0.8	0.0387	LOC_Os01g60640	WRKY21, expressed	1.7411
Chr1	23581154	23581900	0.62	0.0388	LOC_Os01g41640	expressed protein	1.53688
Chr1	15138930	15139470	0.58	0.0389	LOC_Os01g27150	cullin, putative, expressed	1.49485
Chr1	35655	36026	0.78	0.0393	LOC_Os01g01080	decarboxylase, putative, expressed	1.71713
Chr1	34325561	34326098	1.45	0.0399	LOC_Os01g59360	CAMK_CAMK_like.10 - CAMK includes calcium/calmodulin depedent protein kinases, expressed	2.73208
Chr1	38645231	38645679	0.67	0.0399	LOC_Os01g66544	expressed protein	1.59107
Chr1	5994141	5994757	0.93	0.0407	LOC_Os01g11190	expressed protein	1.90528
Chr1	21275547	21276023	0.61	0.0408	LOC_Os01g37980	vesicle transport v-SNARE protein, putative, expressed	1.52626
Chr1	37122416	37122819	0.7	0.0408	LOC_Os01g63950	expressed protein	1.6245
Chr1	12414437	12415007	0.79	0.0409	LOC_Os01g22110	retrotransposon protein, putative, unclassified, expressed	1.72907
Chr1	32652598	32653269	0.61	0.041	LOC_Os01g56600	signal recognition particle 54 kDa protein, putative, expressed	1.52626
Chr1	42354961	42355229	1.56	0.0412	LOC_Os01g73000	copine, putative, expressed	2.94854
Chr1	2284425	2284828	1.24	0.0417	LOC_Os01g04930	MYB family transcription factor, putative, expressed	2.36199
Chr1	7220198	7221024	0.62	0.0419	LOC_Os01g13000	ethylene-responsive protein related, putative, expressed	1.53688
Chr1	28431135	28431670	0.86	0.042	LOC_Os01g49440	expressed protein	1.81504
Chr1	35954934	35955342	1.08	0.0422	LOC_Os01g62110	expressed protein	2.11404
Chr1	26113749	26114193	0.73	0.0423	LOC_Os01g45970	expressed protein	1.65864
Chr1	9878363	9878738	0.64	0.0433	LOC_Os01g17180	proteasome subunit, putative, expressed	1.55833
Chr1	30518088	30518668	0.78	0.0434	LOC_Os01g53100	ubiquitin family protein, putative, expressed	1.71713
Chr1	28947126	28947736	0.62	0.0436	LOC_Os01g50420	STE_MEKK_ste11_MAP3K.7 - STE kinases include homologs to sterile 7, sterile 11 and sterile 20 from yeast, expressed	1.53688
Chr1	43166026	43166896	0.61	0.0439	LOC_Os01g74530	protein phosphatase 2C, putative, expressed	1.52626
Chr1	31647201	31648275	0.61	0.0439	LOC_Os01g55040	1,3-beta-glucan synthase component, putative, expressed	1.52626
Chr1	13815874	13816986	0.62	0.0441	LOC_Os01g24500	expressed protein	1.53688
Chr1	36103112	36103624	1.19	0.0447	LOC_Os01g62380	fasciclin-like arabinogalactan protein, putative, expressed	2.28153
Chr1	40598568	40599110	0.61	0.0449	LOC_Os01g70140	ubiquitin-conjugating enzyme E2-22 kDa, putative, expressed	1.52626
Chr1	29154943	29155345	0.97	0.0452	LOC_Os01g50750	zinc finger, C3HC4 type domain containing protein, expressed	1.95884
Chr1	26679936	26680501	0.71	0.0459	LOC_Os01g46790	expressed protein	1.6358
Chr1	31318968	31319401	1.42	0.0459	LOC_Os01g54430	plastocyanin-like domain containing protein, putative, expressed	2.67586
Chr1	8297619	8298349	0.74	0.0461	LOC_Os01g14840	ZOS1-06 - C2H2 zinc finger protein, expressed	1.67018
Chr1	21879042	21879521	0.69	0.0465	LOC_Os01g38950	CK1_CaseinKinase_1.2 - CK1 includes the casein kinase 1 kinases, expressed	1.61328
Chr1	28479239	28479850	0.88	0.0466	LOC_Os01g49510	OsPOP3 - Putative Prolyl Oligopeptidase homologue, expressed	1.84038
Chr1	35693039	35693353	2.53	0.0471	LOC_Os01g61700	ATP-dependent Clp protease adaptor protein ClpS containing protein, expressed	5.77572
Chr1	35391003	35391595	0.68	0.0472	LOC_Os01g61120	expressed protein	1.60214
Chr1	9211287	9211629	1	0.0476	LOC_Os01g16260	major facilitator superfamily antiporter, putative, expressed	2
Chr1	29781783	29782695	0.62	0.0487	LOC_Os01g51790	expressed protein	1.53688
Chr1	16636809	16637342	0.64	0.0491	LOC_Os01g29690	expressed protein	1.55833
Chr1	5454862	5455917	0.59	0.0492	LOC_Os01g10370	AP2 domain containing protein, expressed	1.50525
Chr1	4591752	4592118	1.04	0.0495	LOC_Os01g09140	expressed protein	2.05623
Chr1	33358657	33359101	1.36	0.0499	LOC_Os01g57700	membrane protein, putative, expressed	2.56685
Chr10	19631406	19632621	1.82	3.33e-10	LOC_Os10g36703	CPuORF40 - conserved peptide uORF-containing transcript, expressed	3.53081
Chr10	21068384	21069175	1.69	2.37e-07	LOC_Os10g39470	expressed protein	3.22657
Chr10	21360316	21360902	2.52	1.23e-06	LOC_Os10g39920	expressed protein	5.73582
Chr10	21349927	21350484	2.25	1.38e-06	LOC_Os10g39910	expressed protein	4.75683
Chr10	526017	527280	1.88	2.58e-06	LOC_Os10g01800	transferase family protein, putative, expressed	3.68075
Chr10	17431292	17432116	1.41	3.02e-06	LOC_Os10g33230	RNA recognition motif containing protein, putative, expressed	2.65737
Chr10	22035706	22036427	1.62	3.65e-06	LOC_Os10g41030	agenet domain containing protein, putative, expressed	3.07375
Chr10	20060908	20061676	1.41	5.3e-06	LOC_Os10g37480	STE_PAK_Ste20_STLK.6 - STE kinases include homologs to sterile 7, sterile 11 and sterile 20 from yeast, expressed	2.65737
Chr10	18842418	18843257	1.35	5.91e-06	LOC_Os10g35250	vacuolar protein-sorting protein bro1, putative, expressed	2.54912
Chr10	15827189	15828562	1.03	6.35e-06	LOC_Os10g30450	heavy-metal-associated domain-containing protein, putative, expressed	2.04202
Chr10	19241212	19241896	1.09	1.26e-05	LOC_Os10g35990	DEAD-box ATP-dependent RNA helicase, putative, expressed	2.12874
Chr10	17755761	17756566	1.04	1.29e-05	LOC_Os10g33680	serine/threonine-protein phosphatase 2A regulatory subunit B subunitbeta, putative, expressed	2.05623
Chr10	18707759	18708195	2.27	1.43e-05	LOC_Os10g35070	alpha-galactosidase precursor, putative, expressed	4.82323
Chr10	10303385	10304221	1.19	2.48e-05	LOC_Os10g20470	MATE efflux family protein, putative, expressed	2.28153
Chr10	22938209	22939443	1	2.59e-05	LOC_Os10g42540	expressed protein	2
Chr10	19096864	19097364	1.45	3.03e-05	LOC_Os10g35720	OsGrx_S17 - glutaredoxin subgroup II, expressed	2.73208
Chr10	927989	930091	0.89	3.72e-05	LOC_Os10g02500	serine/threonine-protein kinase BRI1-like 2 precursor, putative, expressed	1.85318
Chr10	18667202	18667719	2.03	3.95e-05	LOC_Os10g34990	ubiquitin-carboxyl extension, putative, expressed	4.08405
Chr10	19908680	19909070	1.93	4.4e-05	LOC_Os10g37210	FAD dependent oxidoreductase domain containing protein, expressed	3.81055
Chr10	14900005	14900898	1.62	4.59e-05	LOC_Os10g28600	PPR repeat domain containing protein, putative, expressed	3.07375
Chr10	20721683	20722176	3.57	7.46e-05	LOC_Os10g38890	expressed protein	11.8762
Chr10	20138857	20139692	1.05	7.56e-05	LOC_Os10g37630	UBX domain-containing protein, putative, expressed	2.07053
Chr10	16576786	16577497	3.02	0.000114	LOC_Os10g31630	expressed protein	8.11168
Chr10	13096205	13096705	1.21	0.000119	LOC_Os10g25320	initiation factor 2 subunit family domain containing protein, expressed	2.31338
Chr10	17270189	17272723	0.63	0.000209	LOC_Os10g32990	receptor-like protein kinase 2 precursor, putative, expressed	1.54756
Chr10	13874470	13875264	1.35	0.000235	LOC_Os10g26610	mandelonitrile lyase, putative, expressed	2.54912
Chr10	12327397	12328093	1.02	0.00025	LOC_Os10g24070	expressed protein	2.02792
Chr10	17726483	17727104	1.4	0.000329	LOC_Os10g33630	adaptin ear-binding coat-associated protein 2, putative, expressed	2.63902
Chr10	6087301	6087812	1.94	0.000373	LOC_Os10g10990	transcription initiation factor IIF, alpha subunit domain containing protein, expressed	3.83706
Chr10	22989238	22989897	1.24	0.000433	LOC_Os10g42630	expressed protein	2.36199
Chr10	15780557	15781126	1.01	0.000458	LOC_Os10g30370	RNA recognition motif containing protein, putative, expressed	2.01391
Chr10	12818450	12818832	3.52	0.00048	LOC_Os10g24900	OsFBK22 - F-box domain and kelch repeat containing protein, expressed	11.4716
Chr10	14821047	14821724	1.67	0.000512	LOC_Os10g28480	expressed protein	3.18215
Chr10	18629107	18629464	2.11	0.000618	LOC_Os10g34896	RIPER8 - Ripening-related family protein precursor	4.31691
Chr10	12968059	12968570	1.6	0.000631	LOC_Os10g25130	aminotransferase, classes I and II, domain containing protein, expressed	3.03143
Chr10	21726453	21726843	1.69	0.000642	LOC_Os10g40570	flavin-containing monooxygenase family protein, putative, expressed	3.22657
Chr10	23102848	23103317	1.24	0.000647	LOC_Os10g42840	NADH dehydrogenase 1 alpha subcomplex subunit 12, putative, expressed	2.36199
Chr10	15360589	15361115	1.06	0.000685	LOC_Os10g29560	transposon protein, putative, CACTA, En/Spm sub-class, expressed	2.08493
Chr10	19154536	19154884	3.93	0.000712	LOC_Os10g35830	expressed protein	15.2422
Chr10	3468079	3468809	1.12	0.00077	LOC_Os10g06700	OsFBX375 - F-box domain containing protein, expressed	2.17347
Chr10	3884525	3885112	1.39	0.00081	LOC_Os10g07370	expressed protein	2.62079
Chr10	22216335	22216831	1.33	0.000811	LOC_Os10g41340	palmitoyl-protein thioesterase 1 precursor, putative, expressed	2.51403
Chr10	14255788	14256506	1.29	0.00095	LOC_Os10g27050	OsPP2Ac-4 - Phosphatase 2A isoform 4 belonging to family 2, expressed	2.44528
Chr10	14361719	14362389	0.94	0.00101	LOC_Os10g27230	endonuclease/exonuclease/phosphatase family domain containing protein, expressed	1.91853
Chr10	10089513	10090277	0.88	0.00102	LOC_Os10g20090	CSLH1 - cellulose synthase-like family H, expressed	1.84038
Chr10	5780853	5781290	2.37	0.00102	LOC_Os10g10500	vacuolar ATP synthase 98 kDa subunit, putative, expressed	5.16941
Chr10	2958575	2960061	0.75	0.00104	LOC_Os10g05860	POEI7 - Pollen Ole e I allergen and extensin family protein precursor, putative, expressed	1.68179
Chr10	5609820	5610393	1.08	0.00104	LOC_Os10g10190	ATP-binding region, ATPase-like domain containing protein, expressed	2.11404
Chr10	21328216	21328826	0.92	0.00105	LOC_Os10g39860	expressed protein	1.89212
Chr10	9338556	9338916	1.8	0.0012	LOC_Os10g18370	transcriptional regulator, putative, expressed	3.4822
Chr10	12350177	12350518	1.75	0.0012	LOC_Os10g24100	expressed protein	3.36359
Chr10	21331504	21332344	1.15	0.0014	LOC_Os10g39870	ATG1, putative, expressed	2.21914
Chr10	14567166	14567858	1.54	0.0014	LOC_Os10g28060	3-ketoacyl-CoA synthase, putative, expressed	2.90795
Chr10	10233966	10234418	1.84	0.00158	LOC_Os10g20350	MATE efflux family protein, putative, expressed	3.5801
Chr10	20162094	20162714	1.25	0.00178	LOC_Os10g37670	actin-depolymerizing factor, putative, expressed	2.37841
Chr10	2843316	2844387	0.58	0.00179	LOC_Os10g05680	expressed protein	1.49485
Chr10	22840072	22840687	1.01	0.00181	LOC_Os10g42420	GTPase-activating protein, putative, expressed	2.01391
Chr10	21903204	21903768	1.22	0.00182	LOC_Os10g40780	CCR4-Not complex component, Not1domain containing protein, expressed	2.32947
Chr10	17087291	17088089	1.72	0.00186	LOC_Os10g32620	expressed protein	3.29436
Chr10	13543430	13543931	0.95	0.00187	LOC_Os10g26145	expressed protein	1.93187
Chr10	18813639	18814137	1.03	0.00188	LOC_Os10g35220	KH domain containing protein, putative, expressed	2.04202
Chr10	5730995	5731524	1.46	0.00195	LOC_Os10g10434	dimethyladenosine transferase, putative, expressed	2.75108
Chr10	940137	940841	1.19	0.00216	LOC_Os10g02509	GAGA-binding protein, putative, expressed	2.28153
Chr10	21105105	21105487	1.25	0.0024	LOC_Os10g39510	expressed protein	2.37841
Chr10	6144597	6145140	0.79	0.00271	LOC_Os10g11110	expressed protein	1.72907
Chr10	6540800	6541550	1.11	0.00282	LOC_Os10g11810	dehydrogenase, putative, expressed	2.15846
Chr10	13356806	13357396	0.94	0.00287	LOC_Os10g25770	transcription initiation factor IIE subunit beta, putative, expressed	1.91853
Chr10	22254881	22255775	1.57	0.00294	LOC_Os10g41400	peptide methionine sulfoxide reductase, putative, expressed	2.96905
Chr10	19346423	19346878	1.62	0.00316	LOC_Os10g36180	expressed protein	3.07375
Chr10	3117985	3118834	0.88	0.00334	LOC_Os10g06130	RNA recognition motif containing protein, expressed	1.84038
Chr10	20756111	20756740	1.02	0.00402	LOC_Os10g38950	CGMC_MAPKCMGC_2_ERK.14 - CGMC includes CDA, MAPK, GSK3, and CLKC kinases, expressed	2.02792
Chr10	20712511	20713190	1.03	0.00429	LOC_Os10g38880	DUF623 domain containing protein, expressed	2.04202
Chr10	372725	374346	0.73	0.0047	LOC_Os10g01560	serine/threonine-protein kinase, putative, expressed	1.65864
Chr10	20003665	20004355	1.15	0.00477	LOC_Os10g37340	cystathionine gamma-synthase, putative, expressed	2.21914
Chr10	22164272	22164989	1.34	0.00488	LOC_Os10g41240	dual specificity protein phosphatase, putative, expressed	2.53151
Chr10	14237418	14237963	0.94	0.00492	LOC_Os10g27000	expressed protein	1.91853
Chr10	21452718	21453590	0.68	0.00493	LOC_Os10g40060	protein kinase, putative, expressed	1.60214
Chr10	18152438	18152856	0.94	0.00501	LOC_Os10g34030	zinc finger, C3HC4 type domain containing protein, expressed	1.91853
Chr10	20144375	20144887	1.05	0.00504	LOC_Os10g37640	HIT zinc finger domain containing protein, expressed	2.07053
Chr10	17258257	17258761	1.22	0.00535	LOC_Os10g32970	eukaryotic translation initiation factor, putative, expressed	2.32947
Chr10	17116421	17116698	1.42	0.00541	LOC_Os10g32700	hypersensitive-induced response protein, putative, expressed	2.67586
Chr10	20823276	20823691	2.75	0.00558	LOC_Os10g39060	expressed protein	6.72717
Chr10	8691876	8692372	1.15	0.00572	LOC_Os10g17280	ATP synthase gamma chain, putative, expressed	2.21914
Chr10	22783520	22784371	0.76	0.00574	LOC_Os10g42320	nonsense-mediated mRNA decay protein 3, putative, expressed	1.69349
Chr10	20765833	20766176	3.32	0.00574	LOC_Os10g38960	lectin-like receptor kinase, putative, expressed	9.98664
Chr10	15444802	15445327	1.87	0.00587	LOC_Os10g29700	expressed protein	3.65533
Chr10	8980232	8980813	0.89	0.00591	LOC_Os10g17740	ZOS10-02 - C2H2 zinc finger protein, expressed	1.85318
Chr10	21856709	21857164	1.5	0.006	LOC_Os10g40730	expansin precursor, putative, expressed	2.82843
Chr10	5644844	5645951	0.86	0.0061	LOC_Os10g10270	expressed protein	1.81504
Chr10	1739481	1740020	0.95	0.00617	LOC_Os10g03830	expressed protein	1.93187
Chr10	23152531	23153232	0.67	0.0064	LOC_Os10g42950	cyclin-dependent kinase E-1, putative, expressed	1.59107
Chr10	14330705	14331244	1.08	0.00679	LOC_Os10g27180	expressed protein	2.11404
Chr10	977523	978230	0.87	0.00721	LOC_Os10g02584	GAGA-binding protein, putative, expressed	1.82766
Chr10	11176508	11177302	0.84	0.00765	LOC_Os10g21784	expressed protein	1.79005
Chr10	23039186	23039663	1.02	0.00765	LOC_Os10g42710	RCD1, putative, expressed	2.02792
Chr10	4966232	4967175	0.71	0.0081	LOC_Os10g09200	expressed protein	1.6358
Chr10	7702080	7702760	0.99	0.00841	LOC_Os10g14194	POEI28 - Pollen Ole e I allergen and extensin family protein precursor, expressed	1.98618
Chr10	23055158	23055639	0.86	0.00849	LOC_Os10g42724	VHS and GAT domain containing protein, expressed	1.81504
Chr10	7539052	7539862	0.69	0.0088	LOC_Os10g13870	expressed protein	1.61328
Chr10	17194675	17195566	0.7	0.00883	LOC_Os10g32850	expressed protein	1.6245
Chr10	1858244	1859091	0.67	0.00889	LOC_Os10g04050	transposon protein, putative, CACTA, En/Spm sub-class, expressed	1.59107
Chr10	13503043	13503904	0.78	0.00896	LOC_Os10g26070	pentatricopeptide, putative, expressed	1.71713
Chr10	18331330	18331752	1.16	0.00908	LOC_Os10g34380	retrotransposon protein, putative, unclassified, expressed	2.23457
Chr10	18386582	18387387	0.82	0.00914	LOC_Os10g34470	HD domain containing protein 2, putative, expressed	1.76541
Chr10	15492987	15493798	1.03	0.00924	LOC_Os10g29800	expressed protein	2.04202
Chr10	6011299	6012301	0.76	0.00972	LOC_Os10g10860	expressed protein	1.69349
Chr10	2567475	2568217	0.93	0.00974	LOC_Os10g05230	zinc finger, C3HC4 type domain containing protein, expressed	1.90528
Chr10	21593107	21593516	1.47	0.0099	LOC_Os10g40290	pectinacetylesterase domain containing protein, expressed	2.77022
Chr10	22635045	22635736	1.05	0.00996	LOC_Os10g42090	AGAP003819-PA, putative, expressed	2.07053
Chr10	4583728	4584473	1.19	0.01	LOC_Os10g08440	expressed protein	2.28153
Chr10	13107330	13107724	1.54	0.0101	LOC_Os10g25340	GDSL-like lipase/acylhydrolase, putative, expressed	2.90795
Chr10	415279	416055	0.78	0.0105	LOC_Os10g01610	expressed protein	1.71713
Chr10	15274447	15274857	1.99	0.0108	LOC_Os10g29400	transposon protein, putative, CACTA, En/Spm sub-class, expressed	3.97237
Chr10	19962752	19963211	0.89	0.0113	LOC_Os10g37270	hypothetical protein	1.85318
Chr10	19807406	19807918	1.06	0.012	LOC_Os10g36966	hypothetical protein	2.08493
Chr10	17963518	17964516	0.6	0.0123	LOC_Os10g33840	expressed protein	1.51572
Chr10	10382898	10383473	0.8	0.0124	LOC_Os10g20600	zinc finger, C3HC4 type domain containing protein, expressed	1.7411
Chr10	18451073	18451613	1.03	0.0126	LOC_Os10g34614	csAtPR5, putative, expressed	2.04202
Chr10	21731181	21731876	0.97	0.0126	LOC_Os10g40580	expressed protein	1.95884
Chr10	17124068	17124390	1.76	0.0126	LOC_Os10g32710	WD domain, G-beta repeat domain containing protein, expressed	3.38698
Chr10	21314774	21315426	0.79	0.0127	LOC_Os10g39820	zinc knuckle domain containing protein, expressed	1.72907
Chr10	11608558	11608984	1.04	0.0134	LOC_Os10g22430	gibberellin response modulator protein, putative, expressed	2.05623
Chr10	21200013	21200609	0.68	0.0137	LOC_Os10g39670	protein kinase family protein, putative, expressed	1.60214
Chr10	20083364	20083818	0.94	0.0142	LOC_Os10g37500	AAA-type ATPase family protein, putative, expressed	1.91853
Chr10	11584709	11585260	0.98	0.0151	LOC_Os10g22380	glutamyl-tRNA synthetase, cytoplasmic, putative, expressed	1.97247
Chr10	15695694	15696103	1.42	0.0152	LOC_Os10g30200	SKP1-like protein 1B, putative, expressed	2.67586
Chr10	2719820	2720523	1.04	0.0153	LOC_Os10g05510	expressed protein	2.05623
Chr10	5760790	5761139	2.1	0.0155	LOC_Os10g10480	expressed protein	4.28709
Chr10	7790014	7790567	0.97	0.0156	LOC_Os10g14889	retrotransposon protein, putative, unclassified, expressed	1.95884
Chr10	6177598	6177992	1.07	0.0165	LOC_Os10g11150	retrotransposon protein, putative, unclassified	2.09943
Chr10	22706234	22707071	0.64	0.0166	LOC_Os10g42196	expressed protein	1.55833
Chr10	18906556	18907007	0.8	0.0166	LOC_Os10g35380	expressed protein	1.7411
Chr10	9256209	9256617	0.76	0.0172	LOC_Os10g18220	GHMP kinases ATP-binding protein, putative, expressed	1.69349
Chr10	17393187	17393912	0.71	0.0174	LOC_Os10g33190	expressed protein	1.6358
Chr10	11662680	11663500	0.86	0.0179	LOC_Os10g22510	MLA1, putative, expressed	1.81504
Chr10	15652627	15653119	1.19	0.0183	LOC_Os10g30130	retrotransposon protein, putative, unclassified, expressed	2.28153
Chr10	3341583	3341915	1.52	0.0185	LOC_Os10g06500	expressed protein	2.86791
Chr10	15338229	15338673	1.16	0.0186	LOC_Os10g29530	expressed protein	2.23457
Chr10	7766057	7766888	0.86	0.0187	LOC_Os10g14814	ATFMN/FHY, putative, expressed	1.81504
Chr10	2278899	2279472	0.75	0.0193	LOC_Os10g04750	OsFBX362 - F-box domain containing protein, expressed	1.68179
Chr10	19016085	19016578	0.95	0.0195	LOC_Os10g35560	expressed protein	1.93187
Chr10	21417235	21418721	0.69	0.0197	LOC_Os10g39980	expressed protein	1.61328
Chr10	16228673	16229187	1.26	0.0206	LOC_Os10g31040	Citrate transporter protein, putative, expressed	2.39496
Chr10	15271568	15272652	0.7	0.0213	LOC_Os10g29390	expressed protein	1.6245
Chr10	21126974	21127470	1.01	0.0214	LOC_Os10g39540	protein phosphatase 2C, putative, expressed	2.01391
Chr10	22112644	22113169	2.04	0.023	LOC_Os10g41160	expressed protein	4.11246
Chr10	14095231	14095816	0.82	0.0232	LOC_Os10g26850	expressed protein	1.76541
Chr10	16385970	16386578	1	0.0232	LOC_Os10g31240	plant protein of unknown function domain containing protein, expressed	2
Chr10	19439384	19439773	1.01	0.0234	LOC_Os10g36370	heat shock protein DnaJ, putative, expressed	2.01391
Chr10	1464547	1465019	1	0.0241	LOC_Os10g03430	expressed protein	2
Chr10	20850680	20851263	0.86	0.0246	LOC_Os10g39120	ubiquitin-conjugating enzyme, putative, expressed	1.81504
Chr10	19703548	19704415	0.74	0.0251	LOC_Os10g36810	plus-3 domain containing protein, putative, expressed	1.67018
Chr10	19754540	19755095	0.91	0.0256	LOC_Os10g36870	src homology-3 domain protein 3, putative, expressed	1.87905
Chr10	15799007	15799881	0.65	0.0268	LOC_Os10g30390	cytochrome P450, putative, expressed	1.56917
Chr10	15407132	15407561	1.01	0.0275	LOC_Os10g29630	expressed protein	2.01391
Chr10	17939623	17940168	0.71	0.0275	LOC_Os10g33820	expressed protein	1.6358
Chr10	22374105	22374940	0.95	0.0286	LOC_Os10g41580	protein binding protein, putative, expressed	1.93187
Chr10	14447666	14448333	0.97	0.0289	LOC_Os10g27390	no apical meristem protein, putative, expressed	1.95884
Chr10	21958239	21958640	1.12	0.0289	LOC_Os10g40840	retrotransposon protein, putative, LINE subclass, expressed	2.17347
Chr10	18824704	18825340	0.74	0.0295	LOC_Os10g35230	Rf1, mitochondrial precursor, putative, expressed	1.67018
Chr10	8795976	8796541	1.29	0.0297	LOC_Os10g17454	RNA recognition motif containing protein, expressed	2.44528
Chr10	13906184	13906614	0.76	0.03	LOC_Os10g26640	LYR motif containing protein, putative, expressed	1.69349
Chr10	17973149	17973658	0.66	0.0304	LOC_Os10g33862	expressed protein	1.58008
Chr10	20629098	20629780	0.94	0.0311	LOC_Os10g38720	glutathione S-transferase, putative, expressed	1.91853
Chr10	3840851	3841362	0.63	0.0325	LOC_Os10g07270	ubiquitin carboxyl-terminal hydrolase 5, putative, expressed	1.54756
Chr10	23027386	23028153	0.78	0.0331	LOC_Os10g42690	jmjC domain containing protein, expressed	1.71713
Chr10	13444831	13445238	1.71	0.0339	LOC_Os10g25940	conserved hypothetical protein	3.27161
Chr10	15350173	15350514	1.11	0.0358	LOC_Os10g29540	protein kinase domain containing protein, expressed	2.15846
Chr10	10293199	10293942	0.58	0.0379	LOC_Os10g20450	MATE efflux family protein, putative, expressed	1.49485
Chr10	19728606	19729235	0.97	0.0382	LOC_Os10g36848	cytochrome P450, putative, expressed	1.95884
Chr10	23186439	23186879	0.75	0.0386	LOC_Os10g43030	conserved hypothetical protein	1.68179
Chr10	23081491	23082064	0.81	0.0394	LOC_Os10g42790	cytidylyltransferase domain containing protein, expressed	1.75321
Chr10	6864439	6864902	1.09	0.0397	LOC_Os10g12330	retrotransposon protein, putative, unclassified, expressed	2.12874
Chr10	20694968	20695647	0.84	0.0398	LOC_Os10g38860	hydrolase, alpha/beta fold family domain containing protein, expressed	1.79005
Chr10	17357723	17358183	0.61	0.0399	LOC_Os10g33130	leucine-rich repeat receptor protein kinase EXS precursor, putative, expressed	1.52626
Chr10	13552974	13553382	0.81	0.0402	LOC_Os10g26140	CPuORF15 - conserved peptide uORF-containing transcript, expressed	1.75321
Chr10	13524446	13524786	1.1	0.0409	LOC_Os10g26110	decarboxylase, putative, expressed	2.14355
Chr10	18471104	18471435	0.79	0.0423	LOC_Os10g34660	expressed protein	1.72907
Chr10	15911403	15911891	0.74	0.0457	LOC_Os10g30580	cell division control protein 48 homolog E, putative, expressed	1.67018
Chr10	18951447	18952070	0.62	0.046	LOC_Os10g35440	pentatricopeptide repeat domain containing protein, putative, expressed	1.53688
Chr10	17483707	17484189	0.92	0.0464	LOC_Os10g33290	tetratricopeptide repeat domain containing protein, expressed	1.89212
Chr10	20559584	20560509	0.62	0.0471	LOC_Os10g38489	glutathione S-transferase GSTU6, putative, expressed	1.53688
Chr10	3342172	3342563	1.1	0.0476	LOC_Os10g06510	cyclin-dependent kinase G-1, putative, expressed	2.14355
Chr10	17210288	17210612	0.89	0.0491	LOC_Os10g32880	WD domain, G-beta repeat domain containing protein, expressed	1.85318
Chr10	8308495	8309054	0.69	0.0495	LOC_Os10g16650	retrotransposon protein, putative, unclassified	1.61328
Chr11	2814509	2815162	5.25	8.33e-12	LOC_Os11g05980	tetratricopeptide-like helical, putative, expressed	38.0546
Chr11	1234969	1235609	2.93	5.8e-10	LOC_Os11g03300	NAC domain transcription factor, putative, expressed	7.6211
Chr11	3037440	3037851	3.09	3.03e-08	LOC_Os11g06330	expressed protein	8.51496
Chr11	2242883	2243415	3.98	2.28e-07	LOC_Os11g05110	pyruvate kinase, putative, expressed	15.7797
Chr11	23230157	23230887	2.1	3.67e-06	LOC_Os11g39020	ABC transporter, ATP-binding protein, putative, expressed	4.28709
Chr11	13978886	13979596	2.03	5.63e-06	LOC_Os11g24510	OsSCP56 - Putative Serine Carboxypeptidase homologue, expressed	4.08405
Chr11	1664624	1664981	5.61	8.67e-06	LOC_Os11g04104	major facilitator superfamily antiporter, putative, expressed	48.8403
Chr11	22003361	22003786	5.53	1.67e-05	LOC_Os11g37260	SEY1, putative, expressed	46.2057
Chr11	21515861	21516479	1.31	2.22e-05	LOC_Os11g36470	ubiquitin carboxyl-terminal hydrolase 21, putative, expressed	2.47942
Chr11	2255474	2256788	1.01	2.26e-05	LOC_Os11g05130	PHD-finger family protein, expressed	2.01391
Chr11	27199053	27199798	1.35	2.6e-05	LOC_Os11g44940	seed maturation protein PM27, putative, expressed	2.54912
Chr11	25205519	25206020	1.56	3.07e-05	LOC_Os11g41900	acyltransferase, putative, expressed	2.94854
Chr11	1477158	1477597	1.6	3.99e-05	LOC_Os11g03760	expressed protein	3.03143
Chr11	20371878	20372254	1.68	4.68e-05	LOC_Os11g34770	maf, putative, expressed	3.20428
Chr11	5349292	5349993	1.7	8.32e-05	LOC_Os11g09979	expressed protein	3.24901
Chr11	6073117	6073714	2.43	9.67e-05	LOC_Os11g11000	ELMO/CED-12 family protein, putative, expressed	5.38893
Chr11	15862281	15862959	1.93	0.000124	LOC_Os11g27560	hypothetical protein	3.81055
Chr11	2234589	2235314	1.48	0.000134	LOC_Os11g05100	nucleolar GTPase, putative, expressed	2.78949
Chr11	19078661	19079323	1.06	0.000158	LOC_Os11g32280	acetyltransferase, GNAT family, putative, expressed	2.08493
Chr11	5028319	5029445	1.29	0.000158	LOC_Os11g09370	histone deacetylase 19, putative, expressed	2.44528
Chr11	22949719	22950183	1.49	0.000229	LOC_Os11g38670	DEAD-box ATP-dependent RNA helicase, putative, expressed	2.80889
Chr11	22533873	22534456	1.25	0.000253	LOC_Os11g38000	NB-ARC domain containing protein, expressed	2.37841
Chr11	609609	610893	0.63	0.000256	LOC_Os11g02190	expressed protein	1.54756
Chr11	24213580	24214403	1.38	0.000285	LOC_Os11g40570	plant viral response family protein, putative, expressed	2.60268
Chr11	2730097	2730596	1.14	0.000364	LOC_Os11g05850	cyclin-T1-3, putative, expressed	2.20381
Chr11	24169085	24169589	1.66	0.000376	LOC_Os11g40500	OsSigP7 - Putative Type I Signal Peptidase homologue; employs a putative Ser/Lys catalytic dyad, expressed	3.16017
Chr11	3834098	3834838	1.03	0.000406	LOC_Os11g07580	expressed protein	2.04202
Chr11	8949918	8950356	3.37	0.000467	LOC_Os11g16260	laccase precursor protein, putative, expressed	10.3388
Chr11	14674924	14675327	2.47	0.000478	LOC_Os11g25720	cytokinin-N-glucosyltransferase 1, putative, expressed	5.54044
Chr11	20106273	20106774	1.48	0.000483	LOC_Os11g34300	chromatin modification-related protein EAF3, putative, expressed	2.78949
Chr11	5399388	5400269	0.74	0.000533	LOC_Os11g10060	transcriptional corepressor SEUSS, putative, expressed	1.67018
Chr11	26416756	26417199	1.97	0.000592	LOC_Os11g43740	OsMADS68 - MADS-box family gene with MIKC* type-box, expressed	3.91768
Chr11	24642509	24643300	1.07	0.000859	LOC_Os11g41130	vacuolar protein sorting-associated protein 26, putative, expressed	2.09943
Chr11	2764459	2765251	1.12	0.000862	LOC_Os11g05880	exo70 exocyst complex subunit, putative, expressed	2.17347
Chr11	641584	642109	1.05	0.00111	LOC_Os11g02260	zinc finger, C3HC4 type domain containing protein, expressed	2.07053
Chr11	4213625	4213994	1.9	0.00123	LOC_Os11g08070	ankyrin repeat family protein, putative, expressed	3.73213
Chr11	822522	823185	1.2	0.00124	LOC_Os11g02610	BTBN20 - Bric-a-Brac, Tramtrack, Broad Complex BTB domain with non-phototropic hypocotyl 3 NPH3 and coiled-coil domains, expressed	2.2974
Chr11	20178419	20179131	0.8	0.00129	LOC_Os11g34450	14-3-3 protein, putative, expressed	1.7411
Chr11	19717902	19718319	1.27	0.00134	LOC_Os11g33330	peptidase, M24 family protein, putative, expressed	2.41162
Chr11	23892427	23893298	0.84	0.00139	LOC_Os11g40070	expressed protein	1.79005
Chr11	2811127	2812079	1.05	0.00153	LOC_Os11g05970	pyridine nucleotide-disulphide oxidoreductase family protein, putative, expressed	2.07053
Chr11	1086791	1088151	0.86	0.00157	LOC_Os11g03070	ATCHX, putative, expressed	1.81504
Chr11	23136889	23137535	1.96	0.00166	LOC_Os11g38870	helix-loop-helix DNA-binding domain containing protein, expressed	3.89062
Chr11	27672290	27672708	1.96	0.00167	LOC_Os11g45740	MYB family transcription factor, putative, expressed	3.89062
Chr11	16766459	16766954	0.91	0.00184	LOC_Os11g28980	GPI transamidase component Gpi16 subunit family protein, putative, expressed	1.87905
Chr11	1894734	1895260	1.12	0.00204	LOC_Os11g04520	PP2A regulatory subunit TAP46, putative, expressed	2.17347
Chr11	20396872	20397356	0.9	0.00218	LOC_Os11g34820	THUMP domain-containing protein, putative, expressed	1.86607
Chr11	856475	857125	1.41	0.00223	LOC_Os11g02670	zinc finger, C3HC4 type domain containing protein, expressed	2.65737
Chr11	5662640	5663410	0.85	0.00227	LOC_Os11g10420	phosphatidylinositol kinase, putative, expressed	1.8025
Chr11	1345385	1345959	1.62	0.00238	LOC_Os11g03484	MATE efflux family protein, putative, expressed	3.07375
Chr11	592115	592681	0.93	0.00271	LOC_Os11g02150	saposin-like type B, region 1 family protein, putative, expressed	1.90528
Chr11	6143065	6143480	1.78	0.00302	LOC_Os11g11100	bZIP transcription factor domain containing protein, expressed	3.43426
Chr11	19580590	19581089	2.29	0.00303	LOC_Os11g33100	SNARE associated Golgi protein, putative, expressed	4.89056
Chr11	9117857	9118423	1.28	0.00306	LOC_Os11g16480	transposon protein, putative, unclassified, expressed	2.42839
Chr11	3788286	3789243	0.7	0.00322	LOC_Os11g07480	WD domain, G-beta repeat domain containing protein, expressed	1.6245
Chr11	22910997	22911923	1.29	0.00325	LOC_Os11g38640	expressed protein	2.44528
Chr11	23565380	23565898	1.89	0.00326	LOC_Os11g39550	Leucine Rich Repeat family protein, expressed	3.70635
Chr11	20136245	20136976	0.89	0.00339	LOC_Os11g34360	lung seven transmembrane domain containing protein, putative, expressed	1.85318
Chr11	19982915	19983285	1.42	0.00353	LOC_Os11g34120	exportin 1, putative, expressed	2.67586
Chr11	5710877	5711243	1.43	0.00372	LOC_Os11g10470	expressed protein	2.69447
Chr11	5259242	5259752	0.76	0.00392	LOC_Os11g09830	expressed protein	1.69349
Chr11	12010716	12011168	0.72	0.00413	LOC_Os11g20750	expressed protein	1.64718
Chr11	20381938	20382811	0.82	0.0042	LOC_Os11g34790	expressed protein	1.76541
Chr11	10765491	10765784	1.65	0.00424	LOC_Os11g18930	hypothetical protein	3.13834
Chr11	3453641	3455508	0.67	0.00446	LOC_Os11g06960	retrotransposon protein, putative, unclassified, expressed	1.59107
Chr11	148278	149066	1.05	0.00451	LOC_Os11g01270	mitochondrial substrate carrier family protein, putative, expressed	2.07053
Chr11	11396649	11397505	0.79	0.00454	LOC_Os11g19780	O-methyltransferase ZRP4, putative	1.72907
Chr11	3737391	3738944	0.69	0.00471	LOC_Os11g07430	proteophosphoglycan ppg1, putative, expressed	1.61328
Chr11	10655812	10656243	0.79	0.00485	LOC_Os11g18770	PHD-finger family protein, expressed	1.72907
Chr11	14343277	14343820	1.75	0.00521	LOC_Os11g25180	transposon protein, putative, CACTA, En/Spm sub-class, expressed	3.36359
Chr11	28787593	28788206	1.02	0.00547	LOC_Os11g47710	SNF7 domain containing protein, putative, expressed	2.02792
Chr11	4091342	4091904	0.93	0.00549	LOC_Os11g07912	MLO domain containing protein, putative, expressed	1.90528
Chr11	2917572	2918230	1.14	0.00557	LOC_Os11g06130	PHD-finger family protein, expressed	2.20381
Chr11	3482449	3483499	0.9	0.00597	LOC_Os11g07000	expressed protein	1.86607
Chr11	5715427	5716058	1.09	0.00605	LOC_Os11g10480	dehydrogenase, putative, expressed	2.12874
Chr11	8976719	8977446	1.15	0.00643	LOC_Os11g16290	NIN, putative, expressed	2.21914
Chr11	18503608	18504105	1.03	0.00669	LOC_Os11g31640	serine palmitoyltransferase 2, putative, expressed	2.04202
Chr11	28959942	28960482	1.01	0.00703	LOC_Os11g48040	mitochondrial carrier protein, putative, expressed	2.01391
Chr11	5383044	5383900	0.65	0.00715	LOC_Os11g10050	G-protein alpha subunit, putative, expressed	1.56917
Chr11	6065526	6065947	1.23	0.00727	LOC_Os11g10980	pyruvate kinase, putative, expressed	2.34567
Chr11	26263699	26264303	0.85	0.00739	LOC_Os11g43510	lipase precursor, putative, expressed	1.8025
Chr11	17298785	17299360	1.31	0.00787	LOC_Os11g29810	expressed protein	2.47942
Chr11	28987438	28988437	0.8	0.00788	LOC_Os11g48080	SOR/SNZ family protein, putative, expressed	1.7411
Chr11	22900430	22901674	0.67	0.00826	LOC_Os11g38630	expressed protein	1.59107
Chr11	20754815	20755393	0.9	0.00872	LOC_Os11g35420	expressed protein	1.86607
Chr11	2140757	2141165	1.19	0.00886	LOC_Os11g04980	acyl-CoA synthetase protein, putative, expressed	2.28153
Chr11	17694870	17695207	3.1	0.00947	LOC_Os11g30430	expressed protein	8.57419
Chr11	23902306	23903073	0.73	0.00965	LOC_Os11g40080	lipin, N-terminal conserved region family protein, expressed	1.65864
Chr11	21928181	21928595	1.66	0.00977	LOC_Os11g37140	expressed protein	3.16017
Chr11	3782829	3783328	1.51	0.00999	LOC_Os11g07470	expressed protein	2.8481
Chr11	22517500	22518233	0.86	0.0101	LOC_Os11g37980	GAUT2/LGT2, putative, expressed	1.81504
Chr11	25193051	25193833	0.74	0.0103	LOC_Os11g41890	RNA recognition motif containing protein, putative, expressed	1.67018
Chr11	25477080	25478300	0.66	0.0109	LOC_Os11g42310	OsFBL58 - F-box domain and LRR containing protein, expressed	1.58008
Chr11	13661701	13663315	0.6	0.0111	LOC_Os11g24060	permease domain containing protein, putative, expressed	1.51572
Chr11	827640	828213	0.65	0.0114	LOC_Os11g02620	BTBN21 - Bric-a-Brac, Tramtrack, Broad Complex BTB domain with non-phototropic hypocotyl 3 NPH3 and coiled-coil domains, expressed	1.56917
Chr11	20713437	20714154	0.74	0.0115	LOC_Os11g35320	BSD domain-containing protein, putative, expressed	1.67018
Chr11	6554497	6555183	0.67	0.0115	LOC_Os11g11810	NBS-LRR disease resistance protein, putative, expressed	1.59107
Chr11	25257861	25258354	1.48	0.0116	LOC_Os11g42000	FRA10AC1, putative, expressed	2.78949
Chr11	14555367	14555903	0.81	0.0117	LOC_Os11g25540	expressed protein	1.75321
Chr11	23417875	23418389	1.76	0.0119	LOC_Os11g39330	NB-ARC domain containing protein, putative, expressed	3.38698
Chr11	20519556	20520083	0.99	0.0122	LOC_Os11g35020	yippee zinc-binding protein, putative, expressed	1.98618
Chr11	27149295	27149914	0.77	0.0127	LOC_Os11g44860	cysteine-rich receptor-like protein kinase 28 precursor, putative, expressed	1.70527
Chr11	2056305	2057481	0.9	0.0133	LOC_Os11g04830	embryogenesis transmembrane protein, putative, expressed	1.86607
Chr11	24053789	24054314	1.12	0.0134	LOC_Os11g40350	expressed protein	2.17347
Chr11	22305791	22306418	0.75	0.0135	LOC_Os11g37730	glutathione S-transferase, N-terminal domain containing protein, expressed	1.68179
Chr11	1547342	1548150	0.93	0.014	LOC_Os11g03880	D-mannose binding lectin family protein, expressed	1.90528
Chr11	5559561	5560140	1.14	0.014	LOC_Os11g10240	OsFBX414 - F-box domain containing protein, expressed	2.20381
Chr11	560368	560752	4.73	0.0142	LOC_Os11g02070	BTB8 - Bric-a-Brac, Tramtrack, Broad Complex BTB domain, expressed	26.5382
Chr11	3423440	3424001	0.79	0.0143	LOC_Os11g06930	CBS domain-containing protein, putative, expressed	1.72907
Chr11	16316797	16317490	0.68	0.0146	LOC_Os11g28360	ubiquitin carboxyl-terminal hydrolase 5, putative, expressed	1.60214
Chr11	22302115	22302523	1.43	0.0148	LOC_Os11g37720	integral membrane protein DUF6 domain containing protein, expressed	2.69447
Chr11	3514303	3514757	1.43	0.0166	LOC_Os11g07050	FHA domain containing protein, putative, expressed	2.69447
Chr11	3672669	3673481	0.78	0.0167	LOC_Os11g07280	coatomer subunit beta-1, putative, expressed	1.71713
Chr11	9388802	9389544	0.9	0.017	LOC_Os11g16920	retrotransposon protein, putative, unclassified, expressed	1.86607
Chr11	5196625	5197313	1.59	0.0172	LOC_Os11g09735	expressed protein	3.01049
Chr11	16275363	16276123	0.71	0.0173	LOC_Os11g28300	uncharacterized protein family UPF0016 domain containing protein, expressed	1.6358
Chr11	6979994	6980942	0.92	0.0174	LOC_Os11g12490	transposon protein, putative, unclassified, expressed	1.89212
Chr11	23361125	23361757	1.27	0.0176	LOC_Os11g39230	retrotransposon protein, putative, unclassified, expressed	2.41162
Chr11	27497703	27498065	0.85	0.0177	LOC_Os11g45410	expressed protein	1.8025
Chr11	19149244	19149783	1.34	0.0179	LOC_Os11g32430	expressed protein	2.53151
Chr11	18088980	18089835	0.82	0.0182	LOC_Os11g31080	retrotransposon protein, putative, unclassified, expressed	1.76541
Chr11	22665084	22666523	0.63	0.0201	LOC_Os11g38270	hypothetical protein	1.54756
Chr11	2958307	2958827	0.64	0.0204	LOC_Os11g06190	expressed protein	1.55833
Chr11	28961380	28961926	1.01	0.0204	LOC_Os11g48030	skp1 family, tetramerisation domain containing protein, expressed	2.01391
Chr11	20129028	20129526	0.77	0.0205	LOC_Os11g34340	hypothetical protein	1.70527
Chr11	21610768	21611140	1.25	0.0212	LOC_Os11g36620	expressed protein	2.37841
Chr11	4402897	4403509	1.01	0.0216	LOC_Os11g08340	OsGH3.12 - Probable indole-3-acetic acid-amido synthetase, expressed	2.01391
Chr11	14823475	14823796	0.9	0.0217	LOC_Os11g25980	phospholipid-transporting ATPase 2, putative, expressed	1.86607
Chr11	100944	101283	0.98	0.0223	LOC_Os11g01170	tonneau 1b, putative, expressed	1.97247
Chr11	15436599	15437536	0.66	0.0229	LOC_Os11g26860	serine hydroxymethyltransferase, mitochondrial precursor, putative, expressed	1.58008
Chr11	13636862	13637367	0.76	0.0244	LOC_Os11g24050	expressed protein	1.69349
Chr11	22817150	22817807	1.05	0.0245	LOC_Os11g38500	OsFBDUF62 - F-box and DUF domain containing protein, expressed	2.07053
Chr11	307387	307757	0.92	0.0256	LOC_Os11g01530	ferritin-1, chloroplast precursor, putative, expressed	1.89212
Chr11	1029992	1030691	0.72	0.0263	LOC_Os11g02964	FAR1 family protein, expressed	1.64718
Chr11	16948854	16949158	1.21	0.0265	LOC_Os11g29240	expressed protein	2.31338
Chr11	17180901	17181601	0.77	0.0269	LOC_Os11g29630	expressed protein	1.70527
Chr11	21705945	21707205	0.64	0.0273	LOC_Os11g36760	transmembrane receptor, putative, expressed	1.55833
Chr11	10791236	10791757	0.8	0.0273	LOC_Os11g18947	zinc finger, C3HC4 type domain containing protein, expressed	1.7411
Chr11	5282083	5282558	0.81	0.0273	LOC_Os11g09864	wali7, putative, expressed	1.75321
Chr11	2229875	2230447	1.04	0.028	LOC_Os11g05090	peptidyl-prolyl isomerase, putative, expressed	2.05623
Chr11	10747073	10747565	0.81	0.0283	LOC_Os11g18890	expressed protein	1.75321
Chr11	21990029	21990347	2.26	0.0287	LOC_Os11g37210	MTN26L5 - MtN26 family protein precursor, expressed	4.78991
Chr11	5700616	5700951	1.29	0.0291	LOC_Os11g10460	peroxidase precursor, putative, expressed	2.44528
Chr11	16774847	16775537	0.69	0.0291	LOC_Os11g28990	TBC domain containing protein, expressed	1.61328
Chr11	20449582	20450245	0.96	0.0291	LOC_Os11g34880	NB-ARC domain containing protein, expressed	1.94531
Chr11	19657428	19658054	1.01	0.0297	LOC_Os11g33250	expressed protein	2.01391
Chr11	660046	660492	1.11	0.0299	LOC_Os11g02305	expressed protein	2.15846
Chr11	17527853	17528235	0.91	0.0303	LOC_Os11g30150	retrotransposon protein, putative, unclassified	1.87905
Chr11	21055780	21056174	0.93	0.0303	LOC_Os11g35870	RWD domain containing protein, expressed	1.90528
Chr11	16919297	16919742	1.11	0.0306	LOC_Os11g29190	40S ribosomal protein S5, putative, expressed	2.15846
Chr11	22025746	22026886	0.72	0.0313	LOC_Os11g37300	OsFBDUF53 - F-box and DUF domain containing protein, expressed	1.64718
Chr11	3297973	3298519	0.63	0.0313	LOC_Os11g06760	protein of unknown function domain containing protein, expressed	1.54756
Chr11	4076910	4077407	0.75	0.0323	LOC_Os11g07910	transmembrane 9 superfamily member, putative, expressed	1.68179
Chr11	26507232	26507871	0.59	0.0324	LOC_Os11g43895	expressed protein	1.50525
Chr11	9097469	9098271	0.81	0.0329	LOC_Os11g16450	retrotransposon protein, putative, Ty3-gypsy subclass, expressed	1.75321
Chr11	21270876	21271709	0.84	0.0331	LOC_Os11g36170	expressed protein	1.79005
Chr11	11907426	11908398	0.82	0.035	LOC_Os11g20554	ATP-dependent RNA helicase, putative, expressed	1.76541
Chr11	21443115	21443683	0.83	0.0352	LOC_Os11g36390	RFC1 - Putative clamp loader of PCNA, replication factor C subunit 1, expressed	1.77769
Chr11	6615463	6616045	0.96	0.0355	LOC_Os11g11920	resistance protein, putative, expressed	1.94531
Chr11	21687876	21688437	0.94	0.037	LOC_Os11g36740	DUF593 domain containing protein, expressed	1.91853
Chr11	1703045	1703823	1.05	0.0371	LOC_Os11g04190	auxin efflux carrier component, putative, expressed	2.07053
Chr11	14997517	14997907	1.6	0.0382	LOC_Os11g26190	RALFL23 - Rapid ALkalinization Factor RALF family protein precursor, expressed	3.03143
Chr11	10887158	10887638	0.75	0.0383	LOC_Os11g19100	retrotransposon protein, putative, unclassified, expressed	1.68179
Chr11	17641099	17641523	1.12	0.0392	LOC_Os11g30370	OsSPL19 - SBP-box gene family member, expressed	2.17347
Chr11	17379789	17380162	0.81	0.0398	LOC_Os11g29900	expressed protein	1.75321
Chr11	2638273	2638965	0.74	0.0399	LOC_Os11g05750	expressed protein	1.67018
Chr11	6109524	6109787	1.06	0.0401	LOC_Os11g11060	GHMP kinases ATP-binding protein, putative, expressed	2.08493
Chr11	4547044	4547690	0.93	0.0403	LOC_Os11g08569	cycloartenol synthase, putative, expressed	1.90528
Chr11	6197442	6198215	0.71	0.041	LOC_Os11g11200	expressed protein	1.6358
Chr11	5364474	5364970	0.72	0.0412	LOC_Os11g10000	mTERF family protein, expressed	1.64718
Chr11	2053459	2053799	1.12	0.0415	LOC_Os11g04820	EF hand family protein, putative	2.17347
Chr11	1609555	1609956	1.06	0.0416	LOC_Os11g03970	CAMK_KIN1/SNF1/Nim1_like.5 - CAMK includes calcium/calmodulin depedent protein kinases, expressed	2.08493
Chr11	851606	851979	0.89	0.0417	LOC_Os11g02650	fringe-related protein, putative, expressed	1.85318
Chr11	471891	472374	0.73	0.0422	LOC_Os11g01872	HEAT repeat family protein, putative, expressed	1.65864
Chr11	20076321	20076652	0.94	0.046	LOC_Os11g34280	retrotransposon protein, putative, unclassified, expressed	1.91853
Chr11	20025982	20026681	0.66	0.0463	LOC_Os11g34200	histone-like transcription factor and archaeal histone, putative, expressed	1.58008
Chr11	22576102	22576769	0.9	0.0469	LOC_Os11g38050	phosphoesterase family protein, putative, expressed	1.86607
Chr11	4128682	4129548	0.62	0.047	LOC_Os11g07960	transferase family protein, putative, expressed	1.53688
Chr11	24499557	24500020	1.58	0.0473	LOC_Os11g40920	retrotransposon protein, putative, unclassified, expressed	2.9897
Chr11	24950864	24951307	1	0.0479	LOC_Os11g41600	expressed protein	2
Chr11	5647777	5648223	0.8	0.0487	LOC_Os11g10400	OsFBX419 - F-box domain containing protein, expressed	1.7411
Chr11	21804584	21805044	1.09	0.0488	LOC_Os11g36960	dnaJ domain containing protein, expressed	2.12874
Chr11	3585213	3585649	1.15	0.0498	LOC_Os11g07180	receptor protein kinase CLAVATA1 precursor, putative, expressed	2.21914
Chr12	19788431	19789653	1.92	1.3e-16	LOC_Os12g32760	transporter family protein, putative, expressed	3.78423
Chr12	1140245	1140666	4.99	4.67e-12	LOC_Os12g03040	no apical meristem protein, putative, expressed	31.779
Chr12	23025314	23025704	2.89	6.01e-08	LOC_Os12g37519	retrotransposon protein, putative, unclassified, expressed	7.4127
Chr12	23136651	23137402	2.14	6.43e-08	LOC_Os12g37690	MYB family transcription factor, putative, expressed	4.40762
Chr12	27529122	27529669	1.8	1.62e-06	LOC_Os12g44390	RecF/RecN/SMC N terminal domain containing protein, expressed	3.4822
Chr12	21500262	21500894	1.35	2.47e-06	LOC_Os12g35360	vesicle tethering family protein, putative, expressed	2.54912
Chr12	25069557	25070116	1.83	6.81e-06	LOC_Os12g40520	MATH domain containing protein, expressed	3.55537
Chr12	8859500	8860392	1.03	7.43e-06	LOC_Os12g15520	expressed protein	2.04202
Chr12	12305735	12306365	2.49	1.27e-05	LOC_Os12g21860	expressed protein	5.61778
Chr12	23279921	23280630	1.41	1.38e-05	LOC_Os12g37880	expressed protein	2.65737
Chr12	645366	646622	0.71	1.92e-05	LOC_Os12g02130	expressed protein	1.6358
Chr12	19452158	19453212	1.09	3.95e-05	LOC_Os12g32230	molybdenum cofactor biosynthesis protein 1, putative, expressed	2.12874
Chr12	21574299	21575309	1.46	6.23e-05	LOC_Os12g35480	expressed protein	2.75108
Chr12	25102664	25104146	0.71	6.65e-05	LOC_Os12g40570	WRKY94, expressed	1.6358
Chr12	1390915	1391282	1.73	6.77e-05	LOC_Os12g03500	expressed protein	3.31728
Chr12	27407400	27408042	1.43	7.62e-05	LOC_Os12g44180	nodulin, putative, expressed	2.69447
Chr12	490789	493120	0.91	0.000113	LOC_Os12g01820	ATCHX, putative, expressed	1.87905
Chr12	4796455	4798240	0.81	0.000145	LOC_Os12g09190	expressed protein	1.75321
Chr12	27517416	27517959	1	0.000155	LOC_Os12g44380	sucrose transporter, putativ, expressed	2
Chr12	23940830	23941421	1.57	0.000175	LOC_Os12g38930	glycosyl transferase 8 domain containing protein, putative, expressed	2.96905
Chr12	22967338	22968717	0.75	0.000196	LOC_Os12g37410	CPuORF5 - conserved peptide uORF-containing transcript, expressed	1.68179
Chr12	25091774	25092269	2.19	0.000205	LOC_Os12g40550	peptidase, putative, expressed	4.56305
Chr12	25014982	25016085	1.09	0.000205	LOC_Os12g40419	protein kinase domain containing protein, expressed	2.12874
Chr12	7315732	7316083	2.94	0.000213	LOC_Os12g13150	expressed protein	7.67411
Chr12	24699792	24700794	0.87	0.000229	LOC_Os12g39970	expressed protein	1.82766
Chr12	4080066	4080707	0.94	0.000252	LOC_Os12g08025	expressed protein	1.91853
Chr12	10770928	10771781	1.15	0.000263	LOC_Os12g18650	Regulator of chromosome condensation domain containing protein, expressed	2.21914
Chr12	11715876	11716773	1	0.000274	LOC_Os12g20144	expressed protein	2
Chr12	4193102	4193746	1.36	0.000283	LOC_Os12g08220	histone deacetylase, putative, expressed	2.56685
Chr12	14019928	14020275	1.55	0.000423	LOC_Os12g24540	PHD-finger family protein, expressed	2.92817
Chr12	1147538	1148481	1.59	0.000517	LOC_Os12g03050	no apical meristem protein, putative, expressed	3.01049
Chr12	22231203	22232273	1.35	0.000539	LOC_Os12g36310	expressed protein	2.54912
Chr12	11232333	11232920	1.19	0.000583	LOC_Os12g19350	expressed protein	2.28153
Chr12	7337501	7338116	1.34	0.000589	LOC_Os12g13170	transcription factor, putative, expressed	2.53151
Chr12	22943226	22943680	1.41	0.000676	LOC_Os12g37360	miro, putative, expressed	2.65737
Chr12	19641044	19641976	0.94	0.0007	LOC_Os12g32544	expressed protein	1.91853
Chr12	378885	379370	1.28	0.000754	LOC_Os12g01620	expressed protein	2.42839
Chr12	861353	861971	1.14	0.000836	LOC_Os12g02530	BTBN22 - Bric-a-Brac, Tramtrack, Broad Complex BTB domain with non-phototropic hypocotyl 3 NPH3 and coiled-coil domains, expressed	2.20381
Chr12	9353566	9353999	1.43	0.000897	LOC_Os12g16350	enoyl-CoA hydratase/isomerase family protein, putative, expressed	2.69447
Chr12	25975161	25975875	1.06	0.000919	LOC_Os12g41900	SET domain containing protein, expressed	2.08493
Chr12	12694652	12695213	1.18	0.000971	LOC_Os12g22489	expressed protein	2.26577
Chr12	22507769	22508259	1.55	0.001	LOC_Os12g36740	splicing factor, arginine/serine-rich 18, putative, expressed	2.92817
Chr12	12382791	12383390	0.89	0.00101	LOC_Os12g22020	expressed protein	1.85318
Chr12	5602233	5602967	0.97	0.00108	LOC_Os12g10560	clathrin adaptor complex small chain domain containing protein, expressed	1.95884
Chr12	14893175	14893897	1.15	0.00113	LOC_Os12g25700	UDP-glucose 6-dehydrogenase, putative, expressed	2.21914
Chr12	7664898	7665470	1.55	0.00128	LOC_Os12g13640	glycosyltransferase, putative, expressed	2.92817
Chr12	2093471	2093976	1.48	0.00134	LOC_Os12g04880	retrotransposon protein, putative, unclassified, expressed	2.78949
Chr12	4957627	4958013	1.38	0.00136	LOC_Os12g09465	expressed protein	2.60268
Chr12	3840720	3841314	1.34	0.00147	LOC_Os12g07640	MYB family transcription factor, putative, expressed	2.53151
Chr12	10477412	10478396	0.91	0.0015	LOC_Os12g18150	ZOS12-04 - C2H2 zinc finger protein, expressed	1.87905
Chr12	2120711	2121961	0.72	0.00152	LOC_Os12g04924	ubiquitin-like protein 5, putative, expressed	1.64718
Chr12	17366922	17368398	0.67	0.00167	LOC_Os12g29300	CESA10 - cellulose synthase, expressed	1.59107
Chr12	27378828	27379440	0.85	0.00177	LOC_Os12g44140	expressed protein	1.8025
Chr12	7178115	7179008	1.02	0.00189	LOC_Os12g12960	expressed protein	2.02792
Chr12	24456385	24457217	1.09	0.00196	LOC_Os12g39620	disease resistance protein, putative, expressed	2.12874
Chr12	3678670	3679326	1.28	0.00198	LOC_Os12g07450	WD domain, G-beta repeat domain containing protein, expressed	2.42839
Chr12	14503244	14503908	0.73	0.00199	LOC_Os12g25210	signal peptidase complex subunit 1, putative, expressed	1.65864
Chr12	13701880	13702297	3.05	0.00203	LOC_Os12g24080	HECT-domain domain containing protein, expressed	8.28212
Chr12	24945096	24945427	2.07	0.00229	LOC_Os12g40279	protein kinase domain containing protein, expressed	4.19887
Chr12	26429402	26429997	1.3	0.00258	LOC_Os12g42560	hypothetical protein	2.46229
Chr12	19686982	19687429	1.81	0.00293	LOC_Os12g32630	OsFBX448 - F-box domain containing protein, expressed	3.50642
Chr12	19123925	19124414	1.51	0.00314	LOC_Os12g31780	nitrilase-associated protein, putative, expressed	2.8481
Chr12	10848266	10848907	0.87	0.00318	LOC_Os12g18760	peptidase family C78 domain containing protein, expressed	1.82766
Chr12	23402775	23403165	1.29	0.00321	LOC_Os12g38110	importin subunit beta, putative, expressed	2.44528
Chr12	21317730	21318488	1.05	0.00321	LOC_Os12g35020	expressed protein	2.07053
Chr12	18881933	18882405	1.22	0.00328	LOC_Os12g31380	initiation factor 2 subunit family domain containing protein, expressed	2.32947
Chr12	2468604	2469586	1.13	0.00333	LOC_Os12g05440	cytochrome P450, putative, expressed	2.18859
Chr12	16198936	16199500	1	0.00336	LOC_Os12g27520	serine/threonine-protein kinase AFC2, putative, expressed	2
Chr12	27359687	27361453	0.59	0.0034	LOC_Os12g44110	ligA, putative, expressed	1.50525
Chr12	10766612	10767327	0.98	0.00349	LOC_Os12g18640	pentatricopeptide, putative, expressed	1.97247
Chr12	1437043	1437913	1.04	0.00376	LOC_Os12g03594	OsFBX437 - F-box domain containing protein, expressed	2.05623
Chr12	704659	705107	1.33	0.00404	LOC_Os12g02250	STE_PAK_Ste20_Slob_Wnk.3 - STE kinases include homologs to sterile 7, sterile 11 and sterile 20 from yeast, expressed	2.51403
Chr12	5731895	5732427	0.79	0.00444	LOC_Os12g10700	expressed protein	1.72907
Chr12	27491780	27492967	0.86	0.00454	LOC_Os12g44340	ATMAP70 protein, putative, expressed	1.81504
Chr12	323234	323714	1.72	0.00478	LOC_Os12g01530	ferritin-1, chloroplast precursor, putative, expressed	3.29436
Chr12	20761454	20761780	2.41	0.00556	LOC_Os12g34240	OsFBX451 - F-box domain containing protein, expressed	5.31474
Chr12	602835	603536	1.18	0.00562	LOC_Os12g02020	expressed protein	2.26577
Chr12	9580061	9581713	0.69	0.0057	LOC_Os12g16720	cytochrome P450 71A1, putative, expressed	1.61328
Chr12	1901358	1902055	1.19	0.00596	LOC_Os12g04470	expressed protein	2.28153
Chr12	14053945	14054542	1.59	0.00601	LOC_Os12g24580	Lg106, putative, expressed	3.01049
Chr12	11915479	11916028	0.95	0.00605	LOC_Os12g20410	matrix attachment region binding protein, putative, expressed	1.93187
Chr12	22603350	22604068	1.74	0.00615	LOC_Os12g36890	CSLD4 - cellulose synthase-like family D, expressed	3.34035
Chr12	17779453	17780375	0.98	0.00636	LOC_Os12g29740	expressed protein	1.97247
Chr12	3346692	3347174	0.75	0.00642	LOC_Os12g06890	OsNucAP3 - Putative Nucleoporin Autopeptidase homologue, expressed	1.68179
Chr12	15909420	15909841	1.47	0.00651	LOC_Os12g27120	retrotransposon protein, putative, unclassified, expressed	2.77022
Chr12	19462606	19463809	0.68	0.00659	LOC_Os12g32240	eukaryotic translation initiation factor 5A, putative, expressed	1.60214
Chr12	527193	527695	1.57	0.00683	LOC_Os12g01900	retrotransposon protein, putative, unclassified, expressed	2.96905
Chr12	9179836	9180919	0.84	0.00684	LOC_Os12g16080	expressed protein	1.79005
Chr12	7503417	7503982	1.28	0.00694	LOC_Os12g13410	expressed protein	2.42839
Chr12	5170105	5170812	1.18	0.00746	LOC_Os12g09770	O-methyltransferase, putative, expressed	2.26577
Chr12	22168586	22168977	1.46	0.00758	LOC_Os12g36170	HEAT repeat family protein, putative, expressed	2.75108
Chr12	242924	243418	0.92	0.00761	LOC_Os12g01380	proteins of unknown function domain containing protein, expressed	1.89212
Chr12	24980409	24980894	1.56	0.00766	LOC_Os12g40340	EXS family protein, putative, expressed	2.94854
Chr12	26358673	26359448	0.78	0.00768	LOC_Os12g42410	expressed protein	1.71713
Chr12	19991857	19992307	1.43	0.00775	LOC_Os12g33070	myb-like DNA-binding domain containing protein, putative, expressed	2.69447
Chr12	894727	895088	1.51	0.00791	LOC_Os12g02589	hydrolase, alpha/beta fold family protein, putative, expressed	2.8481
Chr12	23960475	23961126	0.81	0.00796	LOC_Os12g38970	VIP4, putative, expressed	1.75321
Chr12	3432208	3432541	1.12	0.00827	LOC_Os12g07010	ribosomal protein L3, putative, expressed	2.17347
Chr12	1593944	1594264	2.23	0.00853	LOC_Os12g03870	major facilitator superfamily antiporter, putative, expressed	4.69134
Chr12	27022064	27022631	1.34	0.00882	LOC_Os12g43550	ras-related protein, putative, expressed	2.53151
Chr12	690507	690938	0.99	0.00888	LOC_Os12g02220	zinc finger, C3HC4 type domain containing protein, expressed	1.98618
Chr12	25091096	25091422	1.79	0.00894	LOC_Os12g40560	KH domain containing protein, putative, expressed	3.45815
Chr12	1155284	1155642	1.17	0.00906	LOC_Os12g03060	expressed protein	2.25012
Chr12	26177794	26178929	0.91	0.00927	LOC_Os12g42200	ATCHX, putative, expressed	1.87905
Chr12	25079017	25079803	0.93	0.0093	LOC_Os12g40530	transposon protein, putative, unclassified, expressed	1.90528
Chr12	1651725	1652247	0.8	0.0093	LOC_Os12g03980	expressed protein	1.7411
Chr12	249606	250141	1.14	0.00946	LOC_Os12g01390	clathrin heavy chain, putative, expressed	2.20381
Chr12	9310882	9311314	1.76	0.00987	LOC_Os12g16280	expressed protein	3.38698
Chr12	22971704	22972348	0.78	0.0101	LOC_Os12g37430	PAPA-1-like conserved region family protein, expressed	1.71713
Chr12	22492088	22492374	1.48	0.0101	LOC_Os12g36720	RGH1A, putative, expressed	2.78949
Chr12	25771242	25771986	1.07	0.0103	LOC_Os12g41650	helix-loop-helix DNA-binding domain containing protein, expressed	2.09943
Chr12	16033471	16033933	1.43	0.0103	LOC_Os12g27290	hypothetical protein	2.69447
Chr12	1951894	1952613	1.04	0.0109	LOC_Os12g04610	expressed protein	2.05623
Chr12	19534417	19534819	1.39	0.011	LOC_Os12g32374	histone deacetylase 6, putative, expressed	2.62079
Chr12	4028037	4028780	0.66	0.0112	LOC_Os12g07940	expressed protein	1.58008
Chr12	25987237	25987873	0.84	0.0112	LOC_Os12g41920	single myb histone, putative, expressed	1.79005
Chr12	21619535	21619983	0.93	0.0121	LOC_Os12g35560	kelch repeat protein, putative, expressed	1.90528
Chr12	27098871	27099348	1.02	0.0122	LOC_Os12g43630	lactate/malate dehydrogenase, putative, expressed	2.02792
Chr12	10959531	10960058	1.05	0.0128	LOC_Os12g18880	mago nashi, putative, expressed	2.07053
Chr12	26007493	26008296	0.94	0.0128	LOC_Os12g41950	auxin response factor, putative, expressed	1.91853
Chr12	18334877	18335456	1.06	0.0129	LOC_Os12g30540	ubiquitin carboxyl-terminal hydrolase, putative, expressed	2.08493
Chr12	317958	318625	0.83	0.0131	LOC_Os12g01520	ubiquitin-activating enzyme, putative, expressed	1.77769
Chr12	13990346	13990966	1.16	0.0133	LOC_Os12g24510	retrotransposon protein, putative, unclassified, expressed	2.23457
Chr12	1997629	1998600	0.83	0.0134	LOC_Os12g04710	expressed protein	1.77769
Chr12	23492042	23492505	1.8	0.0134	LOC_Os12g38250	expressed protein	3.4822
Chr12	17515137	17515633	1.14	0.0141	LOC_Os12g29480	SAM domain containing protein, putative, expressed	2.20381
Chr12	3315944	3316490	0.72	0.0143	LOC_Os12g06810	WD domain, G-beta repeat domain containing protein, expressed	1.64718
Chr12	8801889	8802250	1.05	0.0143	LOC_Os12g15420	nucampholin, putative, expressed	2.07053
Chr12	1660498	1661098	1.16	0.0145	LOC_Os12g04000	auxin efflux carrier component, putative, expressed	2.23457
Chr12	10425228	10425766	0.87	0.0147	LOC_Os12g18110	PQ loop repeat domain containing protein, expressed	1.82766
Chr12	24191448	24192140	1.28	0.0154	LOC_Os12g39320	DUF221 domain containing protein, expressed	2.42839
Chr12	27402698	27403176	0.78	0.0155	LOC_Os12g44170	pentatricopeptide, putative, expressed	1.71713
Chr12	1092632	1093041	1	0.0155	LOC_Os12g02950	EMB2748, putative, expressed	2
Chr12	2171582	2171960	1.08	0.0158	LOC_Os12g05000	expressed protein	2.11404
Chr12	24522534	24523364	1.1	0.0161	LOC_Os12g39700	retrotransposon protein, putative, unclassified, expressed	2.14355
Chr12	22294126	22294643	1.17	0.017	LOC_Os12g36430	expressed protein	2.25012
Chr12	3879277	3879725	0.81	0.0173	LOC_Os12g07730	SWIRM domain containing protein, expressed	1.75321
Chr12	23617107	23617546	0.8	0.0178	LOC_Os12g38480	expressed protein	1.7411
Chr12	12360383	12361011	1.33	0.018	LOC_Os12g21960	hypothetical protein	2.51403
Chr12	7389671	7390244	0.93	0.018	LOC_Os12g13290	expressed protein	1.90528
Chr12	5061046	5061763	2.44	0.018	LOC_Os12g09610	expressed protein	5.42642
Chr12	7489309	7489748	0.9	0.0182	LOC_Os12g13390	aspartyl aminopeptidase, putative, expressed	1.86607
Chr12	13855915	13857207	0.88	0.0182	LOC_Os12g24290	retrotransposon protein, putative, unclassified, expressed	1.84038
Chr12	456792	457569	0.81	0.0189	LOC_Os12g01750	zinc finger, C3HC4 type domain containing protein, expressed	1.75321
Chr12	3419021	3419610	1.22	0.0192	LOC_Os12g06990	expressed protein	2.32947
Chr12	824382	824707	1.19	0.0193	LOC_Os12g02450	WRKY64, expressed	2.28153
Chr12	9778091	9778490	0.99	0.0194	LOC_Os12g17080	pentatricopeptide, putative, expressed	1.98618
Chr12	2249109	2249549	1.42	0.0207	LOC_Os12g05110	pyruvate kinase, putative, expressed	2.67586
Chr12	23394804	23395384	0.96	0.0209	LOC_Os12g38090	OsFBX456 - F-box domain containing protein, expressed	1.94531
Chr12	2622435	2623045	0.96	0.0212	LOC_Os12g05690	expressed protein	1.94531
Chr12	2184	3128	0.58	0.0218	LOC_Os12g01010	RNA recognition motif containing protein, putative, expressed	1.49485
Chr12	787517	788100	0.71	0.0234	LOC_Os12g02390	vacuolar-sorting receptor precursor, putative, expressed	1.6358
Chr12	26221333	26221766	0.79	0.0241	LOC_Os12g42260	initiation factor 2 subunit family domain containing protein, expressed	1.72907
Chr12	3501577	3502127	0.83	0.0247	LOC_Os12g07140	expressed protein	1.77769
Chr12	19790924	19791413	1.07	0.0251	LOC_Os12g32770	expressed protein	2.09943
Chr12	10139082	10139877	0.77	0.0256	LOC_Os12g17700	expressed protein	1.70527
Chr12	19701020	19701639	0.59	0.026	LOC_Os12g32650	expressed protein	1.50525
Chr12	25790696	25791228	0.61	0.0267	LOC_Os12g41670	expressed protein	1.52626
Chr12	13492077	13492496	1.05	0.0289	LOC_Os12g23760	growth regulator related protein, putative, expressed	2.07053
Chr12	1938254	1938920	0.9	0.0303	LOC_Os12g04580	EF hand family protein, putative	1.86607
Chr12	26504157	26504602	0.84	0.0304	LOC_Os12g42640	retrotransposon protein, putative, Ty3-gypsy subclass, expressed	1.79005
Chr12	17619437	17620030	0.63	0.0305	LOC_Os12g29560	DHHC zinc finger domain containing protein, expressed	1.54756
Chr12	927517	927983	0.77	0.0305	LOC_Os12g02660	expressed protein	1.70527
Chr12	26796958	26798286	0.69	0.0311	LOC_Os12g43150	expressed protein	1.61328
Chr12	22251043	22251915	0.9	0.0312	LOC_Os12g36350	expressed protein	1.86607
Chr12	27252166	27252690	0.98	0.0315	LOC_Os12g43900	retrotransposon protein, putative, LINE subclass, expressed	1.97247
Chr12	4051819	4052238	0.98	0.0315	LOC_Os12g07980	RNA polymerases N 8 kDa subunit, putative, expressed	1.97247
Chr12	1010599	1011129	2.97	0.0324	LOC_Os12g02820	cytidylyltransferase domain containing protein, expressed	7.83536
Chr12	2169598	2169997	2.58	0.0329	LOC_Os12g04990	acyl-CoA synthetase protein, putative, expressed	5.9794
Chr12	4760463	4760815	0.72	0.034	LOC_Os12g09089	protein kinase PKN/PRK1, effector, putative, expressed	1.64718
Chr12	562560	563424	0.59	0.0344	LOC_Os12g01940	expressed protein	1.50525
Chr12	17467371	17467686	2.66	0.0346	LOC_Os12g29410	expressed protein	6.32033
Chr12	16507202	16507891	0.58	0.0364	LOC_Os12g27994	expressed protein	1.49485
Chr12	2855678	2856222	0.93	0.0367	LOC_Os12g06100	TLD family protein, putative, expressed	1.90528
Chr12	24829863	24830152	1.82	0.0379	LOC_Os12g40150	expressed protein	3.53081
Chr12	12189282	12189710	0.99	0.0385	LOC_Os12g21690	expressed protein	1.98618
Chr12	1317637	1317993	0.92	0.039	LOC_Os12g03390	OsFBX435 - F-box domain containing protein, expressed	1.89212
Chr12	7409295	7409948	0.72	0.039	LOC_Os12g13295	expressed protein	1.64718
Chr12	11744220	11744554	1.08	0.0391	LOC_Os12g20150	phosphoglucan, water dikinase, chloroplast precursor, putative, expressed	2.11404
Chr12	338043	338502	1.51	0.0397	LOC_Os12g01560	PMR5, putative, expressed	2.8481
Chr12	2829033	2829335	0.83	0.0401	LOC_Os12g06070	expressed protein	1.77769
Chr12	23164219	23164700	0.91	0.0403	LOC_Os12g37730	expressed protein	1.87905
Chr12	8024243	8024651	1.55	0.0406	LOC_Os12g14140	expressed protein	2.92817
Chr12	26906274	26906599	0.91	0.0432	LOC_Os12g43363	fatty acid hydroxylase, putative, expressed	1.87905
Chr12	20814359	20814950	0.78	0.0439	LOC_Os12g34340	pentatricopeptide, putative, expressed	1.71713
Chr12	5539546	5540042	0.7	0.0442	LOC_Os12g10450	expressed protein	1.6245
Chr12	19676103	19676516	0.89	0.0455	LOC_Os12g32610	expressed protein	1.85318
Chr12	836566	837080	0.84	0.0458	LOC_Os12g02470	WRKY65, expressed	1.79005
Chr12	304594	305166	0.77	0.0473	LOC_Os12g01500	outer membrane protein, OMP85 family, putative, expressed	1.70527
Chr12	25415642	25416248	0.89	0.0475	LOC_Os12g41060	AP2 domain containing protein, expressed	1.85318
Chr12	550328	550961	0.75	0.0476	LOC_Os12g01922	WD domain and HEAT domain containing protein, putative, expressed	1.68179
Chr12	22295444	22296207	0.71	0.0494	LOC_Os12g36440	expressed protein	1.6358
Chr2	8164747	8166090	2.18	2.79e-18	LOC_Os02g14760	CID11, putative, expressed	4.53154
Chr2	33569784	33571570	1.37	9.76e-13	LOC_Os02g54820	trehalose-6-phosphate synthase, putative, expressed	2.58471
Chr2	33781200	33782350	7	8.77e-11	LOC_Os02g55140	leucine aminopeptidase, chloroplast precursor, putative, expressed	128
Chr2	29505182	29507148	1.19	1.04e-10	LOC_Os02g48190	expressed protein	2.28153
Chr2	5060734	5061987	1.92	1.95e-10	LOC_Os02g09810	amino acid transporter, putative, expressed	3.78423
Chr2	35837668	35838385	1.28	5.88e-10	LOC_Os02g58640	tumor susceptibility gene 101, putative, expressed	2.42839
Chr2	31076328	31077267	1.21	2.62e-08	LOC_Os02g50845	expressed protein	2.31338
Chr2	18713104	18713614	4.44	3.73e-08	LOC_Os02g31220	expressed protein	21.7057
Chr2	3342476	3343094	2.02	5.67e-08	LOC_Os02g06640	ubiquitin family protein, putative, expressed	4.05584
Chr2	25619502	25620324	1.7	8.76e-08	LOC_Os02g42590	WD-40 repeat family protein, putative, expressed	3.24901
Chr2	33693360	33694115	1.72	9.31e-08	LOC_Os02g55000	zinc finger CCCH-type with G patch domain-containing protein, putative, expressed	3.29436
Chr2	34125254	34126511	1.39	1.38e-07	LOC_Os02g55720	cyclin, N-terminal domain containing protein, expressed	2.62079
Chr2	13847360	13847937	1.55	1.66e-07	LOC_Os02g23890	protein transporter, putative, expressed	2.92817
Chr2	22923841	22924486	2.65	4.4e-07	LOC_Os02g37920	expressed protein	6.27667
Chr2	35553863	35554636	1.71	6.56e-07	LOC_Os02g58080	transporter, major facilitator family, putative, expressed	3.27161
Chr2	9936582	9937363	1.8	1.04e-06	LOC_Os02g17320	uridine/cytidine kinase-like 1, putative, expressed	3.4822
Chr2	25329175	25329653	2.11	1.52e-06	LOC_Os02g42134	ARF GTPase-activating domain-containing protein, putative, expressed	4.31691
Chr2	22927660	22928180	2.49	1.65e-06	LOC_Os02g37930	hypoxia-responsive family protein, putative, expressed	5.61778
Chr2	25830976	25831322	4.18	1.98e-06	LOC_Os02g42940	MSP domain containing protein, expressed	18.1261
Chr2	30756038	30757070	1.1	2.35e-06	LOC_Os02g50360	nicalin, putative, expressed	2.14355
Chr2	5064119	5065116	1.16	3.06e-06	LOC_Os02g09820	zinc finger, C3HC4 type domain containing protein, expressed	2.23457
Chr2	33563712	33564420	1.91	3.23e-06	LOC_Os02g54810	hypothetical protein	3.75809
Chr2	19973155	19974016	1.33	3.37e-06	LOC_Os02g33580	digalactosyldiacylglycerol synthase, chloroplast precursor, putative, expressed	2.51403
Chr2	10074708	10075960	1.69	3.37e-06	LOC_Os02g17500	transporter family protein, putative, expressed	3.22657
Chr2	15388568	15389925	1.07	3.55e-06	LOC_Os02g26190	transposon protein, putative, CACTA, En/Spm sub-class, expressed	2.09943
Chr2	34339	35122	1.3	4.01e-06	LOC_Os02g01060	harpin-induced protein 1 domain containing protein, expressed	2.46229
Chr2	33710138	33710535	4.11	5.67e-06	LOC_Os02g55030	hydrolase, NUDIX family, domain containing protein, expressed	17.2677
Chr2	133010	133591	1.75	6.48e-06	LOC_Os02g01245	expressed protein	3.36359
Chr2	29380200	29381023	1.22	6.97e-06	LOC_Os02g48000	TBC domain containing protein, expressed	2.32947
Chr2	34155068	34156236	1.16	7.11e-06	LOC_Os02g55770	expressed protein	2.23457
Chr2	1014034	1016060	0.68	7.67e-06	LOC_Os02g02700	AMP-binding enzyme, putative, expressed	1.60214
Chr2	25596120	25597442	1.53	9.15e-06	LOC_Os02g42585	AP2 domain containing protein, expressed	2.88786
Chr2	1030337	1030810	1.75	1.05e-05	LOC_Os02g02730	expressed protein	3.36359
Chr2	3849456	3850082	2.58	1.16e-05	LOC_Os02g07450	core histone H2A/H2B/H3/H4, putative, expressed	5.9794
Chr2	11961718	11962201	1.44	1.19e-05	LOC_Os02g20300	hypothetical protein	2.71321
Chr2	23743181	23744371	1.69	1.31e-05	LOC_Os02g39320	hypothetical protein	3.22657
Chr2	1654845	1655285	2.03	1.58e-05	LOC_Os02g03890	nuclear transport factor 2, putative, expressed	4.08405
Chr2	2064266	2065361	1.31	2.03e-05	LOC_Os02g04610	expressed protein	2.47942
Chr2	15788830	15789275	2.37	2.26e-05	LOC_Os02g26890	PPR repeat containing protein, expressed	5.16941
Chr2	6447211	6447805	2.02	2.61e-05	LOC_Os02g12380	histone deacetylase, putative, expressed	4.05584
Chr2	25146523	25147301	1.16	2.67e-05	LOC_Os02g41820	expressed protein	2.23457
Chr2	23177594	23178139	2.38	2.95e-05	LOC_Os02g38340	actin, putative, expressed	5.20537
Chr2	8196971	8198089	1.26	3e-05	LOC_Os02g14780	splicing factor 3 subunit 1, putative, expressed	2.39496
Chr2	5826263	5826835	1.31	3.38e-05	LOC_Os02g10970	peptidyl-prolyl cis-trans isomerase, putative, expressed	2.47942
Chr2	13565204	13565927	1.41	3.78e-05	LOC_Os02g22780	T-complex protein, putative, expressed	2.65737
Chr2	33854245	33855076	1.49	3.85e-05	LOC_Os02g55290	expressed protein	2.80889
Chr2	8205312	8206235	1.19	4.61e-05	LOC_Os02g14790	WD domain, G-beta repeat domain containing protein, expressed	2.28153
Chr2	18088007	18088462	2.84	4.66e-05	LOC_Os02g30370	transposon protein, putative, CACTA, En/Spm sub-class, expressed	7.1602
Chr2	6440780	6441707	0.93	4.73e-05	LOC_Os02g12360	nuclear protein ZAP-related, putative, expressed	1.90528
Chr2	1978409	1979438	1.15	5.36e-05	LOC_Os02g04480	cleavage and polyadenylation specificity factor, putative, expressed	2.21914
Chr2	27248814	27250042	0.72	5.45e-05	LOC_Os02g44990	OsFBDUF13 - F-box and DUF domain containing protein, expressed	1.64718
Chr2	31996337	31997709	1.19	6.09e-05	LOC_Os02g52250	SKIP/SNW domain containing protein, expressed	2.28153
Chr2	22041500	22041943	1.95	7.16e-05	LOC_Os02g36490	expressed protein	3.86375
Chr2	1011436	1011860	1.94	7.27e-05	LOC_Os02g02690	expressed protein	3.83706
Chr2	26175953	26176742	1.39	8.09e-05	LOC_Os02g43380	expressed protein	2.62079
Chr2	33547284	33548623	0.93	8.24e-05	LOC_Os02g54780	CYPRO4, putative, expressed	1.90528
Chr2	1024158	1024762	1.36	8.36e-05	LOC_Os02g02720	SNARE domain containing protein, putative, expressed	2.56685
Chr2	16119505	16120417	1.24	8.44e-05	LOC_Os02g27360	aspartic proteinase-like protein 2 precursor, putative, expressed	2.36199
Chr2	12609057	12609387	2.08	9.96e-05	LOC_Os02g21250	clathrin adaptor complex small chain domain containing protein, expressed	4.22807
Chr2	5978518	5979601	1.38	9.98e-05	LOC_Os02g11640	UDP-glucoronosyl and UDP-glucosyl transferase, putative, expressed	2.60268
Chr2	5554614	5555625	1.26	0.000103	LOC_Os02g10550	expressed protein	2.39496
Chr2	2812053	2812826	1.16	0.000117	LOC_Os02g05720	pentatricopeptide repeat protein PPR986-12, putative, expressed	2.23457
Chr2	589508	590254	1.52	0.000127	LOC_Os02g02050	SNF2 family N-terminal domain containing protein, expressed	2.86791
Chr2	35233583	35234558	0.93	0.000132	LOC_Os02g57500	expressed protein	1.90528
Chr2	8262561	8263283	1.16	0.000137	LOC_Os02g14855	expressed protein	2.23457
Chr2	32513006	32513400	3.3	0.000145	LOC_Os02g53130	nitrate reductase, putative, expressed	9.84916
Chr2	16545147	16545421	4.34	0.00016	LOC_Os02g27950	ataxin-2 related protein, putative, expressed	20.2521
Chr2	33201852	33202623	1.06	0.000181	LOC_Os02g54160	AP2 domain containing protein, expressed	2.08493
Chr2	31806013	31807636	0.67	0.0002	LOC_Os02g51930	cytokinin-O-glucosyltransferase 2, putative, expressed	1.59107
Chr2	1350561	1351231	1.28	0.00021	LOC_Os02g03340	RNA polymerase II transcription factor B subunit 4, putative, expressed	2.42839
Chr2	25156455	25157172	1.38	0.000225	LOC_Os02g41850	expressed protein	2.60268
Chr2	18654774	18655324	1.09	0.000225	LOC_Os02g31150	zinc finger, C3HC4 type domain containing protein, expressed	2.12874
Chr2	20127147	20127781	1.18	0.000231	LOC_Os02g33730	ubiquinol-cytochrome C reductase hinge protein, putative, expressed	2.26577
Chr2	8183225	8184137	1	0.000233	LOC_Os02g14770	phosphoenolpyruvate carboxylase, putative, expressed	2
Chr2	34307236	34307669	1.46	0.000243	LOC_Os02g56040	chaperone protein dnaJ, putative, expressed	2.75108
Chr2	34644839	34645481	1.26	0.000247	LOC_Os02g56560	CK1_CaseinKinase_1.6 - CK1 includes the casein kinase 1 kinases, expressed	2.39496
Chr2	5207127	5207755	1.09	0.000262	LOC_Os02g10010	expressed protein	2.12874
Chr2	9497689	9498368	1.43	0.000278	LOC_Os02g16620	reticulon domain containing protein, putative, expressed	2.69447
Chr2	5417999	5418572	1.47	0.000297	LOC_Os02g10310	fumarylacetoacetase, putative, expressed	2.77022
Chr2	19367067	19367927	1.14	0.000329	LOC_Os02g32660	1,4-alpha-glucan-branching enzyme, chloroplast precursor, putative, expressed	2.20381
Chr2	26986492	26986808	1.97	0.000331	LOC_Os02g44540	expressed protein	3.91768
Chr2	743361	744364	0.78	0.000339	LOC_Os02g02270	expressed protein	1.71713
Chr2	17177855	17178237	2.28	0.000374	LOC_Os02g29030	retrotransposon protein, putative, unclassified, expressed	4.85678
Chr2	17039992	17040942	0.92	0.000387	LOC_Os02g28820	expressed protein	1.89212
Chr2	6083141	6083694	1.36	0.00039	LOC_Os02g11780	transcription factor S-II, central domain containing protein, expressed	2.56685
Chr2	7595038	7595461	3.99	0.000413	LOC_Os02g13950	NHL repeat-containing protein, putative, expressed	15.8895
Chr2	34879835	34880992	0.8	0.000453	LOC_Os02g56900	thioredoxin family protein, putative, expressed	1.7411
Chr2	34100799	34101543	1.21	0.000462	LOC_Os02g55670	expressed protein	2.31338
Chr2	35084646	35085171	1.15	0.000472	LOC_Os02g57260	3-ketoacyl-CoA thiolase, peroxisomal precursor, putative, expressed	2.21914
Chr2	9082706	9083165	1.27	0.000483	LOC_Os02g16000	E1-BTB1 - Bric-a-Brac, Tramtrack, and Broad Complex domain with E1 subfamily conserved sequence, expressed	2.41162
Chr2	3212582	3213412	2.88	0.000545	LOC_Os02g06430	DUF292 domain containing protein, expressed	7.3615
Chr2	1162098	1163168	1.37	0.000545	LOC_Os02g02970	expressed protein	2.58471
Chr2	30393266	30395706	0.61	0.000583	LOC_Os02g49720	aldehyde dehydrogenase, putative, expressed	1.52626
Chr2	27165731	27166409	1.41	0.000606	LOC_Os02g44870	dehydrin, putative, expressed	2.65737
Chr2	24135048	24135674	1.15	0.000612	LOC_Os02g39910	B4-BTB1 - Bric-a-Brac, Tramtrack, Broad Complex BTB domain with B4 subfamily conserved sequence, expressed	2.21914
Chr2	35585159	35585848	0.9	0.000669	LOC_Os02g58150	expressed protein	1.86607
Chr2	31780855	31782933	0.63	0.00067	LOC_Os02g51890	RNA recognition motif containing protein, putative, expressed	1.54756
Chr2	20750646	20751262	1.24	0.000694	LOC_Os02g34600	CAMK_CAMK_like.13 - CAMK includes calcium/calmodulin depedent protein kinases, expressed	2.36199
Chr2	2631775	2632216	1.9	0.000705	LOC_Os02g05460	hypothetical protein	3.73213
Chr2	29882081	29882558	0.99	0.000775	LOC_Os02g48830	microtubule associated protein, putative, expressed	1.98618
Chr2	29340784	29342014	0.84	0.000777	LOC_Os02g47970	calpain, putative, expressed	1.79005
Chr2	17755389	17756072	1.57	0.000788	LOC_Os02g29860	expressed protein	2.96905
Chr2	8051151	8053373	0.8	0.000809	LOC_Os02g14590	UDP-glucoronosyl and UDP-glucosyl transferase domain containing protein, expressed	1.7411
Chr2	2192327	2192768	3.33	0.00085	LOC_Os02g04780	expressed protein	10.0561
Chr2	2143685	2144318	0.87	0.000855	LOC_Os02g04725	dolichol phosphate-mannose biosynthesis regulatory protein, putative, expressed	1.82766
Chr2	638588	639751	1.11	0.00087	LOC_Os02g02140	receptor protein kinase CLAVATA1 precursor, putative, expressed	2.15846
Chr2	12745954	12746596	1.07	0.000884	LOC_Os02g21490	WD domain, G-beta repeat domain containing protein, expressed	2.09943
Chr2	22892242	22892927	1.1	0.000893	LOC_Os02g37880	cyclin G-associated kinase, putative, expressed	2.14355
Chr2	2791329	2791734	2.23	0.000896	LOC_Os02g05692	zinc finger, C3HC4 type domain containing protein, expressed	4.69134
Chr2	12594740	12596042	0.8	0.00091	LOC_Os02g21230	F-box domain containing protein, expressed	1.7411
Chr2	7464208	7464848	1.56	0.000911	LOC_Os02g13800	HSF-type DNA-binding domain containing protein, expressed	2.94854
Chr2	23516959	23517512	1.16	0.000926	LOC_Os02g38900	cytosolic Fe-S cluster assembling factor NBP35, putative, expressed	2.23457
Chr2	19104680	19105484	1.12	0.00094	LOC_Os02g32350	TUDOR protein with multiple SNc domains, putative, expressed	2.17347
Chr2	35750462	35751264	0.71	0.000978	LOC_Os02g58470	expressed protein	1.6358
Chr2	5351294	5351849	1.42	0.000996	LOC_Os02g10220	heat shock protein DnaJ, putative, expressed	2.67586
Chr2	8823925	8824590	1.17	0.00103	LOC_Os02g15670	expressed protein	2.25012
Chr2	3254986	3255416	1.09	0.00103	LOC_Os02g06520	OsFBLD1 - F-box, LRR and FBD domain containing protein, expressed	2.12874
Chr2	2769253	2770006	0.79	0.00105	LOC_Os02g05660	DEAD-box ATP-dependent RNA helicase 35A, putative, expressed	1.72907
Chr2	33846386	33847336	1.5	0.00106	LOC_Os02g55280	NLI interacting factor-like phosphatase, putative, expressed	2.82843
Chr2	29265042	29265475	1.25	0.00107	LOC_Os02g47840	universal stress protein domain containing protein, putative, expressed	2.37841
Chr2	27422969	27423566	1.4	0.0011	LOC_Os02g45180	ORM1, putative, expressed	2.63902
Chr2	28900225	28900838	1.53	0.00115	LOC_Os02g47320	vacuolar ATPase G subunit, putative, expressed	2.88786
Chr2	24066025	24066401	1.52	0.00119	LOC_Os02g39830	enhancer of rudimentary protein, putative, expressed	2.86791
Chr2	21543670	21544295	0.95	0.00125	LOC_Os02g35860	expressed protein	1.93187
Chr2	18346692	18347071	2.3	0.00127	LOC_Os02g30790	SAR DNA-binding protein-like, putative, expressed	4.92458
Chr2	2772402	2773238	1.24	0.00132	LOC_Os02g05670	expressed protein	2.36199
Chr2	1564975	1565400	2.34	0.00141	LOC_Os02g03740	pyridoxal biosynthesis protein PDX2, putative, expressed	5.06303
Chr2	32295338	32296015	0.95	0.00143	LOC_Os02g52820	cold-induced protein, putative, expressed	1.93187
Chr2	13363414	13364272	0.77	0.00143	LOC_Os02g22374	expressed protein	1.70527
Chr2	1928707	1929236	1.99	0.00144	LOC_Os02g04369	expressed protein	3.97237
Chr2	7083396	7083770	1.65	0.00159	LOC_Os02g13300	mitochondrial carrier protein, putative, expressed	3.13834
Chr2	2007265	2007819	1.02	0.00166	LOC_Os02g04520	AGG2, putative, expressed	2.02792
Chr2	29594636	29595376	0.8	0.00166	LOC_Os02g48340	RNA recognition motif containing protein, putative, expressed	1.7411
Chr2	23597808	23598288	0.95	0.00166	LOC_Os02g39070	vesicle transport protein GOT1B, putative, expressed	1.93187
Chr2	1955824	1956329	1.39	0.00171	LOC_Os02g04440	transducin family protein, putative, expressed	2.62079
Chr2	23995902	23996380	1.1	0.0018	LOC_Os02g39720	splicing factor, arginine/serine-rich 7, putative, expressed	2.14355
Chr2	20649529	20649873	2.22	0.00181	LOC_Os02g34460	40S ribosomal protein S10, putative, expressed	4.65893
Chr2	21027587	21028155	1.53	0.00187	LOC_Os02g35039	NAD dependent epimerase/dehydratase family protein, putative, expressed	2.88786
Chr2	25453590	25454743	0.84	0.0019	LOC_Os02g42314	ubiquitin-conjugating enzyme, putative, expressed	1.79005
Chr2	35375395	35375814	1.26	0.00191	LOC_Os02g57770	glycosyl hydrolases family 16, putative, expressed	2.39496
Chr2	11668274	11668730	1.15	0.00192	LOC_Os02g19850	hAT dimerisation domain-containing protein, putative, expressed	2.21914
Chr2	11217377	11217792	1.21	0.00193	LOC_Os02g19220	expressed protein	2.31338
Chr2	22599268	22600040	0.89	0.00195	LOC_Os02g37420	ras-related protein, putative, expressed	1.85318
Chr2	4437369	4438620	0.6	0.00196	LOC_Os02g08350	expressed protein	1.51572
Chr2	11299642	11300321	0.91	0.00196	LOC_Os02g19330	expressed protein	1.87905
Chr2	16014035	16014498	1.62	0.00196	LOC_Os02g27220	protein phosphatase 2C, putative, expressed	3.07375
Chr2	35114967	35115817	1.27	0.00196	LOC_Os02g57310	pib, putative, expressed	2.41162
Chr2	23562310	23563275	0.58	0.002	LOC_Os02g39010	cyclin-dependent kinase G-1, putative, expressed	1.49485
Chr2	7722882	7723589	2.37	0.00207	LOC_Os02g14130	CGMC_GSK.4 - CGMC includes CDA, MAPK, GSK3, and CLKC kinases, expressed	5.16941
Chr2	3304658	3305054	1.31	0.00209	LOC_Os02g06584	zinc finger C-x8-C-x5-C-x3-H type family protein, expressed	2.47942
Chr2	19750110	19750869	0.97	0.00222	LOC_Os02g33230	nucleoside-diphosphate-sugar epimerase, putative, expressed	1.95884
Chr2	28267195	28267824	0.95	0.00227	LOC_Os02g46380	purine permease, putative, expressed	1.93187
Chr2	25591711	25592523	1.18	0.00232	LOC_Os02g42580	vacuolar protein-sorting protein bro1, putative, expressed	2.26577
Chr2	32869820	32870288	0.96	0.00234	LOC_Os02g53700	DENN domain containing protein, expressed	1.94531
Chr2	21532415	21532803	1.09	0.00236	LOC_Os02g35840	expressed protein	2.12874
Chr2	1915571	1916124	1.39	0.00238	LOC_Os02g04340	NIN-like protein 2, putative, expressed	2.62079
Chr2	4450266	4450745	1.39	0.0024	LOC_Os02g08364	protein phosphatase 2C, putative, expressed	2.62079
Chr2	23890895	23891467	0.82	0.00241	LOC_Os02g39570	ACT domain containing protein, expressed	1.76541
Chr2	25877325	25877812	1.62	0.00245	LOC_Os02g42990	OsSAUR11 - Auxin-responsive SAUR gene family member, expressed	3.07375
Chr2	4273448	4274213	1.09	0.00254	LOC_Os02g08090	LSM domain containing protein, expressed	2.12874
Chr2	25767216	25767907	0.81	0.00261	LOC_Os02g42860	DEAD-box ATP-dependent RNA helicase, putative, expressed	1.75321
Chr2	8209486	8209963	1.29	0.00264	LOC_Os02g14800	expressed protein	2.44528
Chr2	10371059	10371811	1.03	0.00264	LOC_Os02g17910	CK1_CaseinKinase_1.4 - CK1 includes the casein kinase 1 kinases, expressed	2.04202
Chr2	2322485	2323351	0.76	0.00266	LOC_Os02g04950	splicing factor 3B subunit 1, putative, expressed	1.69349
Chr2	32835864	32836376	1.43	0.00274	LOC_Os02g53680	RPA1A - Putative single-stranded DNA binding complex subunit 1, expressed	2.69447
Chr2	20811381	20811916	1.16	0.00287	LOC_Os02g34690	transmembrane 9 superfamily member, putative, expressed	2.23457
Chr2	28947573	28948380	0.7	0.00287	LOC_Os02g47410	protein kinase, putative, expressed	1.6245
Chr2	21414018	21414370	1.7	0.00289	LOC_Os02g35590	glutathione S-transferase, putative, expressed	3.24901
Chr2	16830047	16831431	0.67	0.003	LOC_Os02g28465	expressed protein	1.59107
Chr2	35426949	35427788	0.96	0.00304	LOC_Os02g57850	expressed protein	1.94531
Chr2	26929618	26930081	1.83	0.00313	LOC_Os02g44500	glutathione peroxidase, putative, expressed	3.55537
Chr2	32468164	32468634	1.14	0.00313	LOC_Os02g53060	peptidase, T1 family, putative, expressed	2.20381
Chr2	5923040	5923583	1.09	0.00326	LOC_Os02g11050	26S protease regulatory subunit, putative, expressed	2.12874
Chr2	4280432	4281136	1.53	0.0034	LOC_Os02g08100	AMP-binding domain containing protein, expressed	2.88786
Chr2	20932408	20932801	1.02	0.00341	LOC_Os02g34884	SacI homology domain containing protein, expressed	2.02792
Chr2	27662469	27663249	0.68	0.00344	LOC_Os02g45480	nucleic acid binding protein, putative, expressed	1.60214
Chr2	26993029	26994001	0.96	0.00351	LOC_Os02g44550	NADP-dependent malic enzyme, putative, expressed	1.94531
Chr2	8913279	8913996	1.33	0.00351	LOC_Os02g15780	expressed protein	2.51403
Chr2	22294879	22295263	1.93	0.00355	LOC_Os02g36924	OsMADS27 - MADS-box family gene with MIKCc type-box, expressed	3.81055
Chr2	1637602	1637929	1.35	0.00355	LOC_Os02g03850	glycosyltransferase, putative, expressed	2.54912
Chr2	16110158	16110736	1.08	0.00356	LOC_Os02g27350	expressed protein	2.11404
Chr2	3682372	3682842	1.46	0.00368	LOC_Os02g07170	MYB family transcription factor, putative, expressed	2.75108
Chr2	32475672	32476097	1.2	0.00372	LOC_Os02g53080	expressed protein	2.2974
Chr2	11151263	11151697	1.52	0.00377	LOC_Os02g19130	transcription factor X1, putative, expressed	2.86791
Chr2	8733054	8733461	3.75	0.00388	LOC_Os02g15560	transposon protein, putative, Mutator sub-class, expressed	13.4543
Chr2	1985789	1986326	0.98	0.00389	LOC_Os02g04490	histone acetyltransferase HAC1, putative, expressed	1.97247
Chr2	30629879	30630268	1.9	0.00391	LOC_Os02g50140	caleosin related protein, putative, expressed	3.73213
Chr2	18227435	18228054	0.93	0.00393	LOC_Os02g30620	dnaJ domain containing protein, expressed	1.90528
Chr2	1134706	1135186	1.17	0.004	LOC_Os02g02920	HVA22, putative, expressed	2.25012
Chr2	25693528	25694537	0.81	0.00404	LOC_Os02g42730	expressed protein	1.75321
Chr2	34951138	34951746	1.12	0.00406	LOC_Os02g57080	serine/threonine-protein kinase, putative, expressed	2.17347
Chr2	25581664	25582120	1.34	0.00407	LOC_Os02g42550	expressed protein	2.53151
Chr2	2728801	2729372	1.45	0.00411	LOC_Os02g05610	ZOS2-03 - C2H2 zinc finger protein, expressed	2.73208
Chr2	9949476	9950387	0.76	0.00419	LOC_Os02g17330	aminotransferase domain containing protein, putative, expressed	1.69349
Chr2	35061903	35062484	1.48	0.0042	LOC_Os02g57220	WD domain, G-beta repeat domain containing protein, expressed	2.78949
Chr2	11578495	11579341	0.64	0.00423	LOC_Os02g19790	lipoxygenase 4, putative, expressed	1.55833
Chr2	759008	759469	1.46	0.00433	LOC_Os02g02290	SNF2 family N-terminal domain containing protein, expressed	2.75108
Chr2	33595767	33596579	1.42	0.00436	LOC_Os02g54860	ankyrin repeat-rich protein, putative, expressed	2.67586
Chr2	10001543	10001967	1.77	0.00445	LOC_Os02g17390	3-hydroxyacyl-CoA dehydrogenase, putative, expressed	3.41054
Chr2	279362	280179	0.82	0.00457	LOC_Os02g01490	expressed protein	1.76541
Chr2	29821843	29822549	0.72	0.00458	LOC_Os02g48720	mitochondrial carrier protein, putative, expressed	1.64718
Chr2	6787688	6788229	0.79	0.00458	LOC_Os02g12850	RNA recognition motif containing protein, expressed	1.72907
Chr2	1309231	1309846	1.11	0.00461	LOC_Os02g03260	3-isopropylmalate dehydratase large subunit 2, putative, expressed	2.15846
Chr2	10726264	10727401	0.82	0.00463	LOC_Os02g18430	AGC_PVPK_like_kin82y.5 - ACG kinases include homologs to PKA, PKG and PKC, expressed	1.76541
Chr2	12532305	12533274	0.74	0.00473	LOC_Os02g21110	OsFBK6 - F-box domain and kelch repeat containing protein, expressed	1.67018
Chr2	16639855	16640784	0.7	0.00473	LOC_Os02g28110	ornithine decarboxylase, putative, expressed	1.6245
Chr2	23109723	23110342	1.14	0.00486	LOC_Os02g38200	dehydrogenase, putative, expressed	2.20381
Chr2	1905829	1906199	1.41	0.00492	LOC_Os02g04320	WD domain, G-beta repeat domain containing protein, expressed	2.65737
Chr2	31299662	31300211	0.7	0.00497	LOC_Os02g51140	N-rich protein, putative, expressed	1.6245
Chr2	30748587	30749168	3.83	0.005	LOC_Os02g50350	dihydroorotate dihydrogenase protein, putative, expressed	14.2215
Chr2	9463279	9463803	0.89	0.005	LOC_Os02g16550	Ser/Thr protein phosphatase family protein, putative, expressed	1.85318
Chr2	1680237	1680841	1	0.00526	LOC_Os02g03950	zinc finger, C3HC4 type family protein, expressed	2
Chr2	715637	716181	1.03	0.00527	LOC_Os02g02230	cytochrome P450, putative, expressed	2.04202
Chr2	28020123	28020845	1.01	0.0053	LOC_Os02g45980	ZR1 protein, putative, expressed	2.01391
Chr2	27475717	27476218	1.27	0.00531	LOC_Os02g45225	expressed protein	2.41162
Chr2	24923825	24924567	0.71	0.00533	LOC_Os02g41560	pentatricopeptide, putative, expressed	1.6358
Chr2	7634737	7635209	1.25	0.00534	LOC_Os02g13990	U2 small nuclear ribonucleoprotein A, putative, expressed	2.37841
Chr2	4765037	4766013	0.89	0.00535	LOC_Os02g09250	cytochrome P450 71D10, putative, expressed	1.85318
Chr2	16650852	16651264	1.16	0.00536	LOC_Os02g28120	retrotransposon, putative, centromere-specific	2.23457
Chr2	1447121	1447619	0.91	0.00539	LOC_Os02g03550	glycosyl hydrolases family 16, putative, expressed	1.87905
Chr2	28523210	28523609	1.27	0.00542	LOC_Os02g46710	expressed protein	2.41162
Chr2	18241338	18241878	1.26	0.00548	LOC_Os02g30640	basic salivary proline-rich protein 2 precursor, putative, expressed	2.39496
Chr2	2274637	2275218	0.83	0.0055	LOC_Os02g04915	expressed protein	1.77769
Chr2	10947758	10948601	0.88	0.00572	LOC_Os02g18780	expressed protein	1.84038
Chr2	27359399	27359725	2.32	0.00579	LOC_Os02g45100	mitochondrial import inner membrane translocase subunit Tim17, putative, expressed	4.99332
Chr2	22347536	22348015	1.15	0.00588	LOC_Os02g37000	mitochondrial prohibitin complex protein 1, putative, expressed	2.21914
Chr2	13993645	13994472	0.88	0.0059	LOC_Os02g24150	retrotransposon protein, putative, unclassified, expressed	1.84038
Chr2	27385856	27386558	1.78	0.00606	LOC_Os02g45150	expressed protein	3.43426
Chr2	20147919	20149028	0.71	0.00607	LOC_Os02g33770	homeodomain, putative, expressed	1.6358
Chr2	717656	719068	0.84	0.00621	LOC_Os02g02240	expressed protein	1.79005
Chr2	27742305	27743031	1.32	0.00629	LOC_Os02g45600	rhoGAP domain containing protein, expressed	2.49666
Chr2	13986692	13987316	0.76	0.0063	LOC_Os02g24134	Sec1 family transport protein, putative, expressed	1.69349
Chr2	15142594	15143002	1.5	0.00655	LOC_Os02g25840	conserved oligomeric Golgi complex component 4, related, putative, expressed	2.82843
Chr2	29451892	29452749	0.97	0.00665	LOC_Os02g48100	DEAD-box ATP-dependent RNA helicase, putative, expressed	1.95884
Chr2	10765020	10765350	2.38	0.0068	LOC_Os02g18490	LTPL53 - Protease inhibitor/seed storage/LTP family protein precursor, expressed	5.20537
Chr2	33623594	33623998	1.49	0.00691	LOC_Os02g54900	STE_PAK_Ste20_STLK.2 - STE kinases include homologs to sterile 7, sterile 11 and sterile 20 from yeast, expressed	2.80889
Chr2	18316793	18317536	0.71	0.00697	LOC_Os02g30730	SART-1 family protein, putative, expressed	1.6358
Chr2	13280920	13281405	2.59	0.00722	LOC_Os02g22260	fruit protein PKIWI502, putative, expressed	6.02099
Chr2	30994409	30994918	1.24	0.00753	LOC_Os02g50760	heat shock protein DnaJ, putative, expressed	2.36199
Chr2	17928094	17928630	1.88	0.00757	LOC_Os02g30170	hypothetical protein	3.68075
Chr2	6628411	6629935	0.7	0.00776	LOC_Os02g12680	cytochrome P450, putative, expressed	1.6245
Chr2	19594044	19595408	0.63	0.00785	LOC_Os02g32970	hydrolase, alpha/beta fold family protein, putative, expressed	1.54756
Chr2	784868	785248	1.27	0.00787	LOC_Os02g02360	expressed protein	2.41162
Chr2	13867025	13867427	0.92	0.00795	LOC_Os02g23930	expressed protein	1.89212
Chr2	19000130	19000653	1.62	0.00801	LOC_Os02g32160	copine, putative, expressed	3.07375
Chr2	35183560	35184099	0.79	0.00812	LOC_Os02g57410	OTU-like cysteine protease family protein, putative, expressed	1.72907
Chr2	32079552	32080419	1.26	0.00835	LOC_Os02g52410	expressed protein	2.39496
Chr2	2881394	2882491	0.75	0.00868	LOC_Os02g05840	VIL2 protein, putative, expressed	1.68179
Chr2	18769715	18770448	0.8	0.00874	LOC_Os02g31290	AML1, putative, expressed	1.7411
Chr2	7996378	7996729	2.73	0.00876	LOC_Os02g14510	expressed protein	6.63456
Chr2	24273224	24273867	0.89	0.00911	LOC_Os02g40090	transporter-related, putative, expressed	1.85318
Chr2	54823	55828	0.86	0.00927	LOC_Os02g01100	transmembrane amino acid transporter protein, putative, expressed	1.81504
Chr2	12365629	12366062	0.98	0.00928	LOC_Os02g20930	apoptosis inhibitor 5, putative, expressed	1.97247
Chr2	1967730	1968220	0.91	0.0093	LOC_Os02g04450	plant-specific domain TIGR01589 family protein, putative, expressed	1.87905
Chr2	18903068	18904382	0.75	0.0093	LOC_Os02g31980	proton-dependent oligopeptide transport, putative, expressed	1.68179
Chr2	19251882	19252458	0.97	0.00943	LOC_Os02g32520	ERD1 protein, chloroplast precursor, putative, expressed	1.95884
Chr2	18067070	18067476	1.63	0.00964	LOC_Os02g30330	expressed protein	3.09513
Chr2	35303235	35303923	0.79	0.00965	LOC_Os02g57650	No apical meristem protein, putative, expressed	1.72907
Chr2	31923838	31924351	0.72	0.00966	LOC_Os02g52160	LMBR1 integral membrane protein, putative, expressed	1.64718
Chr2	32301685	32302329	0.7	0.00967	LOC_Os02g52830	lipase, putative, expressed	1.6245
Chr2	31413445	31414113	0.97	0.00968	LOC_Os02g51300	AP2 domain containing protein, expressed	1.95884
Chr2	12603764	12604135	1.18	0.00972	LOC_Os02g21240	OsFBX48 - F-box domain containing protein, expressed	2.26577
Chr2	13184128	13184655	0.74	0.0099	LOC_Os02g22140	ADP-ribosylation factor, putative, expressed	1.67018
Chr2	2041692	2042195	1.24	0.00991	LOC_Os02g04570	expressed protein	2.36199
Chr2	30841627	30842425	0.81	0.01	LOC_Os02g50500	transposon protein, putative, unclassified	1.75321
Chr2	12633014	12633506	0.9	0.01	LOC_Os02g21280	POEI30 - Pollen Ole e I allergen and extensin family protein precursor, expressed	1.86607
Chr2	10444485	10444845	1.58	0.0101	LOC_Os02g18000	disease resistance protein RGA2, putative, expressed	2.9897
Chr2	7551267	7551795	1.16	0.0102	LOC_Os02g13900	BES1/BZR1 homolog protein, putative, expressed	2.23457
Chr2	13145243	13145659	1.39	0.0103	LOC_Os02g22090	pattern formation protein EMB30, putative, expressed	2.62079
Chr2	1671848	1672360	0.97	0.0104	LOC_Os02g03940	expressed protein	1.95884
Chr2	24741836	24742332	1.07	0.0105	LOC_Os02g40830	succinyl-CoA ligase beta-chain, mitochondrial precursor, putative, expressed	2.09943
Chr2	13471401	13472463	0.74	0.0105	LOC_Os02g22600	retrotransposon protein, putative, unclassified, expressed	1.67018
Chr2	25576775	25577137	1.53	0.0105	LOC_Os02g42540	expressed protein	2.88786
Chr2	6468948	6469489	1.34	0.0105	LOC_Os02g12400	receptor-like protein kinase precursor, putative, expressed	2.53151
Chr2	22009997	22010500	1.34	0.0107	LOC_Os02g36440	transporter family protein, putative, expressed	2.53151
Chr2	33880079	33880487	1.23	0.0108	LOC_Os02g55330	OsPOP6 - Putative Prolyl Oligopeptidase homologue, expressed	2.34567
Chr2	5600296	5600857	0.73	0.0109	LOC_Os02g10640	26S protease regulatory subunit, putative, expressed	1.65864
Chr2	16465882	16466484	1.18	0.011	LOC_Os02g27810	MazG nucleotide pyrophosphohydrolase domain containing protein, expressed	2.26577
Chr2	32472210	32472662	1.09	0.011	LOC_Os02g53070	HYS1, putative, expressed	2.12874
Chr2	35013135	35013992	0.78	0.0113	LOC_Os02g57170	expressed protein	1.71713
Chr2	24178600	24178976	2.01	0.0114	LOC_Os02g39990	expressed protein	4.02782
Chr2	1327056	1327541	0.97	0.0116	LOC_Os02g03280	transmembrane BAX inhibitor motif-containing protein, putative, expressed	1.95884
Chr2	6577066	6577616	0.66	0.0117	LOC_Os02g12580	OsPP2Ac-3 - Phosphatase 2A isoform 3 belonging to family 1, expressed	1.58008
Chr2	34356078	34356807	0.94	0.0117	LOC_Os02g56140	helix-loop-helix DNA-binding domain containing protein, expressed	1.91853
Chr2	34784122	34784742	0.76	0.0117	LOC_Os02g56740	translation initiation factor eIF-2B subunit epsilon, putative, expressed	1.69349
Chr2	20966193	20966685	0.94	0.0119	LOC_Os02g34960	pentatricopeptide, putative, expressed	1.91853
Chr2	10990455	10990864	0.85	0.0119	LOC_Os02g18830	ribosome biogenesis protein NEP1, putative, expressed	1.8025
Chr2	9064569	9064900	1.32	0.012	LOC_Os02g15980	expressed protein	2.49666
Chr2	19332744	19333547	1.04	0.012	LOC_Os02g32615	expressed protein	2.05623
Chr2	3727586	3727859	2.2	0.0121	LOC_Os02g07260	phosphoglycerate kinase protein, putative, expressed	4.59479
Chr2	12566752	12567465	1.13	0.0121	LOC_Os02g21185	expressed protein	2.18859
Chr2	6971248	6971779	0.89	0.0122	LOC_Os02g13110	serine/threonine protein phosphatase 2A 55 kDa regulatory subunit B, putative, expressed	1.85318
Chr2	1768115	1769725	0.64	0.0123	LOC_Os02g04070	retrotransposon protein, putative, unclassified, expressed	1.55833
Chr2	24697589	24698489	0.71	0.0125	LOC_Os02g40750	pentatricopeptide domain containing protein, putative, expressed	1.6358
Chr2	24004590	24004940	1.19	0.0125	LOC_Os02g39750	inorganic phosphate transporter, putative, expressed	2.28153
Chr2	32314739	32315856	0.88	0.0126	LOC_Os02g52850	receptor-like protein kinase like protein, putative, expressed	1.84038
Chr2	29285011	29285473	0.95	0.0126	LOC_Os02g47870	anaphase-promoting complex subunit 11, putative, expressed	1.93187
Chr2	14011194	14011657	0.93	0.0128	LOC_Os02g24190	cyclin-T1-2, putative, expressed	1.90528
Chr2	24779908	24780453	0.9	0.0129	LOC_Os02g40880	ribosomal protein L14, putative, expressed	1.86607
Chr2	26706119	26706581	1.2	0.0132	LOC_Os02g44134	thioesterase family protein, putative, expressed	2.2974
Chr2	146687	146955	1.59	0.0133	LOC_Os02g01270	START domain containing protein, expressed	3.01049
Chr2	28777762	28778056	1.92	0.0134	LOC_Os02g47150	DNA topoisomerase 2, putative, expressed	3.78423
Chr2	31437535	31437992	0.93	0.0137	LOC_Os02g51330	MAG2, putative, expressed	1.90528
Chr2	28222325	28223010	1.24	0.0138	LOC_Os02g46275	expressed protein	2.36199
Chr2	34649399	34650032	0.71	0.0139	LOC_Os02g56565	endoribonuclease, putative, expressed	1.6358
Chr2	6791056	6791576	0.86	0.014	LOC_Os02g12870	expressed protein	1.81504
Chr2	23139663	23140167	0.86	0.0141	LOC_Os02g38250	EMB1745, putative, expressed	1.81504
Chr2	5120853	5121526	0.59	0.0141	LOC_Os02g09900	transposon protein, putative, unclassified, expressed	1.50525
Chr2	19423238	19423659	2.19	0.0141	LOC_Os02g32700	autophagy-related protein, putative, expressed	4.56305
Chr2	33893162	33893749	0.68	0.0141	LOC_Os02g55340	WD domain and HEAT domain containing protein, putative, expressed	1.60214
Chr2	7316430	7316824	1.07	0.0142	LOC_Os02g13640	protein phosphatase 1 regulatory subunit SDS22, putative, expressed	2.09943
Chr2	15044792	15045501	0.72	0.0146	LOC_Os02g25700	O-acyltransferase, putative, expressed	1.64718
Chr2	15925744	15926451	1.2	0.0146	LOC_Os02g27100	expressed protein	2.2974
Chr2	24993241	24994540	0.69	0.0147	LOC_Os02g41670	phenylalanine ammonia-lyase, putative, expressed	1.61328
Chr2	23984632	23984939	1.78	0.0151	LOC_Os02g39700	RNA binding protein, putative, expressed	3.43426
Chr2	34433451	34434092	0.79	0.0151	LOC_Os02g56270	ENTH domain containing protein, expressed	1.72907
Chr2	25431608	25432369	0.71	0.0151	LOC_Os02g42290	OsClp3 - Putative Clp protease homologue, expressed	1.6358
Chr2	25915636	25916384	0.63	0.0153	LOC_Os02g43040	expressed protein	1.54756
Chr2	29551073	29551948	0.64	0.0153	LOC_Os02g48290	thioredoxin reductase 2, putative, expressed	1.55833
Chr2	35447641	35448052	1.6	0.0154	LOC_Os02g57900	expressed protein	3.03143
Chr2	35804726	35805668	0.66	0.0155	LOC_Os02g58560	1,3-beta-glucan synthase component, putative, expressed	1.58008
Chr2	10120388	10120900	1.26	0.0156	LOC_Os02g17590	expressed protein	2.39496
Chr2	4965172	4965994	0.78	0.0157	LOC_Os02g09660	expressed protein	1.71713
Chr2	23538585	23539010	2.04	0.016	LOC_Os02g38950	PPR repeat containing protein, expressed	4.11246
Chr2	8755299	8755974	0.58	0.0161	LOC_Os02g15580	cyclic nucleotide-gated ion channel 1, putative, expressed	1.49485
Chr2	17315560	17316331	0.72	0.0164	LOC_Os02g29190	ankyrin, putative, expressed	1.64718
Chr2	32164613	32165439	0.77	0.0165	LOC_Os02g52560	xyloglucan fucosyltransferase, putative, expressed	1.70527
Chr2	18872663	18873782	0.89	0.0166	LOC_Os02g31940	potassium transporter, putative, expressed	1.85318
Chr2	25153980	25154247	1.45	0.0166	LOC_Os02g41840	DUF584 domain containing protein, putative, expressed	2.73208
Chr2	1549986	1550473	1.21	0.0167	LOC_Os02g03700	expressed protein	2.31338
Chr2	26142120	26142560	1.1	0.0167	LOC_Os02g43330	homeobox associated leucine zipper, putative, expressed	2.14355
Chr2	3346981	3347416	0.92	0.0167	LOC_Os02g06650	COX VIIa, putative, expressed	1.89212
Chr2	4974004	4974605	0.75	0.0168	LOC_Os02g09690	expressed protein	1.68179
Chr2	2645805	2646522	1.01	0.0169	LOC_Os02g05480	CGMC_MAPKCMGC_2_SLT2y_ERK.1 - CGMC includes CDA, MAPK, GSK3, and CLKC kinases, expressed	2.01391
Chr2	13349945	13350537	0.79	0.0169	LOC_Os02g22370	expressed protein	1.72907
Chr2	19682483	19682822	1.16	0.017	LOC_Os02g33110	glycosyl hydrolases, putative, expressed	2.23457
Chr2	1784555	1785310	0.59	0.017	LOC_Os02g04100	peptidase, T1 family, putative, expressed	1.50525
Chr2	7613110	7614008	0.65	0.0171	LOC_Os02g13960	spotted leaf 11, putative, expressed	1.56917
Chr2	2798806	2799355	0.96	0.0171	LOC_Os02g05700	OsFBO8 - F-box and other domain containing protein, expressed	1.94531
Chr2	1176407	1176911	1.11	0.0173	LOC_Os02g02990	translation initiation factor eIF3 subunit, putative, expressed	2.15846
Chr2	24196224	24196723	1	0.0174	LOC_Os02g40000	trafficking protein particle complex subunit, putative, expressed	2
Chr2	23162916	23163352	0.78	0.0175	LOC_Os02g38300	SNF7 domain containing protein, putative, expressed	1.71713
Chr2	1218640	1218931	1.58	0.0175	LOC_Os02g03070	SSE1, putative, expressed	2.9897
Chr2	28812924	28814075	0.81	0.0179	LOC_Os02g47200	transposon protein, putative, unclassified, expressed	1.75321
Chr2	32495220	32495823	0.77	0.018	LOC_Os02g53100	WRKY32, expressed	1.70527
Chr2	21049714	21050368	0.96	0.0185	LOC_Os02g35070	SPRY-domain containing protein, putative, expressed	1.94531
Chr2	9223193	9224094	0.69	0.0187	LOC_Os02g16220	expressed protein	1.61328
Chr2	30703590	30704135	0.9	0.0189	LOC_Os02g50290	RING zinc finger protein, putative, expressed	1.86607
Chr2	20786958	20787731	0.78	0.0191	LOC_Os02g34650	expressed protein	1.71713
Chr2	2678554	2679166	0.92	0.0193	LOC_Os02g05540	expressed protein	1.89212
Chr2	14411209	14411806	1.18	0.0194	LOC_Os02g24860	retrotransposon protein, putative, unclassified, expressed	2.26577
Chr2	16660876	16661465	0.78	0.02	LOC_Os02g28130	fasciclin-like arabinogalactan protein 8 precursor, putative, expressed	1.71713
Chr2	27559270	27559905	0.83	0.0201	LOC_Os02g45344	O-acyltransferase, putative, expressed	1.77769
Chr2	35293430	35293815	0.91	0.0203	LOC_Os02g57630	ubiquitin carboxyl-terminal hydrolase, family 1, putative, expressed	1.87905
Chr2	5257109	5257571	0.84	0.0204	LOC_Os02g10090	expressed protein	1.79005
Chr2	410466	411120	0.73	0.0206	LOC_Os02g01740	U5 small nuclear ribonucleoprotein 200 kDa helicase, putative, expressed	1.65864
Chr2	205482	205881	1.16	0.021	LOC_Os02g01360	OsMADS60 - MADS-box family gene with MIKCc type-box, expressed	2.23457
Chr2	30291604	30292274	0.87	0.0214	LOC_Os02g49555	expressed protein	1.82766
Chr2	1234014	1234468	0.87	0.0215	LOC_Os02g03110	CDP-alcohol phosphatidyltransferase, putative, expressed	1.82766
Chr2	5501142	5501457	1.18	0.0218	LOC_Os02g10470	EF hand family protein, putative, expressed	2.26577
Chr2	5251054	5251621	0.94	0.022	LOC_Os02g10080	zinc finger C-x8-C-x5-C-x3-H type family protein, expressed	1.91853
Chr2	18445958	18446768	0.72	0.0221	LOC_Os02g30900	protein kinase domain containing protein, expressed	1.64718
Chr2	18026603	18027209	1.27	0.0224	LOC_Os02g30300	MYND finger family protein, expressed	2.41162
Chr2	33700388	33700986	0.93	0.0226	LOC_Os02g55010	expressed protein	1.90528
Chr2	11499530	11499913	1.43	0.0226	LOC_Os02g19660	hypothetical protein	2.69447
Chr2	24635600	24636352	0.58	0.0228	LOC_Os02g40630	expressed protein	1.49485
Chr2	11707934	11708398	0.93	0.0229	LOC_Os02g19890	stripe rust resistance protein Yr10, putative, expressed	1.90528
Chr2	30693061	30693527	1.24	0.023	LOC_Os02g50260	transposon protein, putative, unclassified	2.36199
Chr2	10780197	10780953	1.09	0.023	LOC_Os02g18510	stripe rust resistance protein Yr10, putative, expressed	2.12874
Chr2	3831887	3832341	0.61	0.0231	LOC_Os02g07420	splicing factor, arginine/serine-rich 12, putative, expressed	1.52626
Chr2	1160765	1161243	0.74	0.0235	LOC_Os02g02960	histone deacetylase complex subunit SAP18, putative, expressed	1.67018
Chr2	11004965	11005413	1.07	0.0235	LOC_Os02g18850	OsPOP5 - Putative Prolyl Oligopeptidase homologue, expressed	2.09943
Chr2	31140717	31141597	0.9	0.0237	LOC_Os02g50930	RING-H2 finger protein, putative, expressed	1.86607
Chr2	21562775	21563274	0.74	0.0238	LOC_Os02g35900	thioredoxin, putative, expressed	1.67018
Chr2	15990273	15990625	1.63	0.0241	LOC_Os02g27160	retrotransposon protein, putative, unclassified, expressed	3.09513
Chr2	2620438	2620918	0.73	0.0242	LOC_Os02g05450	Homeobox domain containing protein, expressed	1.65864
Chr2	21413160	21413637	0.99	0.0242	LOC_Os02g35600	PHD finger protein, putative, expressed	1.98618
Chr2	1056172	1056497	1.21	0.0244	LOC_Os02g02780	protein kinase family protein, putative, expressed	2.31338
Chr2	24102677	24103518	0.59	0.0244	LOC_Os02g39890	RNA recognition motif containing protein, putative, expressed	1.50525
Chr2	4332267	4332649	0.99	0.0244	LOC_Os02g08180	protein transport protein SEC61 subunit gamma, putative, expressed	1.98618
Chr2	33492442	33492755	1.94	0.025	LOC_Os02g54700	RNA recognition motif containing protein, putative, expressed	3.83706
Chr2	19648724	19649404	0.67	0.0254	LOC_Os02g33080	N-carbamoylputrescine amidase, putative, expressed	1.59107
Chr2	5865048	5865324	1.49	0.0257	LOC_Os02g11020	cytochrome P450 72A1, putative, expressed	2.80889
Chr2	25190455	25191075	1.29	0.0259	LOC_Os02g41904	DEF7 - Defensin and Defensin-like DEFL family, expressed	2.44528
Chr2	6149608	6150315	0.72	0.0262	LOC_Os02g11870	expressed protein	1.64718
Chr2	3267353	3267734	1.22	0.0262	LOC_Os02g06540	transporter family protein, putative, expressed	2.32947
Chr2	646246	647224	0.95	0.0262	LOC_Os02g02150	ATP-dependent helicase HRQ1, putative, expressed	1.93187
Chr2	3678802	3679669	0.66	0.0264	LOC_Os02g07160	glyoxalase family protein, putative, expressed	1.58008
Chr2	33318678	33319221	0.96	0.0265	LOC_Os02g54350	hypothetical protein	1.94531
Chr2	32727007	32727530	0.87	0.0267	LOC_Os02g53500	RFC5 - Putative clamp loader of PCNA, replication factor C subunit 5, expressed	1.82766
Chr2	29099345	29100145	0.65	0.0267	LOC_Os02g47620	hydrolase, alpha/beta fold family domain containing protein, expressed	1.56917
Chr2	9042107	9042592	0.77	0.0268	LOC_Os02g15950	OsFBK5 - F-box domain and kelch repeat containing protein, expressed	1.70527
Chr2	25192215	25193174	0.74	0.0269	LOC_Os02g41910	OsFBO12 - F-box and other domain containing protein, expressed	1.67018
Chr2	8557652	8558172	0.68	0.027	LOC_Os02g15310	RNA recognition motif containing protein, expressed	1.60214
Chr2	17905129	17905710	0.7	0.0271	LOC_Os02g30140	expressed protein	1.6245
Chr2	2838293	2838634	1.14	0.0271	LOC_Os02g05770	expressed protein	2.20381
Chr2	1402566	1402980	0.9	0.0272	LOC_Os02g03450	vesicle transport v-SNARE protein, putative, expressed	1.86607
Chr2	14865181	14865494	1.16	0.0278	LOC_Os02g25449	expressed protein	2.23457
Chr2	10066736	10067486	0.68	0.0284	LOC_Os02g17480	expressed protein	1.60214
Chr2	7491458	7491764	1.26	0.0284	LOC_Os02g13840	citrate synthase, putative, expressed	2.39496
Chr2	26294574	26295006	1.39	0.0287	LOC_Os02g43580	hypothetical protein	2.62079
Chr2	3285994	3286365	1.09	0.0288	LOC_Os02g06570	CAMK_KIN1/SNF1/Nim1_like.13 - CAMK includes calcium/calmodulin depedent protein kinases, expressed	2.12874
Chr2	28753571	28754161	0.82	0.0288	LOC_Os02g47090	peptide transporter PTR2, putative, expressed	1.76541
Chr2	2245619	2246254	0.65	0.0291	LOC_Os02g04860	expressed protein	1.56917
Chr2	14025876	14026317	0.78	0.0292	LOC_Os02g24210	expressed protein	1.71713
Chr2	22883589	22884113	1.29	0.0298	LOC_Os02g37862	60S ribosomal protein L6, putative, expressed	2.44528
Chr2	26402684	26403225	0.88	0.0298	LOC_Os02g43750	transcription initiation factor, putative, expressed	1.84038
Chr2	1343255	1343979	0.89	0.0298	LOC_Os02g03320	plant neutral invertase domain containing protein, expressed	1.85318
Chr2	21107486	21108045	1.12	0.0299	LOC_Os02g35144	zinc finger, C3HC4 type domain containing protein, expressed	2.17347
Chr2	20801041	20801700	0.63	0.0299	LOC_Os02g34680	ZOS2-09 - C2H2 zinc finger protein, expressed	1.54756
Chr2	2201822	2202319	1.17	0.03	LOC_Os02g04790	expressed protein	2.25012
Chr2	7132945	7133308	1.73	0.03	LOC_Os02g13360	expressed protein	3.31728
Chr2	2450329	2451035	0.75	0.03	LOC_Os02g05130	expressed protein	1.68179
Chr2	28144069	28144688	0.92	0.0302	LOC_Os02g46190	DUF581 domain containing protein, expressed	1.89212
Chr2	34377799	34378348	0.94	0.0303	LOC_Os02g56210	hydrolase, NUDIX family, domain containing protein, expressed	1.91853
Chr2	8228365	8229006	1.01	0.0303	LOC_Os02g14810	expressed protein	2.01391
Chr2	29430152	29430851	0.9	0.0307	LOC_Os02g48080	cysteine-rich receptor-like protein kinase 7 precursor, putative, expressed	1.86607
Chr2	30966020	30966627	0.75	0.0311	LOC_Os02g50690	GDSL-like lipase/acylhydrolase, putative, expressed	1.68179
Chr2	26156247	26156508	0.92	0.0312	LOC_Os02g43350	OsFtsH7 FtsH protease, homologue of AtFtsH7, expressed	1.89212
Chr2	18641620	18642381	0.87	0.0313	LOC_Os02g31140	major ampullate spidroin 2-2, putative, expressed	1.82766
Chr2	1433671	1434208	0.88	0.0322	LOC_Os02g03530	PPR repeat domain containing protein, putative, expressed	1.84038
Chr2	33430168	33430500	0.95	0.0324	LOC_Os02g54580	serine esterase family protein, putative, expressed	1.93187
Chr2	26978504	26979151	0.96	0.0324	LOC_Os02g44530	expressed protein	1.94531
Chr2	7172477	7172809	1.45	0.0325	LOC_Os02g13430	receptor-like protein kinase 5 precursor, putative, expressed	2.73208
Chr2	26035489	26035732	2.57	0.0325	LOC_Os02g43194	aldehyde dehydrogenase, putative, expressed	5.93809
Chr2	28256523	28256929	0.89	0.033	LOC_Os02g46350	GPI transamidase subunit PIG-U domain containing protein, expressed	1.85318
Chr2	31196884	31197507	0.9	0.0332	LOC_Os02g51000	CS domain containing protein, putative, expressed	1.86607
Chr2	33354213	33355035	0.67	0.0333	LOC_Os02g54450	hypro1, putative, expressed	1.59107
Chr2	13006968	13007478	0.82	0.0333	LOC_Os02g21880	coiled-coil domain-containing protein, putative, expressed	1.76541
Chr2	5604359	5604863	0.87	0.0337	LOC_Os02g10650	CRAL/TRIO domain containing protein, expressed	1.82766
Chr2	24241925	24242270	1.08	0.0337	LOC_Os02g40040	expressed protein	2.11404
Chr2	26386501	26387090	0.62	0.0338	LOC_Os02g43720	enoyl-CoA hydratase/isomerase family protein, putative, expressed	1.53688
Chr2	19331141	19331629	0.86	0.0338	LOC_Os02g32610	protein kinase domain containing protein, expressed	1.81504
Chr2	3631023	3631528	0.73	0.0341	LOC_Os02g07070	RNA recognition motif family protein, expressed	1.65864
Chr2	19599717	19600075	1.39	0.0343	LOC_Os02g32980	Cupin domain containing protein, expressed	2.62079
Chr2	1476375	1476733	0.92	0.0346	LOC_Os02g03610	ADP-ribosylation factor, putative, expressed	1.89212
Chr2	21950652	21952204	0.63	0.0346	LOC_Os02g36350	expressed protein	1.54756
Chr2	15865533	15865904	1.08	0.0347	LOC_Os02g27000	ATP-binding region, ATPase-like domain containing protein, expressed	2.11404
Chr2	30705028	30705525	1.02	0.0347	LOC_Os02g50300	expressed protein	2.02792
Chr2	19927869	19928282	1.26	0.0351	LOC_Os02g33500	threonyl-tRNA synthetase, putative, expressed	2.39496
Chr2	35817593	35818142	0.81	0.0351	LOC_Os02g58590	N-acetylglucosaminyltransferase I, putative, expressed	1.75321
Chr2	6062326	6062808	0.93	0.0352	LOC_Os02g11750	RNA recognition motif containing protein, putative, expressed	1.90528
Chr2	16633080	16633652	0.63	0.0354	LOC_Os02g28074	XRN 5-3 exonuclease N-terminus family protein, expressed	1.54756
Chr2	34564818	34565495	1	0.0355	LOC_Os02g56450	expressed protein	2
Chr2	23909391	23909863	0.65	0.0356	LOC_Os02g39630	iron-stress related protein, putative, expressed	1.56917
Chr2	12876121	12876647	1.4	0.0357	LOC_Os02g21670	expressed protein	2.63902
Chr2	22653270	22654419	0.65	0.0363	LOC_Os02g37550	expressed protein	1.56917
Chr2	27204590	27204997	1.31	0.0371	LOC_Os02g44900	expressed protein	2.47942
Chr2	29327988	29328894	0.64	0.0375	LOC_Os02g47940	aminotransferase, classes I and II, domain containing protein, expressed	1.55833
Chr2	1578664	1579190	0.75	0.0376	LOC_Os02g03760	expressed protein	1.68179
Chr2	17975290	17976171	0.63	0.0377	LOC_Os02g30230	exo70 exocyst complex subunit domain containing protein, expressed	1.54756
Chr2	33313612	33314090	1.06	0.0378	LOC_Os02g54330	OsFBDUF14 - F-box and DUF domain containing protein, expressed	2.08493
Chr2	1932269	1933232	0.7	0.0381	LOC_Os02g04380	expressed protein	1.6245
Chr2	25665026	25665404	1.06	0.0384	LOC_Os02g42660	sphingolipid delta desaturase, putative, expressed	2.08493
Chr2	35516713	35517152	0.73	0.0388	LOC_Os02g58020	ABC transporter, ATP-binding protein, putative, expressed	1.65864
Chr2	27495107	27495909	0.67	0.0402	LOC_Os02g45250	homeobox and START domains containing protein, putative, expressed	1.59107
Chr2	34533292	34533718	1.12	0.0404	LOC_Os02g56400	OsWAK22 - OsWAK receptor-like protein kinase, expressed	2.17347
Chr2	3078172	3078590	1.36	0.0416	LOC_Os02g06160	cysteine-rich receptor-like protein kinase 16 precursor, putative, expressed	2.56685
Chr2	15646844	15647565	0.67	0.0429	LOC_Os02g26650	delta14-sterol reductase, putative, expressed	1.59107
Chr2	30110232	30110752	1.39	0.0431	LOC_Os02g49260	transporter-related, putative, expressed	2.62079
Chr2	20181836	20182646	0.59	0.0438	LOC_Os02g33850	elongation factor Tu family protein, putative, expressed	1.50525
Chr2	28270797	28271311	1.11	0.0438	LOC_Os02g46390	expressed protein	2.15846
Chr2	28520534	28521400	0.82	0.0441	LOC_Os02g46700	GCN5-related N-acetyltransferase, putative, expressed	1.76541
Chr2	17889105	17889826	0.68	0.0443	LOC_Os02g30114	expressed protein	1.60214
Chr2	34422188	34423095	0.77	0.0447	LOC_Os02g56260	expressed protein	1.70527
Chr2	27217008	27217462	1.25	0.0454	LOC_Os02g44920	protein kinase domain containing protein, expressed	2.37841
Chr2	4740217	4740919	0.76	0.0454	LOC_Os02g09220	cytochrome P450, putative, expressed	1.69349
Chr2	32242975	32244383	0.59	0.0455	LOC_Os02g52700	alpha-amylase precursor, putative, expressed	1.50525
Chr2	16424434	16424900	1.18	0.0459	LOC_Os02g27720	retrotransposon protein, putative, unclassified, expressed	2.26577
Chr2	34576741	34577185	0.96	0.0462	LOC_Os02g56480	PB1 domain containing protein, expressed	1.94531
Chr2	30553120	30553606	0.64	0.0462	LOC_Os02g50000	GDSL-like lipase/acylhydrolase, putative, expressed	1.55833
Chr2	8115004	8115742	0.79	0.0464	LOC_Os02g14720	expressed protein	1.72907
Chr2	26639671	26640742	0.73	0.0472	LOC_Os02g44106	expansin precursor, putative, expressed	1.65864
Chr2	34077753	34078110	0.81	0.0474	LOC_Os02g55640	proteasome maturation factor UMP1 family protein, expressed	1.75321
Chr2	27376230	27376764	0.76	0.0477	LOC_Os02g45130	protein kinase, putative, expressed	1.69349
Chr2	24915893	24916690	0.63	0.048	LOC_Os02g41550	FAD binding domain of DNA photolyase domain containing protein, expressed	1.54756
Chr2	5269875	5270880	0.68	0.0493	LOC_Os02g10110	Leucine Rich Repeat family protein, expressed	1.60214
Chr2	1764072	1764600	0.6	0.0494	LOC_Os02g04050	chromosome segregation protein, putative, expressed	1.51572
Chr2	34622882	34623378	0.86	0.0499	LOC_Os02g56530	ankyrin repeat domain containing protein, expressed	1.81504
Chr2	8518533	8518846	1.19	0.05	LOC_Os02g15250	late embryogenesis abundant domain-containing protein, putative, expressed	2.28153
Chr3	6948185	6950445	1.79	3.6e-19	LOC_Os03g12890	aminotransferase domain containing protein, putative, expressed	3.45815
Chr3	34431631	34432346	1.54	1.09e-10	LOC_Os03g60580	actin-depolymerizing factor, putative, expressed	2.90795
Chr3	12343678	12344526	3.24	4.15e-10	LOC_Os03g21620	AGC_AGC_other_RS6K_like.1 - ACG kinases include homologs to PKA, PKG and PKC, expressed	9.44794
Chr3	16358716	16359952	1.23	7.91e-10	LOC_Os03g28389	expressed protein	2.34567
Chr3	466682	467737	1.89	3.56e-09	LOC_Os03g01730	expressed protein	3.70635
Chr3	4815500	4816599	1.46	1.51e-08	LOC_Os03g09220	stage II sporulation protein E, putative, expressed	2.75108
Chr3	28128973	28129659	1.92	2.17e-08	LOC_Os03g49420	HEAT repeat family protein, putative, expressed	3.78423
Chr3	34739297	34741072	1.18	1.85e-07	LOC_Os03g61160	expressed protein	2.26577
Chr3	13157610	13158343	2.22	2.19e-07	LOC_Os03g22780	DVR, putative, expressed	4.65893
Chr3	2064988	2065994	1.34	3.68e-07	LOC_Os03g04450	expressed protein	2.53151
Chr3	10405617	10406534	1.44	6.6e-07	LOC_Os03g18590	malonyl CoA-acyl carrier protein transacylase, mitochondrial precursor, putative, expressed	2.71321
Chr3	4348998	4349703	1.64	1.36e-06	LOC_Os03g08470	AP2 domain containing protein, expressed	3.11666
Chr3	3170057	3170868	2.05	1.6e-06	LOC_Os03g06340	XS domain containing protein, expressed	4.14106
Chr3	34334851	34335294	3.61	1.83e-06	LOC_Os03g60370	histidine acid phosphatase, putative, expressed	12.2101
Chr3	23629876	23630520	3.33	1.92e-06	LOC_Os03g42464	expressed protein	10.0561
Chr3	5180937	5181969	1.32	2.01e-06	LOC_Os03g10210	homeobox domain containing protein, expressed	2.49666
Chr3	5788506	5789362	1.6	2.16e-06	LOC_Os03g11240	nucleotidyltransferase, putative, expressed	3.03143
Chr3	6895180	6896251	1.14	2.42e-06	LOC_Os03g12820	ATP8, putative, expressed	2.20381
Chr3	28142747	28144294	1.27	2.58e-06	LOC_Os03g49440	phosphatase, putative, expressed	2.41162
Chr3	9864067	9864514	2.2	3.57e-06	LOC_Os03g17730	P-protein, putative, expressed	4.59479
Chr3	9768321	9768665	5.66	5.04e-06	LOC_Os03g17570	response regulator receiver domain containing protein, expressed	50.5626
Chr3	36340158	36341016	1.62	5.5e-06	LOC_Os03g64300	THION30 - Plant thionin family protein precursor, expressed	3.07375
Chr3	25625732	25626701	1.22	5.58e-06	LOC_Os03g45400	antitermination NusB domain-containing protein, putative, expressed	2.32947
Chr3	33105805	33106715	1.4	5.63e-06	LOC_Os03g58150	transmembrane BAX inhibitor motif-containing protein, putative, expressed	2.63902
Chr3	33854091	33854970	1.38	7.4e-06	LOC_Os03g59480	expressed protein	2.60268
Chr3	10958951	10960069	1.2	8.1e-06	LOC_Os03g19490	expressed protein	2.2974
Chr3	4811146	4812266	1.49	8.77e-06	LOC_Os03g09210	NADH dehydrogenase 1 alpha subcomplex subunit 13, putative, expressed	2.80889
Chr3	31869142	31870328	1.05	1.06e-05	LOC_Os03g55990	homeobox domain containing protein, expressed	2.07053
Chr3	10645713	10646720	1.59	1.08e-05	LOC_Os03g18990	expressed protein	3.01049
Chr3	3111003	3112262	1.21	1.14e-05	LOC_Os03g06200	aminotransferase, putative, expressed	2.31338
Chr3	9251801	9252385	1.73	1.38e-05	LOC_Os03g16700	initiator-binding protein, putative, expressed	3.31728
Chr3	11287064	11287887	1.23	1.4e-05	LOC_Os03g20020	plant neutral invertase domain containing protein, expressed	2.34567
Chr3	7369168	7369648	1.45	1.42e-05	LOC_Os03g13614	transcription factor, putative, expressed	2.73208
Chr3	10316433	10316840	5.55	1.53e-05	LOC_Os03g18400	expressed protein	46.8507
Chr3	26555694	26556139	1.75	1.68e-05	LOC_Os03g46950	DNA binding protein, putative, expressed	3.36359
Chr3	19604598	19605086	1.45	1.85e-05	LOC_Os03g35340	expressed protein	2.73208
Chr3	32976199	32976895	1.51	1.89e-05	LOC_Os03g57890	zinc finger A20 and AN1 domain-containing stress-associated protein, putative, expressed	2.8481
Chr3	35906856	35908431	1.02	1.9e-05	LOC_Os03g63590	metallo-beta-lactamase, putative, expressed	2.02792
Chr3	15120989	15121443	2.62	1.91e-05	LOC_Os03g26470	expressed protein	6.1475
Chr3	27860321	27861024	2.05	2.16e-05	LOC_Os03g48930	peptidase, T1 family, putative, expressed	4.14106
Chr3	1511797	1512398	1.65	3.58e-05	LOC_Os03g03500	heavy metal-associated domain containing protein, expressed	3.13834
Chr3	20691693	20692553	1.07	3.73e-05	LOC_Os03g37330	KIN, antigenic determinant of recA protein, putative, expressed	2.09943
Chr3	35830360	35830929	1.55	3.76e-05	LOC_Os03g63410	elongation factor Tu, putative, expressed	2.92817
Chr3	23888892	23889509	1.31	3.95e-05	LOC_Os03g42840	calcineurin B, putative, expressed	2.47942
Chr3	11307401	11307743	4.16	4.15e-05	LOC_Os03g20070	expressed protein	17.8766
Chr3	35100325	35101028	1.19	4.46e-05	LOC_Os03g61920	electron transfer flavoprotein subunit alpha, mitochondrial precursor, putative, expressed	2.28153
Chr3	11974429	11976593	0.83	4.58e-05	LOC_Os03g21060	No apical meristem protein, putative, expressed	1.77769
Chr3	4740486	4741330	0.85	4.71e-05	LOC_Os03g09110	mitochondrial carrier protein, putative, expressed	1.8025
Chr3	15420131	15420727	1.73	4.86e-05	LOC_Os03g26960	intron-binding protein aquarius, putative, expressed	3.31728
Chr3	34197460	34197965	1.98	5.1e-05	LOC_Os03g60130	transcription elongation factor protein, putative, expressed	3.94493
Chr3	6676319	6676941	1.82	5.8e-05	LOC_Os03g12590	coatomer subunit gamma-1, putative, expressed	3.53081
Chr3	2111503	2112173	1.11	6.2e-05	LOC_Os03g04520	RNA recognition motif containing protein, putative, expressed	2.15846
Chr3	5157663	5158312	2.15	7.08e-05	LOC_Os03g10170	expressed protein	4.43828
Chr3	7566789	7567710	1.15	7.32e-05	LOC_Os03g13950	actin-depolymerizing factor, putative, expressed	2.21914
Chr3	31622999	31624033	0.85	7.36e-05	LOC_Os03g55570	upstream activation factor subunit spp27, putative, expressed	1.8025
Chr3	33617171	33617755	1.19	7.44e-05	LOC_Os03g59050	DEAD-box ATP-dependent RNA helicase, putative, expressed	2.28153
Chr3	18053094	18053547	2.36	7.53e-05	LOC_Os03g31630	OsSub29 - Putative Subtilisin homologue, expressed	5.1337
Chr3	36295249	36295911	1.48	7.54e-05	LOC_Os03g64230	expressed protein	2.78949
Chr3	33424874	33425663	1.06	7.57e-05	LOC_Os03g58700	vacuolar protein sorting-associated protein 35, putative, expressed	2.08493
Chr3	34502953	34503557	1.08	8.3e-05	LOC_Os03g60710	protein kinase domain containing protein, expressed	2.11404
Chr3	7346632	7347272	1.99	8.88e-05	LOC_Os03g13590	potyvirus VPg interacting protein, putative, expressed	3.97237
Chr3	21659468	21660033	1.36	8.9e-05	LOC_Os03g38970	metal ion binding protein, putative, expressed	2.56685
Chr3	35601002	35601406	1.52	9.01e-05	LOC_Os03g62920	expressed protein	2.86791
Chr3	8199875	8200726	0.97	9.05e-05	LOC_Os03g15020	beta-galactosidase precursor, putative, expressed	1.95884
Chr3	9034720	9035302	1.35	9.21e-05	LOC_Os03g16369	retrotransposon protein, putative, unclassified, expressed	2.54912
Chr3	2907150	2908030	1.77	9.22e-05	LOC_Os03g05806	pseudouridine synthase family protein, putative, expressed	3.41054
Chr3	30885019	30886461	1.02	9.78e-05	LOC_Os03g53860	periplasmic beta-glucosidase precursor, putative, expressed	2.02792
Chr3	7826778	7827422	1.13	0.0001	LOC_Os03g14390	expressed protein	2.18859
Chr3	30906232	30907116	1.52	0.000103	LOC_Os03g53910	tetratricopeptide repeat domain containing protein, expressed	2.86791
Chr3	36182507	36182874	5.35	0.000107	LOC_Os03g64020	expressed protein	40.7859
Chr3	34424177	34424805	1.51	0.000109	LOC_Os03g60560	ZOS3-21 - C2H2 zinc finger protein, expressed	2.8481
Chr3	14003126	14003945	1.03	0.000116	LOC_Os03g24580	transmembrane protein 85, putative, expressed	2.04202
Chr3	1727035	1727833	1.11	0.000128	LOC_Os03g03830	EF hand family protein, putative, expressed	2.15846
Chr3	946010	947017	1.04	0.000128	LOC_Os03g02560	cyclin-like F-box, putative, expressed	2.05623
Chr3	32363330	32363746	1.85	0.00013	LOC_Os03g56790	actin-depolymerizing factor, putative, expressed	3.605
Chr3	5488742	5489200	1.36	0.000138	LOC_Os03g10750	CUE domain containing protein, expressed	2.56685
Chr3	10122430	10123779	1.13	0.000143	LOC_Os03g18130	asparagine synthetase, putative, expressed	2.18859
Chr3	34997435	34997807	2.51	0.000157	LOC_Os03g61730	heat shock protein DnaJ, putative, expressed	5.6962
Chr3	10592626	10593430	1.76	0.000165	LOC_Os03g18900	retrotransposon protein, putative, Ty3-gypsy subclass, expressed	3.38698
Chr3	36270795	36271492	1.09	0.000176	LOC_Os03g64190	la domain containing protein, putative, expressed	2.12874
Chr3	17774309	17775109	1.71	0.000185	LOC_Os03g31210	UDP-glucose 6-dehydrogenase, putative, expressed	3.27161
Chr3	35855464	35856311	1.21	0.000188	LOC_Os03g63470	retrotransposon protein, putative, unclassified, expressed	2.31338
Chr3	29564640	29565914	1.07	0.000199	LOC_Os03g51650	membrane protein, putative, expressed	2.09943
Chr3	6711138	6711962	1.61	0.000226	LOC_Os03g12620	glycosyl hydrolases family 17, putative, expressed	3.05252
Chr3	15740296	15740917	1.73	0.000229	LOC_Os03g27430	expressed protein	3.31728
Chr3	3681325	3681808	1.5	0.000229	LOC_Os03g07190	expressed protein	2.82843
Chr3	35014982	35015655	1.07	0.00023	LOC_Os03g61760	OsSPL6 - SBP-box gene family member, expressed	2.09943
Chr3	4560878	4561738	1.31	0.000237	LOC_Os03g08830	WD domain, G-beta repeat domain containing protein, expressed	2.47942
Chr3	33933174	33933792	1.24	0.000239	LOC_Os03g59590	ATP/GTP/Ca++ binding protein, putative, expressed	2.36199
Chr3	34006982	34007660	1.13	0.000245	LOC_Os03g59740	ADP-ribosylation factor, putative, expressed	2.18859
Chr3	1664482	1665365	1.32	0.000247	LOC_Os03g03720	glyceraldehyde-3-phosphate dehydrogenase, putative, expressed	2.49666
Chr3	1909106	1909632	1.82	0.00025	LOC_Os03g04169	ATP phosphoribosyltransferase, putative, expressed	3.53081
Chr3	22226584	22227159	1.49	0.000266	LOC_Os03g40010	DEK C terminal domain containing protein, expressed	2.80889
Chr3	6902196	6902548	2.77	0.000269	LOC_Os03g12840	Inositol 1, 3, 4-trisphosphate 5/6-kinase, putative, expressed	6.82108
Chr3	7591843	7592733	1	0.000274	LOC_Os03g14000	acyl CoA binding protein, putative, expressed	2
Chr3	28330288	28330978	1.27	0.000274	LOC_Os03g49770	oxysterol-binding protein, putative, expressed	2.41162
Chr3	36288590	36289226	1.08	0.000274	LOC_Os03g64219	OTU-like cysteine protease family protein, putative, expressed	2.11404
Chr3	23855165	23855509	3.25	0.000279	LOC_Os03g42820	LIM domain-containing protein, putative, expressed	9.51366
Chr3	19416373	19417165	1.77	0.00029	LOC_Os03g34040	ribosomal protein, putative, expressed	3.41054
Chr3	24401604	24402899	0.98	0.000295	LOC_Os03g43650	uncharacterized protein At4g06744 precursor, putative, expressed	1.97247
Chr3	24179707	24180418	0.95	0.000315	LOC_Os03g43360	zinc finger, C3HC4 type domain containing protein, expressed	1.93187
Chr3	36074883	36075712	1.06	0.000342	LOC_Os03g63850	OsFBDUF19 - F-box and DUF domain containing protein, expressed	2.08493
Chr3	296872	297940	1.07	0.000346	LOC_Os03g01420	expressed protein	2.09943
Chr3	12347813	12348153	1.75	0.000362	LOC_Os03g21630	PRC-barrel domain protein, putative, expressed	3.36359
Chr3	770881	771872	1.15	0.000366	LOC_Os03g02260	DnaK family protein, putative, expressed	2.21914
Chr3	12599447	12600042	1.3	0.000379	LOC_Os03g21990	WD domain, G-beta repeat domain containing protein, expressed	2.46229
Chr3	28813598	28814161	1.73	0.000382	LOC_Os03g50480	phosphoglucomutase, putative, expressed	3.31728
Chr3	31643782	31645855	0.64	0.000392	LOC_Os03g55590	MYB family transcription factor, putative, expressed	1.55833
Chr3	3738945	3739289	3.76	0.000401	LOC_Os03g07360	expressed protein	13.5479
Chr3	8790760	8791330	1.52	0.000408	LOC_Os03g15920	expressed protein	2.86791
Chr3	5407075	5408513	1.1	0.000418	LOC_Os03g10600	expressed protein	2.14355
Chr3	26317153	26317967	1.78	0.000421	LOC_Os03g46510	OsFBX103 - F-box domain containing protein, expressed	3.43426
Chr3	21451975	21452305	3.24	0.000439	LOC_Os03g38640	expressed protein	9.44794
Chr3	32532273	32532930	1.73	0.000452	LOC_Os03g57070	amine oxidase-related, putative, expressed	3.31728
Chr3	24341205	24342209	0.7	0.000456	LOC_Os03g43570	UBX domain-containing protein 1, putative, expressed	1.6245
Chr3	12695271	12695977	1.02	0.000465	LOC_Os03g22160	relA-SpoT like protein RSH1, putative, expressed	2.02792
Chr3	4126699	4127302	1.25	0.000468	LOC_Os03g08070	copper-transporting ATPase PAA1, putative, expressed	2.37841
Chr3	28018200	28018822	1.01	0.00047	LOC_Os03g49180	alkaline phytoceramidase, putative, expressed	2.01391
Chr3	31190178	31190853	1.51	0.000471	LOC_Os03g54870	NLI interacting factor-like phosphatase, putative, expressed	2.8481
Chr3	321607	322541	1.14	0.000472	LOC_Os03g01490	expressed protein	2.20381
Chr3	3616627	3617203	1.21	0.0005	LOC_Os03g07080	endonuclease/exonuclease/phosphatase family domain containing protein, expressed	2.31338
Chr3	24797833	24799063	1.05	0.000519	LOC_Os03g44140	OsWAK26 - OsWAK receptor-like protein kinase, expressed	2.07053
Chr3	14876233	14876618	3.56	0.000553	LOC_Os03g25970	KH domain-containing protein, putative, expressed	11.7942
Chr3	5684810	5685387	1.28	0.000585	LOC_Os03g11050	mannose-1-phosphate guanyltransferase, putative, expressed	2.42839
Chr3	2639286	2639918	1.73	0.000586	LOC_Os03g05370	expressed protein	3.31728
Chr3	25576545	25577091	1.49	0.000597	LOC_Os03g45300	transposon protein, putative, unclassified, expressed	2.80889
Chr3	8749870	8750642	1.05	0.000606	LOC_Os03g15860	mitochondrial carrier protein, putative, expressed	2.07053
Chr3	2866644	2867050	2.87	0.000609	LOC_Os03g05750	heavy-metal-associated domain-containing protein, putative, expressed	7.31065
Chr3	2388701	2389576	1.83	0.000614	LOC_Os03g04950	OsSub26 - Putative Subtilisin homologue, expressed	3.55537
Chr3	21520866	21522082	0.58	0.000616	LOC_Os03g38750	expressed protein	1.49485
Chr3	7486942	7487689	0.94	0.000626	LOC_Os03g13820	protein kinase family protein, putative, expressed	1.91853
Chr3	34733330	34734677	0.7	0.000632	LOC_Os03g61150	expressed protein	1.6245
Chr3	14358400	14359799	0.93	0.000643	LOC_Os03g25130	OB-fold nucleic acid binding domain containing protein, putative, expressed	1.90528
Chr3	14724493	14725248	0.72	0.000695	LOC_Os03g25720	GA20734-PA, putative, expressed	1.64718
Chr3	2985987	2986433	1.71	0.000718	LOC_Os03g05980	40S ribosomal protein S9-2, putative, expressed	3.27161
Chr3	34443869	34444376	1.53	0.000738	LOC_Os03g60610	SEC14 cytosolic factor family protein, putative, expressed	2.88786
Chr3	29164309	29165007	1.42	0.000742	LOC_Os03g51020	expressed protein	2.67586
Chr3	1076137	1077245	0.95	0.000792	LOC_Os03g02770	expressed protein	1.93187
Chr3	31979334	31980601	0.97	0.000799	LOC_Os03g56130	lichenase-2 precursor, putative, expressed	1.95884
Chr3	18935452	18936762	0.71	0.000818	LOC_Os03g33090	DUF260 domain containing protein, putative, expressed	1.6358
Chr3	10372862	10373573	1.18	0.00084	LOC_Os03g18500	mitochondrial import inner membrane translocase subunit Tim17, putative, expressed	2.26577
Chr3	2856147	2856691	1.4	0.000852	LOC_Os03g05740	ras-related protein, putative, expressed	2.63902
Chr3	34712822	34713394	0.94	0.000861	LOC_Os03g61110	RNA-binding motif protein, putative, expressed	1.91853
Chr3	10624505	10625279	1.42	0.000869	LOC_Os03g18970	protein phosphotase protein, putative, expressed	2.67586
Chr3	4149999	4150415	3.91	0.000887	LOC_Os03g08130	expressed protein	15.0324
Chr3	17780366	17780820	1	0.000889	LOC_Os03g31230	MYB family transcription factor, putative, expressed	2
Chr3	28005463	28006554	1.11	0.000924	LOC_Os03g49160	expressed protein	2.15846
Chr3	32832120	32832569	1.44	0.000925	LOC_Os03g57600	expressed protein	2.71321
Chr3	31867235	31867811	1.08	0.000955	LOC_Os03g55980	expressed protein	2.11404
Chr3	29554598	29555153	1.13	0.000975	LOC_Os03g51640	expressed protein	2.18859
Chr3	8736741	8737746	1.02	0.000988	LOC_Os03g15840	glycosyl transferase, group 1 domain containing protein, expressed	2.02792
Chr3	30173524	30173942	1.67	0.000995	LOC_Os03g52594	CCR4-NOT transcription factor, putative, expressed	3.18215
Chr3	7306917	7307909	0.95	0.001	LOC_Os03g13520	endonuclease/exonuclease/phosphatase family domain containing protein, expressed	1.93187
Chr3	11634736	11635607	0.83	0.001	LOC_Os03g20530	DUF630/DUF632 domains containing protein, putative, expressed	1.77769
Chr3	30024295	30024824	1.1	0.00102	LOC_Os03g52280	expressed protein	2.14355
Chr3	34638142	34638490	1.66	0.00107	LOC_Os03g60976	expressed protein	3.16017
Chr3	30407054	30408041	0.95	0.00111	LOC_Os03g53020	helix-loop-helix DNA-binding domain containing protein, expressed	1.93187
Chr3	11816581	11818127	0.58	0.00115	LOC_Os03g20870	zinc finger, C3HC4 type domain containing protein, expressed	1.49485
Chr3	10827087	10827517	1.14	0.00115	LOC_Os03g19250	AMP-binding enzyme, putative, expressed	2.20381
Chr3	18694325	18694748	2.35	0.00119	LOC_Os03g32642	expressed protein	5.09824
Chr3	8863982	8864831	1.56	0.00125	LOC_Os03g16080	mitochondrial carrier protein, putative, expressed	2.94854
Chr3	16296474	16297042	1.36	0.00132	LOC_Os03g28310	dnaJ domain containing protein, expressed	2.56685
Chr3	9371171	9372952	0.83	0.00138	LOC_Os03g16860	DnaK family protein, putative, expressed	1.77769
Chr3	11920189	11920900	1.25	0.0014	LOC_Os03g21000	thioredoxin, putative, expressed	2.37841
Chr3	20187119	20187968	0.79	0.00146	LOC_Os03g36439	F-box domain containing protein, expressed	1.72907
Chr3	8937850	8938525	1.28	0.00147	LOC_Os03g16210	tropinone reductase, putative, expressed	2.42839
Chr3	14899889	14900235	2.02	0.00148	LOC_Os03g26000	expressed protein	4.05584
Chr3	7146463	7146940	1.3	0.0015	LOC_Os03g13250	peptide transporter PTR2, putative, expressed	2.46229
Chr3	5178629	5179294	1.23	0.00153	LOC_Os03g10200	ethylene-responsive element-binding protein, putative, expressed	2.34567
Chr3	16242026	16242545	1.61	0.00157	LOC_Os03g28230	transposon protein, putative, unclassified, expressed	3.05252
Chr3	28735746	28736344	1.09	0.00163	LOC_Os03g50350	coatomer alpha subunit, putative, expressed	2.12874
Chr3	15786990	15787349	3.17	0.00165	LOC_Os03g27520	transposon protein, putative, CACTA, En/Spm sub-class	9.00047
Chr3	14878784	14879371	0.88	0.00166	LOC_Os03g25980	polypyrimidine tract-binding protein, putative, expressed	1.84038
Chr3	31790657	31791843	0.84	0.00175	LOC_Os03g55850	cold acclimation protein WCOR413, putative, expressed	1.79005
Chr3	26887750	26888263	0.98	0.00176	LOC_Os03g47550	expressed protein	1.97247
Chr3	6475648	6476423	0.93	0.00177	LOC_Os03g12300	HEAT repeat family protein, putative, expressed	1.90528
Chr3	3271807	3272544	1.3	0.00181	LOC_Os03g06520	sulfate transporter, putative, expressed	2.46229
Chr3	32914469	32915147	0.99	0.00187	LOC_Os03g57760	25.3 kDa vesicle transport protein, putative, expressed	1.98618
Chr3	30830920	30831852	1.02	0.00188	LOC_Os03g53780	ammonium transporter 2, putative, expressed	2.02792
Chr3	4272882	4273418	1.58	0.00188	LOC_Os03g08370	transposon protein, putative, unclassified, expressed	2.9897
Chr3	34595927	34596545	0.98	0.00189	LOC_Os03g60870	ras-related protein, putative, expressed	1.97247
Chr3	26448260	26449256	0.85	0.0019	LOC_Os03g46740	ABC transporter, ATP-binding protein, putative, expressed	1.8025
Chr3	34792564	34793459	1.25	0.00192	LOC_Os03g61270	OsMan04 - Endo-Beta-Mannanase, expressed	2.37841
Chr3	2525232	2525960	0.91	0.00198	LOC_Os03g05200	DENN domain containing protein, expressed	1.87905
Chr3	1403242	1404271	1.11	0.00198	LOC_Os03g03270	fringe-related protein, putative, expressed	2.15846
Chr3	7437618	7438045	1.08	0.00202	LOC_Os03g13730	translocase of chloroplast 34, putative, expressed	2.11404
Chr3	9743968	9744871	0.85	0.00205	LOC_Os03g17540	TBC domain containing protein, expressed	1.8025
Chr3	23735525	23736306	1.09	0.00208	LOC_Os03g42630	No apical meristem protein, putative, expressed	2.12874
Chr3	22740625	22741156	1.16	0.00211	LOC_Os03g40920	expressed protein	2.23457
Chr3	36228703	36229175	0.99	0.00216	LOC_Os03g64110	WD domain, G-beta repeat domain containing protein, expressed	1.98618
Chr3	2833176	2833875	0.94	0.00219	LOC_Os03g05680	histone demethylase JARID1C, putative, expressed	1.91853
Chr3	25327100	25328063	0.87	0.00229	LOC_Os03g44890	anthranilate phosphoribosyltransferase, putative, expressed	1.82766
Chr3	20923601	20924259	1.04	0.00232	LOC_Os03g37730	expressed protein	2.05623
Chr3	10968973	10969781	1.16	0.00235	LOC_Os03g19510	OsClp4 - Putative Clp protease homologue, expressed	2.23457
Chr3	34412901	34413256	1.57	0.00237	LOC_Os03g60550	ThiF family domain containing protein, putative, expressed	2.96905
Chr3	2062603	2062981	1.44	0.00238	LOC_Os03g04440	expressed protein	2.71321
Chr3	4733333	4734020	1.2	0.00238	LOC_Os03g09100	calmodulin-binding transcription activator, putative, expressed	2.2974
Chr3	5967240	5967771	1.15	0.00243	LOC_Os03g11520	expressed protein	2.21914
Chr3	35837416	35837960	1.45	0.00244	LOC_Os03g63430	proteasome subunit, putative, expressed	2.73208
Chr3	35111997	35112529	1.11	0.00247	LOC_Os03g61930	ACBP4, putative, expressed	2.15846
Chr3	35753232	35754105	0.95	0.00249	LOC_Os03g63270	regulatory protein, putative, expressed	1.93187
Chr3	33104664	33105364	0.96	0.0025	LOC_Os03g58160	heat stress transcription factor, putative, expressed	1.94531
Chr3	25251107	25251766	0.78	0.00252	LOC_Os03g44780	elongation factor Tu family protein, putative, expressed	1.71713
Chr3	726812	727273	1.64	0.00256	LOC_Os03g02180	cytochrome P450, putative, expressed	3.11666
Chr3	18647128	18647524	1.41	0.00257	LOC_Os03g32590	transcription initiation factor, putative, expressed	2.65737
Chr3	11672868	11673138	1.71	0.00258	LOC_Os03g20620	expressed protein	3.27161
Chr3	15660909	15661490	0.81	0.00263	LOC_Os03g27350	cysteine protease ATG4, putative, expressed	1.75321
Chr3	35436770	35437116	1.83	0.00268	LOC_Os03g62610	RNA-binding protein containing a PIN domain, putative, expressed	3.55537
Chr3	7334612	7335921	1.07	0.00268	LOC_Os03g13560	hydroxyproline-rich glycoprotein family protein, putative, expressed	2.09943
Chr3	8901460	8901999	0.79	0.00269	LOC_Os03g16140	digalactosyldiacylglycerol synthase, chloroplast precursor, putative, expressed	1.72907
Chr3	17434365	17434816	1.13	0.00272	LOC_Os03g30550	RNA-binding protein-like, putative, expressed	2.18859
Chr3	24763960	24764718	1.12	0.00273	LOC_Os03g44050	OsWAK27 - OsWAK receptor-like protein kinase, expressed	2.17347
Chr3	24911696	24912295	1.54	0.00275	LOC_Os03g44310	initiation factor 2 subunit family domain containing protein, expressed	2.90795
Chr3	17386474	17386905	1.32	0.0029	LOC_Os03g30460	vacuolar protein sorting-associated protein 52, putative, expressed	2.49666
Chr3	34730932	34731526	0.87	0.00292	LOC_Os03g61140	expressed protein	1.82766
Chr3	12618391	12619521	1.05	0.00292	LOC_Os03g22020	peroxidase precursor, putative, expressed	2.07053
Chr3	12666000	12666450	2.1	0.00296	LOC_Os03g22100	retrotransposon protein, putative, Ty1-copia subclass, expressed	4.28709
Chr3	26251282	26251912	1.03	0.003	LOC_Os03g46424	expressed protein	2.04202
Chr3	15648921	15649347	2.25	0.00302	LOC_Os03g27310	histone H3, putative, expressed	4.75683
Chr3	11402642	11403448	0.85	0.00303	LOC_Os03g20180	ECT protein, putative, expressed	1.8025
Chr3	4763869	4764616	1.14	0.00304	LOC_Os03g09140	ras-related protein, putative, expressed	2.20381
Chr3	7782411	7783376	0.66	0.00307	LOC_Os03g14290	expressed protein	1.58008
Chr3	8629824	8630453	0.92	0.00311	LOC_Os03g15650	vacuolar sorting protein, putative, expressed	1.89212
Chr3	34891549	34892239	1.06	0.00316	LOC_Os03g61510	pectinesterase inhibitor domain containing protein, expressed	2.08493
Chr3	3702064	3702599	1.82	0.00325	LOC_Os03g07234	pentatricopeptide, putative, expressed	3.53081
Chr3	6991730	6992085	2.43	0.00326	LOC_Os03g12950	AP2-like ethylene-responsive transcription factor AINTEGUMENTA, putative, expressed	5.38893
Chr3	33049391	33049936	0.95	0.00341	LOC_Os03g58060	XRN 5'-3' exonuclease N-terminus domain containing protein, expressed	1.93187
Chr3	35669627	35670223	1.1	0.00353	LOC_Os03g63090	actin-related protein 2/3 complex subunit 4, putative, expressed	2.14355
Chr3	5090020	5090332	1.45	0.0036	LOC_Os03g10080	expressed protein	2.73208
Chr3	11180975	11181501	0.97	0.00363	LOC_Os03g19890	NADH dehydrogenase 1 alpha subcomplex subunit 5, putative, expressed	1.95884
Chr3	6327319	6328230	0.86	0.00372	LOC_Os03g12064	expressed protein	1.81504
Chr3	4327827	4328405	1.16	0.00381	LOC_Os03g08430	SAC domain containing protein, putative, expressed	2.23457
Chr3	28361184	28362552	0.63	0.00384	LOC_Os03g49800	phosphatidylinositol-4-phosphate 5-kinase, putative, expressed	1.54756
Chr3	6275013	6275393	1.3	0.00385	LOC_Os03g11970	tubulin/FtsZ domain containing protein, putative, expressed	2.46229
Chr3	26276382	26277456	0.93	0.00386	LOC_Os03g46450	retrotransposon protein, putative, Ty1-copia subclass, expressed	1.90528
Chr3	31953223	31953873	1.25	0.00388	LOC_Os03g56090	MYB family transcription factor, putative, expressed	2.37841
Chr3	13592528	13592865	2.59	0.0039	LOC_Os03g23950	adapitin protein, putative, expressed	6.02099
Chr3	32153924	32154496	0.86	0.00393	LOC_Os03g56400	pentatricopeptide, putative, expressed	1.81504
Chr3	28762085	28762492	1.26	0.00396	LOC_Os03g50390	AGC_AGC_other_GWLd.2 - ACG kinases include homologs to PKA, PKG and PKC, expressed	2.39496
Chr3	28467024	28467654	1.4	0.00398	LOC_Os03g49930	pentatricopeptide, putative, expressed	2.63902
Chr3	29457298	29459726	0.59	0.00401	LOC_Os03g51495	expressed protein	1.50525
Chr3	30386602	30387433	0.65	0.00416	LOC_Os03g52970	deoxyhypusine synthase, putative, expressed	1.56917
Chr3	9732323	9732980	0.89	0.00431	LOC_Os03g17520	CDP-alcohol phosphatidyltransferase, putative, expressed	1.85318
Chr3	17140666	17141943	0.75	0.00436	LOC_Os03g30050	protein kinase family protein, putative, expressed	1.68179
Chr3	36251777	36253152	0.63	0.00451	LOC_Os03g64160	retrotransposon protein, putative, unclassified	1.54756
Chr3	11480578	11481255	0.86	0.00453	LOC_Os03g20310	transcription factor HBP-1b, putative, expressed	1.81504
Chr3	31027566	31028218	1.09	0.00461	LOC_Os03g54150	expressed protein	2.12874
Chr3	27765387	27766098	0.6	0.00461	LOC_Os03g48710	expressed protein	1.51572
Chr3	4876604	4877288	0.77	0.00473	LOC_Os03g09810	polyamine oxidase precursor, putative, expressed	1.70527
Chr3	23383637	23384060	1.48	0.00476	LOC_Os03g42050	exportin-7-A, putative, expressed	2.78949
Chr3	30626634	30627465	0.68	0.00479	LOC_Os03g53380	expressed protein	1.60214
Chr3	12296543	12296829	1.77	0.00486	LOC_Os03g21530	AARP2CN domain containing protein, expressed	3.41054
Chr3	24544285	24544643	2.51	0.00486	LOC_Os03g43810	helix-loop-helix DNA-binding domain containing protein, expressed	5.6962
Chr3	10647753	10648527	0.68	0.00492	LOC_Os03g19010	peroxisomal biogenesis factor 11, putative, expressed	1.60214
Chr3	30995921	30996816	0.75	0.00495	LOC_Os03g54063	expressed protein	1.68179
Chr3	21673210	21674115	0.9	0.00499	LOC_Os03g38980	tRNA synthetases class II domain containing protein, expressed	1.86607
Chr3	12827600	12828276	0.84	0.005	LOC_Os03g22400	ulp1 protease family protein, putative, expressed	1.79005
Chr3	7907185	7907755	1.1	0.0051	LOC_Os03g14570	expressed protein	2.14355
Chr3	8834936	8835424	1.22	0.00521	LOC_Os03g16020	hsp20/alpha crystallin family protein, putative, expressed	2.32947
Chr3	32971509	32973002	0.69	0.00525	LOC_Os03g57880	glucan endo-1,3-beta-glucosidase precursor, putative, expressed	1.61328
Chr3	1030606	1031521	1.07	0.00526	LOC_Os03g02740	phospholipase D, putative, expressed	2.09943
Chr3	10839723	10840735	0.97	0.00526	LOC_Os03g19270	universal stress protein domain containing protein, putative, expressed	1.95884
Chr3	6625493	6626416	1.14	0.00528	LOC_Os03g12510	non-symbiotic hemoglobin 2, putative, expressed	2.20381
Chr3	23546892	23547662	0.82	0.00535	LOC_Os03g42320	Sec1 family transport protein, putative, expressed	1.76541
Chr3	29467636	29468491	0.68	0.00537	LOC_Os03g51520	fip1 motif family protein, expressed	1.60214
Chr3	34495819	34496875	0.63	0.00538	LOC_Os03g60690	pentatricopeptide, putative, expressed	1.54756
Chr3	8102144	8102715	1.23	0.00542	LOC_Os03g14860	G-patch domain containing protein, expressed	2.34567
Chr3	8662601	8663044	0.99	0.00542	LOC_Os03g15700	splicing factor 3A subunit 2, putative, expressed	1.98618
Chr3	8174283	8174641	1.4	0.00542	LOC_Os03g14980	lissencephaly type-1-like homology motif, putative, expressed	2.63902
Chr3	36124402	36125111	0.63	0.00548	LOC_Os03g63940	CBS domain containing membrane protein, putative, expressed	1.54756
Chr3	34941589	34941977	1	0.00549	LOC_Os03g61630	WD domain, G-beta repeat domain containing protein, expressed	2
Chr3	11069044	11069610	0.91	0.00566	LOC_Os03g19680	enoyl-CoA hydratase/isomerase family protein, putative, expressed	1.87905
Chr3	2577122	2577612	1.11	0.00575	LOC_Os03g05310	pheophorbide a oxygenase, chloroplast precursor, putative, expressed	2.15846
Chr3	31875334	31875964	0.82	0.00606	LOC_Os03g56000	PHLOEM 2-LIKE A10, putative, expressed	1.76541
Chr3	27346348	27346756	1.18	0.00611	LOC_Os03g48090	WD domain, G-beta repeat domain containing protein, expressed	2.26577
Chr3	11822724	11823750	0.64	0.00615	LOC_Os03g20880	pyruvate kinase, putative, expressed	1.55833
Chr3	11627410	11627901	0.91	0.00623	LOC_Os03g20520	endoplasmic reticulum-Golgi intermediate compartment protein 3, putative, expressed	1.87905
Chr3	26746811	26747378	1.23	0.00638	LOC_Os03g47270	GCRP4 - Glycine and cysteine rich family protein precursor, expressed	2.34567
Chr3	29432179	29433129	0.92	0.00651	LOC_Os03g51450	expressed protein	1.89212
Chr3	19190729	19191280	3.7	0.00654	LOC_Os03g33580	mitotic checkpoint protein, putative, expressed	12.996
Chr3	9492798	9493738	0.85	0.00655	LOC_Os03g17070	ATP synthase B chain, chloroplast precursor, putative, expressed	1.8025
Chr3	24835546	24836212	0.8	0.0066	LOC_Os03g44190	expressed protein	1.7411
Chr3	20892208	20892998	0.97	0.0066	LOC_Os03g37670	OsMADS86 - MADS-box family gene with M-gamma type-box, expressed	1.95884
Chr3	5258545	5259504	0.9	0.00667	LOC_Os03g10310	expressed protein	1.86607
Chr3	10149802	10151043	0.66	0.00678	LOC_Os03g18140	expressed protein	1.58008
Chr3	8775775	8776171	1.06	0.00687	LOC_Os03g15900	SH3 domain containing protein, expressed	2.08493
Chr3	5817977	5818600	1.34	0.00689	LOC_Os03g11310	PPR repeat domain containing protein, putative, expressed	2.53151
Chr3	1340471	1340890	1.93	0.00692	LOC_Os03g03164	homeobox protein knotted-1, putative, expressed	3.81055
Chr3	9995040	9995486	1.04	0.00694	LOC_Os03g17950	expressed protein	2.05623
Chr3	17336231	17336893	1.33	0.00706	LOC_Os03g30400	early light-induced protein, chloroplast precursor, putative, expressed	2.51403
Chr3	31946752	31947306	1.25	0.00738	LOC_Os03g56080	hypothetical protein	2.37841
Chr3	4132251	4132577	1.45	0.00739	LOC_Os03g08090	hydrolase, alpha/beta fold family protein, putative, expressed	2.73208
Chr3	36394810	36395277	1.04	0.00755	LOC_Os03g64400	oxidoreductase/ transition metal ion binding protein, putative, expressed	2.05623
Chr3	34407193	34407568	1.35	0.00761	LOC_Os03g60530	ras-related protein, putative, expressed	2.54912
Chr3	34437937	34438499	0.99	0.00784	LOC_Os03g60600	zinc knuckle domain containing protein, expressed	1.98618
Chr3	32739734	32740269	1.31	0.00791	LOC_Os03g57420	ML domain protein, putative, expressed	2.47942
Chr3	34878364	34878961	1.56	0.00797	LOC_Os03g61490	expressed protein	2.94854
Chr3	11237762	11238281	0.89	0.00802	LOC_Os03g19960	ATP-dependent RNA helicase, putative, expressed	1.85318
Chr3	22417914	22418661	0.81	0.00825	LOC_Os03g40310	RNA recognition motif containing protein, putative, expressed	1.75321
Chr3	6016712	6017255	1.19	0.00834	LOC_Os03g11590	integral membrane protein, putative, expressed	2.28153
Chr3	5508628	5508986	1.78	0.00837	LOC_Os03g10780	flap endonuclease, putative, expressed	3.43426
Chr3	9411926	9413319	0.78	0.00839	LOC_Os03g16920	DnaK family protein, putative, expressed	1.71713
Chr3	1641582	1642024	0.8	0.00842	LOC_Os03g03690	glycosylphosphatidylinositol anchor biosynthesis protein 11, putative, expressed	1.7411
Chr3	263103	263444	1.15	0.00844	LOC_Os03g01350	expressed protein	2.21914
Chr3	22623920	22624305	1.33	0.00845	LOC_Os03g40690	PPR repeat containing protein, expressed	2.51403
Chr3	1625106	1626118	0.61	0.0085	LOC_Os03g03660	CAMK_CAMK_like.17 - CAMK includes calcium/calmodulin depedent protein kinases, expressed	1.52626
Chr3	1508407	1509146	0.71	0.00867	LOC_Os03g03490	expressed protein	1.6358
Chr3	14670811	14671653	0.84	0.0088	LOC_Os03g25620	LTV1, putative, expressed	1.79005
Chr3	1008972	1010325	0.71	0.00886	LOC_Os03g02700	HOTHEAD precursor, putative, expressed	1.6358
Chr3	18016101	18016990	0.86	0.00889	LOC_Os03g31570	proline-rich family protein, putative, expressed	1.81504
Chr3	33240348	33240829	1.08	0.00893	LOC_Os03g58340	expressed protein	2.11404
Chr3	27364841	27365371	0.86	0.00896	LOC_Os03g48104	expressed protein	1.81504
Chr3	33267208	33268018	0.88	0.00902	LOC_Os03g58390	zinc finger, C3HC4 type domain containing protein, expressed	1.84038
Chr3	8668088	8668408	2.12	0.00902	LOC_Os03g15720	expressed protein	4.34694
Chr3	2077062	2077609	1.6	0.00912	LOC_Os03g04480	CorA-like magnesium transporter protein, putative, expressed	3.03143
Chr3	29340109	29341169	0.86	0.00935	LOC_Os03g51280	transposon protein, putative, CACTA, En/Spm sub-class, expressed	1.81504
Chr3	5494027	5494456	1.17	0.00936	LOC_Os03g10760	expressed protein	2.25012
Chr3	22213676	22214035	1.93	0.00971	LOC_Os03g39970	conserved hypothetical protein	3.81055
Chr3	8441396	8441973	0.67	0.0101	LOC_Os03g15430	Ser/Thr protein phosphatase family protein, putative, expressed	1.59107
Chr3	36239932	36240748	0.92	0.0101	LOC_Os03g64130	avr9/Cf-9 rapidly elicited protein, putative, expressed	1.89212
Chr3	14689776	14690355	1.24	0.0101	LOC_Os03g25660	expressed protein	2.36199
Chr3	5124113	5124626	0.88	0.0102	LOC_Os03g10120	proteasome subunit, putative, expressed	1.84038
Chr3	697956	698412	1.33	0.0102	LOC_Os03g02150	adapitin protein, putative, expressed	2.51403
Chr3	27088591	27089223	1.15	0.0104	LOC_Os03g47754	SAB, putative, expressed	2.21914
Chr3	19904507	19904816	1.82	0.0105	LOC_Os03g35886	expressed protein	3.53081
Chr3	13738351	13739041	1	0.0105	LOC_Os03g24180	pleckstrin homology domain-containing protein, putative, expressed	2
Chr3	21112607	21113258	1.07	0.0105	LOC_Os03g38020	mps one binder kinase activator-like 1A, putative, expressed	2.09943
Chr3	11252315	11253083	0.81	0.0108	LOC_Os03g19980	tetratricopeptide-like helical, putative, expressed	1.75321
Chr3	17669040	17669603	1.02	0.0108	LOC_Os03g31010	expressed protein	2.02792
Chr3	29430362	29430918	1.22	0.0109	LOC_Os03g51440	LRR receptor-like protein kinase, putative, expressed	2.32947
Chr3	24189738	24190258	1.11	0.0109	LOC_Os03g43390	F-box/LRR domain containing protein, putative, expressed	2.15846
Chr3	4723403	4723758	1.23	0.011	LOC_Os03g09090	expressed protein	2.34567
Chr3	16696043	16696802	1.22	0.0111	LOC_Os03g29340	domain of unknown function domain containing protein, expressed	2.32947
Chr3	35498922	35499515	1	0.0111	LOC_Os03g62730	transposon protein, putative, unclassified, expressed	2
Chr3	28157996	28158676	1.25	0.0114	LOC_Os03g49464	tetratricopeptide-like helical, putative, expressed	2.37841
Chr3	26442811	26443289	1.23	0.0117	LOC_Os03g46720	OsFBX106 - F-box domain containing protein, expressed	2.34567
Chr3	106617	106913	2.14	0.0118	LOC_Os03g01150	palmitoyl-protein thioesterase 1 precursor, putative, expressed	4.40762
Chr3	29065064	29065829	1.04	0.0118	LOC_Os03g50870	expressed protein	2.05623
Chr3	17884924	17885691	0.58	0.0119	LOC_Os03g31400	U-box domain-containing protein, putative, expressed	1.49485
Chr3	32584172	32584568	0.89	0.0122	LOC_Os03g57140	GLTP domain containing protein, putative, expressed	1.85318
Chr3	9553181	9553711	0.82	0.0122	LOC_Os03g17170	zinc finger, C3HC4 type domain containing protein, expressed	1.76541
Chr3	9084478	9085524	0.68	0.0124	LOC_Os03g16480	zinc finger family protein, putative, expressed	1.60214
Chr3	2653724	2654406	0.9	0.0125	LOC_Os03g05390	Citrate transporter protein, putative, expressed	1.86607
Chr3	10984233	10984821	0.66	0.0128	LOC_Os03g19530	DEAD-box ATP-dependent RNA helicase, putative, expressed	1.58008
Chr3	20446376	20447276	0.75	0.0128	LOC_Os03g36830	expressed protein	1.68179
Chr3	4866074	4866761	0.7	0.013	LOC_Os03g09310	frigida, putative, expressed	1.6245
Chr3	34974760	34975204	1.22	0.013	LOC_Os03g61710	GHMP kinases ATP-binding protein, putative, expressed	2.32947
Chr3	30317054	30318795	0.64	0.013	LOC_Os03g52860	lipoxygenase, putative, expressed	1.55833
Chr3	17818761	17819418	0.87	0.0133	LOC_Os03g31280	expressed protein	1.82766
Chr3	30814082	30814694	0.8	0.0134	LOC_Os03g53750	nuclear prelamin A recognition factor, putative, expressed	1.7411
Chr3	29402089	29403035	0.71	0.0136	LOC_Os03g51390	expressed protein	1.6358
Chr3	7554477	7555068	0.93	0.0137	LOC_Os03g13920	transposon protein, putative, CACTA, En/Spm sub-class, expressed	1.90528
Chr3	31223270	31223763	0.81	0.0137	LOC_Os03g54920	expressed protein	1.75321
Chr3	13934578	13935045	0.86	0.0139	LOC_Os03g24450	OsPOP8 - Putative Prolyl Oligopeptidase homologue, expressed	1.81504
Chr3	8686990	8687675	1.24	0.0139	LOC_Os03g15750	ASC1, putative, expressed	2.36199
Chr3	6988745	6989558	0.71	0.014	LOC_Os03g12940	OsFBO13 - F-box and other domain containing protein, expressed	1.6358
Chr3	10393640	10394002	1.53	0.0142	LOC_Os03g18570	40S ribosomal protein S7, putative, expressed	2.88786
Chr3	7514175	7514534	1.35	0.0143	LOC_Os03g13850	cell cycle checkpoint protein RAD17, putative, expressed	2.54912
Chr3	30791618	30792027	0.81	0.0145	LOC_Os03g53700	PHD-finger domain containing protein, putative, expressed	1.75321
Chr3	7184368	7185097	0.76	0.0145	LOC_Os03g13300	glutamate decarboxylase, putative, expressed	1.69349
Chr3	10121430	10122031	1.2	0.0149	LOC_Os03g18120	proteins of unknown function domain containing protein, expressed	2.2974
Chr3	13108766	13109319	1.04	0.015	LOC_Os03g22690	nucleoporin interacting component, putative, expressed	2.05623
Chr3	10752579	10752962	1.7	0.015	LOC_Os03g19190	TOPBP1C - Similar to DNA replication protein TOPBP1 from, expressed	3.24901
Chr3	28664064	28664936	0.66	0.0151	LOC_Os03g50290	14-3-3 protein, putative, expressed	1.58008
Chr3	30266759	30267485	0.69	0.0152	LOC_Os03g52794	phosphatidylinositol kinase, putative, expressed	1.61328
Chr3	841311	842027	0.75	0.0152	LOC_Os03g02380	major facilitator superfamily domain-containing protein 5, putative, expressed	1.68179
Chr3	31197741	31198239	1.5	0.0153	LOC_Os03g54880	antigen peptide transporter-like 2, putative, expressed	2.82843
Chr3	2496022	2498031	0.59	0.0153	LOC_Os03g05140	receptor-like protein kinase 2 precursor, putative, expressed	1.50525
Chr3	4718675	4719270	1.11	0.0154	LOC_Os03g09080	ubiquitin carboxyl-terminal hydrolase domain containing protein, expressed	2.15846
Chr3	35994577	35995822	0.63	0.0156	LOC_Os03g63760	glycosyl hydrolases family 16, putative, expressed	1.54756
Chr3	7169706	7170700	0.63	0.0156	LOC_Os03g13290	expressed protein	1.54756
Chr3	35899625	35900126	1.22	0.0156	LOC_Os03g63550	expressed protein	2.32947
Chr3	33543918	33544356	0.93	0.0158	LOC_Os03g58910	expressed protein	1.90528
Chr3	35115331	35115784	0.98	0.0158	LOC_Os03g61950	kelch motif family protein, putative, expressed	1.97247
[truncated: 1,771 more rows]

## Sheet: Down genes
Chromosome	start	end	Log2Fold	p.value	Gene ID	Annotation
Chr1	33522579	33529411	-1.65	4.78e-197	LOC_Os01g57964	photosystem I P700 chlorophyll a apoprotein A1, putative, expressed
Chr1	33498013	33502450	-1.85	3.87e-150	LOC_Os01g57945	cytochrome b6-f complex subunit 4, putative, expressed
Chr1	38269704	38273179	-2.07	2.89e-139	LOC_Os01g65902	apocytochrome f precursor, putative, expressed
Chr1	33566573	33571350	-1.47	1.64e-121	LOC_Os01g58038	photosystem II reaction center protein Z, putative, expressed
Chr1	33553223	33557467	-1.61	4.86e-119	LOC_Os01g58020	ribulose bisphosphate carboxylase large chain precursor, putative, expressed
Chr1	33559847	33563108	-1.7	9.41e-92	LOC_Os01g58022	NADPH-dependent oxidoreductase, putative, expressed
Chr1	33572271	33574091	-2.51	4.49e-60	LOC_Os01g58039	uncharacterized protein ycf70, putative, expressed
Chr1	33503788	33506874	-1.47	6.24e-52	LOC_Os01g57958	chloroplast 50S ribosomal protein L16, putative, expressed
Chr1	33531968	33533655	-1.03	5.36e-34	LOC_Os01g57968	expressed protein
Chr1	33578140	33579285	-1.42	5.18e-29	LOC_Os01g58049	photosystem I assembly protein ycf4, putative, expressed
Chr1	33565859	33566339	-2.34	1.36e-28	LOC_Os01g58035	expressed protein
Chr1	33549440	33551724	-1.28	9.53e-28	LOC_Os01g58010	ATP synthase, A subunit family protein, putative, expressed
Chr1	33509371	33509990	-2.62	1.04e-23	LOC_Os01g57960	retrotransposon protein, putative, unclassified, expressed
Chr1	33502805	33503423	-1.64	1.22e-18	LOC_Os01g57954	translation initiation factor IF-1, chloroplast, putative, expressed
Chr1	17490668	17491722	-3.54	3.79e-18	LOC_Os01g31940	purine permease, putative, expressed
Chr1	33529746	33529998	-2.92	1.01e-16	LOC_Os01g57966	photosystem I assembly protein ycf3, putative, expressed
Chr1	18683569	18685135	-1.37	6.97e-16	LOC_Os01g33960	transposon protein, putative, CACTA, En/Spm sub-class, expressed
Chr1	5639897	5640550	-2.58	1.69e-14	LOC_Os01g10580	B-box zinc finger family protein, putative, expressed
Chr1	39895803	39897687	-1.38	7.93e-11	LOC_Os01g68700	BHLH transcription factor, putative, expressed
Chr1	30675748	30677130	-1.24	1.75e-09	LOC_Os01g53390	glucosyltransferase, putative, expressed
Chr1	7739548	7740971	-1	1.98e-09	LOC_Os01g13800	receptor-like protein kinase 5 precursor, putative, expressed
Chr1	26708792	26709751	-1.32	3.64e-09	LOC_Os01g46820	expressed protein
Chr1	27870073	27871547	-1.13	7.18e-09	LOC_Os01g48610	expressed protein
Chr1	1880062	1880591	-6.11	7.04e-08	LOC_Os01g04250	expressed protein
Chr1	7249721	7250584	-1.36	7.66e-08	LOC_Os01g13030	OsIAA3 - Auxin-responsive Aux/IAA gene family member, expressed
Chr1	796171	798026	-1.04	8.73e-08	LOC_Os01g02470	expressed protein
Chr1	9727656	9728546	-1.14	1.12e-07	LOC_Os01g16990	expressed protein
Chr1	39116764	39117486	-1.5	1.4e-07	LOC_Os01g67364	retrotransposon protein, putative, Ty3-gypsy subclass, expressed
Chr1	41721865	41722156	-1.53	2.04e-07	LOC_Os01g71990	pyrroline-5-carboxylate reductase, putative, expressed
Chr1	31006051	31008497	-0.79	2.42e-07	LOC_Os01g53920	receptor-like protein kinase 5 precursor, putative, expressed
Chr1	41982151	41984659	-0.62	7e-07	LOC_Os01g72380	expressed protein
Chr1	38790408	38790916	-3.44	8.4e-07	LOC_Os01g66810	expressed protein
Chr1	5884376	5884790	-1.91	1.13e-06	LOC_Os01g11020	expressed protein
Chr1	27163011	27163272	-2.2	2.47e-06	LOC_Os01g47520	hypothetical protein
Chr1	36797255	36797764	-1.84	2.78e-06	LOC_Os01g63480	transferase family protein, putative, expressed
Chr1	41486554	41487347	-1.03	4.02e-06	LOC_Os01g71558	phototropic-responsive NPH3 family protein, putative, expressed
Chr1	29531482	29532771	-0.94	4.9e-06	LOC_Os01g51360	lipase, putative, expressed
Chr1	22138315	22139076	-1.79	8.95e-06	LOC_Os01g39330	helix-loop-helix DNA-binding domain containing protein, expressed
Chr1	34801261	34801979	-1.76	9.91e-06	LOC_Os01g60160	expressed protein
Chr1	8046230	8047240	-1.14	1.07e-05	LOC_Os01g14370	histone acetyltransferase HAC5, putative, expressed
Chr1	20663337	20663970	-1.68	1.16e-05	LOC_Os01g37040	retrotransposon protein, putative, Ty1-copia subclass, expressed
Chr1	37451616	37452920	-1.13	1.27e-05	LOC_Os01g64540	anthocyanidin 3-O-glucosyltransferase, putative, expressed
Chr1	38689993	38690614	-1.4	1.37e-05	LOC_Os01g66610	serine/threonine-protein kinase receptor precursor, putative, expressed
Chr1	16435883	16436532	-1.46	1.37e-05	LOC_Os01g29330	expressed protein
Chr1	41680674	41681154	-2.06	2.2e-05	LOC_Os01g71930	glycosyl hydrolases family 17 protein, expressed
Chr1	28432008	28432625	-2.09	2.29e-05	LOC_Os01g49440	expressed protein
Chr1	41455640	41456379	-1.05	2.63e-05	LOC_Os01g71570	expressed protein
Chr1	28381070	28382283	-0.66	2.64e-05	LOC_Os01g49370	expressed protein
Chr1	31476728	31477535	-0.92	2.64e-05	LOC_Os01g54700	retrotransposon protein, putative, unclassified, expressed
Chr1	403851	404950	-0.93	2.86e-05	LOC_Os01g01760	expressed protein
Chr1	31794775	31796213	-0.89	3.13e-05	LOC_Os01g55240	gibberellin 2-beta-dioxygenase, putative, expressed
Chr1	32395908	32396307	-1.41	3.53e-05	LOC_Os01g56250	transposon protein, putative, unclassified, expressed
Chr1	4095877	4096136	-2.39	4.04e-05	LOC_Os01g08350	ATP synthase subunit alpha, mitochondrial, putative, expressed
Chr1	14137685	14137893	-2.38	4.04e-05	LOC_Os01g25065	ATP synthase subunit beta, putative, expressed
Chr1	38319348	38320560	-1.11	4.11e-05	LOC_Os01g66030	OsMADS2 - MADS-box family gene with MIKCc type-box, expressed
Chr1	6704197	6704631	-1.64	4.36e-05	LOC_Os01g12270	expressed protein
Chr1	1928317	1929367	-0.89	5.34e-05	LOC_Os01g04324	expressed protein
Chr1	37321899	37323311	-0.77	5.68e-05	LOC_Os01g64290	expressed protein
Chr1	27847575	27848056	-1.15	5.71e-05	LOC_Os01g48560	expressed protein
Chr1	41383426	41384001	-1.76	5.86e-05	LOC_Os01g71420	Ser/Thr protein phosphatase family protein, putative, expressed
Chr1	11666958	11667751	-0.77	6.08e-05	LOC_Os01g20894	expressed protein
Chr1	35185897	35187599	-0.64	6.15e-05	LOC_Os01g60860	spotted leaf 11, putative, expressed
Chr1	37403229	37403744	-1.46	6.87e-05	LOC_Os01g64440	expressed protein
Chr1	17520764	17521322	-1.22	7.36e-05	LOC_Os01g32000	retrotransposon protein, putative, unclassified, expressed
Chr1	3787166	3787763	-1.61	0.000103	LOC_Os01g07860	retrotransposon protein, putative, unclassified, expressed
Chr1	21824832	21826350	-0.93	0.000111	LOC_Os01g38890	expressed protein
Chr1	36090974	36091833	-0.84	0.000114	LOC_Os01g62360	expressed protein
Chr1	1738929	1739522	-0.83	0.000115	LOC_Os01g04005	expressed protein
Chr1	10984893	10985341	-2.11	0.000121	LOC_Os01g19420	transposon protein, putative, unclassified, expressed
Chr1	18352832	18354868	-0.69	0.000128	LOC_Os01g33300	polygalacturonase, putative, expressed
Chr1	13713204	13714180	-1.76	0.000131	LOC_Os01g24340	expressed protein
Chr1	32414274	32414578	-1.46	0.000136	LOC_Os01g56280	transposon protein, putative, unclassified
Chr1	6199418	6200200	-1.26	0.000153	LOC_Os01g11520	RING-H2 finger protein, putative, expressed
Chr1	43243900	43245226	-0.85	0.000172	LOC_Os01g74660	dihydroflavonol-4-reductase, putative, expressed
Chr1	13662580	13663932	-1.2	0.000173	LOC_Os01g24240	expressed protein
Chr1	803566	803887	-1.96	0.000174	LOC_Os01g02490	expressed protein
Chr1	13344778	13345947	-0.95	0.000188	LOC_Os01g23710	no apical meristem protein, putative, expressed
Chr1	11611896	11612260	-4.07	0.000206	LOC_Os01g20830	heavy metal-associated domain containing protein, expressed
Chr1	36231226	36231910	-2.12	0.000232	LOC_Os01g62584	peptidase aspartic family protein, putative, expressed
Chr1	41818368	41819128	-0.85	0.000232	LOC_Os01g72080	calmodulin-like protein 1, putative, expressed
Chr1	17470498	17471542	-0.87	0.000257	LOC_Os01g31890	transposon protein, putative, unclassified, expressed
Chr1	4646605	4647865	-0.91	0.000265	LOC_Os01g09220	transposon protein, putative, CACTA, En/Spm sub-class, expressed
Chr1	34138546	34140200	-0.7	0.000307	LOC_Os01g59090	thylakoid lumenal 20 kDa protein, putative, expressed
Chr1	41560093	41560426	-1.81	0.000315	LOC_Os01g71720	amino acid permease family protein, putative, expressed
Chr1	26033309	26034753	-0.61	0.000317	LOC_Os01g45830	sulfate transporter, putative, expressed
Chr1	38307028	38307596	-1.34	0.000321	LOC_Os01g65992	expressed protein
Chr1	29230262	29231006	-0.83	0.000359	LOC_Os01g50890	expressed protein
Chr1	29146831	29148190	-0.6	0.000384	LOC_Os01g50730	expressed protein
Chr1	37097482	37099249	-0.81	0.000402	LOC_Os01g63930	cytochrome P450, putative, expressed
Chr1	38324770	38325526	-1.27	0.000442	LOC_Os01g66040	receptor kinase, putative, expressed
Chr1	39351440	39351850	-1.02	0.000455	LOC_Os01g67710	hypothetical protein
Chr1	39274375	39275005	-1.06	0.000487	LOC_Os01g67570	PDE312/PTAC10, putative, expressed
Chr1	8177275	8177821	-1.12	0.000506	LOC_Os01g14590	pathogen-related protein, putative, expressed
Chr1	29513606	29514975	-0.81	0.000514	LOC_Os01g51320	peroxisomal N-acetyl-spermine/spermidine oxidase precursor, putative, expressed
Chr1	36895264	36897052	-0.77	0.000547	LOC_Os01g63620	expressed protein
Chr1	1941155	1941751	-1.4	0.00055	LOC_Os01g04350	hsp20/alpha crystallin family protein, putative, expressed
Chr1	13986703	13987196	-1.78	0.000575	LOC_Os01g24840	conserved hypothetical protein
Chr1	29302711	29303081	-1.24	0.000631	LOC_Os01g51000	expressed protein
Chr1	18755832	18756095	-3.08	0.000633	LOC_Os01g34060	MYB family transcription factor, putative, expressed
Chr1	5971048	5971758	-1.27	0.000726	LOC_Os01g11150	gibberellin 2-beta-dioxygenase, putative, expressed
Chr1	7660823	7661256	-1.27	0.00076	LOC_Os01g13680	expressed protein
Chr1	30591079	30592391	-0.67	0.000889	LOC_Os01g53240	BURP domain containing protein, expressed
Chr1	1310189	1311382	-1.16	0.000897	LOC_Os01g03230	retrotransposon protein, putative, unclassified, expressed
Chr1	22662411	22662746	-1.85	0.00128	LOC_Os01g40170	translation initiation factor, putative, expressed
Chr1	37239575	37240517	-0.8	0.0013	LOC_Os01g64110	glycosyl hydrolase, putative, expressed
Chr1	20190359	20191114	-1.12	0.00133	LOC_Os01g36390	MCM4 - Putative minichromosome maintenance MCM complex subunit 4, expressed
Chr1	4949860	4951018	-1.16	0.00151	LOC_Os01g09620	zinc finger/CCCH transcription factor, putative, expressed
Chr1	8035493	8036014	-1.31	0.00154	LOC_Os01g14340	expressed protein
Chr1	35658745	35660337	-0.65	0.00155	LOC_Os01g61630	expressed protein
Chr1	39580393	39581905	-0.67	0.00163	LOC_Os01g68070	PPR repeat containing protein, expressed
Chr1	313513	313979	-1.63	0.00163	LOC_Os01g01620	kinase, pfkB family, putative, expressed
Chr1	7245242	7245810	-1.1	0.00177	LOC_Os01g13024	expressed protein
Chr1	21413969	21414283	-1.17	0.00188	LOC_Os01g38229	peptidyl-prolyl isomerase, putative, expressed
Chr1	24839414	24839882	-1.48	0.00191	LOC_Os01g43410	CAMK_CAMK_like.9 - CAMK includes calcium/calmodulin depedent protein kinases, expressed
Chr1	14153006	14153547	-0.85	0.00191	LOC_Os01g25080	expressed protein
Chr1	495920	497201	-0.75	0.00196	LOC_Os01g01910	expressed protein
Chr1	36489768	36490438	-1.36	0.00196	LOC_Os01g62990	ATROPGEF7/ROPGEF7, putative, expressed
Chr1	35139237	35139736	-1.46	0.00222	LOC_Os01g60760	expressed protein
Chr1	1443679	1445182	-0.59	0.00224	LOC_Os01g03549	multi-copper oxidase type I family protein, putative, expressed
Chr1	27882871	27884821	-0.62	0.00226	LOC_Os01g48640	expressed protein
Chr1	972907	973529	-1.43	0.00235	LOC_Os01g02780	TAK33, putative, expressed
Chr1	2355536	2355894	-1.37	0.00248	LOC_Os01g05000	expressed protein
Chr1	28709145	28710186	-0.79	0.00263	LOC_Os01g49950	transposon protein, putative, unclassified, expressed
Chr1	134301	135296	-0.72	0.00272	LOC_Os01g01280	expressed protein
Chr1	33803151	33803634	-1.03	0.0029	LOC_Os01g58470	expressed protein
Chr1	19054656	19055082	-2.61	0.00293	LOC_Os01g34540	expressed protein
Chr1	23584867	23585939	-0.83	0.00296	LOC_Os01g41650	pentatricopeptide, putative, expressed
Chr1	43064375	43065168	-0.94	0.003	LOC_Os01g74320	ubiquitin ligase, putative, expressed
Chr1	33835225	33837911	-0.63	0.0032	LOC_Os01g58550	methyladenine glycosylase, putative, expressed
Chr1	34356613	34357066	-1.43	0.00323	LOC_Os01g59410	VQ motif family protein, expressed
Chr1	30655392	30656737	-0.82	0.00385	LOC_Os01g53350	anthocyanidin 5,3-O-glucosyltransferase, putative, expressed
Chr1	12499149	12499474	-1.77	0.00389	LOC_Os01g22230	peroxidase precursor, putative, expressed
Chr1	28619826	28620530	-0.8	0.00401	LOC_Os01g49830	B3 DNA binding domain containing protein, expressed
Chr1	23393771	23394855	-0.62	0.00403	LOC_Os01g41340	OsFBL1 - F-box domain and LRR containing protein, expressed
Chr1	11688569	11689002	-1.96	0.00411	LOC_Os01g20930	RING-H2 finger protein, putative, expressed
Chr1	23728912	23729339	-1.72	0.00421	LOC_Os01g41870	protein kinase, putative, expressed
Chr1	34280488	34280943	-1.03	0.00459	LOC_Os01g59300	expressed protein
Chr1	29075671	29076197	-3.66	0.00475	LOC_Os01g50622	DNA-binding protein DSP1, putative, expressed
Chr1	42268937	42269228	-2.19	0.00504	LOC_Os01g72870	BAS1, putative, expressed
Chr1	27031299	27032002	-1.09	0.0052	LOC_Os01g47290	expressed protein
Chr1	9492648	9493096	-1.35	0.00526	LOC_Os01g16714	flavin monooxygenase, putative, expressed
Chr1	28835238	28836833	-0.59	0.0056	LOC_Os01g50170	eukaryotic aspartyl protease domain containing protein, expressed
Chr1	2021421	2022120	-1.04	0.00567	LOC_Os01g04530	expressed protein
Chr1	26372595	26373237	-0.87	0.00644	LOC_Os01g46350	proteins of unknown function domain containing protein, expressed
Chr1	34804343	34804885	-1.56	0.00656	LOC_Os01g60180	expressed protein
Chr1	8011812	8012267	-1.09	0.00657	LOC_Os01g14300	transposon protein, putative, CACTA, En/Spm sub-class, expressed
Chr1	18632938	18633518	-1.26	0.00675	LOC_Os01g33869	expressed protein
Chr1	13944068	13944433	-1.88	0.0071	LOC_Os01g24780	cytochrome P450, putative, expressed
Chr1	28538362	28539547	-0.8	0.00713	LOC_Os01g49640	LTPL149 - Protease inhibitor/seed storage/LTP family protein precursor, expressed
Chr1	3733651	3734160	-1.08	0.00713	LOC_Os01g07770	peroxidase precursor, putative, expressed
Chr1	15812188	15812998	-0.9	0.00732	LOC_Os01g28230	ZOS1-07 - C2H2 zinc finger protein, expressed
Chr1	106980	107706	-0.67	0.00742	LOC_Os01g01230	transposon protein, putative, unclassified
Chr1	41540012	41540966	-0.74	0.00786	LOC_Os01g71690	recA protein, expressed
Chr1	7980346	7981593	-0.72	0.00787	LOC_Os01g14230	expressed protein
Chr1	29451966	29452360	-1.28	0.008	LOC_Os01g51230	IQ calmodulin-binding motif domain containing protein, expressed
Chr1	17884581	17885211	-0.66	0.00807	LOC_Os01g32610	expressed protein
Chr1	38006975	38008729	-0.58	0.00832	LOC_Os01g65480	dnaJ domain containing protein, expressed
Chr1	28330825	28331616	-1.19	0.0084	LOC_Os01g49290	WD repeat-containing protein, putative, expressed
Chr1	4438011	4438803	-0.85	0.00858	LOC_Os01g08830	OsFBDUF1 - F-box and DUF domain containing protein, expressed
Chr1	924474	924891	-2.25	0.00872	LOC_Os01g02710	LRk-type protein, putative, expressed
Chr1	8429804	8430153	-1.5	0.00884	LOC_Os01g15020	lissencephaly type-1-like homology motif, putative, expressed
Chr1	25476709	25477091	-0.93	0.00892	LOC_Os01g44430	retrotransposon protein, putative, unclassified, expressed
Chr1	808375	808897	-0.86	0.00901	LOC_Os01g02500	glutamyl-tRNA amidotransferase, putative, expressed
Chr1	28342886	28343601	-1.06	0.0107	LOC_Os01g49300	retrotransposon protein, putative, unclassified, expressed
Chr1	10720239	10721191	-0.68	0.011	LOC_Os01g18970	peroxidase precursor, putative, expressed
Chr1	25771244	25772152	-0.87	0.0112	LOC_Os01g45420	ubiquitin family protein, putative, expressed
Chr1	13836512	13836861	-1.71	0.0113	LOC_Os01g24540	transposon protein, putative, CACTA, En/Spm sub-class, expressed
Chr1	32040910	32041290	-1.35	0.0121	LOC_Os01g55610	peptide transporter PTR2, putative, expressed
Chr1	5671000	5671470	-0.86	0.0124	LOC_Os01g10610	BES1/BZR1 homolog protein, putative, expressed
Chr1	41854058	41854728	-0.74	0.0124	LOC_Os01g72170	glutathione S-transferase, putative, expressed
Chr1	22098336	22099316	-0.65	0.0128	LOC_Os01g39290	harpin-induced protein 1 domain containing protein, expressed
Chr1	14877982	14878556	-0.91	0.0129	LOC_Os01g26240	retrotransposon protein, putative, Ty1-copia subclass, expressed
Chr1	23672195	23672672	-1.3	0.0135	LOC_Os01g41810	cytochrome P450 72A1, putative, expressed
Chr1	39214907	39215611	-0.68	0.0137	LOC_Os01g67480	helix-loop-helix DNA-binding domain containing protein, expressed
Chr1	27004276	27004676	-1.08	0.0138	LOC_Os01g47256	exosome complex exonuclease RRP40, putative, expressed
Chr1	8201196	8201512	-1.16	0.0141	LOC_Os01g14660	expansin precursor, putative, expressed
Chr1	1338452	1339079	-0.74	0.0142	LOC_Os01g03310	BBTI1 - Bowman-Birk type bran trypsin inhibitor precursor, expressed
Chr1	35170281	35171322	-0.78	0.0147	LOC_Os01g60820	hypothetical protein
Chr1	7656077	7656463	-1.2	0.0149	LOC_Os01g13660	expressed protein
Chr1	37269698	37270351	-0.95	0.0152	LOC_Os01g64170	glycosyl hydrolases family 17, putative, expressed
Chr1	24833540	24834191	-0.92	0.0155	LOC_Os01g43400	expressed protein
Chr1	28075922	28076334	-0.66	0.0162	LOC_Os01g48920	beclin-1, putative, expressed
Chr1	38624664	38625029	-1.02	0.0163	LOC_Os01g66500	phosphoribosylformylglycinamidine synthase, putative, expressed
Chr1	2023669	2024897	-0.6	0.0168	LOC_Os01g04540	serine/threonine-protein kinase At1g18390 precursor, putative, expressed
Chr1	20258648	20259440	-0.91	0.0169	LOC_Os01g36500	TKL_IRAK_DUF26-lh.5 - DUF26 kinases have homology to DUF26 containing loci, expressed
Chr1	29943813	29944357	-1.17	0.0183	LOC_Os01g52070	potassium channel AKT1, putative, expressed
Chr1	21360601	21361096	-1.07	0.0186	LOC_Os01g38140	retrotransposon protein, putative, unclassified, expressed
Chr1	2895284	2896059	-1.01	0.0188	LOC_Os01g06050	expressed protein
Chr1	21746026	21746825	-0.93	0.0192	LOC_Os01g38730	retrotransposon protein, putative, Ty3-gypsy subclass, expressed
Chr1	15675254	15675632	-2.78	0.0201	LOC_Os01g28030	peroxidase precursor, putative, expressed
Chr1	1757571	1758073	-1.07	0.021	LOC_Os01g04030	signal peptidase complex subunit 3, putative, expressed
Chr1	8407508	8407892	-0.94	0.0217	LOC_Os01g15000	lipase, putative, expressed
Chr1	26687488	26688050	-1.03	0.0218	LOC_Os01g46800	WRKY15, expressed
Chr1	19073283	19073848	-0.59	0.0219	LOC_Os01g34590	expressed protein
Chr1	37334219	37335154	-0.62	0.022	LOC_Os01g64310	no apical meristem protein, putative, expressed
Chr1	34379084	34379612	-0.65	0.0221	LOC_Os01g59440	BRASSINOSTEROID INSENSITIVE 1-associated receptor kinase 1 precursor, putative, expressed
Chr1	10166285	10166971	-0.7	0.0225	LOC_Os01g18160	expressed protein
Chr1	11335391	11335677	-1.67	0.0226	LOC_Os01g19960	transposon protein, putative, CACTA, En/Spm sub-class, expressed
Chr1	33670441	33670898	-1.16	0.0228	LOC_Os01g58240	OsSub6 - Putative Subtilisin homologue, expressed
Chr1	7175981	7176854	-0.62	0.0231	LOC_Os01g12910	thioesterase family protein, putative, expressed
Chr1	30992156	30992678	-0.8	0.0235	LOC_Os01g53900	elongation factor, putative, expressed
Chr1	30413042	30413612	-0.83	0.024	LOC_Os01g52900	expressed protein
Chr1	6856797	6857067	-1.31	0.0241	LOC_Os01g12490	flavin monooxygenase, putative, expressed
Chr1	34375231	34375472	-0.98	0.0246	LOC_Os01g59430	expressed protein
Chr1	38875777	38876477	-0.85	0.0247	LOC_Os01g66930	transposon protein, putative, CACTA, En/Spm sub-class, expressed
Chr1	41713060	41713538	-0.82	0.0249	LOC_Os01g71970	GRAS family transcription factor containing protein, expressed
Chr1	21760698	21761631	-0.63	0.0256	LOC_Os01g38790	transposon protein, putative, CACTA, En/Spm sub-class
Chr1	6011180	6011795	-0.78	0.0259	LOC_Os01g11240	DUF538 domain containing protein, putative, expressed
Chr1	35249523	35250107	-1.12	0.0269	LOC_Os01g60940	expressed protein
Chr1	15232193	15233132	-0.71	0.0269	LOC_Os01g27300	glutathione S-transferase GSTF1, putative, expressed
Chr1	26573335	26574533	-0.61	0.0269	LOC_Os01g46660	transposon protein, putative, unclassified, expressed
Chr1	37315278	37316097	-0.7	0.0274	LOC_Os01g64262	hydrolase, alpha/beta fold family, putative, expressed
Chr1	18393501	18394514	-0.8	0.0275	LOC_Os01g33420	glycosyl hydrolase family protein 27, putative, expressed
Chr1	15785836	15786659	-0.99	0.0276	LOC_Os01g28170	transposon protein, putative, CACTA, En/Spm sub-class, expressed
Chr1	18348675	18349251	-0.8	0.0278	LOC_Os01g33290	hypothetical protein
Chr1	996511	997261	-0.89	0.0278	LOC_Os01g02830	receptor-like kinase ARK1AS, putative, expressed
Chr1	25457447	25457899	-0.84	0.028	LOC_Os01g44370	MYB family transcription factor, putative
Chr1	32834702	32835127	-0.92	0.0281	LOC_Os01g56850	expressed protein
Chr1	5132348	5132880	-2.17	0.0282	LOC_Os01g09880	harpin-induced protein 1 domain containing protein, expressed
Chr1	38696320	38696654	-1.08	0.0284	LOC_Os01g66620	glucosyltransferase, putative, expressed
Chr1	21115286	21115733	-0.87	0.0289	LOC_Os01g37750	glutathione S-transferase, putative, expressed
Chr1	11316118	11316791	-0.73	0.0294	LOC_Os01g19940	expressed protein
Chr1	21816742	21817280	-2.1	0.0295	LOC_Os01g38880	expressed protein
Chr1	14512745	14513628	-0.72	0.0303	LOC_Os01g25600	tetratricopeptide repeat domain containing protein, expressed
Chr1	9314017	9315177	-0.58	0.0304	LOC_Os01g16400	NB-ARC domain containing protein, expressed
Chr1	169505	170338	-0.63	0.0317	LOC_Os01g01350	SNF7 domain containing protein, putative, expressed
Chr1	20792016	20792312	-0.99	0.0319	LOC_Os01g37220	expressed protein
Chr1	7842586	7843739	-0.94	0.0324	LOC_Os01g14000	expressed protein
Chr1	478413	478863	-0.97	0.0348	LOC_Os01g01870	helix-loop-helix DNA-binding domain containing protein, expressed
Chr1	21283828	21284305	-1.04	0.035	LOC_Os01g37990	expressed protein
Chr1	32708647	32709310	-0.59	0.0352	LOC_Os01g56670	glycosyl hydrolase family 47 domain contain protein, expressed
Chr1	27417629	27418868	-0.6	0.0357	LOC_Os01g47900	S-locus-like receptor protein kinase, putative, expressed
Chr1	36094997	36096335	-0.64	0.036	LOC_Os01g62370	ENTH domain containing protein, expressed
Chr1	14351274	14351692	-0.75	0.0367	LOC_Os01g25386	multidrug resistance-associated protein, putative, expressed
Chr1	41533572	41534491	-0.66	0.037	LOC_Os01g71670	glycosyl hydrolases family 17, putative, expressed
Chr1	5116387	5116620	-1.78	0.0372	LOC_Os01g09860	retrotransposon protein, putative, unclassified, expressed
Chr1	12922432	12923437	-0.69	0.0373	LOC_Os01g22990	acidic leucine-rich nuclear phosphoprotein 32-related protein 1, putative, expressed
Chr1	1250047	1250375	-1.21	0.0374	LOC_Os01g03180	retrotransposon protein, putative, unclassified, expressed
Chr1	10949683	10950253	-1.24	0.0377	LOC_Os01g19350	expressed protein
Chr1	37918320	37918889	-0.65	0.0405	LOC_Os01g65350	deoxynucleoside kinase family, putative, expressed
Chr1	28083714	28084374	-0.9	0.0409	LOC_Os01g48930	splicing factor-related, putative, expressed
Chr1	42043627	42043980	-1.04	0.041	LOC_Os01g72500	retrotransposon protein, putative, unclassified, expressed
Chr1	40931039	40931769	-0.76	0.0413	LOC_Os01g70710	heavy metal-associated domain containing protein, expressed
Chr1	29327605	29328757	-0.59	0.0417	LOC_Os01g51060	hydrolase, putative, expressed
Chr1	5054327	5055037	-0.7	0.042	LOC_Os01g09790	IQ calmodulin-binding motif domain containing protein, expressed
Chr1	39613198	39614200	-3.4	0.0424	LOC_Os01g68140	expressed protein
Chr1	14170998	14171583	-0.86	0.0438	LOC_Os01g25110	clathrin adaptor complex small chain domain containing protein, expressed
Chr1	32715398	32715657	-2.91	0.0449	LOC_Os01g56690	helix-loop-helix DNA-binding domain containing protein, expressed
Chr1	14326513	14327043	-0.86	0.0456	LOC_Os01g25360	esterase, putative, expressed
Chr1	7049933	7050605	-0.69	0.0459	LOC_Os01g12740	cytochrome P450, putative, expressed
Chr1	40256984	40257329	-0.86	0.0469	LOC_Os01g69270	OsFBO2 - F-box and other domain containing protein, expressed
Chr1	21334467	21335543	-0.75	0.047	LOC_Os01g38090	expressed protein
Chr1	37381301	37382230	-0.71	0.0472	LOC_Os01g64410	ATOFP18/OFP18, putative, expressed
Chr1	25948632	25949176	-0.89	0.0478	LOC_Os01g45700	expressed protein
Chr1	36030008	36030450	-0.85	0.0479	LOC_Os01g62260	thaumatin, putative, expressed
Chr1	39801683	39802143	-0.82	0.048	LOC_Os01g68500	expressed protein
Chr1	11557804	11558803	-0.61	0.0492	LOC_Os01g20750	expressed protein
Chr1	35350032	35350293	-1.09	0.0498	LOC_Os01g61080	WRKY24, expressed
Chr1	23328911	23329156	-1.86	0.0499	LOC_Os01g41210	transposon protein, putative, unclassified, expressed
Chr10	20451742	20477968	-1.51	0	LOC_Os10g38212	NADPH-dependent oxidoreductase, putative, expressed
Chr10	10846473	10853111	-2.13	2.07e-229	LOC_Os10g21254	photosystem I assembly protein ycf3, putative, expressed
Chr10	20478207	20484652	-1.46	3.29e-143	LOC_Os10g38272	ATP synthase B chain, putative, expressed
Chr10	10894257	10898496	-1.81	5.41e-127	LOC_Os10g21372	chloroplast 30S ribosomal protein S7, putative, expressed
Chr10	10870105	10875155	-1.45	5.25e-122	LOC_Os10g21312	chloroplast 30S ribosomal protein S18, putative, expressed
Chr10	10853365	10855909	-1.99	2.02e-94	LOC_Os10g21258	NADPH-dependent oxidoreductase, putative, expressed
Chr10	10839032	10841218	-2.03	8.03e-88	LOC_Os10g21230	ATP synthase C chain, putative, expressed
Chr10	10889797	10893144	-1.63	2.62e-87	LOC_Os10g21366	uncharacterized protein ycf73, putative, expressed
Chr10	10905044	10909440	-1.19	6.8e-85	LOC_Os10g21388	expressed protein
Chr10	10843143	10846237	-1.47	1.38e-81	LOC_Os10g21244	chloroplast 30S ribosomal protein S14, putative, expressed
Chr10	10857413	10860264	-1.5	1.22e-71	LOC_Os10g21264	ATP synthase epsilon chain, putative, expressed
Chr10	10860476	10863925	-1.2	2.78e-65	LOC_Os10g21272	expressed protein
Chr10	10866155	10867590	-2.26	1.32e-60	LOC_Os10g21290	apocytochrome f precursor, putative, expressed
Chr10	10835209	10836954	-1.99	6.47e-57	LOC_Os10g21234	chloroplast 30S ribosomal protein S2, putative, expressed
Chr10	10909698	10912459	-1.28	9.75e-54	LOC_Os10g21398	NADPH-dependent oxidoreductase, putative, expressed
Chr10	10806783	10809118	-1.35	1.1e-52	LOC_Os10g21194	maturase K, putative, expressed
Chr10	10814455	10815654	-2.6	5.71e-49	LOC_Os10g21198	photosystem II reaction center protein K precursor, putative, expressed
Chr10	10790476	10792911	-1.09	1.92e-48	LOC_Os10g21190	expressed protein
Chr10	10912647	10914172	-1.65	4.6e-46	LOC_Os10g21406	photosystem I iron-sulfur center, putative, expressed
Chr10	10880054	10881656	-1.88	3.1e-44	LOC_Os10g21328	DNA-directed RNA polymerase subunit alpha, putative, expressed
Chr10	10811299	10813172	-1.33	5.56e-43	LOC_Os10g21196	chloroplast 30S ribosomal protein S16, putative, expressed
Chr10	10816204	10817760	-1.57	9.44e-42	LOC_Os10g21212	photosystem II 44 kDa reaction center protein, putative, expressed
Chr10	10818530	10819707	-2.13	3.72e-41	LOC_Os10g21214	photosystem II reaction center protein Z, putative, expressed
Chr10	10886498	10888015	-1.43	3.98e-38	LOC_Os10g21346	chloroplast 30S ribosomal protein S3, putative, expressed
Chr10	10878237	10879762	-1.34	1.87e-35	LOC_Os10g21324	cytochrome b6, putative, expressed
Chr10	10888264	10889590	-1.48	1.27e-29	LOC_Os10g21352	chloroplast 30S ribosomal protein S19, putative, expressed
Chr10	10918669	10920918	-0.88	3.07e-29	LOC_Os10g21418	NADPH-dependent oxidoreductase, putative, expressed
Chr10	10883888	10884756	-2.09	5.56e-27	LOC_Os10g21342	chloroplast 50S ribosomal protein L14, putative, expressed
Chr10	10876810	10877997	-1.39	9.53e-26	LOC_Os10g21322	photosystem II reaction center protein H, putative
Chr10	20792861	20795467	-1.27	1.52e-22	LOC_Os10g39010	TKL_IRAK_CrRLK1L-1.16 - The CrRLK1L-1 subfamily has homology to the CrRLK1L homolog, expressed
Chr10	10822484	10823098	-1.61	5.14e-19	LOC_Os10g21218	conserved hypothetical protein
Chr10	22445689	22446566	-1.69	2.18e-17	LOC_Os10g41689	photosystem II D2 protein, putative, expressed
Chr10	10868307	10869704	-2.34	4.85e-16	LOC_Os10g21298	cytochrome b559 subunit alpha, putative
Chr10	10820635	10820897	-2.58	6.13e-15	LOC_Os10g21216	uncharacterized protein ycf70, putative
Chr10	10841603	10841927	-1.78	5.33e-14	LOC_Os10g21238	ATP synthase B chain, putative, expressed
Chr10	14534651	14535751	-1.28	2.24e-11	LOC_Os10g28020	OsPOP21 - Putative Prolyl Oligopeptidase homologue, expressed
Chr10	21761157	21762187	-2.04	4.75e-11	LOC_Os10g40600	peptide transporter PTR2, putative, expressed
Chr10	15614261	15615553	-1.43	9.79e-11	LOC_Os10g30070	sodium/calcium exchanger protein, putative, expressed
Chr10	19539878	19540471	-6.59	1.55e-09	LOC_Os10g36520	expressed protein
Chr10	21334690	21335132	-2.31	2.9e-09	LOC_Os10g39880	photosynthetic reaction center protein, putative, expressed
Chr10	20797117	20798634	-1.18	1.39e-08	LOC_Os10g39020	fringe-related protein, putative, expressed
Chr10	20802026	20802958	-1.47	4.53e-08	LOC_Os10g39030	homeobox domain containing protein, expressed
Chr10	2883616	2884784	-1.22	7.46e-08	LOC_Os10g05720	LTPL37 - Protease inhibitor/seed storage/LTP family protein precursor, expressed
Chr10	22152947	22153728	-2.76	8.15e-08	LOC_Os10g41230	homeobox associated leucine zipper, putative, expressed
Chr10	10864404	10864707	-1.08	2.18e-07	LOC_Os10g21274	expressed protein
Chr10	81183	82164	-1.43	2.27e-07	LOC_Os10g01080	SOR/SNZ family protein, putative, expressed
Chr10	2690965	2691735	-1.01	2.86e-07	LOC_Os10g05460	retrotransposon protein, putative, unclassified, expressed
Chr10	10876216	10876527	-1.08	3.96e-07	LOC_Os10g21300	ATP-dependent Clp protease proteolytic subunit, putative, expressed
Chr10	23156927	23159260	-0.87	1.13e-06	LOC_Os10g42960	urea active transporter, putative, expressed
Chr10	20218308	20219554	-0.73	1.46e-06	LOC_Os10g37780	retrotransposon protein, putative, unclassified, expressed
Chr10	21867223	21867540	-2.63	2.14e-06	LOC_Os10g40740	helix-loop-helix DNA-binding domain containing protein, expressed
Chr10	21036203	21038333	-0.59	8.94e-06	LOC_Os10g39430	expressed protein
Chr10	2406031	2406426	-3.21	1.33e-05	LOC_Os10g04910	expressed protein
Chr10	4684814	4685362	-1.86	1.87e-05	LOC_Os10g08640	expressed protein
Chr10	19531564	19531814	-5.44	1.99e-05	LOC_Os10g36500	invertase/pectin methylesterase inhibitor family protein, putative, expressed
Chr10	20391610	20392071	-4.14	2.08e-05	LOC_Os10g38080	OsSub61 - Putative Subtilisin homologue, expressed
Chr10	3020295	3020769	-2.68	2.08e-05	LOC_Os10g05990	POEI14 - Pollen Ole e I allergen and extensin family protein precursor, expressed
Chr10	22423577	22424128	-1.86	2.58e-05	LOC_Os10g41640	transcription factor HBP-1b, putative, expressed
Chr10	790621	791169	-3.33	3.56e-05	LOC_Os10g02240	peptide transporter PTR2, putative, expressed
Chr10	17156627	17157056	-1.55	7.57e-05	LOC_Os10g32760	zinc finger family protein, putative, expressed
Chr10	18392996	18394126	-1.07	9.06e-05	LOC_Os10g34480	cytochrome P450, putative, expressed
Chr10	22824957	22825331	-1.57	0.000109	LOC_Os10g42404	expressed protein
Chr10	9385637	9386598	-0.88	0.000144	LOC_Os10g18480	glucosyltransferase, putative, expressed
Chr10	20622746	20623455	-1.82	0.000175	LOC_Os10g38710	glutathione S-transferase, putative, expressed
Chr10	590057	590866	-1.56	0.000179	LOC_Os10g01930	transferase family protein, putative, expressed
Chr10	20893868	20894373	-1.62	0.00019	LOC_Os10g39150	expressed protein
Chr10	13433997	13434637	-1.94	0.000272	LOC_Os10g25920	transposon protein, putative, CACTA, En/Spm sub-class
Chr10	10560113	10560870	-0.96	0.000277	LOC_Os10g20820	hypothetical protein
Chr10	14764632	14764973	-1.88	0.000281	LOC_Os10g28370	chlorophyllase-2, chloroplast precursor, putative, expressed
Chr10	9315604	9316137	-2.12	0.000319	LOC_Os10g18340	expressed protein
Chr10	1436770	1437620	-0.81	0.000319	LOC_Os10g03370	retrotransposon, putative, centromere-specific, expressed
Chr10	7142076	7142689	-1.08	0.000461	LOC_Os10g12790	ligA, putative, expressed
Chr10	15063008	15063724	-0.82	0.0005	LOC_Os10g28900	retrotransposon protein, putative, Ty3-gypsy subclass
Chr10	18724299	18725407	-1.19	0.000583	LOC_Os10g35100	expressed protein
Chr10	22520972	22521633	-0.8	0.000618	LOC_Os10g41860	expressed protein
Chr10	20645915	20646699	-0.82	0.000694	LOC_Os10g38790	expressed protein
Chr10	12098051	12098437	-1.78	0.00072	LOC_Os10g23180	cytochrome P450, putative, expressed
Chr10	18684005	18684714	-1.05	0.000769	LOC_Os10g35020	glycosyltransferase, putative, expressed
Chr10	18294790	18297649	-0.62	0.00078	LOC_Os10g34300	OsFBX387 - F-box domain containing protein, expressed
Chr10	21636236	21637704	-0.6	0.000923	LOC_Os10g40390	scarecrow, putative, expressed
Chr10	10578475	10579094	-1.16	0.000931	LOC_Os10g20880	LTPL136 - Protease inhibitor/seed storage/LTP family protein precursor, putative, expressed
Chr10	20729721	20730416	-0.99	0.000952	LOC_Os10g38900	erythronate-4-phosphate dehydrogenase, putative, expressed
Chr10	20071007	20071368	-1	0.000995	LOC_Os10g37480	STE_PAK_Ste20_STLK.6 - STE kinases include homologs to sterile 7, sterile 11 and sterile 20 from yeast, expressed
Chr10	10713364	10715571	-0.58	0.00101	LOC_Os10g21100	glycosyl hydrolase family 10 protein, putative, expressed
Chr10	366284	366823	-1	0.00103	LOC_Os10g01550	transposon protein, putative, unclassified, expressed
Chr10	19675489	19676421	-1.26	0.00106	LOC_Os10g36750	mitochondrial transcription termination factor-related, putative, expressed
Chr10	798716	799385	-1.27	0.00124	LOC_Os10g02250	OsWAK95 - OsWAK receptor-like protein kinase, expressed
Chr10	21011823	21013541	-0.61	0.00137	LOC_Os10g39390	Eukaryotic aspartyl protease domain containing protein, expressed
Chr10	11985293	11985623	-1.45	0.00212	LOC_Os10g22980	leucine rich repeat domain containing protein, putative, expressed
Chr10	21168235	21168973	-1.07	0.00217	LOC_Os10g39620	ubiquitin family protein, putative, expressed
Chr10	9374358	9375107	-1.19	0.00218	LOC_Os10g18440	retrotransposon protein, putative, unclassified, expressed
Chr10	17619786	17620936	-0.7	0.0022	LOC_Os10g33460	alcohol oxidase, putative, expressed
Chr10	21879083	21879835	-0.87	0.0023	LOC_Os10g40770	expressed protein
Chr10	19379817	19380528	-0.58	0.00254	LOC_Os10g36250	tetratricopeptide repeat, putative, expressed
Chr10	18307539	18308251	-1.57	0.00259	LOC_Os10g34340	OsFBX388 - F-box domain containing protein, expressed
Chr10	15218020	15219293	-0.84	0.00274	LOC_Os10g29230	MBTB49 - Bric-a-Brac, Tramtrack, Broad Complex BTB domain with Meprin and TRAF Homology MATH domain, expressed
Chr10	18897990	18898410	-1.21	0.00316	LOC_Os10g35350	transposon protein, putative, unclassified, expressed
Chr10	21848130	21848571	-1.81	0.00357	LOC_Os10g40720	expansin precursor, putative, expressed
Chr10	19054660	19055909	-0.62	0.00419	LOC_Os10g35630	cystathionin beta synthase protein, putative, expressed
Chr10	19045289	19045934	-1.06	0.0042	LOC_Os10g35604	expressed protein
Chr10	21776231	21776611	-1.5	0.00474	LOC_Os10g40610	flavin-containing monooxygenase family protein, putative, expressed
Chr10	9062869	9064743	-0.58	0.0052	LOC_Os10g17930	OsFBX381 - F-box domain containing protein, expressed
Chr10	11528919	11529303	-1.16	0.00544	LOC_Os10g22300	resistance protein, putative, expressed
Chr10	6482714	6483055	-1.35	0.00567	LOC_Os10g11730	LTPL88 - Protease inhibitor/seed storage/LTP family protein precursor, expressed
Chr10	18192310	18192573	-2.59	0.00595	LOC_Os10g34083	expressed protein
Chr10	9227610	9228084	-1.19	0.00612	LOC_Os10g18170	RALFL16 - Rapid ALkalinization Factor RALF family protein precursor, putative, expressed
Chr10	19169829	19170878	-0.63	0.00627	LOC_Os10g35850	cytochrome b5-like Heme/Steroid binding domain containing protein, expressed
Chr10	11527539	11528012	-1.1	0.00642	LOC_Os10g22290	NBS-LRR disease resistance protein, putative, expressed
Chr10	19617806	19618332	-0.79	0.00701	LOC_Os10g36680	ubiquitin carboxyl-terminal hydrolase, family 1, putative, expressed
Chr10	15473136	15473879	-0.92	0.00731	LOC_Os10g29760	hypothetical protein
Chr10	19683359	19683980	-0.99	0.00786	LOC_Os10g36770	expressed protein
Chr10	12659006	12659436	-1.59	0.00903	LOC_Os10g24640	retrotransposon protein, putative, unclassified, expressed
Chr10	15659993	15661047	-0.74	0.00903	LOC_Os10g30140	laccase-16, putative, expressed
Chr10	7872485	7873182	-0.82	0.00921	LOC_Os10g15030	retrotransposon protein, putative, unclassified
Chr10	7182572	7183324	-0.76	0.00952	LOC_Os10g13310	retrotransposon protein, putative, Ty3-gypsy subclass, expressed
Chr10	5163871	5164892	-0.75	0.0102	LOC_Os10g09570	OsWAK107 - OsWAK receptor-like protein OsWAK-RLP, expressed
Chr10	10728679	10729202	-1.01	0.0103	LOC_Os10g21110	glycosyl hydrolase family 10 protein, putative, expressed
Chr10	3126524	3127233	-0.96	0.0104	LOC_Os10g06140	OsWAK105 - OsWAK receptor-like protein kinase, expressed
Chr10	911529	911936	-0.87	0.0115	LOC_Os10g02480	oxidoreductase, aldo/keto reductase family protein, putative, expressed
Chr10	7120120	7120524	-2.56	0.0116	LOC_Os10g12760	retrotransposon protein, putative, unclassified, expressed
Chr10	9918188	9918874	-0.78	0.0119	LOC_Os10g19860	XI-I, putative, expressed
Chr10	6369980	6370734	-0.98	0.0122	LOC_Os10g11500	SCP-like extracellular protein, expressed
Chr10	452067	452967	-0.72	0.0124	LOC_Os10g01680	transferase family protein, putative, expressed
Chr10	8937341	8937725	-1.48	0.0129	LOC_Os10g17670	hypothetical protein
Chr10	15169405	15170755	-0.79	0.0138	LOC_Os10g29110	MBTB45 - Bric-a-Brac, Tramtrack, Broad Complex BTB domain with Meprin and TRAF Homology MATH domain, expressed
Chr10	2087450	2088000	-0.84	0.0139	LOC_Os10g04410	hypothetical protein
Chr10	19066774	19067421	-0.69	0.014	LOC_Os10g35644	expressed protein
Chr10	22675260	22675678	-0.74	0.014	LOC_Os10g42150	transposon protein, putative, unclassified, expressed
Chr10	22670965	22671420	-1.14	0.0143	LOC_Os10g42130	no apical meristem protein, putative, expressed
Chr10	20631260	20631835	-0.98	0.0146	LOC_Os10g38730	glutathione S-transferase, putative, expressed
Chr10	17913877	17914443	-1.03	0.0148	LOC_Os10g33800	lactate/malate dehydrogenase, putative, expressed
Chr10	8340142	8340764	-0.59	0.0154	LOC_Os10g16750	retrotransposon protein, putative, Ty3-gypsy subclass, expressed
Chr10	4666576	4666931	-0.89	0.0165	LOC_Os10g08580	FAD binding domain of DNA photolyase domain containing protein, expressed
Chr10	5055261	5055728	-1.35	0.0169	LOC_Os10g09360	SAM dependent carboxyl methyltransferase family protein, putative, expressed
Chr10	5569127	5569735	-0.97	0.017	LOC_Os10g10149	expressed protein
Chr10	5203621	5204962	-0.64	0.0178	LOC_Os10g09620	OsWAK108 - OsWAK receptor-like protein kinase, expressed
Chr10	6497026	6497527	-1.06	0.0186	LOC_Os10g11750	LTPL89 - Protease inhibitor/seed storage/LTP family protein precursor, expressed
Chr10	20412794	20414075	-0.62	0.0191	LOC_Os10g38110	cytochrome P450, putative, expressed
Chr10	6512565	6513235	-1.04	0.0197	LOC_Os10g11770	expressed protein
Chr10	16565469	16566253	-0.9	0.0198	LOC_Os10g31610	retrotransposon protein, putative, unclassified, expressed
Chr10	4707948	4708495	-1	0.0202	LOC_Os10g08680	conserved hypothetical protein
Chr10	5543897	5544412	-1.22	0.0203	LOC_Os10g10130	OsWAK112d - OsWAK receptor-like protein kinase, expressed
Chr10	20432233	20433193	-0.65	0.0225	LOC_Os10g38130	expressed protein
Chr10	10572268	10572814	-1.14	0.023	LOC_Os10g20860	protease inhibitor/seed storage/LTP family, putative, expressed
Chr10	4480650	4481226	-0.92	0.0231	LOC_Os10g08290	expressed protein
Chr10	16239909	16240564	-3.32	0.0234	LOC_Os10g31050	expressed protein
Chr10	20125417	20126024	-0.71	0.0236	LOC_Os10g37604	expressed protein
Chr10	22213478	22214004	-0.94	0.0238	LOC_Os10g41330	AP2 domain containing protein, expressed
Chr10	10627330	10628024	-0.7	0.0256	LOC_Os10g20990	ribosomal protein S12 containing protein, expressed
Chr10	869578	870237	-0.79	0.0257	LOC_Os10g02380	oxidoreductase, aldo/keto reductase family protein, putative, expressed
Chr10	16567219	16568113	-0.9	0.0272	LOC_Os10g31620	glycine-rich cell wall structural protein 2 precursor, putative, expressed
Chr10	2543066	2543606	-0.71	0.0273	LOC_Os10g05190	transposon protein, putative, CACTA, En/Spm sub-class, expressed
Chr10	19779347	19779907	-0.61	0.0276	LOC_Os10g36924	aquaporin protein, putative, expressed
Chr10	12783156	12783597	-0.71	0.028	LOC_Os10g24850	expressed protein
Chr10	14892668	14893005	-1.42	0.0285	LOC_Os10g28590	CAF1 family ribonuclease containing protein, expressed
Chr10	13402695	13402986	-1.67	0.0285	LOC_Os10g25850	nuclear transcription factor Y subunit, putative, expressed
Chr10	12946392	12946667	-4	0.0294	LOC_Os10g25110	pumilio-family RNA binding repeat containing protein, expressed
Chr10	15506216	15506838	-0.92	0.031	LOC_Os10g29840	MBTB59 - Bric-a-Brac, Tramtrack, Broad Complex BTB domain with Meprin and TRAF Homology MATH domain
Chr10	10564343	10565025	-0.9	0.0314	LOC_Os10g20830	LTPL133 - Protease inhibitor/seed storage/LTP family protein precursor, expressed
Chr10	7758575	7758953	-1.36	0.032	LOC_Os10g14800	expressed protein
Chr10	4049429	4049953	-0.71	0.0324	LOC_Os10g07546	expressed protein
Chr10	9790287	9791682	-0.59	0.0338	LOC_Os10g19230	expressed protein
Chr10	17366135	17366506	-1.25	0.034	LOC_Os10g33140	hcrVf2 protein, putative, expressed
Chr10	22105291	22105632	-1.24	0.035	LOC_Os10g41150	aminotransferase, classes I and II, domain containing protein, expressed
Chr10	13977960	13978349	-1.15	0.0352	LOC_Os10g26750	expressed protein
Chr10	7271545	7271865	-1.1	0.0357	LOC_Os10g13460	hypothetical protein
Chr10	3012937	3013607	-1.04	0.036	LOC_Os10g05970	POEI12 - Pollen Ole e I allergen and extensin family protein precursor, expressed
Chr10	2292636	2293005	-0.91	0.0365	LOC_Os10g04770	expressed protein
Chr10	5827647	5828305	-0.79	0.0368	LOC_Os10g10540	cysteine-rich repeat secretory protein precursor, putative, expressed
Chr10	3781220	3781909	-0.82	0.0376	LOC_Os10g07200	hsp20/alpha crystallin family protein, putative, expressed
Chr10	10697323	10697871	-1.21	0.0385	LOC_Os10g21090	ATP binding protein, putative, expressed
Chr10	23061363	23061873	-0.9	0.0415	LOC_Os10g42750	CSLD1 - cellulose synthase-like family D, expressed
Chr10	19002282	19002676	-0.71	0.0436	LOC_Os10g35530	hydrolase, alpha/beta fold family domain containing protein, expressed
Chr10	5216640	5217237	-0.8	0.0456	LOC_Os10g09640	retrotransposon, putative, centromere-specific
Chr10	20961365	20962531	-0.62	0.0458	LOC_Os10g39270	nucleoid DNA-binding, putative, expressed
Chr10	5560725	5561154	-0.93	0.046	LOC_Os10g10140	hypothetical protein
Chr10	13287320	13287916	-0.72	0.0462	LOC_Os10g25670	hypothetical protein
Chr11	14549189	14549472	-3.08	9.08e-15	LOC_Os11g25530	expressed protein
Chr11	4300167	4300690	-3.28	1.37e-08	LOC_Os11g08210	no apical meristem protein, putative, expressed
Chr11	16200252	16201698	-0.94	1.51e-07	LOC_Os11g28170	expressed protein
Chr11	22763572	22766550	-0.82	2.89e-07	LOC_Os11g38440	expressed protein
Chr11	16086815	16088901	-1.01	3.12e-07	LOC_Os11g27980	lipase class 3 family protein, putative, expressed
Chr11	20632619	20633274	-1.6	6.34e-07	LOC_Os11g35180	retrotransposon protein, putative, unclassified, expressed
Chr11	5178264	5179127	-1.32	8.86e-07	LOC_Os11g09700	anthocyanidin 5,3-O-glucosyltransferase, putative, expressed
Chr11	3182905	3184102	-1.13	2.7e-06	LOC_Os11g06590	alcohol dehydrogenase GroES-like domain containing protein, expressed
Chr11	17200590	17201140	-1.84	4.49e-06	LOC_Os11g29670	expressed protein
Chr11	15560449	15560979	-2.57	9.03e-06	LOC_Os11g27020	expressed protein
Chr11	22747843	22748318	-2.39	3.48e-05	LOC_Os11g38410	expressed protein
Chr11	17116038	17116756	-0.76	3.53e-05	LOC_Os11g29490	plasma membrane ATPase, putative, expressed
Chr11	22600625	22602093	-1.25	3.69e-05	LOC_Os11g38100	OsFBDUF55 - F-box and DUF domain containing protein, expressed
Chr11	7878747	7879263	-1.35	5.23e-05	LOC_Os11g14140	OsFBK25 - F-box domain and kelch repeat containing protein, expressed
Chr11	23706458	23706910	-3.38	8.32e-05	LOC_Os11g39770	expressed protein
Chr11	18313313	18314626	-1.27	8.52e-05	LOC_Os11g31390	expressed protein
Chr11	17619127	17619490	-5.2	0.000159	LOC_Os11g30350	PB1 domain containing protein, expressed
Chr11	22887709	22888654	-1.27	0.000182	LOC_Os11g38620	expressed protein
Chr11	16889227	16889662	-0.97	0.000183	LOC_Os11g29140	expressed protein
Chr11	6114057	6114363	-1.55	0.000203	LOC_Os11g11070	mRNA-capping enzyme, putative, expressed
Chr11	6649157	6650165	-1.45	0.000257	LOC_Os11g11980	expressed protein
Chr11	10976990	10978394	-0.81	0.000327	LOC_Os11g19210	beta-D-xylosidase, putative, expressed
Chr11	18245676	18246311	-2.49	0.000333	LOC_Os11g31280	expressed protein
Chr11	22434669	22436413	-1.16	0.000383	LOC_Os11g37860	stripe rust resistance protein Yr10, putative, expressed
Chr11	22733376	22733956	-2.46	0.000553	LOC_Os11g38380	expressed protein
Chr11	24758678	24759803	-0.89	0.000574	LOC_Os11g41310	MBTB66 - Bric-a-Brac, Tramtrack, Broad Complex BTB domain with Meprin and TRAF Homology MATH domain, expressed
Chr11	8764869	8765358	-0.99	0.00058	LOC_Os11g15470	expressed protein
Chr11	8598061	8598946	-0.88	0.000633	LOC_Os11g15230	expressed protein
Chr11	10266085	10266550	-1.75	0.000642	LOC_Os11g18194	cycloartenol synthase, putative, expressed
Chr11	726191	726716	-1.33	0.000792	LOC_Os11g02424	LTPL9 - Protease inhibitor/seed storage/LTP family protein precursor, expressed
Chr11	27116540	27118000	-0.65	0.000837	LOC_Os11g44810	auxin-repressed protein, putative, expressed
Chr11	17941373	17941751	-2.15	0.000969	LOC_Os11g30790	expressed protein
Chr11	43296	44540	-0.96	0.00105	LOC_Os11g01074	RNase P subunit p30, putative, expressed
Chr11	4870829	4871346	-1.23	0.00117	LOC_Os11g09140	DUF803 domain containing, putative, expressed
Chr11	5244002	5244668	-1.64	0.00129	LOC_Os11g09810	transposon protein, putative, Mutator sub-class, expressed
Chr11	21547950	21548557	-2.08	0.00147	LOC_Os11g36510	retrotransposon protein, putative, unclassified, expressed
Chr11	8467099	8467733	-1.44	0.00175	LOC_Os11g15040	S-adenosyl-L-methionine:benzoic acid/salicylic acid carboxyl methyltransferase, putative, expressed
Chr11	21308536	21309169	-0.59	0.0019	LOC_Os11g36210	expressed protein
Chr11	21716294	21716961	-0.95	0.00206	LOC_Os11g36780	hypothetical protein
Chr11	3278775	3279360	-1.62	0.00222	LOC_Os11g06720	abscisic stress-ripening, putative, expressed
Chr11	18036062	18037298	-0.86	0.00225	LOC_Os11g31000	expressed protein
Chr11	2390964	2392329	-0.7	0.00267	LOC_Os11g05380	cytochrome P450, putative, expressed
Chr11	2659374	2660024	-1.31	0.00271	LOC_Os11g05770	DUF623 domain containing protein, expressed
Chr11	19629728	19630458	-1.19	0.00321	LOC_Os11g33170	expressed protein
Chr11	24440200	24440779	-1.55	0.00492	LOC_Os11g40860	retrotransposon protein, putative, unclassified, expressed
Chr11	26916393	26916874	-1.26	0.00497	LOC_Os11g44500	protein kinase domain containing protein, expressed
Chr11	6516972	6518099	-0.68	0.005	LOC_Os11g11720	serpin domain containing protein, putative, expressed
Chr11	9693855	9695262	-0.81	0.00511	LOC_Os11g17380	protein kinase domain containing protein, expressed
Chr11	5171465	5172147	-0.83	0.00589	LOC_Os11g09680	expressed protein
Chr11	697744	698073	-1.58	0.00696	LOC_Os11g02379	LTPL6 - Protease inhibitor/seed storage/LTP family protein precursor, expressed
Chr11	5553894	5554605	-0.76	0.00707	LOC_Os11g10230	retrotransposon protein, putative, Ty1-copia subclass, expressed
Chr11	10371367	10372136	-1.09	0.00782	LOC_Os11g18366	cycloartenol synthase, putative, expressed
Chr11	15260139	15260809	-0.62	0.00824	LOC_Os11g26630	expressed protein
Chr11	11661222	11661774	-0.92	0.00862	LOC_Os11g20170	expressed protein
Chr11	3314011	3314543	-1.12	0.00883	LOC_Os11g06780	serine/threonine-protein kinase BRI1-like 1 precursor, putative, expressed
Chr11	849908	850730	-1.03	0.00909	LOC_Os11g02650	fringe-related protein, putative, expressed
Chr11	9137139	9137496	-1.24	0.0092	LOC_Os11g16510	disease resistance protein RPM1, putative, expressed
Chr11	21839093	21839462	-1.24	0.00921	LOC_Os11g37000	heat shock protein DnaJ, putative, expressed
Chr11	9839713	9840331	-1.65	0.00987	LOC_Os11g17640	expressed protein
Chr11	1921481	1922086	-1.5	0.0108	LOC_Os11g04550	sulfotransferase domain containing protein, expressed
Chr11	21593098	21593670	-0.58	0.0109	LOC_Os11g36580	expressed protein
Chr11	3633238	3633704	-0.87	0.0111	LOC_Os11g07230	receptor kinase, putative, expressed
Chr11	7708868	7709457	-0.65	0.0112	LOC_Os11g13934	expressed protein
Chr11	20909220	20909632	-1.07	0.0113	LOC_Os11g35670	expressed protein
Chr11	24223795	24224234	-0.87	0.0113	LOC_Os11g40590	DUF1399 containing protein, putative, expressed
Chr11	24780125	24780595	-1.31	0.0119	LOC_Os11g41320	hypothetical protein
Chr11	9282941	9283383	-1.32	0.0122	LOC_Os11g16760	hypothetical protein
Chr11	21822735	21823263	-2.01	0.0123	LOC_Os11g36970	zinc finger C3HC4 type family protein, putative, expressed
Chr11	19812376	19813238	-0.74	0.0123	LOC_Os11g33430	plant protein of unknown function domain containing protein, expressed
Chr11	21783072	21783943	-0.83	0.0126	LOC_Os11g36930	ZOS11-05 - C2H2 zinc finger protein, expressed
Chr11	6226949	6227956	-0.59	0.0135	LOC_Os11g11256	expressed protein
Chr11	4467638	4468077	-0.98	0.0141	LOC_Os11g08460	DnaK family protein, putative, expressed
Chr11	8528370	8529171	-0.71	0.0145	LOC_Os11g15130	jasmonate O-methyltransferase, putative, expressed
Chr11	26481483	26481900	-2.13	0.0146	LOC_Os11g43840	conserved hypothetical protein
Chr11	22422102	22422754	-0.99	0.0148	LOC_Os11g37850	stripe rust resistance protein Yr10, putative, expressed
Chr11	21254037	21254626	-1.01	0.0152	LOC_Os11g36150	receptor-like protein kinase 2 precursor, putative, expressed
Chr11	15706848	15707687	-0.74	0.0155	LOC_Os11g27329	OsSCP62 - Putative Serine Carboxypeptidase homologue, expressed
Chr11	18236550	18237230	-1	0.0158	LOC_Os11g31260	conserved hypothetical protein
Chr11	15959926	15960285	-1.48	0.0164	LOC_Os11g27730	cytochrome P450, putative, expressed
Chr11	16099155	16099484	-1.58	0.0167	LOC_Os11g28000	expressed protein
Chr11	9674677	9675166	-1.08	0.0169	LOC_Os11g17350	expressed protein
Chr11	24836198	24836754	-1.2	0.0181	LOC_Os11g41380	transposon protein, putative, unclassified, expressed
Chr11	4325977	4327221	-0.62	0.0196	LOC_Os11g08240	DEFL29 - Defensin and Defensin-like DEFL family, expressed
Chr11	21851003	21851748	-1.23	0.0202	LOC_Os11g37010	expressed protein
Chr11	10141532	10141902	-0.94	0.0203	LOC_Os11g18044	peptide transporter PTR2, putative, expressed
Chr11	4190483	4191515	-0.78	0.0214	LOC_Os11g08050	expressed protein
Chr11	24041116	24041620	-0.7	0.0217	LOC_Os11g40330	hypothetical protein
Chr11	79300	79899	-1.18	0.0222	LOC_Os11g01140	AGC_PVPK_like_kin82y.18 - ACG kinases include homologs to PKA, PKG and PKC, expressed
Chr11	16467458	16468538	-0.72	0.0223	LOC_Os11g28550	retrotransposon protein, putative, Ty1-copia subclass, expressed
Chr11	9329264	9329960	-0.93	0.0228	LOC_Os11g16800	expressed protein
Chr11	21761099	21761398	-1.76	0.0233	LOC_Os11g36890	expressed protein
Chr11	15337140	15337710	-0.85	0.0236	LOC_Os11g26780	dehydrin, putative, expressed
Chr11	4385678	4386251	-0.85	0.0236	LOC_Os11g08314	methyltransferase, putative, expressed
Chr11	17990308	17991167	-0.94	0.0246	LOC_Os11g30920	transposon protein, putative, Mariner sub-class
Chr11	13387365	13387806	-1.57	0.0254	LOC_Os11g23230	retrotransposon protein, putative, Ty3-gypsy subclass, expressed
Chr11	24811346	24812009	-1.09	0.0257	LOC_Os11g41350	MBTB67 - Bric-a-Brac, Tramtrack, Broad Complex BTB domain with Meprin and TRAF Homology MATH domain, expressed
Chr11	19058434	19058874	-0.76	0.0275	LOC_Os11g32260	lysosomal alpha-mannosidase precursor, putative, expressed
Chr11	26642689	26643617	-0.86	0.0277	LOC_Os11g44120	hypothetical protein
Chr11	18583967	18584582	-1.09	0.0281	LOC_Os11g31715	expressed protein
Chr11	26097197	26098034	-0.83	0.0282	LOC_Os11g43260	transposon protein, putative, CACTA, En/Spm sub-class, expressed
Chr11	19244649	19245558	-0.9	0.0285	LOC_Os11g32620	chalcone synthase, putative, expressed
Chr11	8899272	8899659	-2.02	0.0286	LOC_Os11g15700	NB-ARC domain containing protein, expressed
Chr11	15422312	15422826	-0.93	0.0303	LOC_Os11g26850	erythronate-4-phosphate dehydrogenase, putative, expressed
Chr11	21156891	21157275	-1.36	0.0303	LOC_Os11g36000	receptor-like protein kinase 2 precursor, putative, expressed
Chr11	28739613	28740451	-0.67	0.0304	LOC_Os11g47560	glycosyl hydrolase, putative, expressed
Chr11	19962960	19963238	-2.33	0.0304	LOC_Os11g34110	heparan-alpha-glucosaminide N-acetyltransferase, putative, expressed
Chr11	2179075	2179410	-0.94	0.0305	LOC_Os11g05030	expressed protein
Chr11	15918585	15918904	-0.84	0.0306	LOC_Os11g27650	retrotransposon protein, putative, Ty1-copia subclass, expressed
Chr11	4522247	4522651	-0.97	0.0306	LOC_Os11g08569	cycloartenol synthase, putative, expressed
Chr11	7619910	7620443	-1.21	0.0307	LOC_Os11g13830	expressed protein
Chr11	2003906	2004337	-1.17	0.0319	LOC_Os11g04700	expressed protein
Chr11	3506965	3507401	-0.96	0.032	LOC_Os11g07050	FHA domain containing protein, putative, expressed
Chr11	4451864	4452616	-0.77	0.0322	LOC_Os11g08445	DnaK family protein, putative, expressed
Chr11	26328291	26328610	-1.36	0.033	LOC_Os11g43650	ompA/MotB, putative, expressed
Chr11	3686341	3687661	-0.58	0.0336	LOC_Os11g07320	expressed protein
Chr11	25823040	25823665	-0.99	0.034	LOC_Os11g42870	hypothetical protein
Chr11	24714395	24714692	-1.09	0.035	LOC_Os11g41210	disease resistance protein RPM1, putative, expressed
Chr11	2842815	2843593	-0.58	0.036	LOC_Os11g06030	expressed protein
Chr11	10102835	10103465	-0.79	0.0373	LOC_Os11g17970	POT family protein, expressed
Chr11	14521991	14522552	-0.59	0.0375	LOC_Os11g25500	transposon protein, putative, CACTA, En/Spm sub-class, expressed
Chr11	7062473	7062756	-1.17	0.0383	LOC_Os11g12560	receptor-like protein kinase HAIKU2 precursor, putative, expressed
Chr11	15795828	15796469	-1.02	0.0384	LOC_Os11g27440	MLA7, putative, expressed
Chr11	26058380	26058730	-0.86	0.0396	LOC_Os11g43200	tropinone reductase 2, putative, expressed
Chr11	25827900	25828514	-0.75	0.0399	LOC_Os11g42880	expressed protein
Chr11	1523353	1524414	-0.66	0.0402	LOC_Os11g03840	D-mannose binding lectin family protein, expressed
Chr11	8941320	8942001	-1	0.0404	LOC_Os11g16248	retrotransposon protein, putative, LINE subclass, expressed
Chr11	15333623	15334254	-0.8	0.0405	LOC_Os11g26770	transposon protein, putative, unclassified, expressed
Chr11	7595343	7595650	-1.09	0.0432	LOC_Os11g13810	non-lysosomal glucosylceramidase, putative, expressed
Chr11	22369331	22369837	-1.3	0.0449	LOC_Os11g37780	stripe rust resistance protein Yr10, putative, expressed
Chr11	21031923	21032298	-1.23	0.0453	LOC_Os11g35840	expressed protein
Chr11	13797348	13797697	-0.97	0.0456	LOC_Os11g24230	expressed protein
Chr11	14202885	14203831	-0.6	0.0479	LOC_Os11g24940	expressed protein
Chr11	15491386	15492764	-0.62	0.0486	LOC_Os11g26940	retrotransposon protein, putative, unclassified, expressed
Chr11	13199081	13199389	-1.35	0.0488	LOC_Os11g22960	expressed protein
Chr11	4829733	4830256	-0.87	0.0491	LOC_Os11g09100	expressed protein
Chr12	20497893	20530580	-1.22	0	LOC_Os12g33962	uncharacterized tatC-like protein ymf16, putative, expressed
Chr12	20650067	20670276	-1.09	3.51e-144	LOC_Os12g34108	ATP synthase protein 9, mitochondrial, putative, expressed
Chr12	20610394	20627905	-1.06	4.15e-141	LOC_Os12g34094	NADH-ubiquinone oxidoreductase chain 4, putative, expressed
Chr12	20531588	20549136	-1.17	1.75e-122	LOC_Os12g34018	ATP synthase protein YMF19, putative, expressed
Chr12	20628093	20633674	-1.07	5.98e-63	LOC_Os12g34096	expressed protein
Chr12	11284526	11286256	-1.95	2.03e-61	LOC_Os12g19420	ubiquinone oxidoreductase, putative, expressed
Chr12	8529895	8534281	-1.3	5.66e-55	LOC_Os12g14910	hypothetical protein
Chr12	8540104	8544566	-1.1	2.15e-45	LOC_Os12g14930	ATP synthase protein MI25, putative, expressed
Chr12	20459938	20464764	-1.13	2.44e-42	LOC_Os12g33944	ELF protein, expressed
Chr12	11287147	11288067	-2.26	3.75e-37	LOC_Os12g19430	ATP synthase epsilon chain, putative, expressed
Chr12	20670460	20674436	-1.29	5.97e-33	LOC_Os12g34120	hypothetical protein
Chr12	5657089	5658152	-2.1	1.25e-29	LOC_Os12g10604	retrotransposon protein, putative, unclassified
Chr12	20576114	20579101	-1.16	1.13e-24	LOC_Os12g34054	mitochondrial ribosomal protein S3, putative, expressed
Chr12	20606028	20607823	-1.69	1.02e-23	LOC_Os12g34092	ribosomal protein S2, putative, expressed
Chr12	20697939	20701276	-1.38	4.87e-22	LOC_Os12g34154	ribosomal protein S2, putative, expressed
Chr12	20678452	20680728	-1.39	7.05e-22	LOC_Os12g34124	mitochondrial ribosomal protein S3, putative, expressed
Chr12	5613623	5614446	-2.36	2.82e-21	LOC_Os12g10570	ATP synthase subunit beta, putative, expressed
Chr12	5648068	5648581	-3.26	5.61e-21	LOC_Os12g10600	photosystem II P680 chlorophyll A apoprotein, putative, expressed
Chr12	5614662	5615408	-1.4	3.56e-19	LOC_Os12g10580	ribulose bisphosphate carboxylase large chain precursor, putative, expressed
Chr12	20332948	20333733	-1.79	1.19e-16	LOC_Os12g33680	retrotransposon protein, putative, Ty3-gypsy subclass, expressed
Chr12	20603009	20605772	-1.1	8.82e-15	LOC_Os12g33954	ribosomal protein S2, putative, expressed
Chr12	8538623	8539840	-1.55	2.58e-13	LOC_Os12g14920	transposon protein, putative, unclassified, expressed
Chr12	2950914	2951583	-1.93	3.8e-12	LOC_Os12g06220	harpin-induced protein 1 domain containing protein, expressed
Chr12	5643900	5644299	-1.55	7.71e-12	LOC_Os12g10590	OsClp13 - Putative Clp protease homologue, expressed
Chr12	11410663	11411060	-2.43	2.7e-10	LOC_Os12g19580	photosynthetic reaction center protein, putative, expressed
Chr12	20530801	20531338	-2.21	6.78e-10	LOC_Os12g34010	expressed protein
Chr12	20696330	20697048	-2.05	8.89e-09	LOC_Os12g34064	expressed protein
Chr12	16852560	16853304	-1.58	9.25e-09	LOC_Os12g28520	abscisic acid-inducible, putative, expressed
Chr12	20574750	20575842	-1.3	3.58e-08	LOC_Os12g34052	expressed protein
Chr12	20781373	20781839	-2.53	1.4e-07	LOC_Os12g34280	expressed protein
Chr12	5455745	5456814	-1.34	1.92e-07	LOC_Os12g10320	plant-specific domain TIGR01627 family protein, expressed
Chr12	23736035	23736781	-1.48	3.86e-07	LOC_Os12g38650	expressed protein
Chr12	13408074	13408450	-1.74	4.3e-07	LOC_Os12g23610	ATP synthase, A subunit family protein, putative, expressed
Chr12	16640783	16641594	-1.19	7.43e-07	LOC_Os12g28177	ATPase 3, putative, expressed
Chr12	20703631	20704498	-1.29	1.28e-06	LOC_Os12g34160	transposon protein, putative, CACTA, En/Spm sub-class, expressed
Chr12	18783362	18784329	-1.82	1.45e-06	LOC_Os12g31200	NB-ARC domain containing protein, expressed
Chr12	13410315	13410959	-1.47	2.93e-06	LOC_Os12g23620	expressed protein
Chr12	13349245	13349980	-1.02	3.17e-06	LOC_Os12g23570	expressed protein
Chr12	20292918	20295140	-0.91	4.88e-06	LOC_Os12g33610	phenylalanine ammonia-lyase, putative, expressed
Chr12	22100741	22101494	-0.9	5.08e-06	LOC_Os12g36070	expressed protein
Chr12	18211678	18212094	-3.5	5.53e-06	LOC_Os12g30340	retrotransposon protein, putative, Ty3-gypsy subclass, expressed
Chr12	10085402	10086433	-0.74	6.65e-06	LOC_Os12g17610	expressed protein
Chr12	9477856	9478709	-1.69	7.59e-06	LOC_Os12g16540	OsWAK124 - OsWAK receptor-like protein OsWAK-RLP, expressed
Chr12	19292970	19294128	-1.3	1.23e-05	LOC_Os12g32010	expressed protein
Chr12	13209489	13210780	-0.99	1.63e-05	LOC_Os12g23330	expressed protein
Chr12	27324736	27326629	-0.61	2.41e-05	LOC_Os12g44060	nodulin, putative, expressed
Chr12	24037843	24039237	-0.62	6.69e-05	LOC_Os12g39080	amino acid permease family protein, putative, expressed
Chr12	8265290	8266047	-1.78	0.000101	LOC_Os12g14480	cysteine-rich receptor-like protein kinase 23 precursor, putative, expressed
Chr12	13305358	13307034	-1.32	0.000122	LOC_Os12g23520	retrotransposon protein, putative, Ty3-gypsy subclass, expressed
Chr12	16274013	16276061	-0.82	0.000142	LOC_Os12g27640	transposon protein, putative, CACTA, En/Spm sub-class, expressed
Chr12	21052036	21052488	-2.18	0.000174	LOC_Os12g34680	hypothetical protein
Chr12	18666366	18668376	-0.89	0.000189	LOC_Os12g31060	conserved hypothetical protein
Chr12	20291325	20291799	-1.62	0.000204	LOC_Os12g33590	hypothetical protein
Chr12	18690587	18691477	-1.43	0.000306	LOC_Os12g31090	hypothetical protein
Chr12	17309882	17310877	-1.25	0.000349	LOC_Os12g29230	transposon protein, putative, CACTA, En/Spm sub-class, expressed
Chr12	16616781	16617577	-0.92	0.000372	LOC_Os12g28137	ATPase 3, putative, expressed
Chr12	15962433	15962884	-3.17	0.000391	LOC_Os12g27200	expressed protein
Chr12	2544884	2545340	-1.53	0.000392	LOC_Os12g05550	sialyltransferase family domain containing protein, expressed
Chr12	1744998	1747172	-0.73	0.00041	LOC_Os12g04150	alpha/beta hydrolase fold, putative, expressed
Chr12	12471865	12472849	-0.8	0.000471	LOC_Os12g22145	expressed protein
Chr12	9566583	9567038	-1.68	0.000518	LOC_Os12g16690	zinc finger, C3HC4 type domain containing protein, expressed
Chr12	8833873	8834536	-1.1	0.000533	LOC_Os12g15470	OsSCP65 - Putative Serine Carboxypeptidase homologue, expressed
Chr12	18967481	18968135	-1.19	0.000535	LOC_Os12g31540	expressed protein
Chr12	21600013	21600381	-0.85	0.000604	LOC_Os12g35520	retrotransposon protein, putative, Ty3-gypsy subclass
Chr12	26895209	26895993	-1.54	0.000642	LOC_Os12g43350	expressed protein
Chr12	13602848	13604314	-0.74	0.000722	LOC_Os12g23940	protein kinase domain containing protein, expressed
Chr12	10533697	10534006	-1.35	0.00076	LOC_Os12g18240	expressed protein
Chr12	26094652	26095340	-1.53	0.000825	LOC_Os12g42064	OsWAK129c - OsWAK receptor-like protein kinase, expressed
Chr12	16092328	16092798	-0.79	0.00133	LOC_Os12g27370	expressed protein
Chr12	764211	764644	-1.17	0.00157	LOC_Os12g02350	RING-H2 finger protein, putative, expressed
Chr12	23100275	23101144	-0.91	0.00172	LOC_Os12g37620	expressed protein
Chr12	16636630	16636968	-1.05	0.00175	LOC_Os12g28168	hypothetical protein
Chr12	8544934	8545463	-0.99	0.00179	LOC_Os12g14939	expressed protein
Chr12	4222140	4222630	-1.27	0.00189	LOC_Os12g08290	U-box domain containing protein, putative, expressed
Chr12	7965320	7965836	-1.11	0.0019	LOC_Os12g14020	retrotransposon protein, putative, Ty3-gypsy subclass, expressed
Chr12	12555553	12555911	-1.61	0.00192	LOC_Os12g22270	expressed protein
Chr12	15663751	15664084	-1.53	0.0021	LOC_Os12g26720	armadillo, putative, expressed
Chr12	4523024	4523288	-1.54	0.00258	LOC_Os12g08790	TPR domain protein, putative, expressed
Chr12	15006127	15007270	-0.82	0.0028	LOC_Os12g25860	O-methyltransferase, putative, expressed
Chr12	26491844	26492157	-2.74	0.00299	LOC_Os12g42620	hypothetical protein
Chr12	20374722	20376060	-0.69	0.00305	LOC_Os12g33780	expressed protein
Chr12	25145131	25145671	-1.46	0.00308	LOC_Os12g40630	helix-loop-helix DNA-binding domain containing protein, expressed
Chr12	18758687	18760121	-0.86	0.00333	LOC_Os12g31160	MLA10, putative, expressed
Chr12	13936810	13938365	-0.71	0.00399	LOC_Os12g24420	cyclin-dependent kinase G-1, putative, expressed
Chr12	15823519	15823853	-1.63	0.00412	LOC_Os12g27020	THION41 - Plant thionin family protein precursor, putative, expressed
Chr12	15284479	15284926	-0.84	0.00425	LOC_Os12g26220	expressed protein
Chr12	8611577	8612267	-0.66	0.00432	LOC_Os12g15090	retrotransposon protein, putative, unclassified, expressed
Chr12	13378066	13378326	-1.26	0.00436	LOC_Os12g23600	expressed protein
Chr12	24682002	24682555	-1.01	0.00447	LOC_Os12g39930	expressed protein
Chr12	16367868	16369105	-0.72	0.0047	LOC_Os12g27760	OsFBX442 - F-box domain containing protein, expressed
Chr12	22857344	22857967	-2.58	0.00484	LOC_Os12g37260	lipoxygenase 2.1, chloroplast precursor, putative, expressed
Chr12	26449112	26449588	-0.99	0.00485	LOC_Os12g42580	transposon protein, putative, unclassified, expressed
Chr12	15779976	15780356	-1.55	0.00518	LOC_Os12g26940	CHASE domain containing protein, expressed
Chr12	16941560	16942269	-0.95	0.00522	LOC_Os12g28659	retrotransposon protein, putative, unclassified, expressed
Chr12	5080370	5080849	-1.65	0.00523	LOC_Os12g09640	protein phosphatase 2C, putative, expressed
Chr12	3302367	3302699	-1.64	0.00526	LOC_Os12g06800	serine esterase family protein, putative, expressed
Chr12	17391233	17391981	-0.61	0.00601	LOC_Os12g29330	no apical meristem protein, putative, expressed
Chr12	5073272	5073933	-1.24	0.00628	LOC_Os12g09630	expressed protein
Chr12	3293368	3293992	-1.2	0.00654	LOC_Os12g06780	expressed protein
Chr12	20983143	20983626	-2.13	0.00708	LOC_Os12g34620	expressed protein
Chr12	75279	75897	-1	0.00745	LOC_Os12g01140	AGC_PVPK_like_kin82y.2 - ACG kinases include homologs to PKA, PKG and PKC, expressed
Chr12	3709727	3710483	-0.72	0.00764	LOC_Os12g07480	TCP family transcription factor, putative, expressed
Chr12	9466278	9466631	-0.86	0.00808	LOC_Os12g16520	wall-associated receptor kinase 3 precursor, putative, expressed
Chr12	24871579	24872151	-0.69	0.00878	LOC_Os12g40190	G-protein alpha subunit, putative, expressed
Chr12	25045597	25046296	-0.68	0.00899	LOC_Os12g40480	H-BTB9 - Bric-a-Brac, Tramtrack, Broad Complex BTB domain with H family conserved sequence, expressed
Chr12	21021669	21022367	-0.97	0.0092	LOC_Os12g34640	hypothetical protein
Chr12	22202750	22203094	-1.23	0.00984	LOC_Os12g36240	inhibitor I family protein, putative, expressed
Chr12	3695807	3696353	-1.02	0.00994	LOC_Os12g07470	expressed protein
Chr12	1912492	1913431	-0.64	0.0103	LOC_Os12g04490	expressed protein
Chr12	20469863	20470199	-0.87	0.0109	LOC_Os12g33950	MYB family transcription factor, putative, expressed
Chr12	877102	877852	-1.05	0.0111	LOC_Os12g02550	expressed protein
Chr12	3909328	3909750	-1.72	0.0116	LOC_Os12g07760	expressed protein
Chr12	8329224	8329631	-1.85	0.0118	LOC_Os12g14580	tetraspanin family protein, putative, expressed
Chr12	7286918	7287496	-1.37	0.0123	LOC_Os12g13100	WW domain containing protein, expressed
Chr12	20759096	20759883	-0.94	0.0136	LOC_Os12g34240	OsFBX451 - F-box domain containing protein, expressed
Chr12	11202025	11202529	-1.11	0.0137	LOC_Os12g19304	Fe-S metabolism associated domain containing protein, expressed
Chr12	21340325	21340602	-1.8	0.0144	LOC_Os12g35080	myosin heavy chain-related, putative, expressed
Chr12	25534462	25534884	-0.87	0.0149	LOC_Os12g41190	tetratricopeptide repeat domain containing protein, expressed
Chr12	18921819	18922211	-0.96	0.0154	LOC_Os12g31470	retrotransposon protein, putative, unclassified, expressed
Chr12	26268983	26269528	-1.28	0.0155	LOC_Os12g42280	9-cis-epoxycarotenoid dioxygenase 1, chloroplast precursor, putative, expressed
Chr12	2182770	2183269	-1.34	0.0156	LOC_Os12g05030	expressed protein
Chr12	1908453	1908977	-1.05	0.0158	LOC_Os12g04480	cytochrome P450, putative, expressed
Chr12	27310215	27311005	-0.8	0.0163	LOC_Os12g44030	purple acid phosphatase precursor, putative, expressed
Chr12	1600768	1601124	-1.32	0.0166	LOC_Os12g03870	major facilitator superfamily antiporter, putative, expressed
Chr12	6657466	6657771	-0.86	0.0167	LOC_Os12g12140	expressed protein
Chr12	17624545	17624906	-2.11	0.0183	LOC_Os12g29560	DHHC zinc finger domain containing protein, expressed
Chr12	13297922	13299364	-0.6	0.0187	LOC_Os12g23514	expressed protein
Chr12	24585465	24586027	-1.53	0.0198	LOC_Os12g39800	retrotransposon protein, putative, Ty1-copia subclass, expressed
Chr12	13371643	13371983	-0.76	0.0201	LOC_Os12g23590	retrotransposon protein, putative, unclassified
Chr12	8792343	8792754	-0.63	0.0206	LOC_Os12g15400	CXE carboxylesterase, putative, expressed
Chr12	5134964	5135710	-0.76	0.0217	LOC_Os12g09720	dirigent, putative, expressed
Chr12	5752888	5753138	-1.94	0.0221	LOC_Os12g10710	NB-ARC domain containing protein, expressed
Chr12	22934956	22935263	-1.24	0.0226	LOC_Os12g37340	retrotransposon protein, putative, Ty3-gypsy subclass, expressed
Chr12	1224566	1224997	-2.12	0.0227	LOC_Os12g03200	MATE efflux family protein, putative, expressed
Chr12	25225191	25226078	-0.88	0.0227	LOC_Os12g40730	helix-loop-helix DNA-binding domain containing protein, expressed
Chr12	19087248	19087812	-1.59	0.0248	LOC_Os12g31700	transposon protein, putative, unclassified, expressed
Chr12	14930138	14930442	-1.61	0.0249	LOC_Os12g25750	hypothetical protein
Chr12	21834313	21835066	-0.86	0.0281	LOC_Os12g35820	expressed protein
Chr12	20127120	20128405	-0.66	0.0285	LOC_Os12g33280	retrotransposon protein, putative, unclassified, expressed
Chr12	23034932	23035484	-0.96	0.0294	LOC_Os12g37530	expressed protein
Chr12	4911013	4911730	-0.71	0.0313	LOC_Os12g09370	expressed protein
Chr12	16582512	16582903	-1.04	0.0313	LOC_Os12g28090	expressed protein
Chr12	22334685	22334915	-1.94	0.0324	LOC_Os12g36490	expressed protein
Chr12	16359832	16360369	-0.86	0.0341	LOC_Os12g27740	expressed protein
Chr12	22373098	22373596	-0.97	0.0364	LOC_Os12g36530	patatin, putative, expressed
Chr12	15245900	15246442	-1.03	0.0364	LOC_Os12g26160	expressed protein
Chr12	16469383	16469720	-1.13	0.0371	LOC_Os12g27940	expressed protein
Chr12	10237660	10238289	-1.74	0.0393	LOC_Os12g17860	retrotransposon protein, putative, Ty3-gypsy subclass, expressed
Chr12	17195820	17196175	-1.2	0.0407	LOC_Os12g29040	LTPL111 - Protease inhibitor/seed storage/LTP family protein precursor, expressed
Chr12	21691863	21692351	-0.98	0.0419	LOC_Os12g35680	expressed protein
Chr12	8180414	8181040	-0.94	0.0431	LOC_Os12g14360	transposon protein, putative, unclassified, expressed
Chr12	19889333	19889958	-0.94	0.044	LOC_Os12g32920	plant protein of unknown function domain containing protein, expressed
Chr12	14219919	14220360	-1.36	0.0448	LOC_Os12g24790	retrotransposon protein, putative, LINE subclass, expressed
Chr12	10624601	10624972	-1.83	0.0455	LOC_Os12g18374	NB-ARC domain containing protein, expressed
Chr12	2979962	2980632	-0.72	0.0475	LOC_Os12g06260	harpin-induced protein 1 domain containing protein, expressed
Chr12	11262497	11263326	-0.67	0.0489	LOC_Os12g19381	ribulose bisphosphate carboxylase small chain, chloroplast precursor, putative, expressed
Chr2	14262112	14265229	-2.61	5.04e-121	LOC_Os02g24596	apocytochrome f precursor, putative, expressed
Chr2	14269944	14274029	-1.67	9.16e-119	LOC_Os02g24614	DNA-directed RNA polymerase subunit beta, putative, expressed
Chr2	14240042	14243347	-2.03	5.21e-95	LOC_Os02g24576	chloroplast 30S ribosomal protein S7, putative, expressed
Chr2	14280780	14282927	-1.93	2.41e-76	LOC_Os02g24626	uncharacterized protein ycf70, putative
Chr2	14287276	14289586	-1.78	2.43e-75	LOC_Os02g24634	photosystem II D2 protein, putative, expressed
Chr2	14245876	14247386	-1.25	1.23e-31	LOC_Os02g24586	uncharacterized protein ycf68, putative, expressed
Chr2	14283288	14284114	-1.64	6.57e-24	LOC_Os02g24628	photosystem II reaction center protein Z, putative, expressed
Chr2	817481	818151	-1.93	1.02e-18	LOC_Os02g02390	S1 RNA binding domain containing protein, expressed
Chr2	30625677	30626681	-2.06	1.99e-17	LOC_Os02g50130	hydrolase, NUDIX family, domain containing protein, expressed
Chr2	31648573	31650384	-1.42	3.02e-17	LOC_Os02g51670	ethylene-responsive transcription factor, putative, expressed
Chr2	29026231	29027557	-2.02	3.13e-16	LOC_Os02g47510	9-cis-epoxycarotenoid dioxygenase 1, chloroplast precursor, putative, expressed
Chr2	30474101	30475439	-1.58	2.14e-15	LOC_Os02g49870	expressed protein
Chr2	5576710	5577648	-1.93	4.62e-13	LOC_Os02g10600	OsFBA1 - F-box and FBA domain containing protein, expressed
Chr2	5179692	5181949	-1.1	8.04e-11	LOC_Os02g09960	LYK8, putative, expressed
Chr2	4867691	4868685	-1.48	1.16e-09	LOC_Os02g09480	myb-like DNA-binding domain containing protein, putative, expressed
Chr2	27659080	27660057	-1.58	1.37e-09	LOC_Os02g45460	expressed protein
Chr2	26027955	26028727	-1.7	1.79e-09	LOC_Os02g43170	B-box zinc finger family protein, putative, expressed
Chr2	4888924	4889217	-4.1	4.29e-09	LOC_Os02g09510	limonoid UDP-glucosyltransferase, putative, expressed
Chr2	30364387	30364876	-5.09	5.06e-09	LOC_Os02g49680	arsenate reductase, putative, expressed
Chr2	32663580	32664196	-6.4	6.4e-09	LOC_Os02g53350	expressed protein
Chr2	30207229	30207909	-1.57	1.09e-08	LOC_Os02g49440	dof zinc finger domain containing protein, putative, expressed
Chr2	33618310	33619999	-1.02	1.14e-08	LOC_Os02g54890	UDP-glucuronate 4-epimerase, putative, expressed
Chr2	7761016	7762221	-1.13	6.5e-08	LOC_Os02g14170	peroxidase precursor, putative, expressed
Chr2	554683	555431	-1.52	7.56e-08	LOC_Os02g02000	cytochrome P450, putative, expressed
Chr2	30365112	30365540	-3.17	8.84e-08	LOC_Os02g49690	ACT domain-containing protein, putative, expressed
Chr2	20235537	20235910	-2.1	1.2e-07	LOC_Os02g33944	transposon protein, putative, CACTA, En/Spm sub-class, expressed
Chr2	27610686	27611059	-1.85	1.46e-07	LOC_Os02g45400	transposon protein, putative, Pong sub-class
Chr2	19758308	19759009	-1.85	2.15e-07	LOC_Os02g33240	OsFBX51 - F-box domain containing protein, expressed
Chr2	22692645	22693094	-1.53	2.85e-07	LOC_Os02g37590	glycerophosphoryl diester phosphodiesterase family protein, putative, expressed
Chr2	6902431	6903330	-1.1	4e-07	LOC_Os02g13020	expressed protein
Chr2	25133869	25134211	-2.58	1.05e-06	LOC_Os02g41800	auxin response factor, putative, expressed
Chr2	8701973	8703288	-1.39	2.16e-06	LOC_Os02g15520	transposon protein, putative, unclassified, expressed
Chr2	7948704	7949945	-1.22	2.54e-06	LOC_Os02g14440	peroxidase precursor, putative, expressed
Chr2	1138444	1139128	-1.5	2.55e-06	LOC_Os02g02920	HVA22, putative, expressed
Chr2	6915918	6916384	-2.4	2.57e-06	LOC_Os02g13060	expressed protein
Chr2	33472292	33473586	-1.02	3.47e-06	LOC_Os02g54640	glutamate receptor, putative, expressed
Chr2	25675390	25676541	-1.77	4.02e-06	LOC_Os02g42690	zinc finger, C3HC4 type domain containing protein, expressed
Chr2	10205784	10206625	-1.35	4.97e-06	LOC_Os02g17700	pyridine nucleotide-disulphide oxidoreductase domain containing protein, expressed
Chr2	26271920	26272342	-3.83	6.31e-06	LOC_Os02g43540	retrotransposon protein, putative, unclassified, expressed
Chr2	31233465	31234643	-0.88	7.6e-06	LOC_Os02g51070	starch synthase, putative, expressed
Chr2	18453218	18455948	-0.73	1.1e-05	LOC_Os02g30910	nodulin MtN3 family protein, putative, expressed
Chr2	20220178	20220603	-1.57	1.17e-05	LOC_Os02g33930	expressed protein
Chr2	30467137	30468280	-1.01	1.47e-05	LOC_Os02g49850	plastocyanin-like domain containing protein, putative, expressed
Chr2	32750342	32750619	-5.45	1.87e-05	LOC_Os02g53530	ZOS2-17 - C2H2 zinc finger protein, expressed
Chr2	4982536	4984433	-0.81	2e-05	LOC_Os02g09690	expressed protein
Chr2	10483217	10483919	-0.99	2.41e-05	LOC_Os02g18064	expressed protein
Chr2	5490829	5491882	-1.14	2.65e-05	LOC_Os02g10450	expressed protein
Chr2	9568786	9570621	-0.9	3.64e-05	LOC_Os02g16780	expansin precursor, putative, expressed
Chr2	6038577	6039512	-0.95	5.75e-05	LOC_Os02g11720	lipase, putative, expressed
Chr2	22545447	22545857	-1.56	6.07e-05	LOC_Os02g37280	heavy metal transport/detoxification protein, putative, expressed
Chr2	4315743	4316627	-1.07	7.24e-05	LOC_Os02g08150	CCT/B-box zinc finger protein, putative, expressed
Chr2	9778680	9780020	-1.08	8.83e-05	LOC_Os02g17090	OsSub17 - Putative Subtilisin homologue, expressed
Chr2	31968035	31968929	-1.09	8.87e-05	LOC_Os02g52210	zinc finger, C3HC4 type domain containing protein, expressed
Chr2	22636600	22637116	-1.36	9.28e-05	LOC_Os02g37500	expressed protein
Chr2	21718363	21718931	-2.69	9.91e-05	LOC_Os02g36090	expressed protein
Chr2	7689121	7689736	-1.01	0.000117	LOC_Os02g14080	expressed protein
Chr2	29676199	29676671	-1.92	0.000138	LOC_Os02g48470	expressed protein
Chr2	31591265	31591660	-1.65	0.00017	LOC_Os02g51570	peptidyl-prolyl cis-trans isomerase, FKBP-type, putative, expressed
Chr2	24569581	24570736	-0.7	0.000228	LOC_Os02g40510	response regulator receiver domain containing protein, expressed
Chr2	23759482	23760254	-1.33	0.000259	LOC_Os02g39360	B-box zinc finger family protein, putative, expressed
Chr2	26797311	26797939	-0.77	0.00027	LOC_Os02g44290	phosphatase, putative, expressed
Chr2	31814716	31815426	-1.69	0.000348	LOC_Os02g51950	expressed protein
Chr2	14338197	14338828	-1.33	0.000355	LOC_Os02g24720	LTPL21 - Protease inhibitor/seed storage/LTP family protein precursor, expressed
Chr2	31787423	31789010	-0.76	0.000367	LOC_Os02g51890	RNA recognition motif containing protein, putative, expressed
Chr2	9257979	9258656	-1.43	0.000388	LOC_Os02g16270	xa1, putative, expressed
Chr2	23098344	23098578	-2.35	0.000457	LOC_Os02g38180	expressed protein
Chr2	18285812	18286761	-1.18	0.000463	LOC_Os02g30690	steroleosin, putative, expressed
Chr2	25733145	25733462	-2.6	0.000483	LOC_Os02g42810	oxidoreductase, short chain dehydrogenase/reductase family domain containing protein, expressed
Chr2	20530925	20532776	-0.79	0.000576	LOC_Os02g34310	expressed protein
Chr2	31792037	31793003	-0.7	0.000724	LOC_Os02g51910	cytokinin-O-glucosyltransferase 2, putative, expressed
Chr2	27647493	27648682	-0.84	0.000805	LOC_Os02g45440	expressed protein
Chr2	22941388	22942097	-0.88	0.000887	LOC_Os02g37970	DUF581 domain containing protein, expressed
Chr2	29945965	29946772	-0.98	0.000906	LOC_Os02g48980	GPI-anchored protein, putative, expressed
Chr2	35073461	35074137	-1.68	0.00103	LOC_Os02g57250	OsIAA10 - Auxin-responsive Aux/IAA gene family member, expressed
Chr2	35222302	35223781	-0.69	0.00107	LOC_Os02g57480	transferase family protein, putative, expressed
Chr2	9565767	9567205	-0.92	0.00109	LOC_Os02g16770	expressed protein
Chr2	14469454	14470578	-0.74	0.0011	LOC_Os02g24960	retrotransposon protein, putative, Ty3-gypsy subclass
Chr2	27387912	27388801	-0.93	0.0011	LOC_Os02g45150	expressed protein
Chr2	35265030	35265391	-1.46	0.0012	LOC_Os02g57560	tyrosine protein kinase domain containing protein, putative, expressed
Chr2	23415692	23416638	-0.78	0.00124	LOC_Os02g38740	expressed protein
Chr2	22210830	22211781	-1	0.00151	LOC_Os02g36820	expressed protein
Chr2	10494204	10494824	-0.95	0.00157	LOC_Os02g18070	NB-ARC domain containing protein, expressed
Chr2	3327850	3328353	-0.84	0.0016	LOC_Os02g06610	expressed protein
Chr2	31999287	31999789	-1.42	0.00168	LOC_Os02g52260	expressed protein
Chr2	2392430	2393010	-0.8	0.00174	LOC_Os02g05030	sucrose-phosphatase, putative, expressed
Chr2	25480840	25481345	-0.76	0.00233	LOC_Os02g42360	expressed protein
Chr2	23699786	23702106	-0.61	0.00274	LOC_Os02g39230	cyclin-F1-4, putative, expressed
Chr2	10121679	10122008	-1.54	0.00277	LOC_Os02g17590	expressed protein
Chr2	16984912	16985637	-1.02	0.00292	LOC_Os02g28720	spotted leaf 11, putative, expressed
Chr2	15363593	15364214	-1.76	0.00312	LOC_Os02g26160	receptor lectin kinase like protein, putative, expressed
Chr2	17677237	17678262	-1.12	0.00317	LOC_Os02g29720	cytochrome P450, putative, expressed
Chr2	3171669	3172118	-1.71	0.0034	LOC_Os02g06350	expressed protein
Chr2	19128604	19129146	-1.37	0.00341	LOC_Os02g32380	expressed protein
Chr2	22557312	22558177	-0.81	0.00357	LOC_Os02g37309	expressed protein
Chr2	24750135	24751311	-0.72	0.00365	LOC_Os02g40840	alcohol oxidase, putative, expressed
Chr2	28278721	28279794	-0.58	0.00372	LOC_Os02g46420	transposon protein, putative, unclassified, expressed
Chr2	18024937	18025217	-3.44	0.00375	LOC_Os02g30300	MYND finger family protein, expressed
Chr2	27502988	27503414	-2.17	0.00375	LOC_Os02g45270	expressed protein
Chr2	27015261	27015628	-1.19	0.00378	LOC_Os02g44570	mitochondrial carrier protein, putative, expressed
Chr2	31798942	31799298	-1.34	0.0039	LOC_Os02g51920	expressed protein
Chr2	30270102	30271669	-0.7	0.00413	LOC_Os02g49520	armadillo/beta-catenin repeat family protein, putative, expressed
Chr2	16183638	16184318	-0.92	0.00444	LOC_Os02g27450	expressed protein
Chr2	28081149	28081544	-1.16	0.00461	LOC_Os02g46080	protein phosphatase 2C, putative, expressed
Chr2	21518746	21519266	-1.17	0.0047	LOC_Os02g35820	retrotransposon protein, putative, unclassified, expressed
Chr2	35287309	35288201	-0.84	0.00471	LOC_Os02g57620	Citrate transporter protein, putative, expressed
Chr2	9641690	9642284	-1.05	0.00477	LOC_Os02g16909	dynein light chain type 1 domain containing protein, expressed
Chr2	28160996	28161902	-0.71	0.00485	LOC_Os02g46220	expressed protein
Chr2	20198598	20199017	-1.42	0.00491	LOC_Os02g33890	expressed protein
Chr2	10537148	10537751	-1.62	0.00507	LOC_Os02g18140	NBS type disease resistance protein, putative, expressed
Chr2	17235655	17236518	-0.86	0.00611	LOC_Os02g29110	ankyrin repeat family protein, putative, expressed
Chr2	27670298	27671372	-0.59	0.0062	LOC_Os02g45490	expressed protein
Chr2	24283207	24284156	-0.66	0.00648	LOC_Os02g40110	expressed protein
Chr2	22234749	22234966	-1.88	0.00725	LOC_Os02g36845	membrane associated DUF588 domain containing protein, putative, expressed
Chr2	7223922	7224397	-1.55	0.00781	LOC_Os02g13510	receptor-like protein kinase 5 precursor, putative, expressed
Chr2	18564278	18564679	-0.88	0.00799	LOC_Os02g31070	expressed protein
Chr2	11595998	11597168	-0.81	0.00835	LOC_Os02g19820	nodulin MtN3 family protein, putative, expressed
Chr2	21701745	21702091	-1.41	0.00909	LOC_Os02g36080	transposon protein, putative, unclassified, expressed
Chr2	1187311	1187886	-1.16	0.00966	LOC_Os02g03020	EF hand family protein, putative, expressed
Chr2	7938547	7939104	-1.02	0.0103	LOC_Os02g14430	peroxidase precursor, putative, expressed
Chr2	24515912	24517116	-0.71	0.0107	LOC_Os02g40440	GDSL-like lipase/acylhydrolase, putative, expressed
Chr2	17881399	17882364	-0.73	0.0107	LOC_Os02g30110	cytochrome P450, putative, expressed
Chr2	10261988	10262921	-0.65	0.0112	LOC_Os02g17760	cytochrome P450, putative, expressed
Chr2	2520391	2521393	-0.7	0.0117	LOC_Os02g05250	expressed protein
Chr2	2824736	2825276	-1.27	0.0121	LOC_Os02g05730	protein kinase domain containing protein, expressed
Chr2	30379975	30380827	-1.03	0.0126	LOC_Os02g49700	homeobox associated leucine zipper, putative, expressed
Chr2	16835274	16836123	-0.68	0.0135	LOC_Os02g28470	transferase family protein, putative, expressed
Chr2	22742042	22743237	-0.61	0.0137	LOC_Os02g37690	UDP-glucoronosyl and UDP-glucosyl transferase, putative, expressed
Chr2	6473713	6473958	-2.73	0.0138	LOC_Os02g12400	receptor-like protein kinase precursor, putative, expressed
Chr2	25583896	25584547	-0.81	0.0145	LOC_Os02g42560	expressed protein
Chr2	129610	130156	-0.88	0.0145	LOC_Os02g01230	ribosomal protein, putative, expressed
Chr2	21846791	21847362	-1.45	0.0149	LOC_Os02g36210	ent-kaurene synthase, chloroplast precursor, putative, expressed
Chr2	25272522	25273205	-1.28	0.015	LOC_Os02g42040	MIF4G domain containing protein, putative, expressed
Chr2	3820305	3820531	-1.51	0.0158	LOC_Os02g07390	retrotransposon, putative, centromere-specific, expressed
Chr2	83428	83736	-1.3	0.0162	LOC_Os02g01150	erythronate-4-phosphate dehydrogenase domain containing protein, expressed
Chr2	19165285	19165874	-1.29	0.0165	LOC_Os02g32420	protein binding protein, putative, expressed
Chr2	8838234	8838545	-1.02	0.0169	LOC_Os02g15690	polygalacturonase, putative, expressed
Chr2	699192	699439	-1.65	0.0173	LOC_Os02g02210	aminotransferase, putative, expressed
Chr2	2639841	2640250	-1.35	0.0178	LOC_Os02g05470	CCT motif family protein, expressed
Chr2	32683364	32683636	-1.13	0.0183	LOC_Os02g53400	thioredoxin, putative, expressed
Chr2	26820496	26820804	-1.1	0.0198	LOC_Os02g44330	rho guanine nucleotide exchange factor, putative, expressed
Chr2	29743483	29744022	-1	0.0201	LOC_Os02g48580	expressed protein
Chr2	24581138	24581633	-1.2	0.0203	LOC_Os02g40530	MYB family transcription factor, putative, expressed
Chr2	11950504	11950853	-1.59	0.0204	LOC_Os02g20280	expressed protein
Chr2	32623847	32624240	-1.63	0.0216	LOC_Os02g53300	hypothetical protein
Chr2	9314450	9314757	-1.13	0.0217	LOC_Os02g16360	retrotransposon protein, putative, unclassified, expressed
Chr2	344059	344651	-1.29	0.0217	LOC_Os02g01590	glycosyl hydrolases, putative, expressed
Chr2	22553594	22554098	-0.67	0.022	LOC_Os02g37300	heavy metal associated domain containing protein, expressed
Chr2	23575754	23576173	-0.88	0.0228	LOC_Os02g39030	transmembrane protein 17, putative, expressed
Chr2	1150568	1150848	-1.54	0.0229	LOC_Os02g02930	terpene synthase, putative, expressed
Chr2	17277410	17278773	-0.76	0.0232	LOC_Os02g29160	ankyrin, putative, expressed
Chr2	3106060	3106309	-1.43	0.0238	LOC_Os02g06205	phytosulfokine receptor precursor, putative, expressed
Chr2	32558604	32559359	-0.63	0.0243	LOC_Os02g53180	1-aminocyclopropane-1-carboxylate oxidase protein, putative, expressed
Chr2	12969864	12970718	-0.8	0.0246	LOC_Os02g21810	cytochrome P450 51, putative, expressed
Chr2	33249948	33250281	-1.59	0.025	LOC_Os02g54240	OsFBX62 - F-box domain containing protein, expressed
Chr2	30352159	30353472	-0.65	0.0253	LOC_Os02g49670	zinc knuckle family protein, expressed
Chr2	353700	354294	-0.76	0.0255	LOC_Os02g01610	pentatricopeptide, putative, expressed
Chr2	184663	185211	-0.97	0.0256	LOC_Os02g01340	ferredoxin--NADP reductase, chloroplast precursor, putative, expressed
Chr2	18297678	18297977	-1.4	0.027	LOC_Os02g30714	dehydrogenase/reductase, putative, expressed
Chr2	22448563	22448912	-1.24	0.0272	LOC_Os02g37130	expressed protein
Chr2	7089123	7089554	-0.61	0.0281	LOC_Os02g13304	expressed protein
Chr2	30094366	30095037	-0.67	0.0287	LOC_Os02g49230	CCT/B-box zinc finger protein, putative, expressed
Chr2	17808174	17808855	-0.74	0.0293	LOC_Os02g29960	cytochrome P450, putative, expressed
Chr2	10285533	10285759	-1.94	0.0302	LOC_Os02g17780	ent-kaurene synthase, chloroplast precursor, putative, expressed
Chr2	18480876	18481717	-0.99	0.0302	LOC_Os02g30940	expressed protein
Chr2	22169087	22170097	-3.22	0.0307	LOC_Os02g36749	expressed protein
Chr2	6511691	6512175	-0.94	0.0313	LOC_Os02g12480	expressed protein
Chr2	20422912	20423505	-1.04	0.0329	LOC_Os02g34150	hypothetical protein
Chr2	21008060	21008324	-1.02	0.0335	LOC_Os02g35010	STE_MEKK_ste11_MAP3K.9 - STE kinases include homologs to sterile 7, sterile 11 and sterile 20 from yeast, expressed
Chr2	7890877	7892733	-0.58	0.0341	LOC_Os02g14370	retrotransposon protein, putative, Ty1-copia subclass, expressed
Chr2	22559152	22559574	-0.9	0.0343	LOC_Os02g37320	heavy metal associated domain containing protein, expressed
Chr2	31226501	31226886	-0.89	0.0345	LOC_Os02g51050	Leucine rich repeat N-terminal domain containing protein, putative, expressed
Chr2	7875561	7875848	-1.48	0.0356	LOC_Os02g14350	retrotransposon protein, putative, unclassified, expressed
Chr2	11968150	11968692	-0.63	0.0367	LOC_Os02g20330	expressed protein
Chr2	6803612	6804633	-0.59	0.0374	LOC_Os02g12890	cytochrome P450, putative, expressed
Chr2	31423352	31423793	-1.11	0.0375	LOC_Os02g51320	helix-loop-helix DNA-binding domain containing protein, expressed
Chr2	23691993	23692651	-0.76	0.038	LOC_Os02g39220	transposon protein, putative, unclassified, expressed
Chr2	2205238	2205519	-2.02	0.0384	LOC_Os02g04800	AIG2-like family domain containing protein, expressed
Chr2	33304937	33306289	-0.74	0.0388	LOC_Os02g54320	retrotransposon protein, putative, unclassified
Chr2	24164726	24165146	-0.89	0.039	LOC_Os02g39960	exostosin family protein, putative, expressed
Chr2	34299436	34299993	-0.63	0.0391	LOC_Os02g56020	methyltransferase, putative, expressed
Chr2	34360838	34361512	-0.77	0.0396	LOC_Os02g56150	expressed protein
Chr2	14073502	14074583	-0.79	0.0413	LOC_Os02g24270	retrotransposon protein, putative, unclassified, expressed
Chr2	30163004	30163940	-0.6	0.0425	LOC_Os02g49370	histone-like transcription factor and archaeal histone, putative, expressed
Chr2	17165726	17166180	-1.28	0.0434	LOC_Os02g29000	Cupin domain containing protein, expressed
Chr2	33170093	33170558	-0.69	0.0455	LOC_Os02g54130	heat shock protein DnaJ, putative, expressed
Chr2	20161330	20161757	-0.93	0.0462	LOC_Os02g33800	expressed protein
Chr2	21674040	21674719	-0.6	0.0472	LOC_Os02g36050	retrotransposon protein, putative, unclassified, expressed
Chr2	31909388	31909935	-0.61	0.0479	LOC_Os02g52130	OsFBX61 - F-box domain containing protein, expressed
Chr3	31818711	31821203	-1.39	1.22e-64	LOC_Os03g55874	ATP synthase subunit beta, putative, expressed
Chr3	14032683	14033138	-3.16	2.73e-20	LOC_Os03g24640	terpene synthase, putative, expressed
Chr3	34545768	34547902	-1.18	2.42e-15	LOC_Os03g60800	transposon protein, putative, unclassified, expressed
Chr3	22703872	22705441	-1.37	2.49e-15	LOC_Os03g40830	OsSub30 - Putative Subtilisin homologue, expressed
Chr3	27611352	27612011	-1.95	1.09e-12	LOC_Os03g48471	ATP synthase subunit alpha, putative, expressed
Chr3	10418924	10419373	-2.59	4e-11	LOC_Os03g18600	cyclase/dehydrase family protein, putative, expressed
Chr3	19954548	19954964	-1.77	2.82e-10	LOC_Os03g35970	retrotransposon protein, putative, unclassified, expressed
Chr3	4372316	4373427	-1	1.17e-09	LOC_Os03g08500	AP2 domain containing protein, expressed
Chr3	2249003	2250434	-1.07	1.5e-09	LOC_Os03g04710	expressed protein
Chr3	11539816	11540170	-1.28	4.54e-09	LOC_Os03g20390	expressed protein
Chr3	25800654	25801557	-1.13	7.33e-09	LOC_Os03g45720	glyoxalase family protein, putative, expressed
Chr3	34489538	34489777	-2.53	7.8e-09	LOC_Os03g60660	expressed protein
Chr3	32028095	32029873	-0.8	1.15e-08	LOC_Os03g56220	stress-induced protein, putative, expressed
Chr3	28512678	28515021	-0.62	1.47e-08	LOC_Os03g49990	GRAS family transcription factor domain containing protein, expressed
Chr3	32645725	32646221	-1.81	2.84e-08	LOC_Os03g57240	ZOS3-19 - C2H2 zinc finger protein, expressed
Chr3	9605183	9606375	-1.04	7.12e-08	LOC_Os03g17240	ankyrin repeat-containing protein, putative, expressed
Chr3	9602936	9603564	-2.13	1.79e-07	LOC_Os03g17230	NAD dependent epimerase/dehydratase family domain containing protein, expressed
Chr3	5218722	5219469	-1.33	2.32e-07	LOC_Os03g10250	expressed protein
Chr3	2223118	2224937	-1.17	4.77e-07	LOC_Os03g04680	cytochrome P450, putative, expressed
Chr3	5589938	5591352	-1.44	5.16e-07	LOC_Os03g10880	BTBN5 - Bric-a-Brac, Tramtrack, Broad Complex BTB domain with non-phototropic hypocotyl 3 NPH3 and coiled-coil domains, expressed
Chr3	18485971	18487028	-1.05	6.84e-07	LOC_Os03g32314	allene oxide cyclase 4, chloroplast precursor, putative, expressed
Chr3	16975145	16975654	-2.26	1.5e-06	LOC_Os03g29770	EF hand family protein, expressed
Chr3	955775	957486	-0.83	2.43e-06	LOC_Os03g02590	peroxisomal biogenesis factor 11, putative, expressed
Chr3	9632679	9635480	-0.58	2.51e-06	LOC_Os03g17300	TKL_IRAK_CrRLK1L-1.7 - The CrRLK1L-1 subfamily has homology to the CrRLK1L homolog, expressed
Chr3	2132314	2133703	-0.83	3.15e-06	LOC_Os03g04570	peptide transporter PTR3-A, putative, expressed
Chr3	3745454	3746018	-1.54	4.41e-06	LOC_Os03g07370	HNH endonuclease domain-containing protein, putative, expressed
Chr3	13283248	13284386	-0.99	6.21e-06	LOC_Os03g23010	expressed protein
Chr3	7871582	7873103	-0.93	1.07e-05	LOC_Os03g14500	expressed protein
Chr3	6443932	6445438	-1.12	1.38e-05	LOC_Os03g12260	cytochrome P450 protein, putative, expressed
Chr3	30002979	30005387	-0.69	1.67e-05	LOC_Os03g52239	homeobox domain containing protein, expressed
Chr3	35715579	35716399	-2.73	2.38e-05	LOC_Os03g63200	powdery mildew resistance protein PM3b, putative, expressed
Chr3	31725125	31725791	-1.14	2.55e-05	LOC_Os03g55730	SSA2 - 2S albumin seed storage family protein precursor, putative, expressed
Chr3	26607049	26607329	-2.69	4.19e-05	LOC_Os03g47036	homeotic protein knotted-1, putative, expressed
Chr3	27481	28042	-1.36	4.47e-05	LOC_Os03g01020	pectinesterase inhibitor domain containing protein, putative, expressed
Chr3	14095442	14096930	-0.59	8.5e-05	LOC_Os03g24730	expressed protein
Chr3	32662844	32663826	-0.79	0.000102	LOC_Os03g57270	ubiquitin carboxyl-terminal hydrolase, family 1, putative, expressed
Chr3	20458178	20458901	-0.73	0.000115	LOC_Os03g36870	retrotransposon protein, putative, unclassified, expressed
Chr3	14207419	14208581	-1.01	0.000119	LOC_Os03g24930	tyrosine protein kinase domain containing protein, putative, expressed
Chr3	14264226	14264884	-1.2	0.000132	LOC_Os03g24990	ulp1 protease family, C-terminal catalytic domain containing protein
Chr3	2227628	2228446	-1.27	0.000133	LOC_Os03g04690	expressed protein
Chr3	26617771	26618241	-1.3	0.000181	LOC_Os03g47050	expressed protein
Chr3	12320817	12321598	-1.2	0.000191	LOC_Os03g21550	eukaryotic translation initiation factor 2 subunit beta, putative, expressed
Chr3	9491632	9492417	-0.99	0.000228	LOC_Os03g17084	Core histone H2A/H2B/H3/H4 domain containing protein, putative, expressed
Chr3	4660873	4661557	-0.83	0.000229	LOC_Os03g08970	expressed protein
Chr3	33459761	33460822	-1	0.000239	LOC_Os03g58750	protein kinase domain containing protein, expressed
Chr3	21265518	21266648	-1.1	0.000295	LOC_Os03g38320	expressed protein
Chr3	5155126	5155943	-0.78	0.000382	LOC_Os03g10160	pentatricopeptide repeat-containing protein, putative, expressed
Chr3	17449372	17450256	-0.93	0.000396	LOC_Os03g30570	protein of unknown function DUF1675 domain containing protein, expressed
Chr3	10547938	10549512	-0.67	0.000441	LOC_Os03g18820	glycosyltransferase, putative, expressed
Chr3	24959918	24961211	-0.95	0.000549	LOC_Os03g44380	9-cis-epoxycarotenoid dioxygenase 1, chloroplast precursor, putative, expressed
Chr3	1968004	1969164	-1.12	0.00063	LOC_Os03g04290	transposon protein, putative, unclassified, expressed
Chr3	14233815	14234603	-1.22	0.000724	LOC_Os03g24950	expressed protein
Chr3	29644371	29645659	-0.95	0.000726	LOC_Os03g51724	retrotransposon protein, putative, Ty1-copia subclass
Chr3	30711598	30711963	-1.74	0.00075	LOC_Os03g53550	retrotransposon protein, putative, unclassified, expressed
Chr3	12281408	12281785	-1.58	0.000841	LOC_Os03g21500	expressed protein
Chr3	3740118	3741338	-0.77	0.000925	LOC_Os03g07360	expressed protein
Chr3	21329458	21330142	-0.66	0.00116	LOC_Os03g38430	retrotransposon protein, putative, Ty3-gypsy subclass, expressed
Chr3	26093728	26094508	-1.12	0.00122	LOC_Os03g46140	OsFBX101 - F-box domain containing protein, expressed
Chr3	33084150	33084584	-1.4	0.00133	LOC_Os03g58110	uncharacterized protein At4g06744 precursor, putative, expressed
Chr3	1878912	1879641	-0.69	0.00145	LOC_Os03g04100	expressed protein
Chr3	813446	814508	-0.75	0.00151	LOC_Os03g02330	AAA-type ATPase family protein, putative, expressed
Chr3	20107029	20108019	-1.34	0.00154	LOC_Os03g36239	retrotransposon protein, putative, Ty3-gypsy subclass, expressed
Chr3	9520371	9520917	-1.19	0.00156	LOC_Os03g17140	expressed protein
Chr3	26266134	26267304	-0.73	0.00171	LOC_Os03g46440	BTBA4 - Bric-a-Brac,Tramtrack, Broad Complex BTB domain with Ankyrin repeat region, expressed
Chr3	32317637	32318084	-0.86	0.00176	LOC_Os03g56714	expressed protein
Chr3	22851476	22852245	-0.89	0.00191	LOC_Os03g41110	ZOS3-14 - C2H2 zinc finger protein, expressed
Chr3	22803555	22804172	-0.89	0.00199	LOC_Os03g41030	expressed protein
Chr3	12270161	12271754	-0.78	0.00206	LOC_Os03g21480	HAD superfamily phosphatase, putative, expressed
Chr3	21820394	21821596	-0.83	0.00226	LOC_Os03g39284	retrotransposon protein, putative, unclassified, expressed
Chr3	21037530	21038256	-1.08	0.00249	LOC_Os03g37878	expressed protein
Chr3	25960277	25961478	-0.64	0.0026	LOC_Os03g45930	expressed protein
Chr3	25860456	25861074	-1.08	0.00265	LOC_Os03g45779	expressed protein
Chr3	17599281	17599631	-1.25	0.00279	LOC_Os03g30880	retrotransposon protein, putative, Ty3-gypsy subclass, expressed
Chr3	20057977	20059395	-0.85	0.00304	LOC_Os03g36150	retrotransposon protein, putative, unclassified, expressed
Chr3	25467804	25468497	-1.26	0.00306	LOC_Os03g45120	ribosome inactivating protein, putative, expressed
Chr3	2139910	2140888	-0.63	0.00366	LOC_Os03g04580	expressed protein
Chr3	33061255	33062365	-0.71	0.00396	LOC_Os03g58070	frigida, putative, expressed
Chr3	11224339	11224943	-1.09	0.00396	LOC_Os03g19950	expressed protein
Chr3	16837057	16837988	-0.64	0.00398	LOC_Os03g29540	ATP-dependent protease, putative, expressed
Chr3	6456622	6457097	-1.1	0.00407	LOC_Os03g12280	expressed protein
Chr3	18345157	18345806	-1.01	0.00407	LOC_Os03g32070	retrotransposon protein, putative, unclassified, expressed
Chr3	10774553	10774918	-2.41	0.00414	LOC_Os03g19200	DNAJ heat shock N-terminal domain-containing protein, putative, expressed
Chr3	3127728	3128006	-2.27	0.00438	LOC_Os03g06240	YT521-B-like family domain containing protein, expressed
Chr3	24252146	24252397	-1.38	0.00443	LOC_Os03g43470	pentatricopeptide, putative, expressed
Chr3	4015189	4015665	-1.05	0.00444	LOC_Os03g07890	mitochondrial carrier protein, putative, expressed
Chr3	17626735	17627123	-2.67	0.00479	LOC_Os03g30950	acyl-desaturase, chloroplast precursor, putative, expressed
Chr3	6737624	6738775	-0.87	0.00485	LOC_Os03g12660	cytochrome P450, putative, expressed
Chr3	9611497	9613029	-0.72	0.00528	LOC_Os03g17250	ankyrin repeat-containing protein, putative, expressed
Chr3	1788781	1789921	-0.63	0.00558	LOC_Os03g03910	catalase domain containing protein, expressed
Chr3	17053926	17054248	-1.72	0.00621	LOC_Os03g29930	expressed protein
Chr3	26864146	26864735	-0.87	0.00625	LOC_Os03g47500	zinc finger, C3HC4 type domain containing protein, expressed
Chr3	14479810	14480894	-0.83	0.00629	LOC_Os03g25340	peroxidase precursor, putative, expressed
Chr3	16261518	16261965	-1.16	0.00659	LOC_Os03g28270	Leucine Rich Repeat family protein, expressed
Chr3	31554240	31554897	-1.23	0.00714	LOC_Os03g55470	expressed protein
Chr3	2661334	2661745	-1.17	0.00733	LOC_Os03g05390	Citrate transporter protein, putative, expressed
Chr3	1457320	1458384	-0.79	0.00744	LOC_Os03g03410	serine/threonine-protein kinase, putative, expressed
Chr3	3380216	3381489	-0.6	0.00762	LOC_Os03g06680	plant-specific domain TIGR01615 family protein, expressed
Chr3	13839200	13839712	-0.98	0.00776	LOC_Os03g24320	transposon protein, putative, unclassified, expressed
Chr3	34392442	34392802	-1.15	0.00824	LOC_Os03g60500	expressed protein
Chr3	34352113	34352832	-0.83	0.00829	LOC_Os03g60410	expressed protein
Chr3	28632047	28632376	-1.79	0.00833	LOC_Os03g50220	homologous-pairing protein meu13, putative, expressed
Chr3	4079635	4080026	-1	0.0086	LOC_Os03g07980	expressed protein
Chr3	16994313	16994570	-1.49	0.0093	LOC_Os03g29810	OsClp6 - Putative Clp protease homologue, expressed
Chr3	33785633	33786164	-1.03	0.0101	LOC_Os03g59340	CESA2 - cellulose synthase, expressed
Chr3	18569128	18569723	-1.13	0.0101	LOC_Os03g32470	leucoanthocyanidin dioxygenase, putative, expressed
Chr3	2078309	2079542	-0.72	0.0102	LOC_Os03g04480	CorA-like magnesium transporter protein, putative, expressed
Chr3	11614013	11614639	-0.79	0.0103	LOC_Os03g20500	OsFBX82 - F-box domain containing protein, expressed
Chr3	13827735	13828770	-0.87	0.0103	LOC_Os03g24290	hypothetical protein
Chr3	26878368	26879265	-0.8	0.0105	LOC_Os03g47530	glycosyl transferase 8 domain containing protein, putative, expressed
Chr3	33482423	33483685	-0.61	0.0106	LOC_Os03g58790	ATPase, putative, expressed
Chr3	28374858	28375201	-1.11	0.0108	LOC_Os03g49820	expressed protein
Chr3	1775274	1775561	-1.23	0.0108	LOC_Os03g03900	NIN, putative, expressed
Chr3	32786624	32787016	-1.61	0.0114	LOC_Os03g57500	zinc finger, C3HC4 type domain containing protein, expressed
Chr3	11422614	11423696	-0.75	0.0117	LOC_Os03g20210	aspartic proteinase nepenthesin precursor, putative, expressed
Chr3	8135099	8136310	-0.74	0.0122	LOC_Os03g14920	expressed protein
Chr3	22151247	22151552	-1.4	0.0123	LOC_Os03g39830	expressed protein
Chr3	959215	959974	-0.98	0.0123	LOC_Os03g02600	riboflavin biosynthesis protein ribD, putative, expressed
Chr3	4684349	4684708	-1.34	0.0124	LOC_Os03g09020	dehydrogenase, putative, expressed
Chr3	31292731	31293200	-1.37	0.0124	LOC_Os03g55020	UDP-glucoronosyl and UDP-glucosyl transferase domain containing protein, expressed
Chr3	21353048	21353902	-0.96	0.0128	LOC_Os03g38470	GDSL-like lipase/acylhydrolase, putative, expressed
Chr3	12819985	12820293	-1.28	0.0133	LOC_Os03g22380	RNA recognition motif containing protein, expressed
Chr3	23615378	23616197	-0.99	0.0138	LOC_Os03g42440	expressed protein
Chr3	11878977	11879510	-1.05	0.014	LOC_Os03g20940	stress responsive protein, putative, expressed
Chr3	28794406	28794750	-1.38	0.0142	LOC_Os03g50450	inactive receptor kinase At2g26730 precursor, putative, expressed
Chr3	10693999	10694546	-1.22	0.0144	LOC_Os03g19090	expressed protein
Chr3	278289	278929	-0.69	0.0145	LOC_Os03g01365	protein phosphatase-2c, putative, expressed
Chr3	13153087	13153358	-1.39	0.0147	LOC_Os03g22770	CCT/B-box zinc finger protein, putative, expressed
Chr3	29018949	29019751	-1	0.0152	LOC_Os03g50810	receptor protein kinase TMK1 precursor, putative, expressed
Chr3	17307410	17307752	-3.74	0.0158	LOC_Os03g30350	retrotransposon protein, putative, unclassified, expressed
Chr3	21115959	21116933	-0.76	0.0163	LOC_Os03g38040	expressed protein
Chr3	34676405	34677004	-0.85	0.0167	LOC_Os03g61040	GIL1, putative, expressed
Chr3	32776976	32777855	-0.75	0.017	LOC_Os03g57490	fasciclin domain containing protein, expressed
Chr3	15791796	15792787	-0.87	0.017	LOC_Os03g27530	OsSCP16 - Putative Serine Carboxypeptidase homologue, expressed
Chr3	7704807	7705200	-1.17	0.0173	LOC_Os03g14205	expressed protein
Chr3	33796857	33797375	-0.94	0.0174	LOC_Os03g59370	ubiquitin family protein, putative, expressed
Chr3	26829483	26829879	-0.97	0.0175	LOC_Os03g47470	STE_PAK_Ste20_STLK.4 - STE kinases include homologs to sterile 7, sterile 11 and sterile 20 from yeast, expressed
Chr3	17422296	17422916	-0.91	0.0183	LOC_Os03g30530	expressed protein
Chr3	10343359	10344304	-0.59	0.019	LOC_Os03g18440	expressed protein
Chr3	10209015	10209539	-1.01	0.0193	LOC_Os03g18200	heat shock protein DnaJ, putative, expressed
Chr3	12760568	12761041	-0.86	0.0195	LOC_Os03g22250	POEI48 - Pollen Ole e I allergen and extensin family protein precursor, putative, expressed
Chr3	1125338	1125652	-1.2	0.0195	LOC_Os03g02860	heavy metal-associated domain containing protein, expressed
Chr3	9299031	9299769	-0.96	0.0196	LOC_Os03g16780	ankyrin repeat family protein, putative, expressed
Chr3	16715246	16715571	-1.15	0.0215	LOC_Os03g29360	expressed protein
Chr3	5049883	5050703	-0.94	0.0215	LOC_Os03g10040	OsFBX77 - F-box domain containing protein, expressed
Chr3	26782103	26782358	-1.82	0.0218	LOC_Os03g47350	expressed protein
Chr3	34464316	34464730	-1.01	0.0223	LOC_Os03g60639	expressed protein
Chr3	23038727	23039132	-0.92	0.0225	LOC_Os03g41390	ZOS3-15 - C2H2 zinc finger protein, expressed
Chr3	7681574	7681919	-1.73	0.0227	LOC_Os03g14150	expressed protein
Chr3	25073489	25073814	-1.27	0.0228	LOC_Os03g44544	hypothetical protein
Chr3	32090103	32090482	-1.31	0.0229	LOC_Os03g56280	lactate/malate dehydrogenase, putative, expressed
Chr3	20194516	20194997	-0.82	0.023	LOC_Os03g36460	expressed protein
Chr3	9878787	9880058	-0.64	0.0231	LOC_Os03g17760	RNA recognition motif containing protein, putative, expressed
Chr3	3749884	3750440	-0.71	0.0233	LOC_Os03g07380	expressed protein
Chr3	5182554	5182979	-1.84	0.0234	LOC_Os03g10210	homeobox domain containing protein, expressed
Chr3	27581915	27582216	-1.22	0.0243	LOC_Os03g48430	1-aminocyclopropane-1-carboxylate oxidase homolog 4, putative, expressed
Chr3	24795095	24795516	-0.89	0.0247	LOC_Os03g44130	expressed protein
Chr3	26071973	26072543	-0.98	0.025	LOC_Os03g46100	cupin domain containing protein, expressed
Chr3	23848083	23848430	-0.98	0.0272	LOC_Os03g42810	endonuclease/exonuclease/phosphatase family domain containing protein, expressed
Chr3	36103638	36104778	-0.62	0.0272	LOC_Os03g63900	1-aminocyclopropane-1-carboxylate oxidase 2, putative, expressed
Chr3	3757709	3758061	-1.25	0.0286	LOC_Os03g07400	expressed protein
Chr3	11381379	11382297	-0.74	0.0288	LOC_Os03g20150	retrotransposon protein, putative, unclassified
Chr3	33787752	33788109	-1.08	0.0289	LOC_Os03g59350	anthocyanin 3-O-beta-glucosyltransferase, putative, expressed
Chr3	28224838	28225344	-0.9	0.0294	LOC_Os03g49560	expressed protein
Chr3	11327753	11328313	-0.85	0.0297	LOC_Os03g20090	MYB family transcription factor, putative, expressed
Chr3	20518655	20519227	-0.59	0.0301	LOC_Os03g37010	glycosyltransferase, putative, expressed
Chr3	30984612	30985177	-0.94	0.0301	LOC_Os03g54040	ribosomal protein L6, putative, expressed
Chr3	15043252	15043580	-1.67	0.031	LOC_Os03g26310	expressed protein
Chr3	9832753	9833094	-1.05	0.0319	LOC_Os03g17680	expressed protein
Chr3	14526390	14526822	-0.76	0.0322	LOC_Os03g25400	kinase, putative, expressed
Chr3	20268936	20269429	-0.81	0.0333	LOC_Os03g36560	peroxidase precursor, putative, expressed
Chr3	30797266	30797556	-1.04	0.034	LOC_Os03g53700	PHD-finger domain containing protein, putative, expressed
Chr3	3727942	3728883	-0.59	0.0343	LOC_Os03g07350	CSLA4 - cellulose synthase-like family A; mannan synthase, expressed
Chr3	5261626	5262735	-0.66	0.0358	LOC_Os03g10320	expressed protein
Chr3	6099994	6100313	-1.59	0.0359	LOC_Os03g11680	ZOS3-05 - C2H2 zinc finger protein, expressed
Chr3	26898058	26898585	-0.64	0.0361	LOC_Os03g47564	expressed protein
Chr3	11161160	11161571	-0.83	0.0368	LOC_Os03g19840	cysteine-rich repeat secretory protein 55 precursor, putative, expressed
Chr3	17718501	17718773	-1.01	0.0374	LOC_Os03g31110	transposon protein, putative, unclassified, expressed
Chr3	14504835	14505970	-0.59	0.0375	LOC_Os03g25370	peroxidase precursor, putative, expressed
Chr3	32184876	32185219	-0.91	0.0386	LOC_Os03g56470	protein kinase family protein, putative, expressed
Chr3	15969501	15969737	-1.15	0.039	LOC_Os03g27830	expressed protein
Chr3	5586072	5586352	-0.94	0.0403	LOC_Os03g10870	membrane associated DUF588 domain containing protein, putative, expressed
Chr3	16753470	16754140	-0.68	0.042	LOC_Os03g29410	tyrosine protein kinase domain containing protein, putative, expressed
Chr3	22007972	22008685	-0.78	0.043	LOC_Os03g39620	expressed protein
Chr3	9079676	9080071	-0.93	0.0435	LOC_Os03g16460	expressed protein
Chr3	20746928	20747252	-0.93	0.0441	LOC_Os03g37411	MATE efflux family protein, putative, expressed
Chr3	29977621	29978187	-1.14	0.0441	LOC_Os03g52230	dynamin-2B, putative, expressed
Chr3	21030495	21030934	-0.66	0.0443	LOC_Os03g37864	expressed protein
Chr3	7879300	7879751	-0.94	0.0451	LOC_Os03g14520	nucleotide-sensitive chloride conductance regulator containing protein, expressed
Chr3	23715233	23715564	-1.01	0.0452	LOC_Os03g42600	expressed protein
Chr3	850655	851419	-0.87	0.0476	LOC_Os03g02400	plastocyanin-like domain containing protein, putative, expressed
Chr3	22095020	22095292	-1.92	0.049	LOC_Os03g39710	transporter family protein, putative, expressed
Chr3	8507657	8508663	-0.62	0.0495	LOC_Os03g15490	hypothetical protein
Chr4	9143576	9155961	-1.5	1.05e-288	LOC_Os04g16804	uncharacterized protein ycf73, putative, expressed
Chr4	9121572	9131292	-1.53	8.49e-209	LOC_Os04g16745	chloroplast 30S ribosomal protein S14, putative, expressed
Chr4	9110345	9114881	-2.27	6.42e-178	LOC_Os04g16736	photosystem I assembly protein ycf3, putative, expressed
Chr4	9136132	9142846	-1.2	2.12e-136	LOC_Os04g16812	chloroplast 50S ribosomal protein L23, putative
Chr4	9190417	9195851	-1.28	5.61e-111	LOC_Os04g16830	DNA-directed RNA polymerase subunit beta, putative, expressed
Chr4	9159080	9162887	-1.64	1.84e-108	LOC_Os04g16842	DNA-directed RNA polymerase subunit alpha, putative, expressed
Chr4	9116212	9118800	-2.19	3.11e-108	LOC_Os04g16742	NADPH-dependent oxidoreductase, putative, expressed
Chr4	9132492	9135232	-2.1	1.65e-106	LOC_Os04g16762	photosystem I assembly protein ycf3, putative
Chr4	9089986	9092493	-2.03	2.83e-97	LOC_Os04g16712	chloroplast 30S ribosomal protein S7, putative, expressed
Chr4	9186093	9190024	-1.35	1.61e-87	LOC_Os04g16820	DNA-directed RNA polymerase subunit beta, putative, expressed
Chr4	9176166	9179815	-1.32	1.24e-79	LOC_Os04g16872	photosystem II D2 protein, putative, expressed
Chr4	9181599	9183214	-2.08	7.21e-73	LOC_Os04g16878	uncharacterized protein ycf70, putative
Chr4	9199106	9200762	-1.79	7.07e-66	LOC_Os04g16886	chloroplast 30S ribosomal protein S7, putative, expressed
Chr4	9157258	9158846	-1.99	4.25e-58	LOC_Os04g16834	translation initiation factor IF-1, chloroplast, putative, expressed
Chr4	9108386	9109936	-1.14	1.21e-35	LOC_Os04g16734	maturase K, putative, expressed
Chr4	9183552	9184711	-1.52	6.05e-32	LOC_Os04g16882	conserved hypothetical protein
Chr4	9163568	9164260	-1.92	1.72e-27	LOC_Os04g16848	photosystem II reaction center protein H, putative
Chr4	9156180	9156944	-1.59	3.18e-21	LOC_Os04g16826	chloroplast 50S ribosomal protein L16, putative, expressed
Chr4	27510456	27510773	-3.02	1.03e-17	LOC_Os04g46390	chaperone protein dnaJ, putative, expressed
Chr4	9135481	9135754	-2.36	4.05e-17	LOC_Os04g16764	chloroplast 30S ribosomal protein S4, putative, expressed
Chr4	26553560	26554203	-3.64	5.59e-15	LOC_Os04g44850	glycosyl transferase 8 domain containing protein, putative, expressed
Chr4	9143085	9143369	-1.56	1.49e-11	LOC_Os04g16792	uncharacterized protein ycf76, putative
Chr4	32873372	32874397	-1.94	5.02e-11	LOC_Os04g55300	hypothetical protein
Chr4	19269328	19270970	-1	2.14e-10	LOC_Os04g32110	ACT domain containing protein, expressed
Chr4	35277793	35278978	-1.23	9.22e-10	LOC_Os04g59330	expressed protein
Chr4	20680049	20680627	-1.38	1.43e-09	LOC_Os04g34120	expressed protein
Chr4	28341837	28343060	-1.07	1.03e-07	LOC_Os04g47780	transmembrane amino acid transporter protein, putative, expressed
Chr4	17342319	17346015	-0.66	1.11e-07	LOC_Os04g29250	retrotransposon protein, putative, unclassified, expressed
Chr4	29275114	29277212	-0.71	1.43e-07	LOC_Os04g49110	GRAS family transcription factor domain containing protein, expressed
Chr4	29635978	29637703	-1	2.84e-07	LOC_Os04g49690	FERONIA receptor-like kinase, putative, expressed
Chr4	29589708	29590483	-1.64	3.38e-07	LOC_Os04g49620	DUF581 domain containing protein, expressed
Chr4	12545827	12546572	-0.93	2.93e-06	LOC_Os04g22130	conserved hypothetical protein
Chr4	22176767	22177150	-2.25	3.67e-06	LOC_Os04g36710	methyltransferase domain containing protein, expressed
Chr4	17720117	17721900	-1.03	3.67e-06	LOC_Os04g29740	OsWAK39 - OsWAK receptor-like protein kinase, expressed
Chr4	24691252	24692189	-0.87	4.97e-06	LOC_Os04g41640	HEV2 - Hevein family protein precursor, expressed
Chr4	21099139	21100106	-1.56	5.91e-06	LOC_Os04g34800	hypothetical protein
Chr4	17425090	17425753	-5.54	7.74e-06	LOC_Os04g29350	retrotransposon protein, putative, unclassified, expressed
Chr4	32386134	32387112	-1.16	1.93e-05	LOC_Os04g54430	immediate-early protein RSP40, putative, expressed
Chr4	5847474	5849093	-0.76	2.29e-05	LOC_Os04g10750	inorganic phosphate transporter, putative, expressed
Chr4	12547026	12547408	-2.86	3.16e-05	LOC_Os04g22140	expressed protein
Chr4	10158883	10159518	-1.02	3.23e-05	LOC_Os04g18400	retrotransposon protein, putative, unclassified, expressed
Chr4	5923918	5924339	-4.37	4.33e-05	LOC_Os04g10924	expressed protein
Chr4	21815485	21816017	-1.17	4.73e-05	LOC_Os04g35790	GLTP domain containing protein, putative, expressed
Chr4	20568093	20571020	-0.62	6.81e-05	LOC_Os04g33980	transposon protein, putative, Mutator sub-class, expressed
Chr4	22481756	22482985	-0.9	7.04e-05	LOC_Os04g37820	cytokinin-O-glucosyltransferase 2, putative, expressed
Chr4	20624909	20625687	-0.95	9.24e-05	LOC_Os04g34050	VQ domain containing protein, putative, expressed
Chr4	1125988	1126537	-1.9	9.54e-05	LOC_Os04g02880	expressed protein
Chr4	19994689	19994974	-5.26	9.85e-05	LOC_Os04g33030	protein binding protein, putative, expressed
Chr4	32893116	32893408	-1.55	0.000103	LOC_Os04g55310	retrotransposon protein, putative, Ty3-gypsy subclass
Chr4	29610444	29611102	-1.59	0.00013	LOC_Os04g49660	DUF581 domain containing protein, expressed
Chr4	7389969	7391608	-1.04	0.000157	LOC_Os04g13300	hypothetical protein
Chr4	28336645	28338033	-0.77	0.000178	LOC_Os04g47770	cis-zeatin O-glucosyltransferase, putative, expressed
Chr4	10094009	10094856	-0.75	0.000198	LOC_Os04g18244	retrotransposon protein, putative, unclassified, expressed
Chr4	5913573	5913947	-3.17	0.000217	LOC_Os04g10910	expressed protein
Chr4	17717001	17717693	-2.07	0.000237	LOC_Os04g29730	expressed protein
Chr4	34923084	34923746	-1.61	0.000265	LOC_Os04g58730	AT hook motif domain containing protein, expressed
Chr4	26012952	26014388	-1.12	0.000268	LOC_Os04g43910	auxin response factor, putative, expressed
Chr4	30477548	30478418	-1.31	0.000276	LOC_Os04g51454	expressed protein
Chr4	4296161	4297282	-1.16	0.000279	LOC_Os04g08060	ZOS4-03 - C2H2 zinc finger protein, expressed
Chr4	24858261	24859585	-0.78	0.000333	LOC_Os04g41960	NADP-dependent oxidoreductase, putative, expressed
Chr4	28556308	28556882	-2.44	0.000346	LOC_Os04g48000	hypothetical protein
Chr4	3410966	3412042	-1.32	0.000352	LOC_Os04g06520	expressed protein
Chr4	31353470	31354401	-0.77	0.000405	LOC_Os04g52680	expressed protein
Chr4	22825088	22825959	-1.16	0.000414	LOC_Os04g38380	expressed protein
Chr4	27263881	27264508	-2.17	0.000487	LOC_Os04g46020	GATA zinc finger domain containing protein, expressed
Chr4	10101527	10102245	-0.84	0.000534	LOC_Os04g18280	retrotransposon protein, putative, unclassified, expressed
Chr4	17013899	17014705	-1.65	0.000561	LOC_Os04g28710	hypothetical protein
Chr4	30223567	30224187	-1.11	0.000597	LOC_Os04g51050	OsWAK53b - OsWAK receptor-like protein kinase, expressed
Chr4	24844239	24845157	-0.78	0.000598	LOC_Os04g41920	protein FAM133, putative, expressed
Chr4	21359474	21361345	-0.66	0.000627	LOC_Os04g35140	OsSub41 - Putative Subtilisin homologue, expressed
Chr4	15924352	15925005	-0.88	0.000634	LOC_Os04g26920	oxidoreductase, aldo/keto reductase family protein, putative, expressed
Chr4	19614946	19615922	-0.84	0.000635	LOC_Os04g32590	transcription factor, putative, expressed
Chr4	33126414	33126975	-0.95	0.000669	LOC_Os04g55650	oryzain alpha chain precursor, putative, expressed
Chr4	26167815	26168644	-1.03	0.000716	LOC_Os04g44210	expressed protein
Chr4	14586300	14588784	-0.63	0.000717	LOC_Os04g25230	hypothetical protein
Chr4	34489898	34491660	-0.6	0.000752	LOC_Os04g57890	oligosaccharyl transferase, putative, expressed
Chr4	23639286	23640158	-2.05	0.000898	LOC_Os04g39680	anthranilate phosphoribosyltransferase, putative, expressed
Chr4	26720154	26721004	-1.19	0.000903	LOC_Os04g45210	peroxisomal biogenesis factor 11, putative, expressed
Chr4	29557063	29557829	-1.59	0.00104	LOC_Os04g49560	zinc finger family protein, putative, expressed
Chr4	32591825	32592625	-2.33	0.00118	LOC_Os04g54810	beta-D-xylosidase, putative, expressed
Chr4	26342570	26345099	-0.6	0.00123	LOC_Os04g44500	GEM, putative, expressed
Chr4	25306177	25306925	-1.36	0.00127	LOC_Os04g42760	sialyltransferase family domain containing protein, expressed
Chr4	9993562	9994307	-1.13	0.00129	LOC_Os04g18090	histone H1, putative, expressed
Chr4	23128614	23129716	-0.78	0.00136	LOC_Os04g38920	DUF593 domain containing protein, expressed
Chr4	23104072	23104501	-1.52	0.00153	LOC_Os04g38870	14-3-3 protein, putative, expressed
Chr4	35207304	35208622	-0.66	0.00157	LOC_Os04g59190	peroxidase precursor, putative, expressed
Chr4	12538851	12539680	-1.13	0.00161	LOC_Os04g22120	protein kinase, putative, expressed
Chr4	32450812	32451194	-1.14	0.00231	LOC_Os04g54560	transferase family protein, putative, expressed
Chr4	5097528	5098709	-0.98	0.00287	LOC_Os04g09520	LTPL59 - Protease inhibitor/seed storage/LTP family protein precursor, putative, expressed
Chr4	34980612	34981832	-0.61	0.00331	LOC_Os04g58810	CAF1 family ribonuclease containing protein, putative, expressed
Chr4	20343832	20344745	-0.9	0.00333	LOC_Os04g33590	hydrolase, alpha/beta fold family protein, putative, expressed
Chr4	30482345	30482958	-1.42	0.00339	LOC_Os04g51460	glycosyl hydrolases family 16, putative, expressed
Chr4	35215444	35216684	-0.67	0.00341	LOC_Os04g59200	peroxidase precursor, putative, expressed
Chr4	21021081	21021487	-0.85	0.00344	LOC_Os04g34700	hypothetical protein
Chr4	32254216	32255049	-1.09	0.00347	LOC_Os04g54140	receptor-like kinase, putative, expressed
Chr4	25565544	25565946	-2.36	0.00347	LOC_Os04g43200	caleosin related protein, putative, expressed
Chr4	32766175	32766408	-4.83	0.00347	LOC_Os04g55100	expressed protein
Chr4	26118290	26119580	-0.68	0.00353	LOC_Os04g44110	hydrolase, putative, expressed
Chr4	5033443	5034145	-1.05	0.00365	LOC_Os04g09420	hypothetical protein
Chr4	17371473	17373038	-0.78	0.00368	LOC_Os04g29300	retrotransposon protein, putative, unclassified
Chr4	25366688	25367256	-1.55	0.00384	LOC_Os04g42850	expressed protein
Chr4	19061714	19062127	-1.88	0.00416	LOC_Os04g31820	expressed protein
Chr4	5178494	5179007	-1.15	0.00418	LOC_Os04g09654	O-methyltransferase, putative, expressed
Chr4	4870108	4870804	-1.11	0.00429	LOC_Os04g08824	cytochrome P450, putative, expressed
Chr4	28573458	28573737	-1.64	0.00429	LOC_Os04g48030	heat stress transcription factor B-1, putative, expressed
Chr4	17365279	17366156	-1.05	0.00433	LOC_Os04g29280	expressed protein
Chr4	3656406	3658320	-0.63	0.00433	LOC_Os04g06920	expressed protein
Chr4	3118180	3118823	-0.66	0.00455	LOC_Os04g06010	transposon protein, putative, CACTA, En/Spm sub-class, expressed
Chr4	25401429	25401875	-1.3	0.00455	LOC_Os04g42940	expressed protein
Chr4	2808893	2810135	-0.72	0.0046	LOC_Os04g05560	kinase, putative, expressed
Chr4	27690866	27691791	-0.7	0.00463	LOC_Os04g46700	ABC family transporter: toluene tolerance, putative, expressed
Chr4	29411930	29412774	-1.14	0.00476	LOC_Os04g49270	tRNA-splicing endonuclease positive effector-related, putative, expressed
Chr4	20758045	20758475	-1.8	0.00477	LOC_Os04g34270	serine/threonine-protein kinase receptor precursor, putative, expressed
Chr4	25748069	25748484	-1.66	0.00502	LOC_Os04g43519	expressed protein
Chr4	17346259	17347410	-0.89	0.00556	LOC_Os04g29260	expressed protein
Chr4	27724465	27725037	-0.95	0.00598	LOC_Os04g46750	glycosyl transferase 8 domain containing protein, putative, expressed
Chr4	32086131	32086368	-1.64	0.00626	LOC_Os04g53850	leucoanthocyanidin reductase, putative, expressed
Chr4	3220239	3220795	-1.19	0.00648	LOC_Os04g06200	transposon protein, putative, CACTA, En/Spm sub-class
Chr4	17315575	17316041	-1.6	0.00657	LOC_Os04g29200	retrotransposon protein, putative, unclassified, expressed
Chr4	18048486	18049397	-0.84	0.00663	LOC_Os04g30240	OsWAK60 - OsWAK receptor-like protein kinase, expressed
Chr4	7265970	7267346	-0.64	0.00677	LOC_Os04g13170	OsFBD10 - F-box and FBD domain containing protein, expressed
Chr4	25370691	25371753	-0.78	0.00686	LOC_Os04g42860	GDSL-like lipase/acylhydrolase, putative, expressed
Chr4	32239005	32239364	-2.15	0.00696	LOC_Os04g54110	ARK3, putative, expressed
Chr4	41452	42101	-0.69	0.00723	LOC_Os04g01050	retrotransposon protein, putative, unclassified
Chr4	24111417	24111786	-1.21	0.00727	LOC_Os04g40620	peptide methionine sulfoxide reductase, putative, expressed
Chr4	11463331	11464013	-0.77	0.00729	LOC_Os04g20520	expressed protein
Chr4	3296443	3298284	-0.62	0.00741	LOC_Os04g06300	expressed protein
Chr4	26299482	26300580	-0.74	0.00751	LOC_Os04g44430	transporter, major facilitator family, putative, expressed
Chr4	24360944	24361528	-0.94	0.008	LOC_Os04g41060	zinc finger C-x8-C-x5-C-x3-H type family protein, expressed
Chr4	32448912	32450284	-0.6	0.00805	LOC_Os04g54564	expressed protein
Chr4	7189890	7190954	-0.89	0.00869	LOC_Os04g13030	retrotransposon protein, putative, Ty3-gypsy subclass, expressed
Chr4	24740450	24741829	-0.68	0.00902	LOC_Os04g41740	expressed protein
Chr4	32665052	32666230	-0.73	0.00975	LOC_Os04g54910	expressed protein
Chr4	24692859	24693408	-1	0.0101	LOC_Os04g41630	expressed protein
Chr4	23408802	23409476	-0.8	0.0105	LOC_Os04g39320	expressed protein
Chr4	12426011	12426817	-0.81	0.0115	LOC_Os04g21950	WRKY51, expressed
Chr4	32801110	32801386	-1.58	0.0115	LOC_Os04g55180	hydrolase, alpha/beta fold family domain containing protein, expressed
Chr4	32670624	32671167	-1.02	0.012	LOC_Os04g54920	retrotransposon protein, putative, unclassified
Chr4	11105623	11106807	-0.71	0.0123	LOC_Os04g19920	OsFBL13 - F-box domain and LRR containing protein, expressed
Chr4	34587500	34588250	-0.77	0.0124	LOC_Os04g58070	aspartic proteinase nepenthesin precursor, putative, expressed
Chr4	14049369	14050637	-0.67	0.0128	LOC_Os04g24500	retrotransposon protein, putative, unclassified, expressed
Chr4	5833690	5834949	-0.96	0.0131	LOC_Os04g10740	retrotransposon protein, putative, unclassified, expressed
Chr4	16237139	16238253	-0.75	0.0132	LOC_Os04g27460	expressed protein
Chr4	7151787	7152162	-1.07	0.0139	LOC_Os04g12950	indole-3-acetate beta-glucosyltransferase, putative, expressed
Chr4	18213000	18213320	-1.58	0.014	LOC_Os04g30490	MATE efflux family protein, putative, expressed
Chr4	14038960	14039330	-2.71	0.0147	LOC_Os04g24469	jasmonate-induced protein, putative, expressed
Chr4	12590187	12590657	-1.62	0.0152	LOC_Os04g22230	SCP-like extracellular protein, expressed
Chr4	25909601	25910190	-0.68	0.0162	LOC_Os04g43760	phenylalanine ammonia-lyase, putative, expressed
Chr4	24890571	24890977	-0.96	0.0175	LOC_Os04g42020	CCT/B-box zinc finger protein, putative, expressed
Chr4	6231921	6232438	-1.66	0.0185	LOC_Os04g11400	expressed protein
Chr4	5956274	5956724	-1.71	0.0186	LOC_Os04g10970	hypothetical protein
Chr4	17517975	17518406	-1.34	0.0187	LOC_Os04g29469	retrotransposon protein, putative, unclassified, expressed
Chr4	22321211	22321634	-1.15	0.0191	LOC_Os04g37480	oxidoreductase, aldo/keto reductase family protein, putative, expressed
Chr4	21713890	21714297	-1.18	0.0193	LOC_Os04g35630	expressed protein
Chr4	5738504	5738899	-0.91	0.0196	LOC_Os04g10569	glutamyl-tRNA amidotransferase, putative, expressed
Chr4	17099840	17100194	-1.22	0.0198	LOC_Os04g28860	expressed protein
Chr4	6632587	6633030	-1.62	0.0199	LOC_Os04g12070	expressed protein
Chr4	20992470	20992743	-1.16	0.0205	LOC_Os04g34699	expressed protein
Chr4	5903561	5904326	-0.95	0.021	LOC_Os04g10890	expressed protein
Chr4	14746981	14747404	-0.69	0.0213	LOC_Os04g25454	transposon protein, putative, CACTA, En/Spm sub-class, expressed
Chr4	19080370	19080932	-0.9	0.0214	LOC_Os04g31870	expressed protein
Chr4	27544376	27544787	-0.94	0.0232	LOC_Os04g46444	expressed protein
Chr4	28929289	28930112	-1.31	0.0233	LOC_Os04g48530	C4-dicarboxylate transporter/malic acid transport protein domain containing protein, expressed
Chr4	32234583	32235096	-0.95	0.0234	LOC_Os04g54100	exostosin family protein, putative, expressed
Chr4	27648271	27649348	-0.72	0.0238	LOC_Os04g46639	expressed protein
Chr4	35338890	35339423	-0.66	0.0238	LOC_Os04g59440	chlorophyll A-B binding protein, putative, expressed
Chr4	17182746	17183853	-0.67	0.0241	LOC_Os04g28990	dehydrogenase, putative, expressed
Chr4	20724623	20725020	-0.81	0.0241	LOC_Os04g34200	hypothetical protein
Chr4	28129827	28130385	-1.08	0.0246	LOC_Os04g47410	DHHC zinc finger domain containing protein, expressed
Chr4	5311181	5311813	-0.86	0.0248	LOC_Os04g09880	expressed protein
Chr4	13246070	13246666	-0.87	0.0257	LOC_Os04g23230	expressed protein
Chr4	6720944	6721457	-0.88	0.0268	LOC_Os04g12200	hypothetical protein
Chr4	16930221	16930504	-4.52	0.0279	LOC_Os04g28600	male sterility protein, putative, expressed
Chr4	1759160	1759613	-1.48	0.0285	LOC_Os04g03860	expressed protein
Chr4	30615704	30616876	-0.73	0.0287	LOC_Os04g51680	expressed protein
Chr4	17638764	17639489	-0.98	0.0289	LOC_Os04g29630	transposon protein, putative, unclassified, expressed
Chr4	17817775	17818667	-0.76	0.0293	LOC_Os04g29880	OsWAK41 - OsWAK receptor-like protein OsWAK-RLP, expressed
Chr4	15941622	15942048	-1.07	0.0306	LOC_Os04g26950	retrotransposon protein, putative, unclassified, expressed
Chr4	22354847	22355229	-0.95	0.0306	LOC_Os04g37580	cation transport regulator-like protein 1, putative, expressed
Chr4	18339682	18340540	-0.78	0.0306	LOC_Os04g30690	NBS type disease resistance protein, putative, expressed
Chr4	17213555	17213991	-1.06	0.0316	LOC_Os04g29050	expressed protein
Chr4	2292180	2292855	-0.92	0.0317	LOC_Os04g04770	legume lectins beta domain containing protein, putative, expressed
Chr4	33950309	33950952	-1.2	0.0318	LOC_Os04g56939	expressed protein
Chr4	3638284	3638838	-1.18	0.0323	LOC_Os04g06900	expressed protein
Chr4	6560417	6560878	-1.32	0.0323	LOC_Os04g11962	expressed protein
Chr4	29621004	29621573	-0.58	0.0325	LOC_Os04g49670	DUF581 domain containing protein, expressed
Chr4	23278957	23279289	-1.75	0.0333	LOC_Os04g39150	pathogenesis-related Bet v I family protein, putative, expressed
Chr4	22829395	22830076	-0.65	0.0336	LOC_Os04g38390	wound/stress protein, putative, expressed
Chr4	31145908	31146154	-1.17	0.0339	LOC_Os04g52420	expressed protein
Chr4	34102114	34102530	-1.4	0.0339	LOC_Os04g57260	expressed protein
Chr4	6685330	6686279	-0.65	0.034	LOC_Os04g12140	expressed protein
Chr4	14311961	14312508	-0.81	0.035	LOC_Os04g24850	cytokinin-O-glucosyltransferase 2, putative, expressed
Chr4	12836616	12837124	-0.75	0.035	LOC_Os04g22660	tropinone reductase, putative, expressed
Chr4	22393213	22393597	-1.02	0.0357	LOC_Os04g37660	protein phosphotase protein, putative, expressed
Chr4	28721302	28722133	-0.9	0.0369	LOC_Os04g48210	cytochrome P450, putative, expressed
Chr4	17260226	17260552	-1.03	0.0373	LOC_Os04g29090	FAD-binding and arabino-lactone oxidase domains containing protein, putative, expressed
Chr4	17368229	17368763	-1.24	0.0388	LOC_Os04g29290	retrotransposon protein, putative, unclassified
Chr4	17455485	17456007	-1.23	0.0389	LOC_Os04g29380	retrotransposon protein, putative, unclassified, expressed
Chr4	18056868	18057610	-0.58	0.039	LOC_Os04g30250	wall-associated receptor kinase-like 5 precursor, putative, expressed
Chr4	13936991	13937550	-0.71	0.0402	LOC_Os04g24328	jasmonate-induced protein, putative, expressed
Chr4	23270731	23271242	-0.73	0.0406	LOC_Os04g39120	copper amine oxidase, putative, expressed
Chr4	12503970	12504443	-0.83	0.0408	LOC_Os04g22080	retrotransposon protein, putative, unclassified, expressed
Chr4	30044687	30045049	-0.96	0.0413	LOC_Os04g50780	expressed protein
Chr4	6012722	6013382	-0.73	0.0413	LOC_Os04g11060	expressed protein
Chr4	32228256	32228557	-0.92	0.0416	LOC_Os04g54080	serine/threonine-protein kinase receptor precursor, putative, expressed
Chr4	23121871	23122467	-0.96	0.0422	LOC_Os04g38910	atypical receptor-like kinase MARK, putative, expressed
Chr4	17584661	17585809	-0.7	0.0436	LOC_Os04g29580	OsWAK37 - OsWAK short gene, expressed
Chr4	24904813	24905692	-0.73	0.0454	LOC_Os04g42050	expressed protein
Chr4	26289886	26290419	-1.07	0.046	LOC_Os04g44410	OsSCP25 - Putative Serine Carboxypeptidase homologue, expressed
Chr4	2100957	2101439	-1.17	0.0467	LOC_Os04g04410	expressed protein
Chr4	5986808	5987116	-0.93	0.0474	LOC_Os04g11030	expressed protein
Chr4	29552365	29552697	-0.83	0.0483	LOC_Os04g49550	RING-H2 finger protein ATL2A, putative, expressed
Chr4	8948628	8949381	-0.7	0.0483	LOC_Os04g16450	aquaporin protein, putative, expressed
Chr4	3767020	3767351	-1.45	0.0485	LOC_Os04g07110	expressed protein
Chr4	27892197	27892475	-1.21	0.05	LOC_Os04g47040	anthocyanin regulatory Lc protein, putative, expressed
Chr5	12886700	12891817	-1.93	8.55e-139	LOC_Os05g22716	translation initiation factor IF-1, chloroplast, putative, expressed
Chr5	405157	408675	-1.54	1.82e-85	LOC_Os05g01675	photosystem I P700 chlorophyll a apoprotein A1, putative, expressed
Chr5	12980939	12981936	-2.29	2.13e-26	LOC_Os05g22860	DNA-directed RNA polymerase subunit beta, putative, expressed
Chr5	12959641	12960794	-1.39	1.47e-23	LOC_Os05g22840	expressed protein
Chr5	21969871	21971187	-1.55	7.95e-20	LOC_Os05g37530	expressed protein
Chr5	12957048	12957368	-2.86	6.69e-19	LOC_Os05g22830	DNA-directed RNA polymerase subunit beta, putative, expressed
Chr5	20971803	20972538	-1.49	1.24e-18	LOC_Os05g35320	ATP synthase like protein, putative, expressed
Chr5	2819854	2820629	-1.89	1.27e-18	LOC_Os05g05670	1-aminocyclopropane-1-carboxylate oxidase, putative, expressed
Chr5	21099697	21100649	-2.5	1.78e-14	LOC_Os05g35500	MYB family transcription factor, putative, expressed
Chr5	2825864	2826588	-1.43	5.64e-10	LOC_Os05g05680	1-aminocyclopropane-1-carboxylate oxidase, putative, expressed
Chr5	21963722	21965987	-0.77	1.28e-08	LOC_Os05g37520	expressed protein
Chr5	21079020	21079627	-2.09	4.04e-08	LOC_Os05g35470	dienelactone hydrolase family protein, expressed
Chr5	2815616	2817231	-1.24	7.5e-08	LOC_Os05g05660	PWWP domain containing protein, expressed
Chr5	24611774	24613227	-1.23	1.05e-07	LOC_Os05g42060	UDP-glucoronosyl/UDP-glucosyl transferase, putative, expressed
Chr5	24444030	24445160	-0.93	3.74e-07	LOC_Os05g41780	AP2 domain containing protein, expressed
Chr5	21525572	21526035	-5.87	4.72e-07	LOC_Os05g36360	U-box domain containing protein, expressed
Chr5	22046467	22047585	-0.7	4.82e-07	LOC_Os05g37670	retrotransposon protein, putative, unclassified, expressed
Chr5	1859708	1860843	-1.3	1.28e-06	LOC_Os05g04150	expressed protein
Chr5	537843	539617	-0.77	1.31e-06	LOC_Os05g01940	zinc finger, RING-type, putative, expressed
Chr5	25376833	25378001	-0.72	1.32e-06	LOC_Os05g43640	retrotransposon, putative, centromere-specific, expressed
Chr5	1662020	1664045	-0.63	2.1e-06	LOC_Os05g03760	zinc finger family protein, putative, expressed
Chr5	16178986	16179664	-0.89	2.67e-06	LOC_Os05g27780	expressed protein
Chr5	23511941	23512304	-4.58	3.38e-06	LOC_Os05g40030	expressed protein
Chr5	21514691	21515065	-1.98	5.68e-06	LOC_Os05g36340	expressed protein
Chr5	19962426	19963004	-5.57	6.01e-06	LOC_Os05g33840	transketolase, putative, expressed
Chr5	14991595	14992126	-1.53	6.59e-06	LOC_Os05g25770	WRKY45, expressed
Chr5	23798968	23799336	-3.7	1.85e-05	LOC_Os05g40540	expressed protein
Chr5	28835796	28837099	-1.12	1.91e-05	LOC_Os05g50320	expressed protein
Chr5	17518153	17518490	-2.64	2.08e-05	LOC_Os05g30220	disease resistance RPP13-like protein 1, putative, expressed
Chr5	22811281	22812472	-0.93	2.25e-05	LOC_Os05g38890	transposon protein, putative, CACTA, En/Spm sub-class, expressed
Chr5	14937147	14937735	-1.3	3.74e-05	LOC_Os05g25680	expressed protein
Chr5	8451001	8451750	-1.36	4.31e-05	LOC_Os05g14880	proline-rich family protein, putative, expressed
Chr5	16859684	16860235	-1.3	6.29e-05	LOC_Os05g28740	universal stress protein domain containing protein, putative, expressed
Chr5	15132728	15133271	-1.22	8.15e-05	LOC_Os05g26032	expressed protein
Chr5	21047966	21048207	-2.75	0.000107	LOC_Os05g35430	expressed protein
Chr5	1848058	1848779	-1.16	0.000171	LOC_Os05g04130	expressed protein
Chr5	20773169	20774274	-0.92	0.000178	LOC_Os05g34970	expressed protein
Chr5	22367258	22368161	-0.96	0.000284	LOC_Os05g38130	expressed protein
Chr5	21511855	21513184	-0.62	0.000329	LOC_Os05g36330	expressed protein
Chr5	16873045	16873930	-0.72	0.000369	LOC_Os05g28780	GCRP10 - Glycine and cysteine rich family protein precursor, expressed
Chr5	2132594	2132856	-5.11	0.000385	LOC_Os05g04570	F-box family protein, putative, expressed
Chr5	29817875	29818555	-0.83	0.000398	LOC_Os05g51960	expressed protein
Chr5	29307547	29308072	-1.29	0.000496	LOC_Os05g51070	inactive receptor kinase At2g26730 precursor, putative, expressed
Chr5	21265940	21267967	-0.68	0.000504	LOC_Os05g35840	expressed protein
Chr5	21055315	21056232	-0.83	0.000529	LOC_Os05g35444	expressed protein
Chr5	29595783	29597638	-0.62	0.000555	LOC_Os05g51620	expressed protein
Chr5	5419320	5419869	-0.9	0.000599	LOC_Os05g09600	GA11916-PA, putative, expressed
Chr5	25025108	25025437	-1.82	0.000724	LOC_Os05g43100	GDSL-like lipase/acylhydrolase, putative, expressed
Chr5	1397505	1398193	-1.58	0.000734	LOC_Os05g03390	expressed protein
Chr5	21141350	21142984	-0.8	0.000739	LOC_Os05g35580	amidophosphoribosyltransferase, chloroplast precursor, putative, expressed
Chr5	9455141	9455862	-0.75	0.000762	LOC_Os05g16664	expressed protein
Chr5	22030676	22031258	-0.89	0.000796	LOC_Os05g37640	expressed protein
Chr5	14017273	14018143	-1.15	0.000959	LOC_Os05g24240	retrotransposon protein, putative, unclassified, expressed
Chr5	28264947	28265466	-0.98	0.00129	LOC_Os05g49270	transporter family protein, putative, expressed
Chr5	14663580	14664004	-1.36	0.00135	LOC_Os05g25260	AP2 domain containing protein, expressed
Chr5	28038036	28038584	-1.5	0.00151	LOC_Os05g48870	auxin response factor 15, putative, expressed
Chr5	29490325	29492196	-0.6	0.00152	LOC_Os05g51420	hypersensitive-induced response protein, putative, expressed
Chr5	24027726	24028124	-0.91	0.00172	LOC_Os05g40990	NADH-cytochrome b5 reductase, putative, expressed
Chr5	19028223	19030268	-0.58	0.00175	LOC_Os05g32544	glycosyltransferase, putative, expressed
Chr5	22082035	22083558	-0.66	0.00177	LOC_Os05g37730	MYB family transcription factor, putative, expressed
Chr5	9827894	9828322	-1.02	0.00181	LOC_Os05g17160	retrotransposon protein, putative, Ty3-gypsy subclass, expressed
Chr5	8141289	8142671	-0.8	0.00188	LOC_Os05g14430	retrotransposon protein, putative, unclassified
Chr5	7660517	7661097	-1.17	0.0019	LOC_Os05g13804	expressed protein
Chr5	21248635	21249335	-1.03	0.00192	LOC_Os05g35810	expressed protein
Chr5	29654860	29655102	-1.87	0.00232	LOC_Os05g51690	CCT motif family protein, expressed
Chr5	15462027	15462694	-0.73	0.00234	LOC_Os05g26610	expressed protein
Chr5	21332881	21333287	-1.19	0.00254	LOC_Os05g36020	expressed protein
Chr5	18970184	18970734	-0.65	0.00266	LOC_Os05g32474	expressed protein
Chr5	25854942	25855409	-1.29	0.00274	LOC_Os05g44420	expressed protein
Chr5	19570334	19571366	-0.76	0.00302	LOC_Os05g33340	transposon protein, putative, CACTA, En/Spm sub-class, expressed
Chr5	1321817	1322192	-2.83	0.00303	LOC_Os05g03270	transposon protein, putative, CACTA, En/Spm sub-class, expressed
Chr5	5414865	5415365	-0.87	0.00314	LOC_Os05g09580	expressed protein
Chr5	7298599	7299218	-1.32	0.00327	LOC_Os05g12710	expressed protein
Chr5	12013677	12014204	-1.51	0.00337	LOC_Os05g20470	expressed protein
Chr5	1796316	1796952	-1.85	0.00343	LOC_Os05g04000	expressed protein
Chr5	12896080	12896506	-2.01	0.00347	LOC_Os05g22730	expressed protein
Chr5	4593350	4593845	-1.08	0.00384	LOC_Os05g08420	expressed protein
Chr5	5490128	5490828	-1.06	0.00386	LOC_Os05g09716	transposon protein, putative, CACTA, En/Spm sub-class, expressed
Chr5	6047656	6048317	-1.23	0.00438	LOC_Os05g10900	plant protein of unknown function domain containing protein, expressed
Chr5	29325467	29326538	-0.61	0.00457	LOC_Os05g51119	expressed protein
Chr5	21623520	21624537	-0.76	0.00463	LOC_Os05g37000	expressed protein
Chr5	23156258	23157342	-0.77	0.00495	LOC_Os05g39470	transposon protein, putative, CACTA, En/Spm sub-class, expressed
Chr5	18016432	18016922	-1.04	0.00502	LOC_Os05g31020	eukaryotic peptide chain release factor subunit 1-1, putative, expressed
Chr5	18487352	18488916	-0.66	0.0054	LOC_Os05g31740	cytochrome P450 86A2, putative, expressed
Chr5	19333763	19334372	-0.75	0.0056	LOC_Os05g32980	expressed protein
Chr5	7137188	7137737	-0.98	0.00654	LOC_Os05g12410	BURP domain containing protein, expressed
Chr5	28329587	28330735	-0.61	0.00724	LOC_Os05g49410	expressed protein
Chr5	7746944	7748145	-0.69	0.00757	LOC_Os05g13940	retrotransposon protein, putative, unclassified, expressed
Chr5	195906	196416	-1.31	0.00773	LOC_Os05g01300	expressed protein
Chr5	23904844	23905604	-0.81	0.00851	LOC_Os05g40770	leucine-rich repeat family protein, putative, expressed
Chr5	2830826	2831228	-1.26	0.00882	LOC_Os05g05690	DTA2, putative, expressed
Chr5	27032534	27033781	-0.62	0.01	LOC_Os05g46700	retrotransposon protein, putative, unclassified, expressed
Chr5	20793184	20793862	-0.9	0.0102	LOC_Os05g35010	cytochrome P450, putative, expressed
Chr5	26154408	26154903	-1.63	0.0117	LOC_Os05g44990	light repressible receptor protein kinase, putative, expressed
Chr5	23668344	23668948	-0.89	0.0131	LOC_Os05g40280	B3 DNA binding domain containing protein, expressed
Chr5	15827668	15828302	-0.92	0.0131	LOC_Os05g27220	expressed protein
Chr5	1356172	1356645	-0.82	0.0137	LOC_Os05g03320	expressed protein
Chr5	19446457	19446971	-1.24	0.0138	LOC_Os05g33150	CHIT6 - Chitinase family protein precursor, expressed
Chr5	22240475	22241559	-0.65	0.014	LOC_Os05g37930	expressed protein
Chr5	20939604	20939849	-2.61	0.015	LOC_Os05g35250	expressed protein
Chr5	27878682	27879416	-0.77	0.0153	LOC_Os05g48640	ATROPGEF7/ROPGEF7, putative, expressed
Chr5	27445619	27445986	-0.91	0.0153	LOC_Os05g47850	chloroplastic group IIA intron splicing facilitator CRS1, chloroplast precursor, putative, expressed
Chr5	19811102	19811908	-0.61	0.0156	LOC_Os05g33660	expressed protein
Chr5	24041082	24041456	-1.05	0.0157	LOC_Os05g41010	oxidoreductase, putative, expressed
Chr5	17154534	17154982	-0.88	0.0174	LOC_Os05g29680	expressed protein
Chr5	24953167	24953644	-1.6	0.0176	LOC_Os05g42970	transposon protein, putative, CACTA, En/Spm sub-class, expressed
Chr5	28878087	28878437	-1.53	0.0182	LOC_Os05g50380	glucose-1-phosphate adenylyltransferase large subunit, chloroplast precursor, putative, expressed
Chr5	21595593	21596512	-0.7	0.0182	LOC_Os05g36970	DUF623 domain containing protein, expressed
Chr5	15211959	15212808	-0.8	0.0191	LOC_Os05g26140	expressed protein
Chr5	23020555	23021255	-0.87	0.0191	LOC_Os05g39260	zinc finger, C3HC4 type domain containing protein, expressed
Chr5	27707220	27707687	-1.11	0.0229	LOC_Os05g48330	aspartyl protease family protein, putative, expressed
Chr5	9625148	9625526	-1.4	0.0231	LOC_Os05g16900	expressed protein
Chr5	8902780	8904024	-0.67	0.0232	LOC_Os05g15770	glycosyl hydrolase, putative, expressed
Chr5	17618190	17618590	-0.99	0.0234	LOC_Os05g30390	Os5bglu23 - beta-glucosidase homologue, similar to G. max isohydroxyurate hydrolase, likely pseudogene in japonica, expressed
Chr5	4934469	4935046	-0.76	0.0237	LOC_Os05g08910	expressed protein
Chr5	25465122	25465792	-0.99	0.0245	LOC_Os05g43800	expressed protein
Chr5	28482475	28482819	-0.86	0.0266	LOC_Os05g49650	expressed protein
Chr5	23878736	23879064	-1.38	0.0274	LOC_Os05g40720	glycosyl transferase, family 8, putative, expressed
Chr5	18757004	18757486	-1.16	0.0278	LOC_Os05g32170	TKL_IRAK_CR4L.5 - The CR4L subfamily has homology with Crinkly4, expressed
Chr5	27461335	27461862	-1.41	0.028	LOC_Os05g47890	WD domain, G-beta repeat domain containing protein, expressed
Chr5	28130831	28131149	-1.02	0.0295	LOC_Os05g49070	dehydrogenase, putative, expressed
Chr5	27726672	27727795	-0.65	0.0297	LOC_Os05g48360	membrane attack complex component/perforin/complement C9, putative, expressed
Chr5	24878930	24879359	-1.55	0.0307	LOC_Os05g42428	expressed protein
Chr5	15245206	15245735	-0.78	0.0308	LOC_Os05g26194	expressed protein
Chr5	28544817	28545432	-0.85	0.0315	LOC_Os05g49750	expressed protein
Chr5	19433987	19434560	-0.9	0.0316	LOC_Os05g33140	CHIT5 - Chitinase family protein precursor, expressed
Chr5	7837667	7838060	-1.07	0.0319	LOC_Os05g14030	receptor kinase, putative, expressed
Chr5	9394672	9395307	-0.74	0.033	LOC_Os05g16560	retrotransposon protein, putative, unclassified, expressed
Chr5	9141585	9142138	-0.8	0.0336	LOC_Os05g16170	expressed protein
Chr5	9175195	9175472	-1.62	0.0338	LOC_Os05g16220	expressed protein
Chr5	17794690	17795138	-0.73	0.0358	LOC_Os05g30730	expressed protein
Chr5	5632416	5632727	-1.35	0.0367	LOC_Os05g10310	acid phosphatase, putative, expressed
Chr5	20026083	20026476	-0.89	0.0368	LOC_Os05g33920	pentatricopeptide, putative, expressed
Chr5	9807250	9807690	-0.94	0.0398	LOC_Os05g17140	retrotransposon protein, putative, Ty3-gypsy subclass, expressed
Chr5	22332281	22332800	-0.75	0.0404	LOC_Os05g38080	hypothetical protein
Chr5	24623654	24624616	-0.59	0.0411	LOC_Os05g42100	expressed protein
Chr5	4660091	4660364	-0.85	0.0417	LOC_Os05g08540	gibberellin 3-beta-dioxygenase 2-2, putative, expressed
Chr5	9353745	9354922	-0.63	0.042	LOC_Os05g16480	retrotransposon protein, putative, unclassified, expressed
Chr5	10814615	10815032	-0.93	0.042	LOC_Os05g18670	C4-dicarboxylate transporter/malic acid transport protein domain containing protein, expressed
Chr5	4815087	4815560	-1.5	0.0464	LOC_Os05g08770	uncharacterized protein At4g06744 precursor, putative, expressed
Chr5	21601549	21601989	-1.08	0.0467	LOC_Os05g36980	expressed protein
Chr5	28662087	28662433	-0.71	0.0468	LOC_Os05g49980	OsFBL26 - F-box domain and LRR containing protein, expressed
Chr5	22298132	22298622	-0.92	0.0498	LOC_Os05g38010	inactive receptor kinase At2g26730 precursor, putative, expressed
Chr6	23585566	23589346	-1.41	5.08e-79	LOC_Os06g39752	expressed protein
Chr6	28180154	28184278	-1.13	4.28e-77	LOC_Os06g46434	cytochrome c biogenesis protein ccsA, putative, expressed
Chr6	23579431	23581422	-2.08	6.29e-74	LOC_Os06g39728	cytochrome b559 subunit alpha, putative
Chr6	23577215	23578361	-2.42	1.08e-53	LOC_Os06g39716	chloroplast 30S ribosomal protein S18, putative, expressed
Chr6	23590830	23592181	-2.01	1.13e-50	LOC_Os06g39740	ATP synthase subunit beta, putative, expressed
Chr6	23574643	23575806	-1.56	1.03e-30	LOC_Os06g39712	OsClp10 - Putative Clp protease homologue, expressed
Chr6	23576420	23576902	-2.64	1.26e-28	LOC_Os06g39718	chloroplast 50S ribosomal protein L33, putative, expressed
Chr6	23572120	23572540	-2.39	5.99e-23	LOC_Os06g39704	photosystem II reaction center protein H, putative
Chr6	23564659	23565673	-1.44	1.25e-22	LOC_Os06g39700	DNA-directed RNA polymerase subunit alpha, putative, expressed
Chr6	4269202	4270516	-2.3	4.77e-17	LOC_Os06g08570	PPR repeat domain containing protein, putative, expressed
Chr6	10469656	10471076	-1.5	7.18e-16	LOC_Os06g18000	protein kinase domain containing protein, expressed
Chr6	23582889	23583253	-1.71	7.84e-15	LOC_Os06g39738	apocytochrome f precursor, putative, expressed
Chr6	23572844	23573788	-0.91	2.91e-13	LOC_Os06g39708	photosystem II P680 chlorophyll A apoprotein, putative, expressed
Chr6	1095495	1095879	-1.81	3.1e-13	LOC_Os06g02980	ATP synthase F1, epsilon subunit family protein, expressed
Chr6	8705276	8706366	-2.09	3.76e-13	LOC_Os06g15330	CCT/B-box zinc finger protein, putative, expressed
Chr6	9196488	9198022	-1.27	4.58e-13	LOC_Os06g16150	expressed protein
Chr6	26945822	26947217	-1.82	2.18e-10	LOC_Os06g44620	AMP-binding domain containing protein, expressed
Chr6	26155460	26157072	-1.14	1.6e-07	LOC_Os06g43510	cytochrome P450 71D6, putative, expressed
Chr6	30362831	30363237	-2.92	7.05e-07	LOC_Os06g50130	expressed protein
Chr6	26877556	26879030	-0.8	1.13e-06	LOC_Os06g44500	OsFBK17 - F-box domain and kelch repeat containing protein, expressed
Chr6	9246745	9248018	-1.02	1.4e-06	LOC_Os06g16240	expressed protein
Chr6	23584960	23585298	-1.12	2.05e-06	LOC_Os06g39744	photosystem I assembly protein ycf4, putative, expressed
Chr6	799939	800413	-2.11	2.27e-06	LOC_Os06g02370	expressed protein
Chr6	12512427	12512708	-3.36	5.24e-06	LOC_Os06g21670	retrotransposon protein, putative, unclassified, expressed
Chr6	11298460	11298805	-3.14	5.88e-06	LOC_Os06g19780	expressed protein
Chr6	3314109	3315266	-1.26	6.18e-06	LOC_Os06g06980	caffeoyl-CoA O-methyltransferase, putative, expressed
Chr6	530939	531989	-1.03	1.81e-05	LOC_Os06g01950	phosphoglycerate mutase, putative, expressed
Chr6	29132213	29134332	-0.79	1.83e-05	LOC_Os06g48160	glycosyl hydrolases family 16, putative, expressed
Chr6	26384972	26385641	-0.98	2.04e-05	LOC_Os06g43810	expressed protein
Chr6	18838257	18838684	-5.39	2.98e-05	LOC_Os06g32370	THION16 - Plant thionin family protein precursor, putative
Chr6	24735150	24738664	-0.61	3.66e-05	LOC_Os06g41320	transposon protein, putative, unclassified, expressed
Chr6	26106393	26106987	-1.64	5.15e-05	LOC_Os06g43430	cytochrome P450, putative, expressed
Chr6	8551379	8552117	-0.69	7.1e-05	LOC_Os06g15080	expressed protein
Chr6	4288164	4288587	-0.98	0.000134	LOC_Os06g08620	expressed protein
Chr6	3316628	3317340	-1.55	0.000142	LOC_Os06g06990	expressed protein
Chr6	7186631	7187066	-1.82	0.000145	LOC_Os06g13090	armadillo/beta-catenin repeat family protein, putative, expressed
Chr6	24586205	24587018	-0.96	0.0002	LOC_Os06g41120	expressed protein
Chr6	573825	574404	-1.51	0.000215	LOC_Os06g02010	expressed protein
Chr6	1374674	1375150	-1.49	0.000243	LOC_Os06g03560	oligopeptide transporter, putative, expressed
Chr6	2137594	2138253	-1.56	0.00028	LOC_Os06g04870	homeobox associated leucine zipper, putative, expressed
Chr6	6221744	6222127	-1.74	0.000314	LOC_Os06g11740	OsAPRL2 adenosine 5'-phosphosulfate reductase-like OsAPRL2, expressed
Chr6	13971207	13971935	-1.53	0.000372	LOC_Os06g23910	expressed protein
Chr6	523159	523779	-1.13	0.000451	LOC_Os06g01934	homeobox domain containing protein, expressed
Chr6	10213620	10214607	-0.62	0.000527	LOC_Os06g17600	cadmium tolerance factor, putative, expressed
Chr6	13785245	13786410	-0.86	0.000554	LOC_Os06g23640	expressed protein
Chr6	20051248	20052050	-0.88	0.000687	LOC_Os06g34450	zinc finger, C3HC4 type domain containing protein, expressed
Chr6	30336291	30336957	-1	0.000928	LOC_Os06g50050	AAA-type ATPase family protein, putative, expressed
Chr6	12535829	12536166	-2.36	0.000931	LOC_Os06g21690	expressed protein
Chr6	22155702	22156848	-0.94	0.000946	LOC_Os06g37450	GATA zinc finger domain containing protein, expressed
Chr6	9543592	9544717	-1.16	0.00108	LOC_Os06g16600	RNA-directed DNA polymerase, putative, expressed
Chr6	3322880	3323344	-0.79	0.00143	LOC_Os06g07000	OsFBL28 - F-box domain and LRR containing protein, expressed
Chr6	21324966	21325550	-3.77	0.00147	LOC_Os06g36340	expressed protein
Chr6	23333805	23334610	-0.96	0.00159	LOC_Os06g39330	UDP-glucoronosyl and UDP-glucosyl transferase domain containing protein, expressed
Chr6	24082857	24083387	-1.05	0.0016	LOC_Os06g40430	expressed protein
Chr6	22551509	22551841	-1.35	0.00167	LOC_Os06g38110	expressed protein
Chr6	13590447	13591694	-1	0.00176	LOC_Os06g23274	zinc finger, C3HC4 type, domain containing protein, expressed
Chr6	20760980	20761641	-0.82	0.00196	LOC_Os06g35574	mki67 protein, putative, expressed
Chr6	11039993	11041001	-0.65	0.00205	LOC_Os06g19390	expressed protein
Chr6	1081352	1081935	-1.38	0.00215	LOC_Os06g02940	expressed protein
Chr6	29824914	29826488	-0.77	0.00252	LOC_Os06g49220	peptide transporter, putative, expressed
Chr6	20868624	20869540	-0.79	0.00257	LOC_Os06g35770	expressed protein
Chr6	25007649	25008545	-0.64	0.00264	LOC_Os06g41720	expressed protein
Chr6	29079367	29079856	-1.56	0.0027	LOC_Os06g48065	Zinc finger, C3HC4 type domain containing protein, expressed
Chr6	16504777	16505221	-0.96	0.00274	LOC_Os06g28950	expressed protein
Chr6	14647410	14648060	-0.81	0.00281	LOC_Os06g25010	glycosyl hydrolase, putative, expressed
Chr6	6294572	6294997	-1.25	0.00283	LOC_Os06g11850	expressed protein
Chr6	6895217	6895577	-1.58	0.00287	LOC_Os06g12640	transposon protein, putative, unclassified, expressed
Chr6	28485582	28486431	-0.7	0.00298	LOC_Os06g46960	nucleic acid binding protein, putative, expressed
Chr6	2457593	2458068	-0.8	0.00304	LOC_Os06g05440	expressed protein
Chr6	9588752	9589418	-1.22	0.00308	LOC_Os06g16660	transposon protein, putative, CACTA, En/Spm sub-class, expressed
Chr6	21273060	21274587	-0.6	0.00351	LOC_Os06g36310	receptor-like protein kinase 5 precursor, putative, expressed
Chr6	11024431	11024988	-0.98	0.00364	LOC_Os06g19370	cadmium tolerance factor, putative, expressed
Chr6	2021632	2022141	-1.16	0.00388	LOC_Os06g04630	expressed protein
Chr6	150817	151758	-0.79	0.00409	LOC_Os06g01220	expressed protein
Chr6	9550245	9550783	-1.26	0.00411	LOC_Os06g16610	expressed protein
Chr6	12024854	12025475	-1.22	0.00412	LOC_Os06g20830	hypothetical protein
Chr6	8918124	8918663	-1.79	0.00423	LOC_Os06g15730	expressed protein
Chr6	12074988	12075816	-0.83	0.00439	LOC_Os06g20900	expressed protein
Chr6	5018023	5020231	-0.58	0.00451	LOC_Os06g09860	expressed protein
Chr6	26090264	26090947	-0.85	0.00461	LOC_Os06g43410	cytochrome P450, putative, expressed
Chr6	682455	682818	-2.08	0.00499	LOC_Os06g02210	bark storage protein A precursor, putative, expressed
Chr6	24844118	24844442	-2.53	0.0051	LOC_Os06g41450	VQ domain containing protein, putative, expressed
Chr6	10197810	10198442	-1.1	0.00528	LOC_Os06g17570	embryogenesis transmembrane protein, putative, expressed
Chr6	15984519	15985150	-0.93	0.00585	LOC_Os06g28144	expressed protein
Chr6	20404523	20405100	-1.08	0.00587	LOC_Os06g35060	heavy metal-associated domain containing protein, expressed
Chr6	20699943	20701095	-0.7	0.00645	LOC_Os06g35500	expressed protein
Chr6	481030	481573	-1.17	0.00666	LOC_Os06g01850	ferredoxin--NADP reductase, chloroplast precursor, putative, expressed
Chr6	24906167	24906925	-0.68	0.00667	LOC_Os06g41550	hypothetical protein
Chr6	6879003	6879485	-1.07	0.00747	LOC_Os06g12620	expressed protein
Chr6	6915799	6916292	-2.38	0.00767	LOC_Os06g12660	NHL repeat-containing protein, putative, expressed
Chr6	1291849	1292703	-1.14	0.00794	LOC_Os06g03390	expressed protein
Chr6	16478914	16479392	-1.2	0.00834	LOC_Os06g28880	retrotransposon protein, putative, unclassified, expressed
Chr6	24404758	24405525	-0.88	0.0084	LOC_Os06g40940	glycine dehydrogenase, putative, expressed
Chr6	1013637	1013938	-1.1	0.0087	LOC_Os06g02780	aspartic protease, putative, expressed
Chr6	13398035	13398415	-1.52	0.00976	LOC_Os06g22950	hypothetical protein
Chr6	29623016	29623306	-1.77	0.00982	LOC_Os06g48930	expressed protein
Chr6	29981422	29981937	-0.71	0.0099	LOC_Os06g49500	integral membrane protein, putative, expressed
Chr6	5837554	5838421	-0.82	0.01	LOC_Os06g11130	gibberellin receptor GID1L2, putative, expressed
Chr6	25962826	25963139	-2.38	0.0102	LOC_Os06g43190	retrotransposon protein, putative, unclassified, expressed
Chr6	17044746	17045372	-1.02	0.0103	LOC_Os06g29700	OsFBD11 - F-box and FBD domain containing protein, expressed
Chr6	1790614	1791121	-0.93	0.0107	LOC_Os06g04250	phosphate-induced protein 1 conserved region domain containing protein, expressed
Chr6	10375785	10376128	-0.79	0.0109	LOC_Os06g17880	NBS-LRR disease resistance protein, putative, expressed
Chr6	1605655	1605964	-1.67	0.0111	LOC_Os06g03970	receptor-like protein kinase 5 precursor, putative, expressed
Chr6	19501918	19502669	-1.15	0.0111	LOC_Os06g33470	expressed protein
Chr6	9608571	9609701	-0.82	0.0115	LOC_Os06g16680	transposon protein, putative, CACTA, En/Spm sub-class, expressed
Chr6	25732515	25732875	-1.71	0.0116	LOC_Os06g42800	STRUBBELIG-RECEPTOR FAMILY 8 precursor, putative, expressed
Chr6	2633855	2634321	-0.8	0.0117	LOC_Os06g05790	transferase family domain containing protein, expressed
Chr6	4516917	4517472	-0.79	0.0131	LOC_Os06g08960	expressed protein
Chr6	19310467	19311369	-0.69	0.0133	LOC_Os06g33170	exocyst complex component 6, putative, expressed
Chr6	29148362	29148673	-1.89	0.0134	LOC_Os06g48190	expressed protein
Chr6	24329499	24329851	-1.13	0.0137	LOC_Os06g40784	expressed protein
Chr6	6652227	6652547	-1.49	0.0142	LOC_Os06g12310	aquaporin protein, putative, expressed
Chr6	4249426	4249746	-1.62	0.0143	LOC_Os06g08560	multidrug resistance-associated protein 11, putative, expressed
Chr6	24739269	24739729	-1.4	0.0144	LOC_Os06g41330	expressed protein
Chr6	827523	828861	-0.66	0.0149	LOC_Os06g02410	expressed protein
Chr6	6019816	6020249	-1.31	0.0152	LOC_Os06g11410	cyclin, putative, expressed
Chr6	5725342	5726967	-0.59	0.0157	LOC_Os06g10960	xyloglucan fucosyltransferase, putative, expressed
Chr6	24197019	24197665	-0.67	0.0157	LOC_Os06g40590	expressed protein
Chr6	24141790	24142242	-0.89	0.0159	LOC_Os06g40510	CRAL/TRIO domain containing protein, expressed
Chr6	12211931	12212921	-0.8	0.0167	LOC_Os06g21140	glycine-rich cell wall structural protein precursor, putative, expressed
Chr6	9736358	9736841	-1.17	0.0168	LOC_Os06g16810	polygalacturonase precursor, putative, expressed
Chr6	29144614	29145535	-0.83	0.0172	LOC_Os06g48180	glycosyl hydrolases family 16, putative, expressed
Chr6	2718040	2718556	-1.09	0.0175	LOC_Os06g05940	DTA2, putative, expressed
Chr6	25506455	25506867	-1.29	0.0178	LOC_Os06g42440	expressed protein
Chr6	15917352	15917651	-1.37	0.0179	LOC_Os06g28050	expressed protein
Chr6	16093632	16094055	-1.1	0.0182	LOC_Os06g28330	retrotransposon protein, putative, unclassified, expressed
Chr6	18780381	18780709	-1.7	0.0184	LOC_Os06g32250	retrotransposon protein, putative, Ty3-gypsy subclass
Chr6	14268663	14269183	-0.86	0.0201	LOC_Os06g24370	retrotransposon, putative, centromere-specific, expressed
Chr6	6310885	6311371	-0.85	0.0208	LOC_Os06g11870	hypothetical protein
Chr6	2040874	2041230	-0.86	0.0227	LOC_Os06g04680	expressed protein
Chr6	23132167	23132573	-0.95	0.0233	LOC_Os06g38970	expressed protein
Chr6	10783815	10784761	-0.78	0.0237	LOC_Os06g18960	embryogenesis transmembrane protein, putative, expressed
Chr6	3347616	3347920	-1.43	0.0239	LOC_Os06g07040	OsIAA20 - Auxin-responsive Aux/IAA gene family member, expressed
Chr6	2047924	2048322	-0.9	0.0243	LOC_Os06g04690	OsFBX184 - F-box domain containing protein, expressed
Chr6	12932897	12933589	-0.69	0.0247	LOC_Os06g22290	legume lectins beta domain containing protein, expressed
Chr6	26159825	26160631	-0.64	0.0258	LOC_Os06g43520	cytochrome P450 71D7, putative, expressed
Chr6	8821895	8822627	-0.77	0.0263	LOC_Os06g15550	ubiquitin carboxyl-terminal hydrolase, family 1, putative, expressed
Chr6	21885456	21886172	-0.67	0.0266	LOC_Os06g37070	expressed protein
Chr6	29387209	29387807	-0.6	0.0272	LOC_Os06g48570	Ser/Thr protein phosphatase family protein, putative, expressed
Chr6	9567772	9568327	-1.32	0.0274	LOC_Os06g16640	carboxyl-terminal peptidase, putative, expressed
Chr6	15843043	15843441	-0.82	0.0278	LOC_Os06g27910	oleosin, putative, expressed
Chr6	28680074	28680753	-0.63	0.0293	LOC_Os06g47310	plant-specific domain TIGR01627 family protein, expressed
Chr6	22998487	22999335	-0.68	0.0294	LOC_Os06g38750	proline-rich family protein, putative, expressed
Chr6	19264256	19264744	-0.91	0.0296	LOC_Os06g33090	peroxidase precursor, putative, expressed
Chr6	23541270	23541915	-0.96	0.0306	LOC_Os06g39640	PINHEAD, putative, expressed
Chr6	8407233	8407499	-1.88	0.0318	LOC_Os06g14810	3-ketoacyl-CoA synthase, putative, expressed
Chr6	13996141	13996589	-1.09	0.032	LOC_Os06g23950	OsMADS59 - MADS-box family gene with MIKCc type-box
Chr6	1999972	2000602	-0.88	0.0329	LOC_Os06g04600	Brix domain containing protein, putative, expressed
Chr6	1003531	1004126	-0.81	0.0332	LOC_Os06g02760	expressed protein
Chr6	11986625	11986918	-1.54	0.0333	LOC_Os06g20790	SAM dependent carboxyl methyltransferase, putative, expressed
Chr6	5694917	5695248	-1.06	0.0333	LOC_Os06g10900	DELLA protein RGL3, putative, expressed
Chr6	27570077	27571130	-0.64	0.0334	LOC_Os06g45550	retrotransposon protein, putative, LINE subclass, expressed
Chr6	20691143	20692476	-0.59	0.0339	LOC_Os06g35490	peroxidase precursor, putative, expressed
Chr6	19039338	19039641	-1.34	0.0353	LOC_Os06g32740	OsSCP35 - Putative Serine Carboxypeptidase homologue, expressed
Chr6	27963186	27964013	-0.63	0.0368	LOC_Os06g46140	expressed protein
Chr6	555700	556530	-0.67	0.0377	LOC_Os06g01980	AAA family ATPase, putative, expressed
Chr6	10936600	10936957	-0.89	0.038	LOC_Os06g19220	hypothetical protein
Chr6	14286247	14286594	-1.52	0.0394	LOC_Os06g24404	GDSL-like lipase/acylhydrolase, putative, expressed
Chr6	29945157	29945655	-0.77	0.041	LOC_Os06g49420	retrotransposon protein, putative, unclassified, expressed
Chr6	8848419	8849254	-0.73	0.0429	LOC_Os06g15620	GASR7 - Gibberellin-regulated GASA/GAST/Snakin family protein precursor, expressed
Chr6	1065050	1065313	-2.34	0.0434	LOC_Os06g02900	aspartic proteinase nepenthesin-2 precursor, putative, expressed
Chr6	10897169	10897584	-1.12	0.0439	LOC_Os06g19150	retrotransposon protein, putative, unclassified, expressed
Chr6	2242057	2242833	-1.65	0.044	LOC_Os06g05070	protein kinase domain containing protein, expressed
Chr6	9323046	9323464	-0.71	0.0447	LOC_Os06g16330	BRASSINOSTEROID INSENSITIVE 1-associated receptor kinase 1 precursor, putative, expressed
Chr6	26727455	26727807	-1.69	0.0457	LOC_Os06g44290	retrotransposon protein, putative, Ty1-copia subclass, expressed
Chr6	5045668	5045991	-0.76	0.0458	LOC_Os06g09900	expressed protein
Chr6	3195922	3196410	-1.19	0.0476	LOC_Os06g06780	harpin-induced protein, putative, expressed
Chr7	14239200	14244700	-1.28	3.76e-129	LOC_Os07g25006	uncharacterized protein ycf73, putative, expressed
Chr7	12659044	12661252	-1.82	1.35e-65	LOC_Os07g22498	photosystem I iron-sulfur center, putative, expressed
Chr7	27977013	27979656	-1.84	1.97e-57	LOC_Os07g46810	retrotransposon protein, putative, unclassified, expressed
Chr7	12661675	12662846	-1.47	1.95e-26	LOC_Os07g22504	NADPH-dependent oxidoreductase, putative, expressed
Chr7	1770867	1772561	-2.22	3.18e-23	LOC_Os07g04150	stress-induced protein, putative, expressed
Chr7	26054890	26055751	-2.9	6.86e-18	LOC_Os07g43560	TKL_IRAK_DUF26-lc.24 - DUF26 kinases have homology to DUF26 containing loci, expressed
Chr7	4029692	4030584	-2.45	2.58e-14	LOC_Os07g07990	uncharacterized protein At4g06744 precursor, putative, expressed
Chr7	16669859	16670284	-2	2.72e-14	LOC_Os07g28470	coiled-coil domain-containing protein 111, putative, expressed
Chr7	26062099	26062788	-3.16	2.55e-13	LOC_Os07g43570	TKL_IRAK_DUF26-lc.25 - DUF26 kinases have homology to DUF26 containing loci, expressed
Chr7	28930362	28932668	-0.88	5.84e-09	LOC_Os07g48410	RNA-binding zinc finger protein, putative, expressed
Chr7	20724580	20725644	-2.63	1.21e-08	LOC_Os07g34570	FAD dependent oxidoreductase domain containing protein, expressed
Chr7	25966275	25967394	-1.51	1.6e-07	LOC_Os07g43370	amine oxidase family protein, putative, expressed
Chr7	28004932	28006134	-0.96	1.01e-06	LOC_Os07g46852	sex determination protein tasselseed-2, putative, expressed
Chr7	22187737	22189020	-1.01	1.09e-06	LOC_Os07g37040	PB1 domain containing protein, expressed
Chr7	22171351	22171740	-2.64	1.43e-06	LOC_Os07g37010	cyclin, putative, expressed
Chr7	21418406	21419111	-1.27	1.6e-06	LOC_Os07g35750	TKL_IRAK_DUF26-ld.3 - DUF26 kinases have homology to DUF26 containing loci, expressed
Chr7	8382236	8383058	-1.07	1.64e-06	LOC_Os07g14700	harpin-induced protein 1 domain containing protein, expressed
Chr7	23582607	23584162	-1.05	2.31e-06	LOC_Os07g39350	transporter family protein, putative, expressed
Chr7	3036466	3037137	-1.46	4.1e-06	LOC_Os07g06250	expressed protein
Chr7	2576877	2577745	-2.59	6.62e-06	LOC_Os07g05520	hypothetical protein
Chr7	21861824	21862685	-1.18	7.74e-06	LOC_Os07g36570	KI domain interacting kinase 1, putative, expressed
Chr7	25320504	25321444	-1.54	8.85e-06	LOC_Os07g42310	lung seven transmembrane domain containing protein, putative, expressed
Chr7	19656301	19657562	-0.95	1.16e-05	LOC_Os07g32880	ATP synthase gamma chain, putative, expressed
Chr7	4091374	4092102	-1.14	1.29e-05	LOC_Os07g08070	transmembrane BAX inhibitor motif-containing protein, putative, expressed
Chr7	25285620	25285867	-2.25	1.39e-05	LOC_Os07g42250	strictosidine synthase, putative, expressed
Chr7	10854450	10854955	-4.11	2.43e-05	LOC_Os07g18320	retrotransposon protein, putative, unclassified
Chr7	16748994	16749531	-1.23	3.2e-05	LOC_Os07g28614	expressed protein
Chr7	10115511	10116254	-0.95	3.27e-05	LOC_Os07g17184	expressed protein
Chr7	22414640	22415713	-0.98	3.73e-05	LOC_Os07g37420	versicolorin reductase, putative, expressed
Chr7	23911855	23913345	-0.71	4.08e-05	LOC_Os07g39880	retrotransposon, putative, centromere-specific, expressed
Chr7	3345459	3346540	-1.04	4.65e-05	LOC_Os07g06850	gibberellin receptor GID1L2, putative, expressed
Chr7	24370653	24371233	-3.26	5.65e-05	LOC_Os07g40660	expressed protein
Chr7	8514939	8515937	-0.91	5.84e-05	LOC_Os07g14880	expressed protein
Chr7	1202522	1203012	-1.3	8.75e-05	LOC_Os07g03140	ternary complex factor MIP1, putative, expressed
Chr7	23484532	23485341	-1.11	0.000111	LOC_Os07g39220	BES1/BZR1 homolog protein, putative, expressed
Chr7	16674384	16675064	-1.22	0.000158	LOC_Os07g28480	glutathione S-transferase, putative, expressed
Chr7	10374438	10375051	-1.15	0.000194	LOC_Os07g17560	expressed protein
Chr7	9493537	9494183	-3.75	0.000195	LOC_Os07g16270	hypothetical protein
Chr7	21157693	21158630	-0.78	0.000197	LOC_Os07g35370	TKL_IRAK_DUF26-lc.15 - DUF26 kinases have homology to DUF26 containing loci, expressed
Chr7	23540735	23541989	-0.76	0.000352	LOC_Os07g39310	ZOS7-06 - C2H2 zinc finger protein, expressed
Chr7	11864358	11864810	-1.81	0.000389	LOC_Os07g20544	aspartokinase, chloroplast precursor, putative, expressed
Chr7	23945104	23945773	-1.67	0.000392	LOC_Os07g39920	formin, putative, expressed
Chr7	22805640	22806600	-0.66	0.000397	LOC_Os07g38020	expressed protein
Chr7	4359802	4360563	-1.19	0.000421	LOC_Os07g08470	expressed protein
Chr7	9616255	9616593	-2.04	0.000503	LOC_Os07g16420	OsFBX232 - F-box domain containing protein, expressed
Chr7	9038356	9039199	-1.17	0.0006	LOC_Os07g15600	H-BTB6 - Bric-a-Brac, Tramtrack, Broad Complex BTB domain with H family conserved sequence, expressed
Chr7	22807240	22808845	-0.6	0.000613	LOC_Os07g38030	GRAS family transcription factor domain containing protein, expressed
Chr7	21787219	21788356	-1.19	0.000621	LOC_Os07g36420	proteasome inhibitor-related, putative, expressed
Chr7	4306363	4307232	-1.1	0.000724	LOC_Os07g08390	plant-specific domain TIGR01615 family protein, expressed
Chr7	27328548	27328979	-2.5	0.000882	LOC_Os07g45780	expressed protein
Chr7	29383044	29384953	-0.64	0.00102	LOC_Os07g49080	COBRA-like protein 7 precursor, putative, expressed
Chr7	306094	306345	-3.02	0.00117	LOC_Os07g01480	oxygen evolving enhancer protein 3 domain containing protein, expressed
Chr7	21378598	21379049	-1.31	0.00127	LOC_Os07g35690	TKL_IRAK_DUF26-lc.3 - DUF26 kinases have homology to DUF26 containing loci, expressed
Chr7	19935534	19936182	-1.31	0.00135	LOC_Os07g33350	hsp20/alpha crystallin family protein, putative, expressed
Chr7	3669232	3669695	-0.99	0.00146	LOC_Os07g07340	glucan endo-1,3-beta-glucosidase precursor, putative, expressed
Chr7	2338104	2338499	-1.46	0.00152	LOC_Os07g05210	dof zinc finger protein 2, putative, expressed
Chr7	213351	214105	-2.05	0.00163	LOC_Os07g01340	gibberellin 2-beta-dioxygenase 7, putative, expressed
Chr7	7982775	7983014	-2.53	0.00189	LOC_Os07g13969	expressed protein
Chr7	6934269	6935712	-0.82	0.0024	LOC_Os07g12304	expressed protein
Chr7	6905228	6905884	-1.97	0.00247	LOC_Os07g12290	retrotransposon protein, putative, unclassified
Chr7	8360842	8361716	-0.87	0.00284	LOC_Os07g14670	transposon protein, putative, unclassified, expressed
Chr7	2381239	2381919	-1.5	0.0029	LOC_Os07g05280	retrotransposon protein, putative, unclassified, expressed
Chr7	7503691	7504024	-1.95	0.00308	LOC_Os07g13100	DNA binding protein, putative, expressed
Chr7	11704435	11704955	-1.51	0.00323	LOC_Os07g20290	expressed protein
Chr7	6257944	6258270	-1.57	0.00331	LOC_Os07g11380	RAL4 - Seed allergenic protein RA5/RA14/RA17 precursor, expressed
Chr7	3662384	3662996	-0.87	0.00335	LOC_Os07g07320	glutathione S-transferase, putative, expressed
Chr7	1670081	1670932	-0.61	0.00342	LOC_Os07g03970	lectin-like receptor kinase 7, putative, expressed
Chr7	4748087	4749205	-0.84	0.00354	LOC_Os07g09080	retrotransposon protein, putative, unclassified, expressed
Chr7	14465891	14466570	-0.71	0.00381	LOC_Os07g25330	retrotransposon protein, putative, Ty3-gypsy subclass, expressed
Chr7	23596850	23597981	-0.65	0.00389	LOC_Os07g39400	polyol transporter 5, putative, expressed
Chr7	22088019	22088571	-1.25	0.00406	LOC_Os07g36880	expressed protein
Chr7	7474167	7475747	-0.65	0.00414	LOC_Os07g13030	expressed protein
Chr7	2137685	2138500	-1	0.0044	LOC_Os07g04840	PsbP, putative, expressed
Chr7	29012406	29013248	-0.68	0.00524	LOC_Os07g48510	thioredoxin, putative, expressed
Chr7	4483468	4484279	-1.25	0.00537	LOC_Os07g08710	AT hook-containing DNA-binding protein, putative, expressed
Chr7	6494478	6495303	-0.91	0.00553	LOC_Os07g11739	cytochrome P450, putative, expressed
Chr7	1892985	1894247	-0.79	0.00567	LOC_Os07g04280	expressed protein
Chr7	4773066	4773539	-1.06	0.00573	LOC_Os07g09140	expressed protein
Chr7	26561765	26562403	-0.84	0.00611	LOC_Os07g44480	peroxidase, putative, expressed
Chr7	384436	384973	-0.91	0.00647	LOC_Os07g01620	dirigent, putative, expressed
Chr7	7053782	7054301	-1.49	0.00703	LOC_Os07g12390	expressed protein
Chr7	28660647	28661515	-0.64	0.00713	LOC_Os07g47990	peroxidase precursor, putative, expressed
Chr7	5328691	5328981	-1.68	0.00761	LOC_Os07g09990	retrotransposon protein, putative, unclassified, expressed
Chr7	2943924	2944528	-0.82	0.0079	LOC_Os07g06070	expressed protein
Chr7	2224314	2224913	-0.74	0.00807	LOC_Os07g05040	cadmium-induced protein, putative, expressed
Chr7	6043224	6044245	-0.72	0.00837	LOC_Os07g11000	structural constituent of ribosome, putative, expressed
Chr7	1777435	1777758	-0.91	0.00938	LOC_Os07g04160	peptidyl-prolyl cis-trans isomerase, FKBP-type, putative, expressed
Chr7	21321176	21321564	-1.36	0.00945	LOC_Os07g35610	kelch repeat-containing protein, putative, expressed
Chr7	28118926	28119190	-1.6	0.00986	LOC_Os07g47040	expressed protein
Chr7	24921290	24921908	-0.96	0.0107	LOC_Os07g41580	histone-like transcription factor and archaeal histone, putative, expressed
Chr7	28224512	28224906	-2.25	0.0112	LOC_Os07g47210	GDSL-like lipase/acylhydrolase, putative, expressed
Chr7	1895754	1896190	-0.97	0.0114	LOC_Os07g04290	alcohol oxidase-related, putative, expressed
Chr7	13177555	13177961	-1.41	0.0114	LOC_Os07g23380	acyl CoA reductase, putative, expressed
Chr7	6727074	6727614	-1.16	0.0118	LOC_Os07g12040	hypothetical protein
Chr7	6412903	6414467	-0.61	0.0128	LOC_Os07g11620	retrotransposon protein, putative, unclassified, expressed
Chr7	2050336	2050926	-0.85	0.0137	LOC_Os07g04600	hypothetical protein
Chr7	9923032	9923535	-1	0.0139	LOC_Os07g16870	retrotransposon protein, putative, Ty3-gypsy subclass, expressed
Chr7	13256807	13257394	-0.98	0.0144	LOC_Os07g23470	thaumatin, putative, expressed
Chr7	16503558	16505141	-0.66	0.0148	LOC_Os07g28250	lipase class 3 family protein, putative, expressed
Chr7	8858017	8858461	-1.59	0.0153	LOC_Os07g15350	transposon protein, putative, CACTA, En/Spm sub-class, expressed
Chr7	25333275	25333549	-1.6	0.0156	LOC_Os07g42354	PPR repeat domain containing protein, putative, expressed
Chr7	28654893	28655283	-1.47	0.0166	LOC_Os07g47970	expressed protein
Chr7	23277377	23277585	-1.5	0.0175	LOC_Os07g38790	beta-hexosaminidase precursor, putative, expressed
Chr7	7417293	7418031	-1.03	0.0176	LOC_Os07g12910	PHD finger protein, putative, expressed
Chr7	10993566	10994460	-0.73	0.0179	LOC_Os07g18600	OsFBL37 - F-box domain and LRR containing protein, expressed
Chr7	26923078	26923594	-0.86	0.0181	LOC_Os07g45100	endonuclease/exonuclease/phosphatase family domain containing protein, expressed
Chr7	8543998	8544819	-0.93	0.0183	LOC_Os07g14930	expressed protein
Chr7	117665	118093	-0.66	0.0199	LOC_Os07g01200	tetraacyldisaccharide 4-kinase, putative, expressed
Chr7	21104487	21105153	-0.81	0.0203	LOC_Os07g35260	TKL_IRAK_DUF26-lc.9 - DUF26 kinases have homology to DUF26 containing loci, expressed
Chr7	22428004	22428457	-1.38	0.0209	LOC_Os07g37454	urate anion exchanger, putative, expressed
Chr7	25349097	25349830	-0.7	0.0211	LOC_Os07g42370	zinc-finger protein, putative, expressed
Chr7	20249356	20249906	-0.75	0.0226	LOC_Os07g33850	ras-related protein, putative, expressed
Chr7	9857091	9857378	-1.68	0.0238	LOC_Os07g16800	OsFBX233 - F-box domain containing protein, expressed
Chr7	22725184	22725650	-0.98	0.0242	LOC_Os07g37890	protein phosphatase 2C, putative, expressed
Chr7	22688991	22689567	-0.66	0.0249	LOC_Os07g37830	peptidyl-prolyl cis-trans isomerase CYP37, chloroplast precursor, putative, expressed
Chr7	20549877	20550531	-0.71	0.0252	LOC_Os07g34300	retrotransposon protein, putative, unclassified
Chr7	6521959	6522292	-0.97	0.0254	LOC_Os07g11790	terpene synthase, putative, expressed
Chr7	809610	809943	-0.83	0.027	LOC_Os07g02360	expressed protein
Chr7	4500919	4501432	-0.87	0.0275	LOC_Os07g08750	STE_PAK_Ste20_Slob_Wnk.1 - STE kinases include homologs to sterile 7, sterile 11 and sterile 20 from yeast, expressed
Chr7	26208437	26209370	-0.64	0.0282	LOC_Os07g43800	EF hand family protein, putative, expressed
Chr7	26432741	26433035	-1.58	0.0298	LOC_Os07g44230	ribosomal protein L7Ae/L30e/S12e/Gadd45 family protein, putative, expressed
Chr7	6415035	6415843	-0.81	0.0301	LOC_Os07g11630	LTPL163 - Protease inhibitor/seed storage/LTP family protein precursor, expressed
Chr7	18204607	18204982	-0.92	0.0306	LOC_Os07g30774	calmodulin-binding transcription activator 5, putative, expressed
Chr7	12839020	12839745	-0.72	0.0307	LOC_Os07g22750	retrotransposon, putative, centromere-specific, expressed
Chr7	20806490	20807078	-0.92	0.0313	LOC_Os07g34720	harpin-induced protein 1 domain containing protein, expressed
Chr7	24491442	24492201	-0.67	0.0314	LOC_Os07g40920	APO, putative, expressed
Chr7	10313970	10314464	-1.4	0.0334	LOC_Os07g17470	hypothetical protein
Chr7	17001008	17001704	-0.9	0.0342	LOC_Os07g28980	expressed protein
Chr7	8009261	8010030	-0.61	0.0343	LOC_Os07g14030	SCP-like extracellular protein, expressed
Chr7	13813225	13813606	-0.74	0.0359	LOC_Os07g24290	retrotransposon protein, putative, Ty3-gypsy subclass, expressed
Chr7	9830960	9831478	-1.17	0.0366	LOC_Os07g16760	expressed protein
Chr7	14057769	14058089	-0.85	0.0371	LOC_Os07g24700	retrotransposon protein, putative, Ty3-gypsy subclass, expressed
Chr7	28855903	28856439	-0.63	0.038	LOC_Os07g48290	AGC_AGC_other_RS6K_like.2 - ACG kinases include homologs to PKA, PKG and PKC, expressed
Chr7	18606473	18606823	-0.86	0.0393	LOC_Os07g31410	expressed protein
Chr7	6468150	6468825	-0.73	0.0398	LOC_Os07g11690	hypothetical protein
Chr7	27197749	27198023	-1.19	0.0438	LOC_Os07g45570	expressed protein
Chr7	24088015	24088407	-1.08	0.0446	LOC_Os07g40150	expressed protein
Chr7	10434570	10435084	-1.24	0.0458	LOC_Os07g17680	ribosomal RNA apurinic site specific lyase, putative
Chr7	19998977	19999414	-1.18	0.0468	LOC_Os07g33460	expressed protein
Chr7	27509622	27510341	-0.89	0.0469	LOC_Os07g46090	expressed protein
Chr7	28851861	28852245	-1	0.0472	LOC_Os07g48280	expressed protein
Chr8	9257203	9264147	-1.36	1.32e-160	LOC_Os08g15258	chloroplast 50S ribosomal protein L23, putative, expressed
Chr8	9274516	9279174	-1.54	1.8e-110	LOC_Os08g15308	chloroplast 30S ribosomal protein S18, putative, expressed
Chr8	9254261	9256856	-1.95	7.26e-89	LOC_Os08g15248	NADPH-dependent oxidoreductase, putative, expressed
Chr8	22322593	22327737	-1	1.91e-80	LOC_Os08g35420	photosynthetic reaction center protein, putative, expressed
Chr8	9269554	9271346	-1.93	3.31e-67	LOC_Os08g15292	cytochrome b6-f complex subunit 4, putative, expressed
Chr8	9250455	9253498	-1.22	2.31e-60	LOC_Os08g15236	uncharacterized protein ycf68, putative, expressed
Chr8	9282771	9284561	-1.94	3.21e-57	LOC_Os08g15280	apocytochrome f precursor, putative, expressed
Chr8	9271642	9273427	-1.81	3.96e-54	LOC_Os08g15296	photosystem II reaction center protein H, putative, expressed
Chr8	9280927	9281697	-3.04	1.45e-40	LOC_Os08g15322	cytochrome b559 subunit alpha, putative, expressed
Chr8	9265769	9266651	-2.21	3.28e-34	LOC_Os08g15278	chloroplast 30S ribosomal protein S8, putative, expressed
Chr8	9273634	9274262	-1.2	1.09e-16	LOC_Os08g15270	ATP-dependent Clp protease proteolytic subunit, putative, expressed
Chr8	16308180	16309923	-1.47	1.07e-11	LOC_Os08g26820	plant protein of unknown function domain containing protein, expressed
Chr8	26414504	26415746	-1.33	2.21e-10	LOC_Os08g41820	exo70 exocyst complex subunit domain containing protein, expressed
Chr8	27296482	27297761	-1	1.91e-08	LOC_Os08g43150	expressed protein
Chr8	27307046	27309353	-0.65	1.97e-08	LOC_Os08g43170	hydroxymethylglutaryl-CoA synthase, putative, expressed
Chr8	25090624	25091684	-1.28	2.62e-08	LOC_Os08g39630	helix-loop-helix DNA-binding domain containing protein, expressed
Chr8	27378514	27378972	-2.2	1.67e-07	LOC_Os08g43320	OsRhmbd14 - Putative Rhomboid homologue, expressed
Chr8	24935603	24936486	-1.7	2.17e-07	LOC_Os08g39430	thylakoid lumenal 19 kDa protein, chloroplast precursor, putative, expressed
Chr8	16320308	16321727	-1.34	3.01e-07	LOC_Os08g26840	plant protein of unknown function domain containing protein, expressed
Chr8	10138778	10139103	-4.37	1.17e-06	LOC_Os08g16570	expressed protein
Chr8	25347495	25347813	-1.69	3.37e-06	LOC_Os08g40020	selenium binding protein, putative, expressed
Chr8	22830695	22831066	-2.42	4.11e-06	LOC_Os08g36220	homeobox associated leucine zipper, putative, expressed
Chr8	18542490	18543687	-1.14	1.12e-05	LOC_Os08g30150	1-aminocyclopropane-1-carboxylate oxidase homolog 1, putative, expressed
Chr8	8678043	8678506	-2.37	1.12e-05	LOC_Os08g14450	RNA polymerase sigma factor, putative, expressed
Chr8	19491231	19491457	-5.48	1.31e-05	LOC_Os08g31520	expressed protein
Chr8	24159135	24159885	-1.04	1.41e-05	LOC_Os08g38130	cytokinin-O-glucosyltransferase 1, putative, expressed
Chr8	1312210	1313177	-1.28	1.44e-05	LOC_Os08g03002	lectin-like receptor kinase 1, putative, expressed
Chr8	3547238	3547966	-1.16	1.75e-05	LOC_Os08g06380	CSLF6 - cellulose synthase-like family F; beta1,3;1,4 glucan synthase, expressed
Chr8	9333030	9333908	-1.36	2.11e-05	LOC_Os08g15330	anthocyanidin 3-O-glucosyltransferase, putative, expressed
Chr8	5034906	5035697	-1.36	2.23e-05	LOC_Os08g08700	ubiquitin family protein, putative, expressed
Chr8	26298976	26299775	-1.22	2.3e-05	LOC_Os08g41630	ubiquitin carboxyl-terminal hydrolase family protein, expressed
Chr8	25976911	25977417	-2.08	2.62e-05	LOC_Os08g41100	CHIT12 - Chitinase family protein precursor, expressed
Chr8	10630313	10630924	-1.21	2.86e-05	LOC_Os08g17380	retrotransposon protein, putative, unclassified, expressed
Chr8	6719341	6719960	-0.99	3.52e-05	LOC_Os08g11450	expressed protein
Chr8	23590316	23590669	-1.51	3.98e-05	LOC_Os08g37345	DNA binding protein, putative, expressed
Chr8	19317747	19318285	-1.76	5.55e-05	LOC_Os08g31240	FACT complex subunit SPT16, putative, expressed
Chr8	17389675	17390749	-1.24	6.04e-05	LOC_Os08g28490	retrotransposon protein, putative, unclassified
Chr8	7329503	7329900	-5.31	6.22e-05	LOC_Os08g12420	expressed protein
Chr8	159168	159662	-1.75	8.44e-05	LOC_Os08g01240	expressed protein
Chr8	23418757	23419838	-0.89	0.000101	LOC_Os08g37060	gibberellin receptor GID1L2, putative, expressed
Chr8	8061331	8062760	-0.98	0.000135	LOC_Os08g13570	exo70 exocyst complex subunit family protein, putative, expressed
Chr8	17291471	17292080	-1.25	0.000165	LOC_Os08g28340	transposon protein, putative, CACTA, En/Spm sub-class
Chr8	24287219	24287865	-1.92	0.000175	LOC_Os08g38350	expressed protein
Chr8	9226841	9227309	-1.16	0.000179	LOC_Os08g15230	heat shock protein-related, putative, expressed
Chr8	7992991	7993570	-1.03	0.000189	LOC_Os08g13430	expressed protein
Chr8	26767116	26767920	-0.95	0.000194	LOC_Os08g42400	no apical meristem protein, putative, expressed
Chr8	17964394	17965213	-0.65	0.000241	LOC_Os08g29290	transposon protein, putative, CACTA, En/Spm sub-class, expressed
Chr8	8605060	8605640	-0.77	0.000331	LOC_Os08g14350	expressed protein
Chr8	7717800	7719136	-0.93	0.000401	LOC_Os08g13000	MBTB20 - Bric-a-Brac, Tramtrack, Broad Complex BTB domain with Meprin and TRAF Homology MATH domain, expressed
Chr8	27480206	27480889	-1.54	0.000401	LOC_Os08g43440	cytochrome P450, putative, expressed
Chr8	19227153	19227998	-1.21	0.000402	LOC_Os08g31130	integral membrane protein DUF6 containing protein, expressed
Chr8	7723447	7725423	-0.81	0.000421	LOC_Os08g13010	expressed protein
Chr8	5808009	5808306	-3.13	0.000484	LOC_Os08g10020	photosystem II 10 kDa polypeptide, chloroplast precursor, putative, expressed
Chr8	14157985	14158872	-1.14	0.000502	LOC_Os08g23410	rubredoxin family protein, putative, expressed
Chr8	23079967	23080930	-0.85	0.000517	LOC_Os08g36580	expressed protein
Chr8	1302716	1303294	-2.51	0.000578	LOC_Os08g02990	retrotransposon protein, putative, unclassified, expressed
Chr8	1537014	1537930	-1.07	0.000731	LOC_Os08g03310	zinc finger family protein, putative, expressed
Chr8	28291357	28292486	-0.6	0.000766	LOC_Os08g45060	protein Kinase-like protein TMKL1 precursor, putative, expressed
Chr8	26103312	26103784	-1.74	0.000885	LOC_Os08g41320	BHLH transcription factor, putative, expressed
Chr8	19826746	19827044	-1.51	0.000988	LOC_Os08g31960	expressed protein
Chr8	23195075	23195804	-1.65	0.0011	LOC_Os08g36740	bHelix-loop-helix transcription factor, putative, expressed
Chr8	24077120	24078104	-0.7	0.00116	LOC_Os08g38000	conserved hypothetical protein
Chr8	22212053	22212787	-0.73	0.00116	LOC_Os08g35210	ferric reductase, putative, expressed
Chr8	5942673	5942918	-4.97	0.00121	LOC_Os08g10244	retrotransposon protein, putative, unclassified, expressed
Chr8	7274079	7274736	-0.72	0.00132	LOC_Os08g12350	retrotransposon protein, putative, Ty3-gypsy subclass, expressed
Chr8	2561840	2562252	-1.43	0.00133	LOC_Os08g04990	retrotransposon protein, putative, unclassified, expressed
Chr8	3789171	3789963	-1.22	0.00135	LOC_Os08g06790	expressed protein
Chr8	24168381	24169229	-1.84	0.00139	LOC_Os08g38160	cytokinin-O-glucosyltransferase, putative, expressed
Chr8	17427080	17427764	-1.64	0.00144	LOC_Os08g28540	resistance protein LR10, putative, expressed
Chr8	17387344	17388181	-1.1	0.00146	LOC_Os08g28480	expressed protein
Chr8	17457477	17458324	-1.36	0.00156	LOC_Os08g28580	hypothetical protein
Chr8	26147210	26147825	-1.08	0.00179	LOC_Os08g41400	expressed protein
Chr8	12797783	12798169	-0.95	0.0018	LOC_Os08g21474	retrotransposon, putative, centromere-specific
Chr8	16750623	16751576	-1.47	0.0019	LOC_Os08g27440	expressed protein
Chr8	15330583	15331443	-0.95	0.00193	LOC_Os08g25230	expressed protein
Chr8	17443167	17443864	-1.03	0.00225	LOC_Os08g28560	expressed protein
Chr8	7834634	7835733	-0.99	0.00227	LOC_Os08g13180	MBTB24 - Bric-a-Brac, Tramtrack, Broad Complex BTB domain with Meprin and TRAF Homology MATH domain, expressed
Chr8	7125702	7126296	-0.69	0.0023	LOC_Os08g12100	expressed protein
Chr8	8070479	8071307	-0.65	0.00244	LOC_Os08g13580	transposon protein, putative, unclassified, expressed
Chr8	23672093	23672540	-2.22	0.00249	LOC_Os08g37410	expressed protein
Chr8	11140646	11141405	-1.49	0.00257	LOC_Os08g18170	expressed protein
Chr8	7670354	7671463	-1.14	0.00298	LOC_Os08g12900	retrotransposon protein, putative, unclassified, expressed
Chr8	17455508	17456101	-1.72	0.00345	LOC_Os08g28570	resistance protein, putative, expressed
Chr8	16782169	16782684	-1.5	0.0036	LOC_Os08g27500	retrotransposon protein, putative, Ty1-copia subclass, expressed
Chr8	3430705	3431617	-0.83	0.00364	LOC_Os08g06230	nucleolar GTP-binding protein 1, putative, expressed
Chr8	22280847	22281653	-0.8	0.00369	LOC_Os08g35319	expressed protein
Chr8	21755219	21755991	-1.11	0.00394	LOC_Os08g34640	receptor-like protein kinase precursor, putative, expressed
Chr8	9264489	9264876	-1.79	0.00418	LOC_Os08g15272	chloroplast 30S ribosomal protein S3, putative, expressed
Chr8	472194	472593	-1.4	0.00454	LOC_Os08g01780	OsIAA25 - Auxin-responsive Aux/IAA gene family member, expressed
Chr8	22876151	22877540	-0.66	0.00462	LOC_Os08g36310	cytochrome P450, putative, expressed
Chr8	9184670	9185332	-1.2	0.00501	LOC_Os08g15190	expressed protein
Chr8	23260631	23261288	-0.95	0.00519	LOC_Os08g36820	expressed protein
Chr8	4371605	4371895	-1.67	0.00547	LOC_Os08g07810	strictosidine synthase, putative, expressed
Chr8	20657629	20658083	-1.07	0.0057	LOC_Os08g33190	linker histone H1 and H5 family protein, expressed
Chr8	8189115	8190290	-0.68	0.00601	LOC_Os08g13730	expressed protein
Chr8	16110792	16111318	-1.08	0.00614	LOC_Os08g26440	transposon protein, putative, unclassified, expressed
Chr8	16684884	16685412	-1.31	0.00683	LOC_Os08g27330	expressed protein
Chr8	7257659	7257952	-1.77	0.00696	LOC_Os08g12320	hypothetical protein
Chr8	23467214	23468245	-0.7	0.00701	LOC_Os08g37130	oxidoreductase, short chain dehydrogenase/reductase family domain containing protein, expressed
Chr8	17435400	17435650	-3.36	0.00764	LOC_Os08g28550	expressed protein
Chr8	16331989	16332884	-0.72	0.00863	LOC_Os08g26850	plant protein of unknown function domain containing protein, expressed
Chr8	10804283	10804914	-0.75	0.00877	LOC_Os08g17650	LYR motif containing protein, putative, expressed
Chr8	5544610	5546106	-0.66	0.00886	LOC_Os08g09570	expressed protein
Chr8	20049415	20050009	-1.77	0.00932	LOC_Os08g32370	mucin-associated surface protein, putative, expressed
Chr8	497003	498376	-0.7	0.00933	LOC_Os08g01830	TKL_IRAK_CR4L.6 - The CR4L subfamily has homology with Crinkly4, expressed
Chr8	28342889	28343848	-0.59	0.0102	LOC_Os08g45130	histone-lysine N-methyltransferase, putative, expressed
Chr8	11342444	11343237	-1.27	0.0106	LOC_Os08g19000	retrotransposon protein, putative, unclassified
Chr8	152387	153109	-0.63	0.0114	LOC_Os08g01220	harpin-induced protein 1 domain containing protein, expressed
Chr8	10681407	10682002	-0.73	0.0117	LOC_Os08g17430	expressed protein
Chr8	3819304	3819689	-1.25	0.0129	LOC_Os08g06840	expressed protein
Chr8	17559649	17560659	-0.84	0.0136	LOC_Os08g28710	receptor protein kinase CRINKLY4 precursor, putative, expressed
Chr8	20282828	20283615	-0.8	0.0136	LOC_Os08g32750	bifunctional monodehydroascorbate reductase and carbonic anhydrasenectarin-3 precursor, putative, expressed
Chr8	26036914	26037534	-0.86	0.0142	LOC_Os08g41230	BTB5 - Bric-a-Brac, Tramtrack, Broad Complex BTB domain, expressed
Chr8	7882696	7883129	-0.87	0.0149	LOC_Os08g13250	speckle-type POZ protein, putative, expressed
Chr8	1075278	1075604	-1.05	0.0152	LOC_Os08g02590	expressed protein
Chr8	16180156	16181447	-0.77	0.0154	LOC_Os08g26590	hypothetical protein
Chr8	6751685	6752751	-0.6	0.0159	LOC_Os08g11510	hypothetical protein
Chr8	21583151	21583833	-0.9	0.0176	LOC_Os08g34380	receptor-like kinase, putative, expressed
Chr8	7205469	7205782	-1.53	0.0181	LOC_Os08g12240	hypothetical protein
Chr8	23804373	23804902	-3.44	0.0188	LOC_Os08g37580	homeobox associated leucine zipper, putative, expressed
Chr8	23925440	23925784	-1.02	0.0197	LOC_Os08g37770	expressed protein
Chr8	18830671	18831495	-0.86	0.0209	LOC_Os08g30560	expressed protein
Chr8	24371479	24372035	-0.72	0.0231	LOC_Os08g38540	expressed protein
Chr8	9253731	9254052	-2.52	0.0232	LOC_Os08g15246	chloroplast 30S ribosomal protein S7, putative, expressed
Chr8	21315726	21316230	-0.93	0.0232	LOC_Os08g34020	exostosin family domain containing protein, expressed
Chr8	242112	242608	-0.98	0.0241	LOC_Os08g01380	2Fe-2S iron-sulfur cluster binding domain containing protein, expressed
Chr8	10718346	10718911	-1.02	0.0241	LOC_Os08g17500	cinnamoyl-CoA reductase, putative, expressed
Chr8	25703992	25704337	-1	0.0241	LOC_Os08g40610	30S ribosomal protein S16, putative, expressed
Chr8	17366370	17367372	-0.83	0.0245	LOC_Os08g28460	NBS-LRR disease resistance protein, putative, expressed
Chr8	11324092	11324580	-0.94	0.0251	LOC_Os08g18974	expressed protein
Chr8	3949044	3949419	-0.74	0.0268	LOC_Os08g07060	CRR6, putative, expressed
Chr8	26656091	26656666	-0.65	0.0272	LOC_Os08g42189	expressed protein
Chr8	23921319	23921640	-1.27	0.0301	LOC_Os08g37760	zinc finger, C3HC4 type domain containing protein, expressed
Chr8	3780910	3781313	-1.1	0.0302	LOC_Os08g06770	expressed protein
Chr8	12075477	12076275	-0.71	0.0307	LOC_Os08g20150	retrotransposon protein, putative, unclassified
Chr8	7895180	7895826	-0.64	0.0311	LOC_Os08g13280	expressed protein
Chr8	3908147	3908588	-0.62	0.0313	LOC_Os08g07000	retrotransposon protein, putative, Ty3-gypsy subclass
Chr8	1119542	1120184	-0.74	0.0321	LOC_Os08g02680	expressed protein
Chr8	750151	750660	-0.83	0.034	LOC_Os08g02210	expressed protein
Chr8	26400563	26401103	-0.98	0.0346	LOC_Os08g41800	regulatory protein, putative, expressed
Chr8	20164779	20165098	-2.06	0.0361	LOC_Os08g32560	expressed protein
Chr8	10895020	10895703	-0.98	0.0364	LOC_Os08g17770	expressed protein
Chr8	14397938	14398652	-0.75	0.0368	LOC_Os08g23780	glycosyl transferase 8 domain containing protein, putative, expressed
Chr8	27474537	27475074	-0.82	0.037	LOC_Os08g43430	CXE carboxylesterase, putative, expressed
Chr8	24762341	24762729	-0.63	0.0384	LOC_Os08g39190	expressed protein
Chr8	10410092	10410488	-0.62	0.0384	LOC_Os08g17000	expressed protein
Chr8	178914	179331	-0.82	0.0391	LOC_Os08g01270	protein kinase family protein, putative, expressed
Chr8	5490843	5491276	-0.93	0.0397	LOC_Os08g09480	OsFBX268 - F-box domain containing protein, expressed
Chr8	109765	110369	-0.89	0.0406	LOC_Os08g01160	membrane associated DUF588 domain containing protein, putative, expressed
Chr8	12350726	12351043	-1.13	0.0414	LOC_Os08g20570	chloride channel protein, putative, expressed
Chr8	25953985	25954527	-0.67	0.0418	LOC_Os08g41040	expressed protein
Chr8	24560896	24561306	-1.35	0.043	LOC_Os08g38850	phosphatidylinositol transfer, putative, expressed
Chr8	21937388	21938532	-0.87	0.044	LOC_Os08g34860	OsFBX293 - F-box domain containing protein, expressed
Chr8	18834640	18835038	-1.04	0.0447	LOC_Os08g30580	hypothetical protein
Chr8	2640747	2641170	-1.23	0.0472	LOC_Os08g05110	expressed protein
Chr8	18933405	18933848	-1.02	0.0476	LOC_Os08g30690	expressed protein
Chr8	9833456	9834071	-0.75	0.0476	LOC_Os08g16130	fiber protein Fb34, putative, expressed
Chr8	22498352	22498618	-1.64	0.0493	LOC_Os08g35670	expressed protein
Chr8	17076316	17077225	-0.61	0.05	LOC_Os08g28030	retrotransposon protein, putative, Ty1-copia subclass, expressed
Chr9	14505317	14510577	-1.39	1.77e-118	LOC_Os09g24406	uncharacterized protein ycf72, putative
Chr9	4705046	4711333	-1.12	1.2e-79	LOC_Os09g08890	mitochondrial 60S ribosomal protein L5, putative, expressed
Chr9	4691225	4698476	-0.98	1.74e-63	LOC_Os09g08880	ATP synthase like protein, putative, expressed
Chr9	4725971	4732441	-1	6.79e-62	LOC_Os09g08910	ATP synthase, putative, expressed
Chr9	21930251	21930789	-2.17	2.84e-20	LOC_Os09g38060	nicotinate-nucleotide pyrophosphorylase, putative, expressed
Chr9	2495594	2496159	-1.69	1.1e-13	LOC_Os09g04680	photosystem II P680 chlorophyll A apoprotein, putative, expressed
Chr9	21132873	21134233	-1.54	8.74e-10	LOC_Os09g36630	expressed protein
Chr9	19749309	19749819	-3.18	1.81e-09	LOC_Os09g33490	no apical meristem protein, putative, expressed
Chr9	11946401	11946642	-1.83	1.35e-08	LOC_Os09g19952	ribosomal protein L22, putative, expressed
Chr9	21059076	21060216	-1.21	6.33e-08	LOC_Os09g36510	expressed protein
Chr9	11950192	11950719	-2.06	2.68e-07	LOC_Os09g19960	expressed protein
Chr9	11611598	11611930	-1.56	3.39e-07	LOC_Os09g19400	senescence-induced receptor-like serine/threonine-protein kinase precursor, putative, expressed
Chr9	9063786	9064143	-1.69	1.27e-06	LOC_Os09g15030	retrotransposon protein, putative, Ty1-copia subclass, expressed
Chr9	17966351	17966896	-2.85	2.28e-06	LOC_Os09g29530	expressed protein
Chr9	13995427	13996456	-0.9	5.78e-06	LOC_Os09g23550	dehydrogenase, putative, expressed
Chr9	4465714	4466399	-2.54	6.81e-06	LOC_Os09g08560	hypothetical protein
Chr9	18235123	18235795	-1.29	7.43e-06	LOC_Os09g29960	dof zinc finger domain containing protein, putative, expressed
Chr9	12126810	12127145	-1.86	7.8e-06	LOC_Os09g20240	DUF581 domain containing protein, expressed
Chr9	16909562	16910173	-1.12	1.12e-05	LOC_Os09g27795	expressed protein
Chr9	21142204	21143182	-1.31	1.17e-05	LOC_Os09g36640	expressed protein
Chr9	17542020	17542762	-1.03	1.35e-05	LOC_Os09g28860	late embryogenesis abundant protein D-34, putative, expressed
Chr9	9918608	9920396	-0.84	2.19e-05	LOC_Os09g16250	expressed protein
Chr9	3446121	3446961	-0.82	3.73e-05	LOC_Os09g07100	hypothetical protein
Chr9	2446573	2447186	-0.89	6.54e-05	LOC_Os09g04590	retrotransposon protein, putative, unclassified, expressed
Chr9	10625804	10627248	-0.88	7.85e-05	LOC_Os09g17360	expressed protein
Chr9	13165456	13166544	-1.02	8.45e-05	LOC_Os09g21740	armadillo/beta-catenin repeat family protein, putative, expressed
Chr9	7776253	7776984	-1.6	8.86e-05	LOC_Os09g13440	expressed protein
Chr9	17132455	17132946	-1.55	9.03e-05	LOC_Os09g28210	bHelix-loop-helix transcription factor, putative, expressed
Chr9	9087568	9088438	-0.73	9.82e-05	LOC_Os09g15044	expressed protein
Chr9	17417410	17418254	-1.19	9.9e-05	LOC_Os09g28630	gibberellin receptor, putative, expressed
Chr9	7178115	7178690	-1.02	0.000111	LOC_Os09g12520	hypothetical protein
Chr9	8909124	8909862	-1.94	0.000119	LOC_Os09g14910	expressed protein
Chr9	17981187	17981947	-1	0.000145	LOC_Os09g29570	expressed protein
Chr9	18056393	18056827	-2	0.000147	LOC_Os09g29680	expressed protein
Chr9	7663278	7663890	-1.05	0.000266	LOC_Os09g13290	expressed protein
Chr9	6759754	6761021	-0.98	0.000285	LOC_Os09g12000	hypothetical protein
Chr9	10583396	10584136	-0.59	0.000308	LOC_Os09g17260	retrotransposon protein, putative, unclassified, expressed
Chr9	22796955	22797590	-1.2	0.000388	LOC_Os09g39740	ACT domain containing protein, expressed
Chr9	21189761	21190835	-0.9	0.000407	LOC_Os09g36730	MYB family transcription factor, putative, expressed
Chr9	10621433	10621690	-2.8	0.000518	LOC_Os09g17344	expressed protein
Chr9	7016024	7016586	-1.17	0.000614	LOC_Os09g12300	serine/threonine-protein kinase NAK, putative, expressed
Chr9	20495460	20496970	-1.1	0.000717	LOC_Os09g35630	BAG domain-containing protein, putative, expressed
Chr9	17903328	17904260	-0.84	0.000733	LOC_Os09g29460	homeobox associated leucine zipper, putative, expressed
Chr9	10203898	10205006	-0.93	0.000817	LOC_Os09g16650	legume lectins beta domain containing protein, putative, expressed
Chr9	19407317	19408055	-1.28	0.000878	LOC_Os09g32510	BHLH transcription factor, putative, expressed
Chr9	14812479	14812965	-1.01	0.0014	LOC_Os09g24820	ZF-HD protein dimerisation region containing protein, expressed
Chr9	8869553	8870067	-1.83	0.00141	LOC_Os09g14870	expressed protein
Chr9	13829644	13830224	-1.72	0.00144	LOC_Os09g23300	integral membrane protein, putative, expressed
Chr9	22172558	22173558	-1.04	0.00146	LOC_Os09g38530	transmembrane 9 superfamily member, putative, expressed
Chr9	1827055	1827648	-2.1	0.00156	LOC_Os09g03640	expressed protein
Chr9	20156382	20156989	-1.33	0.00157	LOC_Os09g34140	expressed protein
Chr9	20485792	20486434	-0.79	0.0025	LOC_Os09g35620	expressed protein
Chr9	13639426	13640564	-0.82	0.00315	LOC_Os09g23084	endoglucanase, putative, expressed
Chr9	19436149	19437577	-0.67	0.00404	LOC_Os09g32550	glucan endo-1,3-beta-glucosidase precursor, putative, expressed
Chr9	20552188	20553116	-0.58	0.00429	LOC_Os09g35730	OsRhmbd16 - Putative Rhomboid homologue, expressed
Chr9	17934867	17936227	-0.69	0.00455	LOC_Os09g29490	peroxidase precursor, putative, expressed
Chr9	17459008	17459869	-0.78	0.0049	LOC_Os09g28720	alpha/beta hydrolase fold, putative, expressed
Chr9	12696986	12697348	-1.42	0.00509	LOC_Os09g21060	expressed protein
Chr9	7637401	7637816	-1.73	0.00556	LOC_Os09g13240	hypothetical protein
Chr9	9900447	9901030	-1.52	0.00595	LOC_Os09g16220	expressed protein
Chr9	10379461	10379840	-2.65	0.00605	LOC_Os09g16980	OsWAK86 - OsWAK pseudogene, expressed
Chr9	16754551	16755017	-1.7	0.00612	LOC_Os09g27580	potassium transporter, putative, expressed
Chr9	16675086	16675672	-1.1	0.00663	LOC_Os09g27450	homeobox associated leucine zipper, putative, expressed
Chr9	1931242	1931770	-1.51	0.00674	LOC_Os09g03810	expressed protein
Chr9	20470515	20471146	-1.08	0.00759	LOC_Os09g35600	MATE domain containing protein, expressed
Chr9	21310213	21310942	-1.32	0.00772	LOC_Os09g36930	aquaporin protein, putative, expressed
Chr9	10252205	10252701	-0.83	0.00783	LOC_Os09g16760	ankyrin repeat family protein, putative, expressed
[truncated: 54 more rows]
