# Supplementary material for: Lysine β-hydroxybutyrylation as a drought-responsive epigenetic mark in rice
Source: Cell Discov. 2026 Mar 3;12:14. doi: 10.1038/s41421-026-00868-7 (PMC12953871; doi:10.1038/s41421-026-00868-7)
Supplement: Supplementary file 6 — Supplementary Dataset S5 Genes with significantly up- and down-regulation in PEG treated plants in comparison to CK [file 41421_2026_868_MOESM6_ESM.xlsx]

## Sheet: Up genes
Gene ID	log2FoldChange	pvalue	Annotation
LOC_Os01g01160	1.29192	0.0004199	heat shock protein DnaJ, putative, expressed
LOC_Os01g01400	1.41485	0.00475377	expressed protein
LOC_Os01g01430	2.48417	4.1e-28	No apical meristem protein, putative, expressed
LOC_Os01g01590	2.76362	0.0478504	hypothetical protein
LOC_Os01g01610	2.37175	7.54e-10	IscA-like iron-sulfur assembly protein, mitochondrial precursor, putative, expressed
LOC_Os01g01800	1.01016	6.53e-16	expressed protein
LOC_Os01g02020	1.77807	1.19e-19	acetyl-CoA acetyltransferase, cytosolic, putative, expressed
LOC_Os01g02390	1.37093	9.8e-29	protein kinase domain containing protein, expressed
LOC_Os01g02920	1.22378	2.13e-12	glycosyltransferase protein, putative, expressed
LOC_Os01g03040	1.03297	8.13e-07	expressed protein
LOC_Os01g03050	1.31328	9.41e-08	fruit protein PKIWI502, putative, expressed
LOC_Os01g03330	1.18164	5.97e-22	BBTI3 - Bowman-Birk type bran trypsin inhibitor precursor, expressed
LOC_Os01g03340	1.20261	3.27e-16	BBTI4 - Bowman-Birk type bran trypsin inhibitor precursor, expressed
LOC_Os01g03360	1.42663	9.56e-19	BBTI5 - Bowman-Birk type bran trypsin inhibitor precursor, expressed
LOC_Os01g03390	1.42423	3.25e-23	BBTI7 - Bowman-Birk type bran trypsin inhibitor precursor, expressed
LOC_Os01g03510	1.42154	1.87e-26	WD domain, G-beta repeat domain containing protein, expressed
LOC_Os01g03520	1.10491	4.35e-18	ubiquitin conjugating enzyme protein, putative, expressed
LOC_Os01g03710	1.38046	1.69e-14	mannose-6-phosphate isomerase, putative, expressed
LOC_Os01g03720	1.78133	2.78e-11	MYB family transcription factor, putative, expressed
LOC_Os01g03730	1.87614	4.45e-35	nuclease PA3, putative, expressed
LOC_Os01g03914	1.8656	5.32e-31	cation efflux family protein, putative, expressed
LOC_Os01g04210	2.49575	0.000158954	DNA binding protein, putative, expressed
LOC_Os01g04220	2.88368	0.0402361	DNA binding protein, putative, expressed
LOC_Os01g04320	4.39785	0.0402613	transposon protein, putative, unclassified, expressed
LOC_Os01g04340	7.68071	0.000278486	hsp20/alpha crystallin family protein, putative, expressed
LOC_Os01g04360	7.84285	6.56e-08	hsp20/alpha crystallin family protein, putative, expressed
LOC_Os01g04370	7.84353	1.7e-07	hsp20/alpha crystallin family protein, putative, expressed
LOC_Os01g04380	6.91779	1.48e-06	hsp20/alpha crystallin family protein, putative, expressed
LOC_Os01g04590	2.57401	1.33e-13	expressed protein
LOC_Os01g04620	1.45339	8.14e-12	transposon protein, putative, unclassified, expressed
LOC_Os01g04660	2.12953	0.0216752	lipid phosphatase protein, putative, expressed
LOC_Os01g04670	1.90444	2.43e-05	expressed protein
LOC_Os01g04930	1.00425	7.21e-14	MYB family transcription factor, putative, expressed
LOC_Os01g05150	4.37962	4.06e-05	expressed protein
LOC_Os01g05280	3.78238	0.00951975	expressed protein
LOC_Os01g05630	1.10314	2.59e-08	Core histone H2A/H2B/H3/H4 domain containing protein, putative, expressed
LOC_Os01g05640	1.19386	0.00116632	receptor-like protein kinase 5 precursor, putative, expressed
LOC_Os01g05650	1.56281	4.2e-15	metallothionein, putative, expressed
LOC_Os01g05660	1.16338	6.52e-20	expressed protein
LOC_Os01g05830	1.48248	3.16e-32	expressed protein
LOC_Os01g05940	1.09314	0.000991957	receptor kinase, putative, expressed
LOC_Os01g05960	1.13368	2.23e-11	receptor kinase, putative, expressed
LOC_Os01g06240	2.08851	0.00223952	protein kinase, putative, expressed
LOC_Os01g06310	2.2147	1.02e-11	glycine-rich cell wall structural protein precursor, putative, expressed
LOC_Os01g06500	1.86569	5.15e-12	PHLOEM 2-LIKE A5, putative, expressed
LOC_Os01g06590	1.22009	8.99e-22	zinc finger, C3HC4 type domain containing protein, expressed
LOC_Os01g06660	1.31646	6.92e-08	thiamine pyrophosphate enzyme, C-terminal TPP binding domain containing protein, expressed
LOC_Os01g06720	1.48087	0.0253638	disease resistance protein SlVe2 precursor, putative, expressed
LOC_Os01g06730	1.33833	0.00212356	verticillium wilt disease resistance protein, putative, expressed
LOC_Os01g06740	2.39221	6.53e-46	ribosome inactivating protein, putative, expressed
LOC_Os01g07120	1.24893	4.03e-14	AP2 domain containing protein, expressed
LOC_Os01g07130	3.78804	0.0370032	expressed protein
LOC_Os01g07200	1.2632	2.5e-19	staphylococcal nuclease homologue, putative, expressed
LOC_Os01g07530	2.25757	0.00115153	uncharacterized glycosyltransferase, putative, expressed
LOC_Os01g08290	1.0369	1.27e-05	transmembrane protein, putative, expressed
LOC_Os01g08460	1.7583	1.88e-12	TMS membrane protein/tumour differentially expressed protein, putative, expressed
LOC_Os01g08464	1.91913	0.0374113	expressed protein
LOC_Os01g08560	2.43944	4.56e-05	DnaK family protein, putative, expressed
LOC_Os01g08680	2.12247	1.05e-24	myb/SANT domain protein, putative, expressed
LOC_Os01g08860	5.80168	3.69e-06	hsp20/alpha crystallin family protein, putative, expressed
LOC_Os01g08960	1.0324	7.8e-10	phosducin-like protein 3, putative, expressed
LOC_Os01g09020	1.48865	2.66e-27	WD domain, G-beta repeat domain containing protein, expressed
LOC_Os01g09220	1.5855	0.000121411	transposon protein, putative, CACTA, En/Spm sub-class, expressed
LOC_Os01g09246	1.17439	2.96e-08	glycine-rich protein, putative, expressed
LOC_Os01g09280	1.11638	2.29e-12	myb-related transcription activator, putative, expressed
LOC_Os01g09290	1.24368	0.046866	transposon protein, putative, unclassified, expressed
LOC_Os01g09460	1.37863	3.56e-06	hexokinase, putative, expressed
LOC_Os01g09570	1.77345	1.71e-10	6-phosphofructokinase, putative, expressed
LOC_Os01g09640	1.86252	1.35e-21	Myb transcription factor, putative, expressed
LOC_Os01g10250	1.6271	3.81e-32	hydrolase, alpha/beta fold family domain containing protein, expressed
LOC_Os01g10290	1.0347	6.41e-13	autophagy-related protein 3, putative, expressed
LOC_Os01g11130	2.87423	0.0184458	RNA recognition motif containing protein, putative, expressed
LOC_Os01g11600	2.01797	4.32e-32	expressed protein
LOC_Os01g11910	1.19214	1.54e-14	basic helix-loop-helix, putative, expressed
LOC_Os01g12210	2.31665	0.00250323	aluminum-activated malate transporter, putative, expressed
LOC_Os01g12430	1.95	3.38e-27	receptor-like protein kinase, putative, expressed
LOC_Os01g12460	3.20865	5.6e-06	expressed protein
LOC_Os01g12464	1.37446	0.00117741	CHCH domain containing protein, expressed
LOC_Os01g12470	1.49251	1.66e-12	mitochondrial carrier protein, putative, expressed
LOC_Os01g12520	2.10664	5.69e-29	mitochondrial carrier protein, putative, expressed
LOC_Os01g12580	2.03233	3.91e-12	late embryogenesis abundant protein, putative, expressed
LOC_Os01g12710	1.05235	5.04e-11	oxidoreductase, short chain dehydrogenase/reductase family domain containing protein, expressed
LOC_Os01g12760	1.14404	1.28e-08	cytochrome P450, putative, expressed
LOC_Os01g12810	1.3206	3.57e-14	retrotransposon protein, putative, unclassified, expressed
LOC_Os01g12820	2.43827	3.53e-34	harpin-induced protein, putative, expressed
LOC_Os01g13280	1.19364	1.44e-07	ubiquitin conjugating enzyme protein, putative, expressed
LOC_Os01g13480	1.22369	2.2e-13	glutaredoxin, putative, expressed
LOC_Os01g13560	2.1334	2.65e-05	membrane associated DUF588 domain containing protein, putative, expressed
LOC_Os01g13740	1.15702	4.68e-12	myb-like DNA-binding domain containing protein, expressed
LOC_Os01g13760	1.07913	1.34e-05	dnaJ domain containing protein, expressed
LOC_Os01g14090	1.95885	0.0029277	kinesin motor domain containing protein, putative, expressed
LOC_Os01g15000	1.62997	4.2e-31	lipase, putative, expressed
LOC_Os01g15010	1.1722	2.99e-13	miro, putative, expressed
LOC_Os01g15340	2.45974	8.72e-12	flowering promoting factor-like 1, putative, expressed
LOC_Os01g15900	1.18678	5.77e-09	expressed protein
LOC_Os01g16170	2.22169	2.5e-85	PQ loop repeat domain containing protein, expressed
LOC_Os01g16250	5.1937	0.00307055	expressed protein
LOC_Os01g16260	1.12259	1.36e-22	major facilitator superfamily antiporter, putative, expressed
LOC_Os01g16330	1.27401	1.1e-14	OsRhmbd2 - Putative Rhomboid homologue, expressed
LOC_Os01g16350	1.64902	8.78e-25	hydroxymethylglutaryl-CoA lyase, putative, expressed
LOC_Os01g16920	1.93023	4.33e-05	embryonic protein DC-8, putative, expressed
LOC_Os01g17170	1.86626	0.00904243	magnesium-protoporphyrin IX monomethyl ester cyclase,chloroplast precursor, putative, expressed
LOC_Os01g18080	1.01432	1.56e-12	retrotransposon protein, putative, unclassified, expressed
LOC_Os01g18100	2.00505	8.44e-11	OsRhmbd3 - Putative Rhomboid homologue, expressed
LOC_Os01g18220	1.81522	8.94e-10	expressed protein
LOC_Os01g18800	1.11036	5.04e-22	CAMK_KIN1/SNF1/Nim1_like.9 - CAMK includes calcium/calmodulin depedent protein kinases, expressed
LOC_Os01g18860	2.48173	0.0240046	S-adenosylmethionine synthetase, putative, expressed
LOC_Os01g18970	1.74675	0.0112034	peroxidase precursor, putative, expressed
LOC_Os01g19130	1.15404	7.74e-18	protein phosphatase 2C, putative, expressed
LOC_Os01g19170	1.03471	0.00186234	polygalacturonase, putative, expressed
LOC_Os01g19330	1.25682	0.0094165	MYB family transcription factor, putative, expressed
LOC_Os01g19940	1.41172	5.74e-21	expressed protein
LOC_Os01g20030	4.16993	0.000124531	expressed protein
LOC_Os01g20204	4.20486	2.06e-05	expressed protein
LOC_Os01g20206	2.68413	1.45e-66	methyltransferase, putative, expressed
LOC_Os01g21144	1.76133	1.37e-33	expressed protein
LOC_Os01g21160	1.30743	8.63e-21	2-oxo acid dehydrogenases acyltransferase domain containing protein, expressed
LOC_Os01g21250	2.12984	6.04e-06	late embryogenesis abundant protein, putative, expressed
LOC_Os01g21410	1.37022	3.77e-06	expressed protein
LOC_Os01g21420	2.17253	8.14e-06	pre-mRNA-splicing factor SF2, putative, expressed
LOC_Os01g22600	1.21732	1.41e-12	mitochondrial carrier protein, putative, expressed
LOC_Os01g22900	1.39966	3.17e-17	neutral/alkaline invertase, putative, expressed
LOC_Os01g22910	1.97362	0.0335336	retrotransposon protein, putative, unclassified, expressed
LOC_Os01g23530	4.071	0.0246588	terpene synthase, putative, expressed
LOC_Os01g24700	5.33233	0.00288395	expressed protein
LOC_Os01g24710	1.46789	9.51e-17	jacalin-like lectin domain containing protein, expressed
LOC_Os01g25100	1.82482	0.0456392	glutathione S-transferase, putative, expressed
LOC_Os01g25980	3.90206	0.0273347	retrotransposon protein, putative, Ty1-copia subclass, expressed
LOC_Os01g25990	1.46659	5.94e-41	expressed protein
LOC_Os01g26039	1.21752	3.39e-20	expressed protein
LOC_Os01g27140	2.42464	0.0426783	OsGrx_C7 - glutaredoxin subgroup III, expressed
LOC_Os01g27200	2.16674	0.000135772	retrotransposon protein, putative, unclassified, expressed
LOC_Os01g27210	1.64965	7.76e-15	glutathione S-transferase, putative, expressed
LOC_Os01g27360	1.76791	0.00726881	glutathione S-transferase, putative, expressed
LOC_Os01g27390	2.34926	0.025512	glutathione S-transferase, putative, expressed
LOC_Os01g27449	1.05541	0.000927032	expressed protein
LOC_Os01g28840	1.3304	1.91e-06	C4-dicarboxylate transporter/malic acid transport protein, expressed
LOC_Os01g28960	1.55447	2.49e-06	retrotransposon protein, putative, Ty3-gypsy subclass, expressed
LOC_Os01g28970	2.38803	3.02e-16	retrotransposon protein, putative, Ty3-gypsy subclass, expressed
LOC_Os01g29640	1.53078	0.0119345	expressed protein
LOC_Os01g31360	1.58169	3.42e-09	expressed protein
LOC_Os01g31370	1.74348	7.57e-07	glycosyltransferase, putative, expressed
LOC_Os01g31420	3.65139	0.0211701	retrotransposon protein, putative, Ty3-gypsy subclass, expressed
LOC_Os01g31450	3.97675	1.18e-09	retrotransposon protein, putative, unclassified, expressed
LOC_Os01g32380	1.22988	0.000375959	expressed protein
LOC_Os01g32780	2.19072	6.42e-33	universal stress protein domain containing protein, putative, expressed
LOC_Os01g33000	1.28317	8.4e-17	expressed protein
LOC_Os01g33684	1.09179	1.79e-16	disease resistance RPP13-like protein 1, putative, expressed
LOC_Os01g33770	1.93466	9.81e-12	expressed protein
LOC_Os01g33784	1.65028	3.98e-17	lipase family protein, putative, expressed
LOC_Os01g34010	2.03844	1.88e-16	expressed protein
LOC_Os01g34020	3.30106	0.000199905	retrotransposon protein, putative, unclassified, expressed
LOC_Os01g34080	1.69969	6.26e-11	armadillo/beta-catenin-like repeat family protein, expressed
LOC_Os01g34850	2.80507	3.71e-06	OsHKT2;3 - Na+ transporter, expressed
LOC_Os01g35040	1.22805	4.42e-11	ZOS1-09 - C2H2 zinc finger protein, expressed
LOC_Os01g36220	1.32142	0.00011127	bZIP transcription factor domain containing protein, expressed
LOC_Os01g36790	1.08995	3.95e-08	TKL_IRAK_DUF26-lf.2 - DUF26 kinases have homology to DUF26 containing loci, expressed
LOC_Os01g37200	4.15428	6.71e-07	retrotransposon protein, putative, Ty3-gypsy subclass, expressed
LOC_Os01g37800	1.25444	4.47e-20	ras-related protein, putative, expressed
LOC_Os01g37832	1.28534	1.82e-06	thioredoxin, putative, expressed
LOC_Os01g38520	4.01453	0.0215201	expressed protein
LOC_Os01g38580	1.35153	0.0158017	beta,beta-carotene 9,10-dioxygenase, putative, expressed
LOC_Os01g39136	2.79637	2.89e-25	retrotransposon protein, putative, unclassified, expressed
LOC_Os01g40070	1.63384	8.03e-13	expressed protein
LOC_Os01g40094	1.5274	4.38e-20	protein phosphatase 2C, putative, expressed
LOC_Os01g40280	2.61288	7.35e-21	integral membrane protein, putative, expressed
LOC_Os01g40330	1.08044	1.95e-17	DUF630/DUF632 domains containing protein, putative, expressed
LOC_Os01g40430	2.01449	1.48e-08	WRKY27, expressed
LOC_Os01g41720	2.27024	0.0120086	expressed protein
LOC_Os01g42090	1.39905	3.3e-08	nodulin MtN3 family protein, putative, expressed
LOC_Os01g42110	2.29769	4.17e-17	nodulin MtN3 family protein, putative, expressed
LOC_Os01g42190	1.88358	0.00229031	heat shock protein DnaJ, putative, expressed
LOC_Os01g42234	1.04835	1.17e-09	amino acid permease family protein, putative, expressed
LOC_Os01g42370	1.56139	1.11e-07	pleiotropic drug resistance protein, putative, expressed
LOC_Os01g42380	1.64809	1.25e-28	pleiotropic drug resistance protein, putative, expressed
LOC_Os01g42400	4.77213	0.0379466	STE_MEK_ste7_MAP2K.3 - STE kinases include homologs to sterile 7, sterile 11 and sterile 20 from yeast, expressed
LOC_Os01g42410	1.20882	4.02e-15	pleiotropic drug resistance protein, putative, expressed
LOC_Os01g42690	1.37335	0.00010486	OsPOP2 - Putative Prolyl Oligopeptidase homologue, expressed
LOC_Os01g42850	1.59332	1.02e-35	ThiF family domain containing protein, putative, expressed
LOC_Os01g42860	2.27498	2.08e-39	inhibitor I family protein, putative, expressed
LOC_Os01g43170	1.11485	1.89e-08	polypyrimidine tract-binding protein, putative, expressed
LOC_Os01g43370	1.42186	2.3e-09	CPuORF17 - conserved peptide uORF-containing transcript, expressed
LOC_Os01g43460	2.44254	0.000561943	C4-dicarboxylate transporter/malic acid transport protein, expressed
LOC_Os01g43540	1.62279	0.0020165	suppressor of G2 allele of SKP1, putative, expressed
LOC_Os01g43650	1.58293	3.11e-09	WRKY11, expressed
LOC_Os01g43710	1.65387	4.67e-42	cytochrome P450 72A1, putative, expressed
LOC_Os01g43740	1.87067	8.04e-06	cytochrome P450 72A1, putative, expressed
LOC_Os01g43774	2.42342	1.81e-17	cytochrome P450 72A1, putative, expressed
LOC_Os01g43851	3.01339	8.41e-31	cytochrome P450 72A1, putative, expressed
LOC_Os01g44950	1.16834	0.00285512	AMP-binding enzyme, putative, expressed
LOC_Os01g45110	3.32618	6.24e-15	anthocyanin 3-O-beta-glucosyltransferase, putative, expressed
LOC_Os01g45350	1.69356	0.00420178	exostosin family protein, putative, expressed
LOC_Os01g45460	2.1858	1.02e-37	serine esterase, putative, expressed
LOC_Os01g45640	1.95687	1.57e-37	tat pathway signal sequence family protein, expressed
LOC_Os01g45659	1.9847	5.1e-11	expressed protein
LOC_Os01g45900	1.03298	5.99e-10	OsFBX20 - F-box domain containing protein, expressed
LOC_Os01g46080	1.0169	6.69e-10	GDSL-like lipase/acylhydrolase, putative, expressed
LOC_Os01g46370	1.06345	3.49e-07	lipase class 3 family protein, putative, expressed
LOC_Os01g46440	1.95382	0.0184546	VQ domain containing protein, putative, expressed
LOC_Os01g46570	1.05366	3.12e-26	CTP synthase, putative, expressed
LOC_Os01g46970	1.88444	1.26e-25	transcription factor, putative, expressed
LOC_Os01g47262	1.43216	3.62e-29	AMSH-like protease, putative, expressed
LOC_Os01g47290	2.70357	1.82e-56	expressed protein
LOC_Os01g47300	2.95418	1e-74	retrotransposon protein, putative, unclassified, expressed
LOC_Os01g47340	1.30495	8.8e-20	iron-sulfur cluster assembly enzyme ISCU, mitochondrial precursor, putative, expressed
LOC_Os01g47490	1.4977	1.11e-26	Lg106, putative, expressed
LOC_Os01g47540	1.22708	5.21e-12	NLI interacting factor-like phosphatase, putative, expressed
LOC_Os01g47630	2.3834	0.012377	expressed protein
LOC_Os01g47690	1.39153	1.26e-21	metallo-beta-lactamase family protein, putative, expressed
LOC_Os01g47870	5.14607	0.0054189	retrotransposon protein, putative, unclassified, expressed
LOC_Os01g48000	1.26754	4.32e-09	S-locus-like receptor protein kinase, putative, expressed
LOC_Os01g48410	4.56904	0.0206443	ATROPGEF7/ROPGEF7, putative, expressed
LOC_Os01g48446	2.07209	3.51e-16	no apical meristem protein, putative, expressed
LOC_Os01g48790	1.07328	5.56e-26	YT521-B-like family domain containing protein, expressed
LOC_Os01g48910	1.26112	1.88e-17	AMP-binding enzyme, putative, expressed
LOC_Os01g49370	1.61126	1.15e-06	expressed protein
LOC_Os01g49550	1.93022	0.014393	expressed protein
LOC_Os01g49560	1.34719	0.0474597	expressed protein
LOC_Os01g49710	2.32825	1.27e-31	glutathione S-transferase, putative, expressed
LOC_Os01g49720	2.07221	4.82e-15	glutathione S-transferase, putative, expressed
LOC_Os01g50030	1.06413	2.72e-09	CPuORF25 - conserved peptide uORF-containing transcript, expressed
LOC_Os01g50040	1.14084	4.95e-09	DNA binding protein, putative, expressed
LOC_Os01g50160	1.50133	6.04e-22	MDR-like ABC transporter, putative, expressed
LOC_Os01g50370	1.86343	4.35e-15	STE_MEKK_ste11_MAP3K.4 - STE kinases include homologs to sterile 7, sterile 11 and sterile 20 from yeast, expressed
LOC_Os01g50400	2.15213	5.76e-22	STE_MEKK_ste11_MAP3K.5 - STE kinases include homologs to sterile 7, sterile 11 and sterile 20 from yeast, expressed
LOC_Os01g50410	1.18702	9.66e-12	STE_MEKK_ste11_MAP3K.6 - STE kinases include homologs to sterile 7, sterile 11 and sterile 20 from yeast, expressed
LOC_Os01g50420	1.61941	6.11e-13	STE_MEKK_ste11_MAP3K.7 - STE kinases include homologs to sterile 7, sterile 11 and sterile 20 from yeast, expressed
LOC_Os01g50450	1.51364	3.27e-25	expressed protein
LOC_Os01g50700	1.188	0.000590352	dehydrin family protein, expressed
LOC_Os01g50910	1.38487	1.21e-18	late embryogenesis abundant protein, group 3, putative, expressed
LOC_Os01g51030	1.05961	8.56e-06	expressed protein
LOC_Os01g51380	1.42336	4.04e-13	ATP synthase, putative, expressed
LOC_Os01g51420	1.29611	8.03e-26	calcineurin B, putative, expressed
LOC_Os01g51440	4.48431	0.0059442	expressed protein
LOC_Os01g51860	1.21771	8.46e-06	violaxanthin de-epoxidase, putative, expressed
LOC_Os01g51870	1.73696	3.21e-22	methyltransferase, putative, expressed
LOC_Os01g51920	1.01423	7.76e-09	phosphotransferase, putative, expressed
LOC_Os01g52070	2.10236	0.0193135	potassium channel AKT1, putative, expressed
LOC_Os01g52100	1.81467	1e-07	DUF581 domain containing protein, expressed
LOC_Os01g52110	1.26512	1.75e-06	RING finger and CHY zinc finger domain-containing protein 1, putative, expressed
LOC_Os01g52140	2.20686	1.33e-05	expressed protein
LOC_Os01g52230	2.25165	0.000101724	phosphoethanolamine/phosphocholine phosphatase, putative, expressed
LOC_Os01g52330	1.76099	0.000786696	NB-ARC domain containing protein, expressed
LOC_Os01g52610	1.40985	6.72e-05	membrane associated DUF588 domain containing protein, putative, expressed
LOC_Os01g52630	1.14125	7.47e-16	regulator of chromosome condensation, putative, expressed
LOC_Os01g52740	1.0267	0.000380332	expressed protein
LOC_Os01g52830	1.60272	0.00746126	DUF1264 domain containing protein, putative, expressed
LOC_Os01g52840	3.88378	0.00124057	transposon protein, putative, unclassified, expressed
LOC_Os01g52980	1.04057	1.5e-06	OsFBX23 - F-box domain containing protein, expressed
LOC_Os01g53020	1.08934	1.94e-05	heat shock protein DnaJ, putative, expressed
LOC_Os01g53260	1.53193	3.72e-10	WRKY23, expressed
LOC_Os01g53430	2.68353	0.0247888	anthocyanidin 5,3-O-glucosyltransferase, putative, expressed
LOC_Os01g53810	1.07123	6.32e-10	peptidase, putative, expressed
LOC_Os01g53820	1.84026	2.87e-08	expressed protein
LOC_Os01g54515	2.78202	0.0168136	peptide transporter PTR2, putative, expressed
LOC_Os01g54950	1.1403	0.0391147	expressed protein
LOC_Os01g55260	1.48825	0.000444416	AAA-type ATPase family protein, putative, expressed
LOC_Os01g55270	3.77747	0.000112476	SGS domain containing protein, expressed
LOC_Os01g55310	1.29068	1.44e-07	haloacid dehalogenase-like hydrolase domain-containing protein 1A, putative, expressed
LOC_Os01g55330	1.9866	0.00937219	embryonic protein DC-8, putative, expressed
LOC_Os01g55340	1.79408	1.08e-21	dof zinc finger domain containing protein, putative, expressed
LOC_Os01g55510	1.10296	1.07e-13	dynein light chain type 1 domain containing protein, expressed
LOC_Os01g55540	1.57641	4.94e-32	aminotransferase, classes I and II, domain containing protein, expressed
LOC_Os01g56180	2.55647	4.19e-17	expressed protein
LOC_Os01g56210	2.84882	0.000903194	expressed protein
LOC_Os01g56300	1.03351	9.03e-15	expressed protein
LOC_Os01g56460	1.78778	0.000293813	mitochondrial glycoprotein, putative, expressed
LOC_Os01g56470	1.62199	4.97e-08	mal d 1-associated protein, putative, expressed
LOC_Os01g56560	1.54682	3.32e-21	cyclase/dehydrase family protein, expressed
LOC_Os01g56969	2.63028	0.000439782	homeobox-leucine zipper protein ATHB-54, putative, expressed
LOC_Os01g57004	2.17114	4.63e-23	adhesive/proline-rich protein, putative, expressed
LOC_Os01g57370	1.67803	0.0163372	cyclic nucleotide-gated ion channel 2, putative, expressed
LOC_Os01g57430	3.93365	0.032318	hypothetical protein
LOC_Os01g57450	1.54221	2.48e-21	universal stress protein domain containing protein, putative, expressed
LOC_Os01g57720	1.31021	2.63e-25	expressed protein
LOC_Os01g57740	1.11152	4.77e-06	expressed protein
LOC_Os01g57840	1.09161	4.75e-07	expressed protein
LOC_Os01g57854	1.1931	4.99e-12	pectinesterase, putative, expressed
LOC_Os01g57890	1.24416	1.65e-05	Homeobox domain containing protein, expressed
LOC_Os01g57960	1.08642	2.79e-11	retrotransposon protein, putative, unclassified, expressed
LOC_Os01g57968	1.36008	0.000513789	expressed protein
LOC_Os01g58010	1.93485	0.000152699	ATP synthase, A subunit family protein, putative, expressed
LOC_Os01g58020	1.2726	0.0166502	ribulose bisphosphate carboxylase large chain precursor, putative, expressed
LOC_Os01g58048	5.44154	0.000500026	expressed protein
LOC_Os01g58114	1.08377	1.85e-13	expressed protein
LOC_Os01g58130	1.76106	6.38e-13	expressed protein
LOC_Os01g58150	1.18603	0.00642722	expressed protein
LOC_Os01g58170	2.63171	0.000348003	expressed protein
LOC_Os01g58194	1.55312	5.67e-16	protein disulfide isomerase, putative, expressed
LOC_Os01g58320	2.37526	1.03e-28	expressed protein
LOC_Os01g58380	1.50372	4.69e-26	3-hydroxybutyryl-CoA dehydrogenase, putative, expressed
LOC_Os01g58420	1.65966	5.32e-16	AP2 domain containing protein, expressed
LOC_Os01g58620	1.34788	7.52e-09	expressed protein
LOC_Os01g58640	2.62102	6.62e-57	nucleotide pyrophosphatase/phosphodiesterase, putative, expressed
LOC_Os01g58850	3.45921	1.04e-05	circadian clock coupling factor-related, putative, expressed
LOC_Os01g59000	1.62307	4.91e-11	cytochrome P450, putative, expressed
LOC_Os01g59020	1.59069	5.15e-14	cytochrome P450, putative, expressed
LOC_Os01g59790	1.01974	6.44e-12	ADP-ribosylation factor, putative, expressed
LOC_Os01g60230	1.15974	3.58e-17	auxin efflux carrier component, putative, expressed
LOC_Os01g60309	1.11691	3.98e-09	retrotransposon protein, putative, Ty1-copia subclass, expressed
LOC_Os01g60360	2.39269	0.0352388	ubiquitin-conjugating enzyme, putative, expressed
LOC_Os01g60450	5.15841	0.00665464	cytochrome P450, putative, expressed
LOC_Os01g60700	1.15471	1.97e-22	serine/threonine-protein kinase NAK, putative, expressed
LOC_Os01g60830	1.89441	0.00117406	expressed protein
LOC_Os01g61070	1.76211	3.95e-16	heavy metal-associated domain containing protein, expressed
LOC_Os01g61120	1.21096	0.00999923	expressed protein
LOC_Os01g61400	1.3062	4.83e-17	sufB/sufD domain containing protein, putative, expressed
LOC_Os01g61440	1.41119	9.09e-28	expressed protein
LOC_Os01g61470	4.70494	0.0028381	zinc finger, C3HC4 type domain containing protein, expressed
LOC_Os01g61610	1.89391	5.4e-15	flavonol synthase/flavanone 3-hydroxylase, putative, expressed
LOC_Os01g61700	1.51481	0.000456223	ATP-dependent Clp protease adaptor protein ClpS containing protein, expressed
LOC_Os01g61830	1.21673	4.31e-09	zinc finger C-x8-C-x5-C-x3-H type family protein, expressed
LOC_Os01g61960	3.24909	0.00242253	GPR107 precursor, putative, expressed
LOC_Os01g62190	1.45809	2.44e-08	ZOS1-15 - C2H2 zinc finger protein, expressed
LOC_Os01g62290	5.72111	1.14e-05	DnaK family protein, putative, expressed
LOC_Os01g62410	1.16024	2.24e-10	MYB family transcription factor, putative, expressed
LOC_Os01g62420	1.089	2.03e-12	triosephosphate isomerase, cytosolic, putative, expressed
LOC_Os01g62610	1.39818	1.21e-11	peptidyl-prolyl cis-trans isomerase, FKBP-type, putative, expressed
LOC_Os01g62760	1.48161	1.24e-08	protein phosphatase 2C, putative, expressed
LOC_Os01g62770	2.66542	4.62e-05	expressed protein
LOC_Os01g62810	2.35997	0.0106091	regulator of chromosome condensation, putative, expressed
LOC_Os01g62970	1.98614	8.35e-36	expressed protein
LOC_Os01g63060	1.77672	1.87e-17	phosphatidic acid phosphatase-related, putative, expressed
LOC_Os01g63210	2.0734	9.76e-44	SOUL heme-binding protein, putative, expressed
LOC_Os01g63230	1.43933	4.04e-16	growth regulator related protein, putative, expressed
LOC_Os01g63410	1.50569	0.039484	expressed protein
LOC_Os01g63480	1.3989	1.04e-26	transferase family protein, putative, expressed
LOC_Os01g63620	1.14378	0.000534808	expressed protein
LOC_Os01g63800	1.12333	1.44e-18	pleckstrin homology domain-containing protein, putative, expressed
LOC_Os01g63810	1.18745	1.22e-10	starch binding domain containing protein, putative, expressed
LOC_Os01g63980	2.0965	7.55e-06	ZOS1-17 - C2H2 zinc finger protein, expressed
LOC_Os01g64000	2.05311	5.12e-13	bZIP transcription factor, putative, expressed
LOC_Os01g64100	1.57314	0.0132584	glycosyl hydrolase, putative, expressed
LOC_Os01g64170	1.41196	1.19e-27	glycosyl hydrolases family 17, putative, expressed
LOC_Os01g64360	1.69222	2.89e-14	MYB family transcription factor, putative, expressed
LOC_Os01g64670	1.41703	0.00056798	soluble inorganic pyrophosphatase, putative, expressed
LOC_Os01g64700	1.13855	3.17e-15	OsFBT3 - F-box and tubby domain containing protein, expressed
LOC_Os01g64730	1.26826	3.81e-17	bZIP transcription factor domain containing protein, expressed
LOC_Os01g64790	1.60647	1.86e-23	AP2 domain containing protein, expressed
LOC_Os01g64870	1.20556	3.54e-16	expressed protein
LOC_Os01g64890	1.10783	3.73e-09	CorA-like magnesium transporter protein, putative, expressed
LOC_Os01g65310	1.25512	9.77e-13	DUF803 domain containing, putative, expressed
LOC_Os01g65520	2.10749	2e-35	Sad1 / UNC-like C-terminal domain containing protein, putative, expressed
LOC_Os01g65620	1.60854	0.0177019	expressed protein
LOC_Os01g65660	1.45084	9.76e-15	amino acid transporter, putative, expressed
LOC_Os01g65710	1.80732	0.0041882	expressed protein
LOC_Os01g65760	2.6093	7.65e-09	retrotransposon protein, putative, unclassified, expressed
LOC_Os01g65920	1.07519	6.47e-11	F-box/LRR-repeat protein 2, putative, expressed
LOC_Os01g66100	1.50332	0.000347809	gibberellin 20 oxidase 2, putative, expressed
LOC_Os01g66120	1.42988	1.53e-21	No apical meristem protein, putative, expressed
LOC_Os01g66150	1.02337	2.05e-14	expressed protein
LOC_Os01g66240	1.10029	1.58e-05	mitochondrion protein, putative, expressed
LOC_Os01g66544	1.19722	3e-12	expressed protein
LOC_Os01g66710	1.80886	8.98e-05	polygalacturonase, putative, expressed
LOC_Os01g67040	1.06268	0.00214253	OsRhmbd5 - Putative Rhomboid homologue, expressed
LOC_Os01g67314	1.13971	0.0243336	expressed protein
LOC_Os01g67320	2.34246	0.000571284	expressed protein
LOC_Os01g67420	1.8178	1.55e-11	lipase, putative, expressed
LOC_Os01g68060	1.11483	1.87e-16	copine, putative, expressed
LOC_Os01g68290	1.75454	5.63e-06	expressed protein
LOC_Os01g68330	1.8179	7.64e-21	antigen peptide transporter-like 1, chloroplast precursor, putative, expressed
LOC_Os01g68480	1.3368	3.81e-05	thioredoxin, putative, expressed
LOC_Os01g68770	1.47102	6.3e-28	selenium-binding protein, putative, expressed
LOC_Os01g68960	4.84667	9.16e-06	expressed protein
LOC_Os01g69010	3.00302	4.55e-05	MATE efflux protein, putative, expressed
LOC_Os01g69030	1.51633	2.17e-17	sucrose-phosphate synthase, putative, expressed
LOC_Os01g70160	1.04607	0.000400417	zinc finger, C3HC4 type domain containing protein, expressed
LOC_Os01g70710	1.28804	3.53e-23	heavy metal-associated domain containing protein, expressed
LOC_Os01g70780	1.20317	1.39e-19	WD40-like domain containing protein, putative, expressed
LOC_Os01g70820	1.84004	1.64e-09	lumenal PsbP, putative, expressed
LOC_Os01g70850	1.22758	1.77e-11	esterase, putative, expressed
LOC_Os01g71310	2.26022	2.65e-33	cytokinin dehydrogenase precursor, putative, expressed
LOC_Os01g71624	2.69349	2.03e-85	expressed protein
LOC_Os01g71820	1.19858	2.19e-06	glycosyl hydrolases family 17, putative, expressed
LOC_Os01g71970	1.36152	3.99e-13	GRAS family transcription factor containing protein, expressed
LOC_Os01g72009	1.00805	4.94e-14	expressed protein
LOC_Os01g72110	5.76489	0.000874269	transposon protein, putative, unclassified, expressed
LOC_Os01g72210	1.45003	3.53e-07	early-responsive to dehydration protein-related, putative, expressed
LOC_Os01g72270	2.51999	5.94e-58	cytochrome P450, putative, expressed
LOC_Os01g72330	1.37461	6.42e-13	OsRR4 type-A response regulator, expressed
LOC_Os01g72460	2.50386	1.4e-49	NADPH quinone oxidoreductase, putative, expressed
LOC_Os01g72490	1.85865	3.1e-36	LRP1, putative, expressed
LOC_Os01g72520	1.1839	1.74e-08	phosphoesterase family protein, putative, expressed
LOC_Os01g72530	2.44533	2.44e-41	OsCML31 - Calmodulin-related calcium sensor protein, expressed
LOC_Os01g72570	1.86189	2.62e-45	expressed protein
LOC_Os01g72860	1.3694	2.37e-22	MAC/Perforin domain containing protein, putative, expressed
LOC_Os01g72900	1.90118	1.32e-16	abscisic stress-ripening, putative, expressed
LOC_Os01g72970	1.66396	1.12e-16	DUF630/DUF632 domains containing protein, putative, expressed
LOC_Os01g73000	1.35559	9.32e-28	copine, putative, expressed
LOC_Os01g73140	1.12848	2.35e-12	ubiquitin-fold modifier 1 precursor, putative, expressed
LOC_Os01g73300	1.50078	9.59e-11	VAMP-like protein YKT62, putative, expressed
LOC_Os01g73500	1.14154	3.89e-25	expressed protein
LOC_Os01g73530	1.62193	3.47e-30	ABC transporter, ATP-binding protein, putative, expressed
LOC_Os01g73910	1.01874	3.22e-21	peptidase, putative, expressed
LOC_Os01g74320	1.15558	9.61e-11	ubiquitin ligase, putative, expressed
LOC_Os01g74450	4.9533	1.09e-05	aquaporin protein, putative, expressed
LOC_Os01g74480	1.48091	1.62e-05	cupin domain containing protein, expressed
LOC_Os01g74490	2.26977	2.34e-28	heavy metal-associated domain containing protein, expressed
LOC_Os02g01090	1.3796	0.046487	ZOS2-01 - C2H2 zinc finger protein, expressed
LOC_Os02g01240	1.03193	1.54e-12	CPuORF11 - conserved peptide uORF-containing transcript, expressed
LOC_Os02g01280	1.24697	1.96e-10	T-complex protein, putative, expressed
LOC_Os02g01290	2.25967	0.00335849	expressed protein
LOC_Os02g01540	5.00355	1.58e-06	ribosomal protein, putative, expressed
LOC_Os02g01590	1.78454	0.0125778	glycosyl hydrolases, putative, expressed
LOC_Os02g01750	1.19995	0.047092	expressed protein
LOC_Os02g02320	1.22154	1.23e-16	OsSCP6 - Putative Serine Carboxypeptidase homologue, expressed
LOC_Os02g02340	1.62943	3.78e-08	glycerol-3-phosphate acyltransferase, putative, expressed
LOC_Os02g02410	1.40769	0.0158031	DnaK family protein, putative, expressed
LOC_Os02g02524	1.06993	0.0028349	canopy homolog 2 precursor, putative, expressed
LOC_Os02g02720	1.02439	4.01e-13	SNARE domain containing protein, putative, expressed
LOC_Os02g02780	1.76573	2.43e-22	protein kinase family protein, putative, expressed
LOC_Os02g02830	1.07792	2.31e-13	ubiquitin-conjugating enzyme, putative, expressed
LOC_Os02g02890	1.03025	4.34e-09	peptidyl-prolyl cis-trans isomerase, putative, expressed
LOC_Os02g03280	2.24395	0.000305544	transmembrane BAX inhibitor motif-containing protein, putative, expressed
LOC_Os02g03310	2.68212	0.0127222	KH domain containing protein, putative, expressed
LOC_Os02g03320	2.19645	1.13e-06	plant neutral invertase domain containing protein, expressed
LOC_Os02g03560	1.39309	2.25e-09	expressed protein
LOC_Os02g03900	2.23048	1.08e-07	metal transporter Nramp6, putative, expressed
LOC_Os02g04160	1.80515	8.48e-16	transcription elongation factor 1, putative, expressed
LOC_Os02g04369	1.33818	4.07e-07	expressed protein
LOC_Os02g04380	2.1017	5.26e-05	expressed protein
LOC_Os02g04400	1.3097	0.0494661	expressed protein
LOC_Os02g04640	1.73505	1.1e-25	Myb-like DNA-binding domain containing protein, putative, expressed
LOC_Os02g04650	1.46001	4.69e-06	activator of 90 kDa heat shock protein ATPase homolog, putative, expressed
LOC_Os02g04720	1.81336	0.0380321	expressed protein
LOC_Os02g04780	2.36628	3.28e-09	expressed protein
LOC_Os02g04840	1.0565	1.87e-12	GHMP kinases ATP-binding protein, putative, expressed
LOC_Os02g04860	1.38079	2.64e-07	expressed protein
LOC_Os02g05550	2.11544	1.68e-07	retrotransposon protein, putative, Ty1-copia subclass, expressed
LOC_Os02g05610	1.50239	0.00025978	ZOS2-03 - C2H2 zinc finger protein, expressed
LOC_Os02g05710	1.33672	7.04e-12	expressed protein
LOC_Os02g06130	3.50987	0.00125182	phytosulfokine receptor precursor, putative, expressed
LOC_Os02g06140	1.02223	0.0233742	retrotransposon protein, putative, unclassified, expressed
LOC_Os02g06150	1.50241	0.00034261	brassinosteroid LRR receptor kinase precursor, putative, expressed
LOC_Os02g06230	1.33395	0.000318616	retrotransposon protein, putative, unclassified, expressed
LOC_Os02g06410	1.66823	0.00941001	CBS domain containing membrane protein, putative, expressed
LOC_Os02g06530	1.21815	6.37e-10	armadillo/beta-catenin repeat family protein, putative, expressed
LOC_Os02g06640	1.20805	6.06e-16	ubiquitin family protein, putative, expressed
LOC_Os02g06725	1.11882	9.71e-09	expressed protein
LOC_Os02g07160	2.33923	7.04e-42	glyoxalase family protein, putative, expressed
LOC_Os02g07170	2.21761	6.29e-27	MYB family transcription factor, putative, expressed
LOC_Os02g07210	1.32324	5.63e-20	OTU-like cysteine protease family protein, putative, expressed
LOC_Os02g07260	1.36037	7.59e-12	phosphoglycerate kinase protein, putative, expressed
LOC_Os02g07730	1.93331	3.85e-09	haloacid dehalogenase-like hydrolase domain-containing protein 3, putative, expressed
LOC_Os02g07930	1.43792	6.74e-06	B-box zinc finger family protein, putative, expressed
LOC_Os02g08160	1.22356	0.000114281	OsFBD6 - F-box and FBD domain containing protein, expressed
LOC_Os02g08490	4.91376	4.21e-06	chaperone protein clpB 1, putative, expressed
LOC_Os02g09250	1.35732	2.38e-15	cytochrome P450 71D10, putative, expressed
LOC_Os02g09320	1.87761	0.00035795	cytochrome P450, putative, expressed
LOC_Os02g09640	1.72871	2.6e-06	expressed protein
LOC_Os02g09660	1.83142	7.02e-10	expressed protein
LOC_Os02g09710	1.57066	0.0318038	expressed protein
LOC_Os02g09810	2.04405	2.65e-33	amino acid transporter, putative, expressed
LOC_Os02g09830	1.88444	1.39e-17	bZIP transcription factor domain containing protein, expressed
LOC_Os02g10070	1.05556	6.67e-15	citrate synthase, putative, expressed
LOC_Os02g10120	1.96414	0.00785396	lipoxygenase, putative, expressed
LOC_Os02g10290	1.18444	6.79e-13	copper-transporting ATPase, putative, expressed
LOC_Os02g10310	2.58689	5.49e-32	fumarylacetoacetase, putative, expressed
LOC_Os02g10350	1.56455	1.23e-12	MLO domain containing protein, putative, expressed
LOC_Os02g10390	1.89141	0.0323621	chlorophyll A-B binding protein, putative, expressed
LOC_Os02g10470	1.14854	6.07e-11	EF hand family protein, putative, expressed
LOC_Os02g11640	2.18025	0.0011021	UDP-glucoronosyl and UDP-glucosyl transferase, putative, expressed
LOC_Os02g11859	1.19362	5.51e-08	expressed protein
LOC_Os02g12350	2.31259	1.42e-08	histone deacetylase, putative, expressed
LOC_Os02g12360	1.13925	1.14e-08	nuclear protein ZAP-related, putative, expressed
LOC_Os02g12380	1.81629	3.96e-22	histone deacetylase, putative, expressed
LOC_Os02g12650	1.14184	7.03e-20	puromycin-sensitive aminopeptidase, putative, expressed
LOC_Os02g12680	1.48699	1.05e-13	cytochrome P450, putative, expressed
LOC_Os02g13300	1.33998	1.87e-23	mitochondrial carrier protein, putative, expressed
LOC_Os02g13380	1.58812	9.25e-29	early nodulin 93 ENOD93 protein, putative, expressed
LOC_Os02g13410	5.42013	0.00112097	leucine-rich repeat family protein, putative, expressed
LOC_Os02g13640	1.06814	4.44e-10	protein phosphatase 1 regulatory subunit SDS22, putative, expressed
LOC_Os02g13800	1.18675	0.000383852	HSF-type DNA-binding domain containing protein, expressed
LOC_Os02g13810	1.03928	7.76e-06	DNA binding protein, putative, expressed
LOC_Os02g13840	1.27849	8.05e-18	citrate synthase, putative, expressed
LOC_Os02g14260	2.40505	0.0460067	retrotransposon protein, putative, unclassified, expressed
LOC_Os02g14760	1.85547	6.64e-25	CID11, putative, expressed
LOC_Os02g14770	1.09019	1.74e-20	phosphoenolpyruvate carboxylase, putative, expressed
LOC_Os02g14840	1.34341	1.95e-07	potassium channel KAT1, putative, expressed
LOC_Os02g14980	1.27259	1.73e-11	calcium-binding EF hand family protein, putative, expressed
LOC_Os02g15250	1.80913	0.00211602	late embryogenesis abundant domain-containing protein, putative, expressed
LOC_Os02g15550	1.24289	1.34e-20	spermidine synthase, putative, expressed
LOC_Os02g15560	2.86551	4.53e-42	transposon protein, putative, Mutator sub-class, expressed
LOC_Os02g15860	2.35701	3.09e-23	expressed protein
LOC_Os02g15930	7.54433	1.2e-07	expressed protein
LOC_Os02g15950	1.03856	1.22e-13	OsFBK5 - F-box domain and kelch repeat containing protein, expressed
LOC_Os02g16040	1.6281	2.01e-18	ubiquitin-conjugating enzyme, putative, expressed
LOC_Os02g16050	3.55749	3.63e-08	transposon protein, putative, unclassified, expressed
LOC_Os02g16480	2.43579	3.67e-09	nucleolar transcription factor 1, putative, expressed
LOC_Os02g16490	1.03099	1.84e-15	expressed protein
LOC_Os02g16620	1.07586	5.18e-15	reticulon domain containing protein, putative, expressed
LOC_Os02g16630	1.06923	2.97e-13	tryptophan biosynthesis protein trpCF, putative, expressed
LOC_Os02g17320	1.21534	2.09e-17	uridine/cytidine kinase-like 1, putative, expressed
LOC_Os02g17380	1.09214	2.81e-13	EMB1303, putative, expressed
LOC_Os02g17390	1.82244	1.76e-35	3-hydroxyacyl-CoA dehydrogenase, putative, expressed
LOC_Os02g17400	1.08317	0.000200328	leucine rich repeat protein, putative, expressed
LOC_Os02g17480	3.7568	0.0186599	expressed protein
LOC_Os02g17500	2.13835	5.82e-25	transporter family protein, putative, expressed
LOC_Os02g18390	1.0652	0.0313856	expressed protein
LOC_Os02g18460	1.05021	0.00438334	NAM, putative, expressed
LOC_Os02g18670	1.67393	1.56e-08	ABC transporter family protein, putative, expressed
LOC_Os02g19150	1.13741	3.96e-17	AAA family ATPase, putative, expressed
LOC_Os02g19410	2.51799	2.18e-05	expressed protein
LOC_Os02g19770	1.31878	6.78e-16	eukaryotic translation initiation factor 1A, putative, expressed
LOC_Os02g20700	2.43499	4.95e-10	expressed protein
LOC_Os02g20930	1.13279	4.36e-08	apoptosis inhibitor 5, putative, expressed
LOC_Os02g20960	1.73365	0.0451796	hypothetical protein
LOC_Os02g20970	1.57683	7.31e-18	C2 domain containing protein, putative, expressed
LOC_Os02g21040	1.49617	2.17e-12	aspartic proteinase nepenthesin precursor, putative, expressed
LOC_Os02g21920	1.16604	1.04e-18	CPuORF24 - conserved peptide uORF-containing transcript, expressed
LOC_Os02g22790	4.07536	0.000374131	retrotransposon protein, putative, Ty3-gypsy subclass, expressed
LOC_Os02g24632	1.58937	0.00125138	photosystem II 44 kDa reaction center protein, putative, expressed
LOC_Os02g25150	2.349	0.0456896	expressed protein
LOC_Os02g26190	2.00109	1.11e-18	transposon protein, putative, CACTA, En/Spm sub-class, expressed
LOC_Os02g26260	2.25778	0.000202418	expressed protein
LOC_Os02g26280	2.02509	0.0052221	retrotransposon protein, putative, unclassified, expressed
LOC_Os02g26430	1.94744	3.2e-07	WRKY42, expressed
LOC_Os02g26470	2.33207	6.13e-08	expressed protein
LOC_Os02g26720	1.9513	8.16e-18	Inositol 1, 3, 4-trisphosphate 5/6-kinase, putative, expressed
LOC_Os02g26794	2.00064	0.00282942	expressed protein
LOC_Os02g27000	1.17943	1.08e-15	ATP-binding region, ATPase-like domain containing protein, expressed
LOC_Os02g27030	1.03997	7.46e-16	cysteine proteinase 1 precursor, putative, expressed
LOC_Os02g27360	1.74647	6.23e-30	aspartic proteinase-like protein 2 precursor, putative, expressed
LOC_Os02g28040	1.67098	2.17e-38	lipase, putative, expressed
LOC_Os02g28110	1.3402	1.11e-10	ornithine decarboxylase, putative, expressed
LOC_Os02g28170	1.46412	7.22e-17	transferase family protein, putative, expressed
LOC_Os02g28220	2.42754	1.54e-27	transferase family protein, putative, expressed
LOC_Os02g28830	1.16428	4.71e-13	tetratricopeptide repeat domain containing protein, expressed
LOC_Os02g28920	1.48108	0.00895419	transposon protein, putative, unclassified, expressed
LOC_Os02g28980	1.93538	0.000645644	peptidyl-prolyl isomerase, putative, expressed
LOC_Os02g29900	2.51072	0.00359001	expressed protein
LOC_Os02g29940	3.50361	0.0217298	latency associated nuclear antigen, putative, expressed
LOC_Os02g30100	1.55577	2.85e-10	cytochrome P450, putative, expressed
LOC_Os02g30200	2.4286	0.0203041	PE-PGRS family protein, putative, expressed
LOC_Os02g30230	1.03534	1.23e-13	exo70 exocyst complex subunit domain containing protein, expressed
LOC_Os02g30320	1.95968	4.66e-37	drought-induced protein 1, putative, expressed
LOC_Os02g30650	1.14893	0.000110871	heavy metal-associated domain containing protein, expressed
LOC_Os02g30714	1.14157	2.49e-07	dehydrogenase/reductase, putative, expressed
LOC_Os02g30760	2.63225	0.0171189	expressed protein
LOC_Os02g30770	2.73803	0.000265202	transposon protein, putative, CACTA, En/Spm sub-class, expressed
LOC_Os02g30790	1.28979	0.00176446	SAR DNA-binding protein-like, putative, expressed
LOC_Os02g30910	2.44271	1.66e-16	nodulin MtN3 family protein, putative, expressed
LOC_Os02g31220	1.49524	1.35e-24	expressed protein
LOC_Os02g32140	1.38873	2.78e-05	AP2 domain containing protein, expressed
LOC_Os02g32520	2.27014	2.5e-52	ERD1 protein, chloroplast precursor, putative, expressed
LOC_Os02g32580	1.86936	7.09e-10	expressed protein
LOC_Os02g32840	1.51313	2.53e-17	zinc finger A20 and AN1 domain-containing stress-associated protein, putative, expressed
LOC_Os02g32950	2.31219	0.00142938	RCN2 Centroradialis-like1 homologous to TFL1 gene; contains Pfam profile PF01161: Phosphatidylethanolamine-binding protein, expressed
LOC_Os02g32970	1.19689	1.47e-15	hydrolase, alpha/beta fold family protein, putative, expressed
LOC_Os02g33070	1.5693	2.21e-24	expressed protein
LOC_Os02g33470	2.06901	7e-06	transposon protein, putative, Pong sub-class, expressed
LOC_Os02g33480	3.80256	6.94e-08	transposon protein, putative, Pong sub-class, expressed
LOC_Os02g33580	1.38291	4.77e-19	digalactosyldiacylglycerol synthase, chloroplast precursor, putative, expressed
LOC_Os02g33590	2.24193	0.0479859	U-box domain-containing protein, putative, expressed
LOC_Os02g33680	1.44577	7.19e-07	U-box domain containing protein, expressed
LOC_Os02g34260	3.07089	0.0143761	AP2 domain containing protein, expressed
LOC_Os02g34270	4.07919	0.000270789	AP2 domain containing protein, expressed
LOC_Os02g34600	1.3345	5.91e-21	CAMK_CAMK_like.13 - CAMK includes calcium/calmodulin depedent protein kinases, expressed
LOC_Os02g34730	1.13582	8.18e-10	transposon protein, putative, Mariner sub-class, expressed
LOC_Os02g34970	1.59749	1.95e-09	no apical meristem protein, putative, expressed
LOC_Os02g35100	1.38658	1.06e-13	DDT domain containing protein, putative, expressed
LOC_Os02g35220	1.43427	1.99e-16	expressed protein
LOC_Os02g36020	1.35014	4.52e-06	transposon protein, putative, CACTA, En/Spm sub-class, expressed
LOC_Os02g36450	1.27067	3.38e-05	transporter family protein, putative, expressed
LOC_Os02g36490	1.8228	2.21e-51	expressed protein
LOC_Os02g36530	1.6449	7.33e-14	expressed protein
LOC_Os02g36570	1.01857	1.04e-06	ABC1 family domain containing protein, putative, expressed
LOC_Os02g36590	1.06031	0.00591216	CPuORF19 - conserved peptide uORF-containing transcript, expressed
LOC_Os02g37000	1.52678	4.67e-07	mitochondrial prohibitin complex protein 1, putative, expressed
LOC_Os02g37480	1.34093	4.98e-14	glycine-rich cell wall structural protein precursor, putative, expressed
LOC_Os02g37880	1.04477	2.89e-17	cyclin G-associated kinase, putative, expressed
LOC_Os02g37910	1.16858	2.7e-12	expressed protein
LOC_Os02g37930	1.61018	2.31e-22	hypoxia-responsive family protein, putative, expressed
LOC_Os02g38000	2.15311	0.0073088	retrotransposon protein, putative, unclassified, expressed
LOC_Os02g38010	2.76124	0.00249149	copper methylamine oxidase precursor, putative, expressed
LOC_Os02g38050	1.07272	1.29e-07	joka2, putative, expressed
LOC_Os02g38386	1.80831	0.000531526	NBS-LRR disease resistance protein, putative, expressed
LOC_Os02g38890	2.03321	0.0142208	expressed protein
LOC_Os02g38900	1.39105	4.08e-15	cytosolic Fe-S cluster assembling factor NBP35, putative, expressed
LOC_Os02g38920	1.31694	2.01e-18	glyceraldehyde-3-phosphate dehydrogenase, putative, expressed
LOC_Os02g38930	4.43558	0.00625146	cytochrome P450 71D7, putative, expressed
LOC_Os02g39160	1.90606	0.00050351	hydroxymethylbutenyl 4-diphosphate synthase, putative, expressed
LOC_Os02g39590	2.0772	0.0414974	GDSL-like lipase/acylhydrolase, putative, expressed
LOC_Os02g39710	1.39858	2.08e-06	CCT/B-box zinc finger protein, putative, expressed
LOC_Os02g39730	1.01583	1.23e-14	expressed protein
LOC_Os02g39790	2.04263	4e-36	CPuORF9 - conserved peptide uORF-containing transcript, expressed
LOC_Os02g39800	1.06381	2.46e-05	SET domain containing protein, expressed
LOC_Os02g39900	1.26646	0.00325542	transposon protein, putative, unclassified, expressed
LOC_Os02g39910	1.09613	4.2e-08	B4-BTB1 - Bric-a-Brac, Tramtrack, Broad Complex BTB domain with B4 subfamily conserved sequence, expressed
LOC_Os02g39930	2.0595	1.71e-23	OsTIL-1 Temperature-induced lipocalin-1, expressed
LOC_Os02g39950	1.25089	2.9e-08	EF hand family protein, putative, expressed
LOC_Os02g39960	2.70732	0.00281266	exostosin family protein, putative, expressed
LOC_Os02g40040	1.03127	1.37e-06	expressed protein
LOC_Os02g40330	3.97091	1.34e-08	retrotransposon protein, putative, Ty3-gypsy subclass, expressed
LOC_Os02g40620	1.65628	0.011315	expressed protein
LOC_Os02g40784	1.49923	3.78e-26	WAX2, putative, expressed
LOC_Os02g40800	1.39234	0.00542587	expressed protein
LOC_Os02g40900	2.9622	2.21e-06	RNA recognition motif containing protein, putative, expressed
LOC_Os02g41820	1.42693	4.08e-14	expressed protein
LOC_Os02g41830	1.29223	0.0164209	expressed protein
LOC_Os02g41850	1.7937	0.0108312	expressed protein
LOC_Os02g41860	1.34976	0.00847834	aquaporin protein, putative, expressed
LOC_Os02g41954	1.46771	8.71e-05	gibberellin 2-beta-dioxygenase 7, putative, expressed
LOC_Os02g42350	1.1556	3.66e-07	nitrilase, putative, expressed
LOC_Os02g42374	1.4955	3.16e-08	e2f-associated phosphoprotein, putative, expressed
LOC_Os02g42585	2.72579	8.27e-09	AP2 domain containing protein, expressed
LOC_Os02g42940	2.03638	1.69e-40	MSP domain containing protein, expressed
LOC_Os02g43010	1.12852	5.18e-09	vacuolar-processing enzyme precursor, putative, expressed
LOC_Os02g43020	2.30859	7.07e-05	heat shock protein STI, putative, expressed
LOC_Os02g43330	2.23959	7.61e-25	homeobox associated leucine zipper, putative, expressed
LOC_Os02g43340	1.58965	5.54e-05	hydrolase, alpha/beta fold family domain containing protein, expressed
LOC_Os02g43430	1.3745	2.84e-16	protein kinase domain containing protein, expressed
LOC_Os02g43470	1.59525	4.97e-08	glutamate dehydrogenase protein, putative, expressed
LOC_Os02g44010	1.24957	2.28e-14	expressed protein
LOC_Os02g44090	1.59837	0.00144852	zinc finger protein, putative, expressed
LOC_Os02g44500	1.58438	1.7e-15	glutathione peroxidase, putative, expressed
LOC_Os02g44730	1.08132	6.83e-05	tetracycline transporter protein, putative, expressed
LOC_Os02g44770	2.41732	3.83e-05	uncharacterized mscS family protein, putative, expressed
LOC_Os02g44870	2.42169	4.91e-24	dehydrin, putative, expressed
LOC_Os02g44910	1.02958	3.31e-13	transmembrane protein, putative, expressed
LOC_Os02g44980	1.47968	2.77e-30	transmembrane amino acid transporter protein, putative, expressed
LOC_Os02g44990	1.47395	1.12e-22	OsFBDUF13 - F-box and DUF domain containing protein, expressed
LOC_Os02g45040	1.49086	5.7e-19	retrotransposon protein, putative, unclassified, expressed
LOC_Os02g45380	2.19638	0.00330954	MATE domain containing protein, expressed
LOC_Os02g45780	1.99572	4.03e-20	zinc finger, C3HC4 type domain containing protein, expressed
LOC_Os02g46030	2.10158	8.22e-17	MYB family transcription factor, putative, expressed
LOC_Os02g46380	1.22727	2.6e-11	purine permease, putative, expressed
LOC_Os02g46480	1.35686	4.16e-22	expressed protein
LOC_Os02g46650	1.33338	2.07e-10	ubiquitin carboxyl-terminal hydrolase domain containing protein, expressed
LOC_Os02g47110	1.11132	4.59e-06	ADP-ribosylation factor, putative, expressed
LOC_Os02g47200	1.85877	2.51e-18	transposon protein, putative, unclassified, expressed
LOC_Os02g47320	1.49472	1.54e-17	vacuolar ATPase G subunit, putative, expressed
LOC_Os02g47370	2.13555	1.1e-07	transcription factor TF2, putative, expressed
LOC_Os02g47390	1.22402	2.49e-23	expressed protein
LOC_Os02g47560	1.71251	2.29e-16	DNA-binding protein, putative, expressed
LOC_Os02g47580	1.17204	2.68e-12	expressed protein
LOC_Os02g47650	1.85999	2.8e-22	universal stress protein domain containing protein, putative, expressed
LOC_Os02g47840	1.90982	4.4e-29	universal stress protein domain containing protein, putative, expressed
LOC_Os02g47950	1.61132	0.00347497	expressed protein
LOC_Os02g47990	1.51282	0.00613844	retrotransposon protein, putative, unclassified, expressed
LOC_Os02g48000	1.14076	3.08e-14	TBC domain containing protein, expressed
LOC_Os02g48110	1.00537	0.0205847	DnaK family protein, putative, expressed
LOC_Os02g48140	6.08763	2.31e-05	hsp20/alpha crystallin family protein, putative, expressed
LOC_Os02g48170	1.20807	3.99e-09	class E vacuolar protein-sorting machinery protein HSE1, putative, expressed
LOC_Os02g48190	1.74133	5.98e-51	expressed protein
LOC_Os02g48330	1.72427	1.98e-08	3-hydroxy-3-methylglutaryl-coenzyme A reductase, putative, expressed
LOC_Os02g48340	1.3837	4.85e-26	RNA recognition motif containing protein, putative, expressed
LOC_Os02g48570	1.02455	7.63e-09	peptide transporter PTR2, putative, expressed
LOC_Os02g48630	2.01626	1.06e-28	expressed protein
LOC_Os02g49040	2.42058	0.0469324	CAMK_CAMK_like_unique.1 - CAMK includes calcium/calmodulin depedent protein kinases, expressed
LOC_Os02g49840	1.07121	0.00058151	OsMADS57 - MADS-box family gene with MIKCc type-box, expressed
LOC_Os02g49860	1.59336	5.2e-31	AWPM-19-like membrane family protein, putative, expressed
LOC_Os02g50110	2.24853	1.08e-25	expressed protein
LOC_Os02g50140	1.6088	1.81e-05	caleosin related protein, putative, expressed
LOC_Os02g50210	1.14013	1.11e-05	erwinia induced protein 2, putative, expressed
LOC_Os02g50220	1.72777	0.00647455	expressed protein
LOC_Os02g50230	1.35539	4.49e-08	peptidase, putative, expressed
LOC_Os02g50350	1.77366	9.63e-27	dihydroorotate dihydrogenase protein, putative, expressed
LOC_Os02g50690	1.24831	4.15e-07	GDSL-like lipase/acylhydrolase, putative, expressed
LOC_Os02g50700	1.77455	4.05e-18	expressed protein
LOC_Os02g50730	2.60337	1.91e-86	metalloendoproteinase 1 precursor, putative, expressed
LOC_Os02g50840	1.19282	8.66e-19	BAH domain containing protein, putative, expressed
LOC_Os02g50845	1.12537	1.38e-05	expressed protein
LOC_Os02g51300	1.02439	4.49e-06	AP2 domain containing protein, expressed
LOC_Os02g51730	3.30343	0.00717388	dnaJ homolog subfamily C member 7, putative, expressed
LOC_Os02g51750	1.59255	8.23e-24	annexin, putative, expressed
LOC_Os02g51890	1.27255	6.9e-22	RNA recognition motif containing protein, putative, expressed
LOC_Os02g51930	2.21315	2.73e-39	cytokinin-O-glucosyltransferase 2, putative, expressed
LOC_Os02g52140	2.19184	0.000173787	RNA recognition motif containing protein, putative, expressed
LOC_Os02g52150	4.3771	0.000145237	heat shock 22 kDa protein, mitochondrial precursor, putative, expressed
LOC_Os02g52210	1.04227	6.98e-06	zinc finger, C3HC4 type domain containing protein, expressed
LOC_Os02g52270	1.77659	8.05e-08	heat shock protein DnaJ, putative, expressed
LOC_Os02g52370	1.1287	6.13e-12	armadillo/beta-catenin repeat family protein, putative, expressed
LOC_Os02g52380	1.62932	0.000276307	DUF1645 domain containing protein, putative, expressed
LOC_Os02g52390	1.3056	9.31e-22	M16 domain containing zinc peptidase, putative, expressed
LOC_Os02g52540	1.40578	0.0122003	EF hand family protein, putative, expressed
LOC_Os02g52560	1.40088	1.1e-23	xyloglucan fucosyltransferase, putative, expressed
LOC_Os02g52670	1.96414	0.00451341	AP2 domain containing protein, expressed
LOC_Os02g52780	1.82808	5.42e-28	bZIP transcription factor, putative, expressed
LOC_Os02g53100	1.88648	8.89e-10	WRKY32, expressed
LOC_Os02g53160	1.68612	0.000274194	tyrosine phosphatase family protein, putative, expressed
LOC_Os02g53320	4.01856	0.000446358	universal stress protein domain containing protein, putative, expressed
LOC_Os02g53410	2.2925	1.83e-47	expressed protein
LOC_Os02g53490	1.12475	0.000365934	cation efflux family protein, putative, expressed
LOC_Os02g53810	1.38765	1.69e-17	expressed protein
LOC_Os02g54140	6.95607	4.5e-07	hsp20/alpha crystallin family protein, putative, expressed
LOC_Os02g54160	1.09841	3.09e-14	AP2 domain containing protein, expressed
LOC_Os02g54240	1.84641	0.0018984	OsFBX62 - F-box domain containing protein, expressed
LOC_Os02g54254	1.97857	1.19e-33	saccharopine dehydrogenase, putative, expressed
LOC_Os02g54340	1.06531	9.51e-17	26S protease regulatory subunit 7, putative, expressed
LOC_Os02g54780	1.36674	2.93e-18	CYPRO4, putative, expressed
LOC_Os02g55030	1.37437	5.04e-29	hydrolase, NUDIX family, domain containing protein, expressed
LOC_Os02g55040	1.50536	0.000185274	expressed protein
LOC_Os02g55134	2.85178	8.84e-26	cytochrome c oxidase copper chaperone, putative, expressed
LOC_Os02g55140	1.30482	3.53e-19	leucine aminopeptidase, chloroplast precursor, putative, expressed
LOC_Os02g55150	1.3293	1.48e-15	formin, putative, expressed
LOC_Os02g55160	1.49925	2.65e-12	expressed protein
LOC_Os02g55170	1.77638	4e-09	formin-like protein 13, putative, expressed
LOC_Os02g55300	1.08872	2.21e-05	CAF1 family ribonuclease containing protein, putative, expressed
LOC_Os02g55340	1.39805	2.93e-27	WD domain and HEAT domain containing protein, putative, expressed
LOC_Os02g55560	1.08843	3.51e-09	protein phosphatase 2C, putative, expressed
LOC_Os02g55890	1.46909	4.18e-07	inorganic H+ pyrophosphatase, putative, expressed
LOC_Os02g55970	1.20408	8.64e-10	ANTH, putative, expressed
LOC_Os02g56160	1.68909	0.0268185	kelch repeat protein, putative, expressed
LOC_Os02g56510	1.61647	2.86e-07	phosphate transporter 1, putative, expressed
LOC_Os02g56850	1.16854	3.97e-17	glutathione reductase, putative, expressed
LOC_Os02g56880	1.70013	0.00142765	transcriptional corepressor LEUNIG, putative, expressed
LOC_Os02g56890	5.12973	0.00124529	CXXXC10 - Cysteine-rich protein with paired CXXXC motifs precursor, putative, expressed
LOC_Os02g56900	2.86006	2.99e-08	thioredoxin family protein, putative, expressed
LOC_Os02g56950	1.25445	1.91e-08	expressed protein
LOC_Os02g57060	1.335	6.08e-18	OsCttP2 - Putative C-terminal processing peptidase homologue, expressed
LOC_Os02g57160	1.75523	4.36e-13	ELMO/CED-12 family protein, putative, expressed
LOC_Os02g57260	1.58889	7.72e-32	3-ketoacyl-CoA thiolase, peroxisomal precursor, putative, expressed
LOC_Os02g57400	1.39627	9.08e-22	2-phosphoglycerate kinase-related, putative, expressed
LOC_Os02g57720	1.98663	6.5e-14	aquaporin protein, putative, expressed
LOC_Os02g57750	1.23933	7.39e-13	protein binding protein, putative, expressed
LOC_Os02g57790	1.61418	5.06e-13	ZOS2-19 - C2H2 zinc finger protein, expressed
LOC_Os02g57810	2.71984	1.49e-06	cytochrome P450, putative, expressed
LOC_Os02g57840	1.85255	1.4e-08	remorin C-terminal domain containing protein, putative, expressed
LOC_Os02g57850	1.35214	0.0148388	expressed protein
LOC_Os02g57930	1.32575	0.00903368	retrotransposon protein, putative, Ty3-gypsy subclass, expressed
LOC_Os02g58100	2.4794	1.16e-10	expressed protein
LOC_Os02g58310	2.1388	0.00588423	expressed protein
LOC_Os02g58554	1.24656	3.01e-21	expressed protein
LOC_Os02g58560	1.00475	4.57e-18	1,3-beta-glucan synthase component, putative, expressed
LOC_Os02g58570	1.14367	4.53e-11	PRLI-interacting factor A, putative, expressed
LOC_Os03g01012	2.43684	0.00744403	tetraspanin family protein, putative, expressed
LOC_Os03g01014	1.42331	1.83e-05	expressed protein
LOC_Os03g01020	2.452	0.000919318	pectinesterase inhibitor domain containing protein, putative, expressed
LOC_Os03g01740	1.32148	6.81e-21	expressed protein
LOC_Os03g02050	1.08884	0.00686876	LTPL151 - Protease inhibitor/seed storage/LTP family protein precursor, expressed
LOC_Os03g02070	1.21043	1.09e-08	heavy-metal-associated domain-containing protein, putative, expressed
LOC_Os03g02090	1.11504	4.69e-13	expressed protein
LOC_Os03g02260	2.7289	5.17e-06	DnaK family protein, putative, expressed
LOC_Os03g02514	1.28132	3.78e-24	hydrolase, alpha/beta fold family protein, putative, expressed
LOC_Os03g02560	1.48509	8.55e-28	cyclin-like F-box, putative, expressed
LOC_Os03g02874	2.70036	1.99e-54	retrotransposon protein, putative, Ty3-gypsy subclass, expressed
LOC_Os03g03370	1.4017	8.42e-08	fatty acid hydroxylase, putative, expressed
LOC_Os03g03450	1.17942	1.37e-06	anthranilate phosphoribosyltransferase, chloroplast precursor, putative, expressed
LOC_Os03g03510	1.52916	4.65e-20	CAMK_KIN1/SNF1/Nim1_like.15 - CAMK includes calcium/calmodulin depedent protein kinases, expressed
LOC_Os03g03540	1.07117	0.0395921	no apical meristem protein, putative, expressed
LOC_Os03g03680	1.38663	0.043567	transporter family protein, putative, expressed
LOC_Os03g03810	1.43173	7.48e-05	DEF8 - Defensin and Defensin-like DEFL family, expressed
LOC_Os03g03980	3.0291	3.16e-13	coiled-coil domain-containing protein 124, putative, expressed
LOC_Os03g04010	2.04336	1.32e-07	hypothetical protein
LOC_Os03g04120	1.00001	9.98e-05	AMP-binding enzyme, putative, expressed
LOC_Os03g04190	1.88006	3.88e-09	cytochrome P450, putative, expressed
LOC_Os03g04370	1.69991	1.21e-17	protein-methionine-S-oxide reductase, putative, expressed
LOC_Os03g04410	1.40049	2.4e-23	aconitate hydratase protein, putative, expressed
LOC_Os03g04440	1.05232	4.69e-13	expressed protein
LOC_Os03g04450	1.07463	5.84e-14	expressed protein
LOC_Os03g04760	4.89778	0.0123396	expressed protein
LOC_Os03g04770	2.23097	3.41e-16	beta-amylase, putative, expressed
LOC_Os03g04780	2.36118	1.6e-05	RNA recognition motif containing protein, putative, expressed
LOC_Os03g04790	6.9133	5.64e-06	retrotransposon protein, putative, unclassified, expressed
LOC_Os03g04890	1.49856	0.000170345	zinc finger family protein, putative, expressed
LOC_Os03g04920	1.19057	9.74e-12	multidrug resistance-associated protein, putative, expressed
LOC_Os03g04970	1.04979	0.000509994	T-complex protein, putative, expressed
LOC_Os03g05030	2.70692	0.0287356	dirigent, putative, expressed
LOC_Os03g05210	3.12868	0.006191	WD domain, G-beta repeat domain containing protein, expressed
LOC_Os03g05280	1.40722	6.05e-23	ras-related protein, putative, expressed
LOC_Os03g05310	2.08676	3.41e-37	pheophorbide a oxygenase, chloroplast precursor, putative, expressed
LOC_Os03g05440	1.07376	0.00227724	DUF677 domain containing protein, putative, expressed
LOC_Os03g05700	1.83793	0.00425595	expressed protein
LOC_Os03g05760	1.12516	3.37e-11	transcription factor Dp, putative, expressed
LOC_Os03g05800	1.31294	2.16e-11	expressed protein
LOC_Os03g05880	1.38621	2.21e-06	monooxygenase, putative, expressed
LOC_Os03g05900	1.06243	1.63e-10	expressed protein
LOC_Os03g06080	2.65581	0.000171613	heavy metal-associated domain containing protein, expressed
LOC_Os03g06090	1.54587	7.94e-36	high-affinity nickel-transport family protein, putative, expressed
LOC_Os03g06200	1.31625	3.58e-16	aminotransferase, putative, expressed
LOC_Os03g06220	1.56443	2.11e-10	DEAD-box ATP-dependent RNA helicase, putative, expressed
LOC_Os03g06330	1.30043	2.29e-15	tyrosine protein kinase domain containing protein, putative, expressed
LOC_Os03g06520	2.01849	1.86e-13	sulfate transporter, putative, expressed
LOC_Os03g06580	1.46262	3.58e-32	MTN26L2 - MtN26 family protein precursor, expressed
LOC_Os03g06600	1.81896	3.67e-07	expressed protein
LOC_Os03g06630	2.89465	0.000646043	heat stress transcription factor, putative, expressed
LOC_Os03g06920	1.16114	0.00011075	DRD1, putative, expressed
LOC_Os03g07180	1.5222	2.02e-14	embryonic protein DC-8, putative, expressed
LOC_Os03g07190	1.93393	7.08e-28	expressed protein
LOC_Os03g07200	2.42471	1.32e-53	expressed protein
LOC_Os03g07360	1.299	1.17e-06	expressed protein
LOC_Os03g08000	1.25626	4.67e-07	expressed protein
LOC_Os03g08200	1.53893	3.28e-08	DUF567 domain containing protein, putative, expressed
LOC_Os03g08310	1.65217	0.000135848	ZIM domain containing protein, putative, expressed
LOC_Os03g08320	2.19286	2.77e-50	ZIM domain containing protein, putative, expressed
LOC_Os03g08390	1.13081	6.44e-16	expressed protein
LOC_Os03g08470	1.38932	3.65e-20	AP2 domain containing protein, expressed
LOC_Os03g08590	2.09734	0.00512194	hypothetical protein
LOC_Os03g08624	1.08381	1.18e-11	dihydroflavonol-4-reductase, putative, expressed
LOC_Os03g08700	1.14199	4.27e-11	expressed protein
LOC_Os03g08834	1.41159	0.0473488	expressed protein
LOC_Os03g08900	3.0629	6.63e-10	MATE efflux family protein, putative, expressed
LOC_Os03g09090	1.16456	9.65e-15	expressed protein
LOC_Os03g09110	1.35236	1.78e-20	mitochondrial carrier protein, putative, expressed
LOC_Os03g09140	1.63452	7.21e-22	ras-related protein, putative, expressed
LOC_Os03g09170	2.6169	1.46e-09	ethylene-responsive transcription factor, putative, expressed
LOC_Os03g09250	2.03975	4.63e-20	inositol-3-phosphate synthase, putative, expressed
LOC_Os03g09910	1.15764	0.00129306	aminotransferase, classes I and II, domain containing protein, expressed
LOC_Os03g10070	1.28271	2.12e-05	transcription initiation factor IIB, putative, expressed
LOC_Os03g10080	1.91822	0.00441075	expressed protein
LOC_Os03g10478	1.88499	0.000554372	glycosyl hydrolase family 10 protein, putative, expressed
LOC_Os03g10750	1.23495	5.04e-15	CUE domain containing protein, expressed
LOC_Os03g10810	1.06835	0.000503246	HLS, putative, expressed
LOC_Os03g10950	1.00901	1.41e-08	protein phosphatase 2C, putative, expressed
LOC_Os03g11590	1.14108	3.44e-17	integral membrane protein, putative, expressed
LOC_Os03g11900	1.72111	5.68e-23	transporter family protein, putative, expressed
LOC_Os03g11910	5.23864	8.8e-07	DnaK family protein, putative, expressed
LOC_Os03g12290	1.30469	5.7e-26	glutamine synthetase, catalytic domain containing protein, expressed
LOC_Os03g12820	2.31449	3.04e-32	ATP8, putative, expressed
LOC_Os03g12830	4.7611	0.0170195	hypothetical protein
LOC_Os03g12840	1.10523	8.58e-09	Inositol 1, 3, 4-trisphosphate 5/6-kinase, putative, expressed
LOC_Os03g12890	1.50636	5.75e-26	aminotransferase domain containing protein, putative, expressed
LOC_Os03g12990	1.53415	4.14e-06	phytosulfokines precursor, putative, expressed
LOC_Os03g13050	2.49271	4.69e-20	E2F-related protein, putative, expressed
LOC_Os03g13140	1.61679	0.00730909	non-symbiotic hemoglobin 2, putative, expressed
LOC_Os03g13300	1.54635	7.1e-11	glutamate decarboxylase, putative, expressed
LOC_Os03g13450	3.78361	6.25e-06	expressed protein
LOC_Os03g13520	1.37041	2.15e-06	endonuclease/exonuclease/phosphatase family domain containing protein, expressed
LOC_Os03g13540	1.00972	4.72e-13	Ser/Thr protein phosphatase family protein, putative, expressed
LOC_Os03g13810	1.78142	2.34e-15	expressed protein
LOC_Os03g13840	1.3464	7.04e-10	senescence-associated protein, putative, expressed
LOC_Os03g13870	2.03176	0.000127754	expressed protein
LOC_Os03g13940	1.51143	0.0454824	transposon protein, putative, unclassified, expressed
LOC_Os03g13950	1.26217	2.06e-21	actin-depolymerizing factor, putative, expressed
LOC_Os03g14180	9.14883	1.49e-08	hsp20/alpha crystallin family protein, putative, expressed
LOC_Os03g14300	1.37103	3.46e-07	THION29 - Plant thionin family protein precursor, expressed
LOC_Os03g15020	1.06932	2.14e-14	beta-galactosidase precursor, putative, expressed
LOC_Os03g15050	1.16466	1.53e-18	phosphoenolpyruvate carboxykinase, putative, expressed
LOC_Os03g15220	1.02888	0.00487021	DUF292 domain containing protein, expressed
LOC_Os03g15270	1.16194	6.35e-08	gibberellin receptor GID1L2, putative, expressed
LOC_Os03g15720	1.50459	1.28e-07	expressed protein
LOC_Os03g15850	1.36146	2.07e-14	josephin, putative, expressed
LOC_Os03g15860	1.24363	1.88e-21	mitochondrial carrier protein, putative, expressed
LOC_Os03g15890	2.0737	3.24e-18	RNA recognition motif containing protein, expressed
LOC_Os03g15950	1.04958	0.000143849	enolase, putative, expressed
LOC_Os03g15960	5.46026	7.12e-07	hsp20/alpha crystallin family protein, putative, expressed
LOC_Os03g15970	3.29677	0.00173367	transposon protein, putative, Mariner sub-class, expressed
LOC_Os03g16020	7.98029	2.48e-08	hsp20/alpha crystallin family protein, putative, expressed
LOC_Os03g16030	7.92504	5.36e-08	hsp20/alpha crystallin family protein, putative, expressed
LOC_Os03g16040	7.31722	5.66e-07	hsp20/alpha crystallin family protein, putative, expressed
LOC_Os03g16170	1.83037	1.37e-16	protein phosphatase 2C, putative, expressed
LOC_Os03g16334	1.18237	1.52e-16	fringe-related protein, putative, expressed
LOC_Os03g16460	1.70926	0.00792256	expressed protein
LOC_Os03g16670	1.4926	5.31e-32	haloacid dehalogenase-like hydrolase family protein, putative, expressed
LOC_Os03g16860	3.00682	3.12e-05	DnaK family protein, putative, expressed
LOC_Os03g16920	6.10951	8.52e-07	DnaK family protein, putative, expressed
LOC_Os03g16960	1.77341	8.53e-18	cysteine-rich repeat secretory protein 55 precursor, putative, expressed
LOC_Os03g17060	1.22666	0.00193724	RNA recognition motif containing protein, putative, expressed
LOC_Os03g17200	1.37781	5.37e-05	plant-specific domain TIGR01589 family protein, expressed
LOC_Os03g17310	1.15158	1.09e-20	calcium-transporting ATPase, endoplasmic reticulum-type, putative, expressed
LOC_Os03g17660	1.78776	4.19e-30	expressed protein
LOC_Os03g17690	1.1316	3.78e-07	OsAPx1 - Cytosolic Ascorbate Peroxidase encoding gene 1-8, expressed
LOC_Os03g17730	1.2276	2.06e-15	P-protein, putative, expressed
LOC_Os03g17790	2.14643	2.4e-37	OsRCI2-5 - Putative low temperature and salt responsive protein, expressed
LOC_Os03g17800	2.29094	2.73e-35	phosphatidylinositol transfer protein alpha isoform, putative, expressed
LOC_Os03g17870	1.77952	3.59e-24	metallothionein, putative, expressed
LOC_Os03g18030	1.39328	2.29e-13	leucoanthocyanidin dioxygenase, putative, expressed
LOC_Os03g18130	1.44211	8.11e-44	asparagine synthetase, putative, expressed
LOC_Os03g18190	1.16859	0.00371026	importin subunit beta, putative, expressed
LOC_Os03g18490	2.17238	2.41e-18	RPGR, putative, expressed
LOC_Os03g18550	1.58576	7.36e-24	mitochondrial carrier protein, putative, expressed
LOC_Os03g19010	1.06343	5.74e-12	peroxisomal biogenesis factor 11, putative, expressed
LOC_Os03g19250	1.07893	8.03e-11	AMP-binding enzyme, putative, expressed
LOC_Os03g19560	1.30681	1.75e-07	tetratricopeptide repeat domain containing protein, expressed
LOC_Os03g20020	2.09334	1.66e-32	plant neutral invertase domain containing protein, expressed
LOC_Os03g20120	1.52136	0.00610355	glycosyl transferase 8 domain containing protein, putative, expressed
LOC_Os03g20310	1.02532	5.78e-13	transcription factor HBP-1b, putative, expressed
LOC_Os03g20680	1.22304	0.0031195	late embryogenesis abundant protein 1, putative, expressed
LOC_Os03g20870	1.37734	1.25e-12	zinc finger, C3HC4 type domain containing protein, expressed
LOC_Os03g21000	1.45607	7.36e-19	thioredoxin, putative, expressed
LOC_Os03g21030	2.37661	1.88e-50	no apical meristem protein, putative, expressed
LOC_Os03g21060	2.18287	5.74e-38	No apical meristem protein, putative, expressed
LOC_Os03g21380	1.07129	1.67e-09	OsCML27 - Calmodulin-related calcium sensor protein, expressed
LOC_Os03g21610	2.68938	0.00649469	expressed protein
LOC_Os03g21620	1.93171	1.78e-48	AGC_AGC_other_RS6K_like.1 - ACG kinases include homologs to PKA, PKG and PKC, expressed
LOC_Os03g22120	1.25557	3.16e-20	sucrose synthase, putative, expressed
LOC_Os03g22680	1.61974	8.15e-17	RING finger and CHY zinc finger domain-containing protein 1, putative, expressed
LOC_Os03g22820	1.25872	4.52e-05	expressed protein
LOC_Os03g24040	1.33709	1.81e-21	seven in absentia protein family domain containing protein, expressed
LOC_Os03g24070	3.21555	6.43e-05	rhythmically expressed gene 2 protein, putative, expressed
LOC_Os03g24240	3.85988	0.0119632	IPP transferase, putative, expressed
LOC_Os03g24380	1.16037	1.22e-16	glutathione peroxidase domain containing protein, expressed
LOC_Os03g24820	1.5548	3.66e-21	expressed protein
LOC_Os03g25050	1.37193	0.000179574	chaperonin, putative, expressed
LOC_Os03g25270	1.01977	8.95e-13	pyrrolidone-carboxylate peptidase, putative, expressed
LOC_Os03g25440	1.35864	3.67e-14	expressed protein
LOC_Os03g25490	2.06455	2.24e-16	cytochrome P450 72A1, putative, expressed
LOC_Os03g25500	1.15366	0.0284302	cytochrome P450 72A1, putative, expressed
LOC_Os03g25750	1.38681	1.02e-21	SNARE associated Golgi protein, putative, expressed
LOC_Os03g25770	1.69067	1.83e-09	RNA recognition motif containing protein, putative, expressed
LOC_Os03g26460	2.83893	0.000503924	CS domain containing protein, putative, expressed
LOC_Os03g26480	4.75456	0.0181046	expressed protein
LOC_Os03g26870	1.80731	5.85e-05	WD-40 repeat family protein, putative, expressed
LOC_Os03g26910	1.33562	6.94e-05	uncharacterized glycosyl hydrolase Rv2006/MT2062, putative, expressed
LOC_Os03g26990	1.20171	0.000819152	VQ domain containing protein, putative, expressed
LOC_Os03g27019	2.01626	0.00432422	expressed protein
LOC_Os03g27280	1.44673	3.91e-19	CAMK_CAMK_like.19 - CAMK includes calcium/calmodulin depedent protein kinases, expressed
LOC_Os03g27980	1.46327	1.29e-12	glucan endo-1,3-beta-glucosidase precursor, putative, expressed
LOC_Os03g28090	2.08864	0.000353308	pectinesterase, putative, expressed
LOC_Os03g28289	2.91821	0.0103548	expressed protein
LOC_Os03g29184	1.42647	0.00272296	expressed protein
LOC_Os03g29240	1.19387	6.12e-09	PDI, putative, expressed
LOC_Os03g29310	5.63793	0.000694284	transposon protein, putative, CACTA, En/Spm sub-class, expressed
LOC_Os03g31230	1.07476	3e-17	MYB family transcription factor, putative, expressed
LOC_Os03g31240	4.84233	0.00364188	ZOS3-10 - C2H2 zinc finger protein, expressed
LOC_Os03g31300	3.7151	0.000195185	chaperone protein clpB 1, putative, expressed
LOC_Os03g31550	1.22293	2.96e-17	aldehyde oxidase, putative, expressed
LOC_Os03g32370	2.98113	0.000505325	retrotransposon protein, putative, unclassified, expressed
LOC_Os03g32420	1.68816	5.94e-10	expressed protein
LOC_Os03g33240	4.10405	0.0445027	retrotransposon protein, putative, unclassified, expressed
LOC_Os03g33580	1.81989	7.26e-19	mitotic checkpoint protein, putative, expressed
LOC_Os03g33610	4.50427	0.00159916	retrotransposon, putative, centromere-specific, expressed
LOC_Os03g35640	1.26199	0.000332515	retrotransposon protein, putative, unclassified, expressed
LOC_Os03g35886	1.15776	0.0350916	expressed protein
LOC_Os03g35950	1.7149	2.28e-07	expressed protein
LOC_Os03g36100	2.43256	0.0112202	retrotransposon protein, putative, Ty3-gypsy subclass
LOC_Os03g36260	1.98333	0.0474563	expressed protein
LOC_Os03g36270	1.8934	1.22e-10	retrotransposon protein, putative, unclassified, expressed
LOC_Os03g36279	2.58358	5.03e-40	retrotransposon protein, putative, Ty3-gypsy subclass, expressed
LOC_Os03g36520	2.77058	0.00151719	retrotransposon, putative, centromere-specific, expressed
LOC_Os03g36760	1.30889	3.55e-22	expressed protein
LOC_Os03g37490	1.75319	2.21e-33	MATE efflux family protein, putative, expressed
LOC_Os03g37640	1.63766	1.16e-17	MATE efflux family protein, putative, expressed
LOC_Os03g37680	3.63885	0.00013966	expressed protein
LOC_Os03g37830	1.35909	2.8e-14	potassium transporter, putative, expressed
LOC_Os03g38500	1.92728	3.17e-08	expressed protein
LOC_Os03g38730	1.10824	1.91e-07	peroxisomal membrane protein, putative, expressed
LOC_Os03g38970	1.084	6.11e-14	metal ion binding protein, putative, expressed
LOC_Os03g40100	1.48514	6.04e-11	ACT domain containing protein, expressed
LOC_Os03g40260	1.33767	3.05e-05	Regulator of chromosome condensation domain containing protein, expressed
LOC_Os03g40370	4.39785	0.0402613	OsFBDUF15 - F-box and DUF domain containing protein, expressed
LOC_Os03g42240	1.59943	0.0398385	B3 DNA binding domain containing protein, expressed
LOC_Os03g42450	2.1285	0.00648931	expressed protein
LOC_Os03g42464	1.46792	1.01e-30	expressed protein
LOC_Os03g42520	1.94083	4.45e-11	expressed protein
LOC_Os03g42710	2.4732	1.61e-10	WD-40 repeat family protein, putative, expressed
LOC_Os03g42810	1.382	6.91e-12	endonuclease/exonuclease/phosphatase family domain containing protein, expressed
LOC_Os03g43710	1.77415	0.00943603	expressed protein
LOC_Os03g43720	1.80433	4.4e-42	transporter family protein, putative, expressed
LOC_Os03g43750	2.05251	1.53e-31	retrotransposon, putative, centromere-specific, expressed
LOC_Os03g44100	1.40216	0.0247782	phosphonate metabolism protein-related, putative, expressed
LOC_Os03g44140	2.36174	5.22e-09	OsWAK26 - OsWAK receptor-like protein kinase, expressed
LOC_Os03g44150	2.06333	2.19e-32	aminotransferase, putative, expressed
LOC_Os03g44200	1.48329	1.9e-27	beclin-1, putative, expressed
LOC_Os03g44380	3.13939	7.09e-10	9-cis-epoxycarotenoid dioxygenase 1, chloroplast precursor, putative, expressed
LOC_Os03g44630	1.44009	0.0121136	plastocyanin-like domain containing protein, putative, expressed
LOC_Os03g44670	1.5208	1.37e-12	expressed protein
LOC_Os03g44800	1.02001	3.61e-10	DUF593 domain containing protein, expressed
LOC_Os03g44810	2.14501	1.18e-51	expressed protein
LOC_Os03g45210	1.59876	9.12e-06	2-aminoethanethiol dioxygenase, putative, expressed
LOC_Os03g45280	1.03684	1.39e-07	dehydrin, putative, expressed
LOC_Os03g45720	1.1215	0.00137227	glyoxalase family protein, putative, expressed
LOC_Os03g45730	1.50515	8.96e-17	DNA-binding protein-like, putative, expressed
LOC_Os03g47160	1.73741	0.000760874	expressed protein
LOC_Os03g47310	2.63166	0.0368256	transposon protein, putative, CACTA, En/Spm sub-class, expressed
LOC_Os03g48000	1.13376	0.000137424	CorA-like magnesium transporter protein, putative, expressed
LOC_Os03g48080	2.01155	2.82e-05	CHCH domain containing protein, expressed
LOC_Os03g48310	2.17996	7.66e-35	plasma membrane ATPase, putative, expressed
LOC_Os03g48660	1.26878	8.98e-17	DUF1336 domain containing protein, expressed
LOC_Os03g48710	1.20105	4.23e-10	expressed protein
LOC_Os03g48750	2.73786	6.16e-39	Cupin domain containing protein, expressed
LOC_Os03g48760	2.26516	2.88e-10	Cupin domain containing protein, expressed
LOC_Os03g48770	3.01165	0.000198619	Cupin domain containing protein, expressed
LOC_Os03g48780	1.50506	6.01e-24	Cupin domain containing protein, expressed
LOC_Os03g49380	1.74331	1.19e-43	lipoxygenase, putative, expressed
LOC_Os03g49430	3.84884	7.56e-06	pre-mRNA-splicing factor, putative, expressed
LOC_Os03g49440	1.29259	2.15e-10	phosphatase, putative, expressed
LOC_Os03g49720	1.44025	1.27e-08	PAP fibrillin family domain containing protein, expressed
LOC_Os03g49770	1.17235	2.63e-18	oxysterol-binding protein, putative, expressed
LOC_Os03g50040	1.0267	2.39e-11	phytanoyl-CoA dioxygenase, putative, expressed
LOC_Os03g50130	1.81316	0.00123952	microsomal glutathione S-transferase 3, putative, expressed
LOC_Os03g50310	1.34021	8.85e-07	CCT/B-box zinc finger protein, putative, expressed
LOC_Os03g50490	2.74458	3.05e-13	glutamine synthetase, catalytic domain containing protein, expressed
LOC_Os03g50870	2.71802	4.03e-09	expressed protein
LOC_Os03g50960	1.57235	4.93e-10	LTPL118 - Protease inhibitor/seed storage/LTP family protein precursor, expressed
LOC_Os03g51000	1.8197	0.000167027	3,4-dihydroxy-2-butanone kinase, putative, expressed
LOC_Os03g51010	2.77282	3.56e-08	hydrolase, alpha/beta fold family domain containing protein, expressed
LOC_Os03g51050	1.86276	5.06e-50	peptide transporter PTR2, putative, expressed
LOC_Os03g51080	1.50359	7.15e-34	glutamate decarboxylase, putative, expressed
LOC_Os03g51350	1.86529	3.23e-31	expressed protein
LOC_Os03g51390	1.17587	7.3e-08	expressed protein
LOC_Os03g51459	2.23962	1.22e-06	expressed protein
LOC_Os03g51470	1.78946	0.000601868	expressed protein
LOC_Os03g51479	1.10662	1.61e-05	maf, putative, expressed
LOC_Os03g51520	1.0115	8.38e-17	fip1 motif family protein, expressed
LOC_Os03g51650	1.54825	7.97e-28	membrane protein, putative, expressed
LOC_Os03g51760	3.69563	0.00400265	OsFBX109 - F-box domain containing protein, expressed
LOC_Os03g51830	1.24033	5.38e-13	heat shock protein DnaJ, putative, expressed
LOC_Os03g51920	4.34377	8.96e-07	peptidase, M50 family, putative, expressed
LOC_Os03g52170	1.23708	3.84e-06	4-hydroxy-3-methylbut-2-enyl diphosphate reductase, putative, expressed
LOC_Os03g52284	1.22407	0.000651703	expressed protein
LOC_Os03g52390	1.06915	4.08e-08	PIII1 - Proteinase inhibitor II family protein precursor, expressed
LOC_Os03g52820	1.31453	0.000180603	retrotransposon protein, putative, unclassified, expressed
LOC_Os03g52910	1.1358	0.00298323	uncharacterized UPF0114 domain containing protein, expressed
LOC_Os03g52990	3.91967	0.0273295	hypothetical protein
LOC_Os03g53030	2.70249	0.00606221	hypothetical protein
LOC_Os03g53340	3.99998	0.00464216	HSF-type DNA-binding domain containing protein, expressed
LOC_Os03g53390	1.01419	4.22e-09	expressed protein
LOC_Os03g53400	6.20922	4.55e-06	transmembrane BAX inhibitor motif-containing protein, putative, expressed
LOC_Os03g53670	1.08229	8.34e-09	YT521-B-like family domain containing protein, expressed
LOC_Os03g53750	1.74575	8.87e-25	nuclear prelamin A recognition factor, putative, expressed
LOC_Os03g53910	1.95739	0.000200802	tetratricopeptide repeat domain containing protein, expressed
LOC_Os03g53930	1.80989	1.66e-11	expressed protein
LOC_Os03g54030	1.22878	0.00889828	transposon protein, putative, CACTA, En/Spm sub-class, expressed
LOC_Os03g54760	1.03975	6.44e-11	mitochondrial carrier protein, putative, expressed
LOC_Os03g55230	2.05985	4.27e-23	cytochrome P450, putative, expressed
LOC_Os03g55240	2.00762	3.78e-54	cytochrome P450, putative, expressed
LOC_Os03g55300	1.38285	0.0208683	expressed protein
LOC_Os03g55320	1.22241	7.37e-09	protein phosphatase 2C, putative, expressed
LOC_Os03g55340	1.33888	0.00106885	pentatricopeptide, putative, expressed
LOC_Os03g55660	1.63477	7.2e-22	nucleoporin, putative, expressed
LOC_Os03g55820	1.1545	1.4e-15	thioredoxin, putative, expressed
LOC_Os03g55860	2.34559	0.0050214	retrotransposon protein, putative, unclassified, expressed
LOC_Os03g55870	1.22522	5.19e-12	membrane associated DUF588 domain containing protein, putative, expressed
LOC_Os03g55960	1.91263	0.0300768	EF hand family protein, putative, expressed
LOC_Os03g56090	1.7917	0.00139904	MYB family transcription factor, putative, expressed
LOC_Os03g56200	2.21589	0.0216439	expressed protein
LOC_Os03g56420	1.2249	1.07e-12	expressed protein
LOC_Os03g56540	3.37803	5.9e-11	heat shock protein DnaJ, putative, expressed
LOC_Os03g56590	1.49697	1.49e-05	expressed protein
LOC_Os03g56790	1.016	2.41e-15	actin-depolymerizing factor, putative, expressed
LOC_Os03g56860	1.56044	2e-11	expressed protein
LOC_Os03g56950	1.15122	0.0197482	phytochrome-interacting factor 4, putative, expressed
LOC_Os03g57340	3.13789	4.63e-05	chaperone protein dnaJ, putative, expressed
LOC_Os03g57640	1.88312	3e-16	gibberellin receptor GID1L2, putative, expressed
LOC_Os03g57720	1.98414	3.48e-08	aldehyde oxidase 2, putative, expressed
LOC_Os03g57760	1.31144	1.92e-10	25.3 kDa vesicle transport protein, putative, expressed
LOC_Os03g57854	1.24495	1.11e-20	MBTB3 - Bric-a-Brac, Tramtrack, Broad Complex BTB domain with Meprin and TRAF Homology MATH domain, expressed
LOC_Os03g57880	1.31857	5.89e-12	glucan endo-1,3-beta-glucosidase precursor, putative, expressed
LOC_Os03g58010	1.15628	4.09e-06	acetyltransferase, GNAT family, putative, expressed
LOC_Os03g58080	1.06044	2.88e-14	BT1 family protein, putative, expressed
LOC_Os03g58150	1.19298	2.97e-15	transmembrane BAX inhibitor motif-containing protein, putative, expressed
LOC_Os03g58170	2.89725	0.000201654	stem-specific protein TSJT1, putative, expressed
LOC_Os03g58180	2.3491	0.0441205	basic proline-rich protein precursor, putative, expressed
LOC_Os03g58290	1.80223	0.00955959	indole-3-glycerol phosphate lyase, chloroplast precursor, putative, expressed
LOC_Os03g58320	2.12659	1.22e-09	indole-3-glycerol phosphate lyase, chloroplast precursor, putative, expressed
LOC_Os03g58500	1.87405	0.0183716	expressed protein
LOC_Os03g58630	1.18923	3.26e-13	thioredoxin, putative, expressed
LOC_Os03g58764	2.43373	1.91e-20	OsFBDUF18 - F-box and DUF domain containing protein, expressed
LOC_Os03g58910	1.72233	2.26e-37	expressed protein
LOC_Os03g59010	1.48883	0.0406781	Cupin domain containing protein, expressed
LOC_Os03g59180	1.33418	2.17e-14	expressed protein
LOC_Os03g59320	2.52641	3.21e-39	expressed protein
LOC_Os03g59620	1.12847	3.24e-14	phospholipase, patatin family, putative, expressed
LOC_Os03g60080	1.41485	4.41e-13	NAC domain-containing protein 67, putative, expressed
LOC_Os03g60260	1.02318	1.24e-11	ANT1, putative, expressed
LOC_Os03g60370	2.17056	1.42e-40	histidine acid phosphatase, putative, expressed
LOC_Os03g60560	2.1037	1.07e-16	ZOS3-21 - C2H2 zinc finger protein, expressed
LOC_Os03g60580	1.66863	2.89e-24	actin-depolymerizing factor, putative, expressed
LOC_Os03g60760	1.75899	0.0213508	expressed protein
LOC_Os03g60780	3.30123	0.00012799	armadillo/beta-catenin-like repeat containing protein, expressed
LOC_Os03g61130	1.41121	3.01e-22	phosphoesterase family protein, putative, expressed
LOC_Os03g61160	1.06739	2.33e-09	expressed protein
LOC_Os03g61240	1.09076	2.41e-05	expressed protein
LOC_Os03g61270	1.62379	9.18e-17	OsMan04 - Endo-Beta-Mannanase, expressed
LOC_Os03g61330	1.01358	1.8e-15	fumarylacetoacetase, putative, expressed
LOC_Os03g61360	2.32867	2.23e-33	hydrolase, alpha/beta fold family domain containing protein, expressed
LOC_Os03g61500	1.46384	8.14e-05	uncharacterized Cys-rich domain containing protein, putative, expressed
LOC_Os03g61510	2.95432	0.0297281	pectinesterase inhibitor domain containing protein, expressed
LOC_Os03g61670	1.26874	0.00213551	calreticulin precursor, putative, expressed
LOC_Os03g61920	1.47765	3.84e-18	electron transfer flavoprotein subunit alpha, mitochondrial precursor, putative, expressed
LOC_Os03g62160	1.29415	0.00623138	expressed protein
LOC_Os03g62230	2.16552	0.000415447	ZOS3-24 - C2H2 zinc finger protein, expressed
LOC_Os03g62340	1.17878	9.63e-12	protein kinase family protein, putative, expressed
LOC_Os03g62370	1.09512	1.24e-08	WD40-like Beta Propeller Repeat family protein, expressed
LOC_Os03g62430	1.31585	1.34e-26	OsWAK28 - OsWAK receptor-like protein kinase, expressed
LOC_Os03g62480	2.33445	5.75e-14	anthocyanidin 5,3-O-glucosyltransferase, putative, expressed
LOC_Os03g62490	1.48662	1.17e-18	prohibitin-2, putative, expressed
LOC_Os03g62620	1.31352	3.77e-22	late embryogenesis abundant protein, putative, expressed
LOC_Os03g62750	1.19456	2.95e-15	inner membrane protein, putative, expressed
LOC_Os03g62770	2.05698	0.013838	expressed protein
LOC_Os03g63470	1.01102	1.88e-06	retrotransposon protein, putative, unclassified, expressed
LOC_Os03g63580	1.62539	5.44e-18	phosphoesterase family protein, putative, expressed
LOC_Os03g64190	1.01262	6.85e-09	la domain containing protein, putative, expressed
LOC_Os03g64260	1.03872	0.00472922	AP2 domain containing protein, expressed
LOC_Os03g64390	1.86202	0.00852732	expressed protein
LOC_Os04g01310	1.39418	2.63e-14	serine/threonine-protein kinase receptor precursor, putative, expressed
LOC_Os04g01520	1.32441	2.68e-10	expressed protein
LOC_Os04g01590	1.63417	6.43e-21	arginase, putative, expressed
LOC_Os04g01740	8.39222	9.17e-08	heat shock protein, putative, expressed
LOC_Os04g01850	1.10627	0.0362687	hypothetical protein
LOC_Os04g01950	1.25748	0.0419811	legume lectins beta domain containing protein, putative, expressed
LOC_Os04g02140	1.15741	6.36e-06	transposon protein, putative, CACTA, En/Spm sub-class, expressed
LOC_Os04g02310	4.85075	1.34e-05	retrotransposon protein, putative, Ty1-copia subclass, expressed
LOC_Os04g02900	1.09248	1.43e-20	dehydrogenase E1 component domain containing protein, expressed
LOC_Os04g05010	3.50949	8.78e-05	CBS domain containing membrane protein, putative, expressed
LOC_Os04g05650	1.80201	4.5e-38	expressed protein
LOC_Os04g06590	2.98709	5.16e-50	expressed protein
LOC_Os04g09820	2.08319	0.041602	hypothetical protein
LOC_Os04g10390	4.7088	0.0140234	transposon protein, putative, unclassified, expressed
LOC_Os04g10569	3.44335	0.0242417	glutamyl-tRNA amidotransferase, putative, expressed
LOC_Os04g10690	3.39927	6.53e-07	inorganic phosphate transporter, putative, expressed
LOC_Os04g12499	1.39848	4.92e-07	amino acid transporter protein, putative, expressed
LOC_Os04g12960	2.18009	1.15e-35	UDP-glucoronosyl/UDP-glucosyl transferase, putative, expressed
LOC_Os04g12970	2.31696	1.29e-22	UDP-glucoronosyl/UDP-glucosyl transferase, putative, expressed
LOC_Os04g12980	1.13542	4.06e-12	UDP-glucoronosyl/UDP-glucosyl transferase, putative, expressed
LOC_Os04g14690	1.361	3.28e-14	flavin-containing monooxygenase family protein, putative, expressed
LOC_Os04g14790	1.23468	3.62e-11	FAD dependent oxidoreductase domain containing protein, expressed
LOC_Os04g16722	1.01592	6.78e-05	uncharacterized protein ycf68, putative, expressed
LOC_Os04g16846	3.04099	0.00493829	cytochrome b6, putative, expressed
LOC_Os04g16874	2.29337	2.98e-09	photosystem II 44 kDa reaction center protein, putative, expressed
LOC_Os04g17100	1.85954	2.29e-14	heavy metal-associated domain containing protein, expressed
LOC_Os04g19114	2.98617	5.68e-33	retrotransposon protein, putative, Ty3-gypsy subclass, expressed
LOC_Os04g19260	1.20372	0.0192033	retrotransposon protein, putative, unclassified, expressed
LOC_Os04g19670	2.54209	0.00630882	retrotransposon protein, putative, Ty3-gypsy subclass, expressed
LOC_Os04g20290	3.76873	5.21e-16	retrotransposon protein, putative, unclassified, expressed
LOC_Os04g20510	1.2244	0.0069736	retrotransposon protein, putative, unclassified, expressed
LOC_Os04g20630	2.55154	0.0390608	nucleic acid binding protein, putative
LOC_Os04g20749	1.27456	4.03e-07	expressed protein
LOC_Os04g21190	1.57407	0.000326622	retrotransposon, putative, centromere-specific, expressed
LOC_Os04g24804	1.26192	0.00156763	expressed protein
LOC_Os04g26330	3.30109	0.00218617	expressed protein
LOC_Os04g27060	1.98375	5.85e-09	oxidoreductase, aldo/keto reductase family protein, putative, expressed
LOC_Os04g27660	3.31452	1.34e-25	retrotransposon protein, putative, unclassified, expressed
LOC_Os04g27670	2.08932	7.54e-36	terpene synthase family, metal binding domain containing protein, expressed
LOC_Os04g27710	3.99794	0.0483561	retrotransposon protein, putative, Ty3-gypsy subclass, expressed
LOC_Os04g27800	2.9778	1.4e-25	expressed protein
LOC_Os04g27810	3.58291	5.74e-28	retrotransposon protein, putative, Ty3-gypsy subclass, expressed
LOC_Os04g28160	1.45157	6.47e-13	response regulator receiver domain containing protein, expressed
LOC_Os04g28420	8.28286	9.25e-08	peptidyl-prolyl isomerase, putative, expressed
LOC_Os04g29270	2.09125	0.0481202	retrotransposon protein, putative, unclassified, expressed
LOC_Os04g30420	1.98757	5.76e-10	dehydrogenase, putative, expressed
LOC_Os04g30650	3.35565	0.0354235	retrotransposon protein, putative, unclassified
LOC_Os04g31050	1.22528	6.75e-06	expressed protein
LOC_Os04g31200	3.24454	0.0121663	hypothetical protein
LOC_Os04g31270	1.05291	0.0395705	EMB1688, putative, expressed
LOC_Os04g31710	1.59721	0.00165026	expressed protein
LOC_Os04g32030	1.85483	1.01e-26	heavy metal-associated domain containing protein, expressed
LOC_Os04g32050	1.574	1.88e-31	transposon protein, putative, unclassified, expressed
LOC_Os04g32240	1.66404	0.00521894	retrotransposon, putative, centromere-specific, expressed
LOC_Os04g32320	3.84683	5e-07	glycerophosphoryl diester phosphodiesterase family protein, putative, expressed
LOC_Os04g32430	1.20724	0.0462258	expressed protein
LOC_Os04g32620	1.8934	3.36e-36	ethylene-responsive transcription factor ERF114, putative, expressed
LOC_Os04g32950	1.35217	0.00706905	calreticulin precursor protein, putative, expressed
LOC_Os04g33050	1.65071	1.92e-11	HIRAN domain containing protein, putative, expressed
LOC_Os04g33070	1.11903	0.0110528	expressed protein
LOC_Os04g33080	1.02418	7.73e-15	protein phosphatase 2C, putative, expressed
LOC_Os04g33150	1.78458	3.45e-06	desiccation-related protein PCC13-62 precursor, putative, expressed
LOC_Os04g33190	1.58872	1.01e-21	AMP-binding enzyme, putative, expressed
LOC_Os04g33660	1.04355	0.0392015	bifunctional monodehydroascorbate reductase and carbonic anhydrasenectarin-3 precursor, putative, expressed
LOC_Os04g33820	1.5398	3.09e-07	OsFBX132 - F-box domain containing protein, expressed
LOC_Os04g33920	1.60436	8.54e-12	LTPL102 - Protease inhibitor/seed storage/LTP family protein precursor, expressed
LOC_Os04g34000	1.28549	0.000139266	digalactosyldiacylglycerol synthase, chloroplast precursor, putative, expressed
LOC_Os04g34010	1.83911	0.000847214	aluminum-activated malate transporter, putative, expressed
LOC_Os04g34180	1.10237	0.0032664	expressed protein
LOC_Os04g34600	1.19478	1.93e-05	abscisic stress-ripening, putative, expressed
LOC_Os04g34610	1.87072	0.0031422	expressed protein
LOC_Os04g34970	1.90595	0.000383808	AP2 domain containing protein, expressed
LOC_Os04g35160	3.25534	2.36e-09	CorA-like magnesium transporter protein, putative, expressed
LOC_Os04g35250	2.08838	0.0183751	MONOCULM 1, putative, expressed
LOC_Os04g35270	2.04064	0.0140526	alpha-1,4-fucosyltransferase, putative, expressed
LOC_Os04g35490	4.4854	0.00600893	expressed protein
LOC_Os04g35560	1.21744	1.26e-10	glutathione S-transferase, putative, expressed
LOC_Os04g35840	1.27187	2.24e-24	T-complex protein 11, putative, expressed
LOC_Os04g36062	1.16222	7.49e-07	expressed protein
LOC_Os04g36750	8.33763	1.19e-07	hsp20/alpha crystallin family protein, putative, expressed
LOC_Os04g37490	1.48612	1.66e-18	oxidoreductase, aldo/keto reductase family protein, putative, expressed
LOC_Os04g37500	1.10461	2.38e-12	glutamate decarboxylase, putative, expressed
LOC_Os04g37570	1.30558	8.82e-05	aspartic proteinase nepenthesin precursor, putative, expressed
LOC_Os04g37580	1.06423	2.59e-08	cation transport regulator-like protein 1, putative, expressed
LOC_Os04g37619	2.03129	2.57e-22	zeaxanthin epoxidase, chloroplast precursor, putative, expressed
LOC_Os04g37640	3.69846	0.0290733	xyloglucan fucosyltransferase, putative, expressed
LOC_Os04g37650	2.33614	0.0095264	xyloglucan fucosyltransferase, putative, expressed
LOC_Os04g37710	1.75262	7.93e-13	serine hydrolase domain containing protein, expressed
LOC_Os04g37760	1.5892	1.27e-13	expressed protein
LOC_Os04g37960	2.92319	1.55e-06	synaptonemal complex protein 2, putative, expressed
LOC_Os04g38680	2.02765	5.62e-52	transmembrane amino acid transporter protein, putative, expressed
LOC_Os04g38690	1.2314	0.0173922	membrane associated DUF588 domain containing protein, putative, expressed
LOC_Os04g39210	1.10886	1.01e-13	agmatine deiminase, putative, expressed
LOC_Os04g39420	1.09647	4.4e-07	6-phosphofructokinase 2, putative, expressed
LOC_Os04g39440	1.19073	1.35e-18	ras-related protein, putative, expressed
LOC_Os04g39540	1.49582	1.34e-19	expressed protein
LOC_Os04g39980	1.66991	4.05e-30	gibberellin 20 oxidase 2, putative, expressed
LOC_Os04g40070	1.92282	2.28e-13	GRAM and C2 domains containing protein, putative, expressed
LOC_Os04g40140	1.04862	0.000117587	expressed protein
LOC_Os04g40310	1.51524	1.98e-17	dehydrogenase, putative, expressed
LOC_Os04g40470	2.3287	1.31e-14	cytochrome P450, putative, expressed
LOC_Os04g40660	1.01629	2.62e-13	MA3 domain containing protein, expressed
LOC_Os04g40900	1.42544	6.88e-14	exonuclease, putative, expressed
LOC_Os04g40910	1.38066	6.06e-35	OsFBX146 - F-box domain containing protein, expressed
LOC_Os04g40990	1.08897	1.02e-09	malate synthase, glyoxysomal, putative, expressed
LOC_Os04g41160	1.03767	1.87e-07	protein kinase, putative, expressed
LOC_Os04g41560	1.01591	0.000397669	B-box zinc finger family protein, putative, expressed
LOC_Os04g41910	1.07853	5.31e-05	RNA recognition motif containing protein, putative, expressed
LOC_Os04g42240	2.37728	3.87e-06	expressed protein
LOC_Os04g42670	1.02753	8.2e-10	OsFBL19 - F-box domain and LRR containing protein, expressed
LOC_Os04g42760	1.55303	0.00786062	sialyltransferase family domain containing protein, expressed
LOC_Os04g42770	1.17588	7.61e-15	expressed protein
LOC_Os04g42980	1.85524	1.72e-26	zinc finger family protein, putative, expressed
LOC_Os04g43200	1.91483	3.26e-29	caleosin related protein, putative, expressed
LOC_Os04g43390	1.70495	6.31e-33	Os4bglu16 - monolignol beta-glucoside homologue, expressed
LOC_Os04g43410	1.99607	2.38e-52	Os4bglu18 - monolignol beta-glucoside homologue, expressed
LOC_Os04g43660	2.1494	9.6e-12	expressed protein
LOC_Os04g44050	3.66615	0.00385448	expressed protein
LOC_Os04g44100	2.21782	7.11e-08	expressed protein
LOC_Os04g44240	1.56525	5.36e-10	cytokinin-O-glucosyltransferase 3, putative, expressed
LOC_Os04g44530	2.04154	1.37e-18	expressed protein
LOC_Os04g44670	1.2403	0.0353791	AP2 domain containing protein, expressed
LOC_Os04g44830	1.32109	1.81e-06	thioredoxin, putative, expressed
LOC_Os04g44950	1.28616	1.04e-13	short-chain dehydrogenase/reductase, putative, expressed
LOC_Os04g45080	3.94107	0.0319948	expressed protein
LOC_Os04g45160	1.60846	1.36e-38	DTA2, putative, expressed
LOC_Os04g45480	6.70441	6.75e-07	heat shock protein STI, putative, expressed
LOC_Os04g45590	1.45023	0.00303239	glyoxalase family protein, putative, expressed
LOC_Os04g45810	2.54463	1.43e-40	homeobox associated leucine zipper, putative, expressed
LOC_Os04g45860	1.18068	3.68e-10	transposon protein, putative, unclassified, expressed
LOC_Os04g45880	1.7909	0.0386815	expressed protein
LOC_Os04g45890	2.55834	1.82e-19	retrotransposon protein, putative, unclassified, expressed
LOC_Os04g45920	1.56261	0.000635027	protein kinase domain containing protein, expressed
LOC_Os04g45940	1.09776	3.95e-09	transcription factor like protein, putative, expressed
LOC_Os04g45950	1.8357	4.03e-12	amino acid permease family protein, putative, expressed
LOC_Os04g46470	1.55256	5.86e-05	carotenoid cleavage dioxygenase 7, chloroplast precursor, putative, expressed
LOC_Os04g46480	1.30908	9.12e-15	expressed protein
LOC_Os04g46960	1.24069	2e-26	glutathione peroxidase domain containing protein, expressed
LOC_Os04g46970	2.14721	3.51e-25	glucosyltransferase, putative, expressed
LOC_Os04g47570	1.96394	0.0221376	protein kinase domain containing protein, expressed
LOC_Os04g47720	2.25191	0.028171	cis-zeatin O-glucosyltransferase, putative, expressed
LOC_Os04g47890	1.13133	4.28e-05	MYB family transcription factor, putative, expressed
LOC_Os04g48030	1.18187	2.76e-08	heat stress transcription factor B-1, putative, expressed
LOC_Os04g48070	1.34524	0.000244754	homeobox and START domains containing protein, putative, expressed
LOC_Os04g48280	3.74948	0.047165	expressed protein
LOC_Os04g48290	1.50691	8.86e-05	MATE efflux family protein, putative, expressed
LOC_Os04g48320	5.26835	0.00508425	expressed protein
LOC_Os04g48390	2.08649	2.16e-54	uncharacterized membrane protein, putative, expressed
LOC_Os04g48530	1.10762	0.000101746	C4-dicarboxylate transporter/malic acid transport protein domain containing protein, expressed
LOC_Os04g48750	1.63516	7.09e-10	3-oxo-5-alpha-steroid 4-dehydrogenase, putative, expressed
LOC_Os04g48850	1.89088	7.76e-22	aminotransferase, classes I and II, domain containing protein, expressed
LOC_Os04g48880	1.94311	0.00587074	fatty acid hydroxylase, putative, expressed
LOC_Os04g49350	1.74531	5.88e-15	PPR repeat domain containing protein, putative, expressed
LOC_Os04g49360	1.83915	1.79e-13	OsFBX149 - F-box domain containing protein, expressed
LOC_Os04g49460	1.36368	5.81e-06	protein kinase domain containing protein, expressed
LOC_Os04g49980	1.1486	5.75e-05	late embryogenesis abundant group 1, putative, expressed
LOC_Os04g50850	2.06623	0.0189835	aspartyl protease family, putative, expressed
LOC_Os04g51040	1.31334	0.0068094	OsWAK50 - OsWAK receptor-like protein kinase, expressed
LOC_Os04g51070	2.41337	1.12e-09	helix-loop-helix DNA-binding domain containing protein, expressed
LOC_Os04g51080	1.1165	4.09e-06	scramblase, putative, expressed
LOC_Os04g51140	1.05695	0.00394883	E2F-related protein, putative, expressed
LOC_Os04g51150	2.21304	7.84e-41	transposon protein, putative, unclassified, expressed
LOC_Os04g51160	2.33234	5.59e-14	transposon protein, putative, unclassified, expressed
LOC_Os04g51320	1.2365	1.87e-11	transcription factor TF2, putative, expressed
LOC_Os04g51410	1.35926	1.24e-10	expressed protein
LOC_Os04g51650	2.46521	0.0140153	expressed protein
LOC_Os04g51770	1.05186	3.18e-10	expressed protein
LOC_Os04g51796	2.07299	2.61e-18	DNA repair ATPase-related, putative, expressed
LOC_Os04g51820	1.79556	4.49e-08	OsHKT1;1 - Na+ transporter, expressed
LOC_Os04g52000	1.17696	1.14e-15	protein phosphatase 2C, putative, expressed
LOC_Os04g52110	1.20418	0.00124784	late embryogenesis abundant protein, group 3, putative, expressed
LOC_Os04g52330	1.19109	6.34e-11	expressed protein
LOC_Os04g52450	1.7601	3.23e-35	aminotransferase, putative, expressed
LOC_Os04g52460	1.04442	8.04e-19	retrotransposon protein, putative, unclassified, expressed
LOC_Os04g52500	2.26748	3.36e-52	lecithine cholesterol acyltransferase, putative, expressed
LOC_Os04g52550	2.17268	5.25e-07	PAZ domain-containing protein, putative, expressed
LOC_Os04g52810	1.13771	0.000126171	no apical meristem protein, putative, expressed
LOC_Os04g53190	1.83828	2.13e-20	CPuORF12 - conserved peptide uORF-containing transcript, expressed
LOC_Os04g53210	1.85862	2.88e-32	hydroxyacid oxidase 1, putative, expressed
LOC_Os04g53240	1.08927	1.24e-12	autophagy-related protein, putative, expressed
LOC_Os04g53310	1.47978	0.00374007	soluble starch synthase 3, chloroplast precursor, putative, expressed
LOC_Os04g53606	1.80482	6.24e-08	expressed protein
LOC_Os04g53620	1.56846	5.22e-09	ubiquitin family protein, putative, expressed
LOC_Os04g53720	1.67409	2.27e-21	SNF2 family N-terminal domain containing protein, expressed
LOC_Os04g53740	1.12213	5.94e-17	thioredoxin, putative, expressed
LOC_Os04g53990	1.46875	3.6e-07	ethylene-responsive protein related, putative, expressed
LOC_Os04g53994	1.56199	2.06e-21	kinase, putative, expressed
LOC_Os04g55200	1.08357	0.00121316	coatomer subunit epsilon, putative, expressed
LOC_Os04g55650	1.39279	4.94e-21	oryzain alpha chain precursor, putative, expressed
LOC_Os04g55740	1.11141	0.0137246	peroxidase precursor, putative, expressed
LOC_Os04g55850	1.0147	1.58e-15	nuclease PA3, putative, expressed
LOC_Os04g56210	4.36821	0.0359646	polyprenyl synthetase, putative, expressed
LOC_Os04g56230	1.64561	0.00319885	polyprenyl synthetase, putative, expressed
LOC_Os04g56240	1.79213	0.00239193	lipase, putative, expressed
LOC_Os04g56250	4.3906	0.000114756	OsFBX152 - F-box domain containing protein, expressed
LOC_Os04g56430	1.10463	4.57e-12	cysteine-rich receptor-like protein kinase, putative, expressed
LOC_Os04g57300	1.04912	6.34e-18	phosphatidylinositol 3- and 4-kinase family protein, putative, expressed
LOC_Os04g57310	1.11541	0.000483738	thiol-disulphide oxidoreductase DCC, putative, expressed
LOC_Os04g57320	1.17927	4.91e-13	immutans protein, putative, expressed
LOC_Os04g57330	1.15241	5.12e-15	expressed protein
LOC_Os04g57350	2.51754	2.08e-32	EH domain-containing protein 1, putative, expressed
LOC_Os04g57380	1.23586	5.45e-09	acyl-protein thioesterase, putative, expressed
LOC_Os04g57440	1.12313	2.04e-14	oryzain beta chain precursor, putative, expressed
LOC_Os04g57540	1.10956	2.32e-14	adenylate kinase, putative, expressed
LOC_Os04g57550	2.0199	4.71e-39	amine oxidase, flavin-containing, domain containing protein, expressed
LOC_Os04g57720	1.45215	1.49e-11	OsRR6 type-A response regulator, expressed
LOC_Os04g57739	1.9407	0.000879129	expressed protein
LOC_Os04g57810	1.99739	3.73e-20	GA18008-PA, putative, expressed
LOC_Os04g58030	1.77523	5.27e-15	expressed protein
LOC_Os04g58090	1.22173	6.66e-08	harpin-induced protein 1 domain containing protein, expressed
LOC_Os04g58190	1.14451	0.000464374	dof zinc finger domain containing protein, putative, expressed
LOC_Os04g58320	1.02422	4.19e-18	zinc finger, RING-type, putative, expressed
LOC_Os04g58710	2.1752	2.7e-16	AMP-binding domain containing protein, expressed
LOC_Os04g58850	1.28312	5.41e-29	harpin-induced protein 1 domain containing protein, expressed
LOC_Os04g58870	1.20842	2.99e-07	exo70 exocyst complex subunit, putative, expressed
LOC_Os04g58890	1.09675	1.63e-06	expressed protein
LOC_Os04g59540	1.41649	6.94e-08	phosphatidylinositol-4-phosphate 5-Kinase, putative, expressed
LOC_Os04g59610	1.09648	0.0384092	expressed protein
LOC_Os05g01240	1.30301	4.16e-32	AML1, putative, expressed
LOC_Os05g01380	1.2547	1.61e-07	polygalacturonase inhibitor precursor, putative, expressed
LOC_Os05g01444	1.86689	1.76e-07	polygalacturonase inhibitor precursor, putative, expressed
LOC_Os05g01490	1.0236	2.94e-08	ras-related protein, putative, expressed
LOC_Os05g01760	1.09344	2.05e-19	lysine ketoglutarate reductase trans-splicing related 1, putative, expressed
LOC_Os05g01820	1.26572	2.98e-12	cytochrome b5-like Heme/Steroid binding domain containing protein, expressed
LOC_Os05g02010	1.8192	1.53e-26	expressed protein
LOC_Os05g02020	1.15602	3.58e-10	protein kinase APK1A, chloroplast precursor, putative, expressed
LOC_Os05g02040	1.13829	0.000636299	RPA1C - Putative single-stranded DNA binding complex subunit 1, expressed
LOC_Os05g02050	1.19051	0.000302666	mitochondrial import inner membrane translocase subunit Tim, putative, expressed
LOC_Os05g02060	1.90539	0.000465161	mitochondrial import inner membrane translocase subunit Tim17, putative, expressed
LOC_Os05g02390	2.08085	0.010779	ZOS5-02 - C2H2 zinc finger protein, expressed
LOC_Os05g02450	1.63501	1.7e-15	expressed protein
LOC_Os05g02530	1.36982	5.52e-07	glutathione S-transferase, N-terminal domain containing protein, expressed
LOC_Os05g02754	2.14151	8.15e-08	expressed protein
LOC_Os05g02760	2.42321	1.39e-45	expressed protein
LOC_Os05g02770	1.8691	9.53e-28	glycine-rich cell wall structural protein precursor, putative, expressed
LOC_Os05g02780	1.06912	2.49e-19	glycine-rich protein A3, putative, expressed
LOC_Os05g03130	1.64903	2.57e-14	OsRCI2-7 - Putative low temperature and salt responsive protein, expressed
LOC_Os05g03460	1.83783	1.07e-23	protein kinase, putative, expressed
LOC_Os05g03480	1.44378	3.94e-19	acyl-coenzyme A dehydrogenase, mitochondrial precursor, putative, expressed
LOC_Os05g03630	1.7373	2.11e-18	dnaJ domain containing protein, expressed
LOC_Os05g03910	3.52737	3.55e-05	RNA polymerase II-associated protein 3, putative, expressed
LOC_Os05g03920	1.56553	1.25e-16	TKL_IRAK_DUF26-lf.3 - DUF26 kinases have homology to DUF26 containing loci, expressed
LOC_Os05g03934	1.16532	7.7e-11	expressed protein
LOC_Os05g03960	1.86797	2.74e-07	expressed protein
LOC_Os05g04210	2.28047	6.91e-09	MYB family transcription factor, putative, expressed
LOC_Os05g04340	1.10897	3.25e-11	CGMC_GSK.6 - CGMC includes CDA, MAPK, GSK3, and CLKC kinases, expressed
LOC_Os05g04360	1.13462	9.26e-11	protein phosphatase 2C, putative, expressed
LOC_Os05g04530	1.18925	2.06e-07	IF, putative, expressed
LOC_Os05g04630	1.06338	1.59e-13	retrotransposon protein, putative, SINE subclass, expressed
LOC_Os05g04690	2.26692	2.95e-05	CHIT11 - Chitinase family protein precursor, expressed
LOC_Os05g04700	1.28034	1.17e-22	OsRCI2-6 - Hydrophobic protein LTI6B, expressed
LOC_Os05g05140	1.01633	0.000187473	expressed protein
LOC_Os05g05390	1.23898	3.51e-06	expressed protein
LOC_Os05g05600	1.24916	0.011704	ATA15 protein, putative, expressed
LOC_Os05g05800	1.00477	9.03e-17	OsFBL21 - F-box domain and LRR containing protein, expressed
LOC_Os05g05920	5.11017	0.00946782	desiccation-related protein PCC13-62 precursor, putative, expressed
LOC_Os05g07070	1.07345	3.9e-25	zinc finger, C3HC4 type domain containing protein, expressed
LOC_Os05g07080	2.31529	2.53e-21	S-domain receptor-like protein kinase, putative, expressed
LOC_Os05g07090	1.48828	8.23e-25	acyl-coenzyme A dehydrogenase, mitochondrial precursor, putative, expressed
LOC_Os05g07632	1.32541	2.03e-09	haloacid dehalogenase-like hydrolase family protein, putative, expressed
LOC_Os05g07690	1.08823	2.46e-10	thioredoxin, putative, expressed
LOC_Os05g07710	2.29483	2.94e-23	WD40-like domain containing protein, putative, expressed
LOC_Os05g07810	2.63671	1.35e-37	universal stress protein domain containing protein, putative, expressed
LOC_Os05g07860	1.04943	3.15e-10	uvrB/uvrC motif family protein, expressed
LOC_Os05g07870	1.8622	0.00214615	triose phosphate/phosphate translocator, non-green plastid,chloroplast precursor, putative, expressed
LOC_Os05g07880	3.64211	0.000715579	phospholipase D, putative, expressed
LOC_Os05g07940	2.20029	3.79e-34	glyoxalase family protein, putative, expressed
LOC_Os05g07970	4.10103	0.0173683	transposon protein, putative, unclassified, expressed
LOC_Os05g08420	1.33541	1.63e-13	expressed protein
LOC_Os05g08480	2.89495	0.000683789	cytokinin-O-glucosyltransferase 1, putative, expressed
LOC_Os05g08620	1.90012	1.71e-16	expressed protein
LOC_Os05g08730	1.03776	1.34e-07	early fruit mRNA, putative, expressed
LOC_Os05g08850	1.42637	0.000517431	cytochrome P450, putative, expressed
LOC_Os05g08970	1.55015	6.64e-17	SSRP1-like FACT complex subunit, putative, expressed
LOC_Os05g09550	1.21216	4.56e-06	Der1-like family domain containing protein, expressed
LOC_Os05g10560	1.24343	1.23e-11	expressed protein
LOC_Os05g10620	1.56292	7.25e-14	no apical meristem protein, putative, expressed
LOC_Os05g10730	2.51268	6.49e-56	ABC transporter, ATP-binding protein, putative, expressed
LOC_Os05g11140	2.36574	0.000223247	CK1_CaseinKinase_1a.5 - CK1 includes the casein kinase 1 kinases, expressed
LOC_Os05g11320	1.96756	8.55e-06	metallothionein-like protein 3B, putative, expressed
LOC_Os05g11580	1.70464	0.00179261	expressed protein
LOC_Os05g11620	1.96394	2.22e-05	expressed protein
LOC_Os05g12040	2.49603	0.000118407	cytochrome P450 51, putative, expressed
LOC_Os05g12090	2.74043	0.00993912	VQ domain containing protein, putative
LOC_Os05g13580	1.20134	6.25e-08	OsCML18 - Calmodulin-related calcium sensor protein, expressed
LOC_Os05g13970	1.60498	8.45e-07	phosphorylase domain containing protein, putative, expressed
LOC_Os05g14820	2.70108	3.67e-20	transmembrane amino acid transporter protein, putative, expressed
LOC_Os05g15490	2.91931	0.000371072	retrotransposon protein, putative, Ty3-gypsy subclass, expressed
LOC_Os05g15530	1.68607	1.73e-15	aminotransferase domain containing protein, putative, expressed
LOC_Os05g15820	1.56758	5.18e-15	retrotransposon protein, putative, unclassified, expressed
LOC_Os05g15880	2.23307	6.76e-38	glycosyl hydrolase, putative, expressed
LOC_Os05g15920	2.57031	0.00069726	glycosyl hydrolase, putative, expressed
LOC_Os05g16054	2.02232	0.0102895	expressed protein
LOC_Os05g19300	2.19979	0.0106753	expressed protein
LOC_Os05g19970	1.05419	2.48e-11	ZOS5-06 - C2H2 zinc finger protein, expressed
LOC_Os05g20020	1.68183	0.00937855	polygalacturonase, putative, expressed
LOC_Os05g20450	1.89525	0.000108912	retrotransposon protein, putative, unclassified, expressed
LOC_Os05g20540	1.4494	0.0418509	expressed protein
LOC_Os05g23140	6.31607	2.33e-06	retrotransposon protein, putative, LINE subclass, expressed
LOC_Os05g23230	2.29726	0.0143784	expressed protein
LOC_Os05g23250	1.96562	6.03e-08	Leucine Rich Repeat family protein, expressed
LOC_Os05g23320	1.13607	2e-12	expressed protein
LOC_Os05g23350	3.40455	0.040155	glycosyl hydrolase family 10 protein, putative, expressed
LOC_Os05g23410	2.39956	4.88e-19	expressed protein
LOC_Os05g23440	1.641	4.97e-27	solute carrier family 35 member F1, putative, expressed
LOC_Os05g23740	1.49743	0.00933132	DnaK family protein, putative, expressed
LOC_Os05g24010	1.10492	6.67e-16	receptor protein kinase-like, putative, expressed
LOC_Os05g24240	1.91214	0.00672375	retrotransposon protein, putative, unclassified, expressed
LOC_Os05g24250	1.9267	0.0234069	retrotransposon protein, putative, Ty3-gypsy subclass, expressed
LOC_Os05g24370	3.7463	0.00021681	retrotransposon protein, putative, unclassified, expressed
LOC_Os05g24550	1.33726	3.85e-20	Papain family cysteine protease domain containing protein, expressed
LOC_Os05g24650	1.52863	7.7e-18	DUF567 domain containing protein, putative, expressed
LOC_Os05g24770	2.0114	7.32e-08	reticulon domain containing protein, putative, expressed
LOC_Os05g24780	1.57122	6.37e-09	OsCML21 - Calmodulin-related calcium sensor protein, expressed
LOC_Os05g25210	1.31039	4.14e-06	expressed protein
LOC_Os05g25640	1.30222	2.02e-15	cytochrome P450, putative, expressed
LOC_Os05g25650	1.1008	0.000358377	expressed protein
LOC_Os05g25840	1.70346	4.54e-48	ELMO/CED-12 family protein, putative, expressed
LOC_Os05g25860	1.64826	0.00235359	expressed protein
LOC_Os05g26660	1.74222	4.81e-08	NADH-ubiquinone oxidoreductase, mitochondrial precursor, putative, expressed
LOC_Os05g27050	1.30281	2.18e-06	peptide transporter, putative, expressed
LOC_Os05g27790	1.3502	2.27e-18	membrane associated DUF588 domain containing protein, putative, expressed
LOC_Os05g28210	2.47655	4.64e-05	small hydrophilic plant seed protein, putative, expressed
LOC_Os05g29030	1.31487	4.57e-05	protein phosphatase 2C, putative, expressed
LOC_Os05g29050	1.34194	9.61e-12	phospholipase D p1, putative, expressed
LOC_Os05g29160	2.23848	2.66e-15	hypothetical protein
LOC_Os05g29710	1.1513	2.7e-11	RING-H2 finger protein, putative, expressed
LOC_Os05g29829	2.34059	0.00420513	hypothetical protein
LOC_Os05g29840	1.94913	0.0328952	retrotransposon protein, putative, unclassified
LOC_Os05g29900	1.55559	1.81e-15	expressed protein
LOC_Os05g30140	1.5314	1.66e-12	RNA recognition motif containing protein, expressed
LOC_Os05g30190	1.42431	1.03e-09	phytochrome A-associated F-box protein, putative, expressed
LOC_Os05g30350	2.57223	4.87e-87	Os5bglu22 - beta-glucosidase homologue, similar to G. max isohydroxyurate hydrolase, expressed
LOC_Os05g30410	1.29294	0.000460042	PHF5-like protein domain containing protein, expressed
LOC_Os05g30660	1.15109	0.00405482	leucine zipper protein-like, putative, expressed
LOC_Os05g30980	1.0817	2.08e-19	RNA recognition motif containing protein, putative, expressed
LOC_Os05g31020	2.07573	3.7e-29	eukaryotic peptide chain release factor subunit 1-1, putative, expressed
LOC_Os05g31140	1.18286	3.46e-19	glycosyl hydrolases family 17, putative, expressed
LOC_Os05g31670	1.88784	2.2e-08	AWPM-19-like membrane family protein, putative, expressed
LOC_Os05g32630	1.40205	5.95e-27	mitochondrial carrier protein, putative, expressed
LOC_Os05g32810	1.11999	1.3e-07	expressed protein
LOC_Os05g33010	1.09177	2.46e-18	heat shock protein DnaJ, putative, expressed
LOC_Os05g33030	1.36217	1.09e-08	kinesin motor domain containing protein, putative, expressed
LOC_Os05g33310	1.13932	3.71e-15	oxidoreductase, 2OG-Fe oxygenase family protein, putative, expressed
LOC_Os05g33570	1.52537	2.71e-24	pyruvate, phosphate dikinase, chloroplast precursor, putative, expressed
LOC_Os05g33610	1.49443	1.77e-29	expressed protein
LOC_Os05g33710	1.60476	0.00281572	WD domain, G-beta repeat domain containing protein, expressed
LOC_Os05g33960	1.76026	4.97e-10	peptide transporter PTR2, putative, expressed
LOC_Os05g34050	1.02757	1.07e-05	bZIP transcription factor domain containing protein, expressed
LOC_Os05g34070	1.20557	2.37e-13	DIP1, putative, expressed
LOC_Os05g34150	1.01488	0.00597661	glutathione S-transferase, putative, expressed
LOC_Os05g34770	1.42663	8.92e-14	cytochrome c, putative, expressed
LOC_Os05g34830	1.75294	2.91e-19	No apical meristem protein, putative, expressed
LOC_Os05g34854	1.18568	0.000307188	gibberellin 20 oxidase 2, putative, expressed
LOC_Os05g35110	1.07477	4.34e-11	OsFBL22 - F-box domain and LRR containing protein, expressed
LOC_Os05g35190	1.00203	7.07e-15	powdery mildew resistant protein 5, putative, expressed
LOC_Os05g35274	1.09234	1.39e-11	RNA recognition motif containing protein, putative, expressed
LOC_Os05g35740	1.19604	1.1e-11	subtilisin N-terminal Region family protein, expressed
LOC_Os05g35960	4.57847	0.0233398	expressed protein
LOC_Os05g35970	1.80901	0.0126472	expressed protein
LOC_Os05g36290	1.65546	8.02e-27	actin, putative, expressed
LOC_Os05g37060	2.60194	0.00157388	MYB family transcription factor, putative, expressed
LOC_Os05g37190	1.04783	4.84e-06	ZOS5-08 - C2H2 zinc finger protein, expressed
LOC_Os05g37450	1.14008	5.69e-05	starch binding domain containing protein, putative, expressed
LOC_Os05g37970	1.10662	2.29e-06	universal stress protein domain containing protein, putative, expressed
LOC_Os05g38264	2.24515	2.12e-40	expressed protein
LOC_Os05g38270	2.28326	0.0118986	regulator of chromosome condensation, putative, expressed
LOC_Os05g38280	8.00723	1.02e-05	expressed protein
LOC_Os05g38290	1.46072	0.000228802	protein phosphatase 2C, putative, expressed
LOC_Os05g38530	4.50238	6.24e-06	DnaK family protein, putative, expressed
LOC_Os05g38710	1.87653	2.81e-28	lipin, N-terminal conserved region family protein, expressed
LOC_Os05g38830	1.65519	4.72e-26	HECT-domain domain containing protein, expressed
LOC_Os05g39250	2.46346	2.07e-24	phosphatidylethanolamine-binding protein, putative, expressed
LOC_Os05g39680	1.48318	3.52e-24	PX domain containing protein, expressed
LOC_Os05g39690	1.59568	1.05e-17	oxidoreductase, aldo/keto reductase family protein, putative, expressed
LOC_Os05g39760	1.32971	1.44e-18	VHS and GAT domain containing protein, expressed
LOC_Os05g39770	1.74367	3.13e-34	aminotransferase, putative, expressed
LOC_Os05g39930	1.00547	1.16e-06	spotted leaf 11, putative, expressed
LOC_Os05g41460	1.47926	4.71e-21	cysteine proteinase inhibitor precursor protein, putative, expressed
LOC_Os05g41490	2.45673	2.98e-13	circadian clock coupling factor ZGT, putative, expressed
LOC_Os05g41530	1.14545	2.12e-08	ZOS5-11 - C2H2 zinc finger protein, expressed
LOC_Os05g41550	1.14767	1.35e-07	expressed protein
LOC_Os05g41610	1.35037	9.55e-21	glycosyl hydrolases family 17, putative, expressed
LOC_Os05g41900	1.27066	1.61e-12	translation initiation factor SUI1, putative, expressed
LOC_Os05g42070	1.11376	0.000392475	UDP-glucose flavonoid-O-glucosyltransferase, putative, expressed
LOC_Os05g42210	1.18783	9.97e-19	serine/threonine-protein kinase receptor precursor, putative, expressed
LOC_Os05g43110	2.45695	0.00445965	GDSL-like lipase/acylhydrolase, putative, expressed
LOC_Os05g43390	1.0589	3.12e-09	signal recognition particle 54 kDa protein, putative, expressed
LOC_Os05g43470	1.16989	1.96e-06	outer membrane protein, OMP85 family, putative, expressed
LOC_Os05g43520	1.07997	5.22e-11	BSD, putative, expressed
LOC_Os05g43840	1.217	2.3e-12	CAMK_KIN1/SNF1/Nim1_like.25 - CAMK includes calcium/calmodulin depedent protein kinases, expressed
LOC_Os05g43910	1.02824	2.86e-05	cytochrome P450, putative, expressed
LOC_Os05g44050	1.1957	1.24e-13	ras-related protein, putative, expressed
LOC_Os05g44310	1.01822	0.000165596	vesicle-fusing ATPase, putative, expressed
LOC_Os05g44340	7.83004	7.13e-08	heat shock protein 101, putative, expressed
LOC_Os05g44770	1.28716	3.98e-18	receptor-like protein kinase 5 precursor, putative, expressed
LOC_Os05g44780	1.93974	0.0199293	expressed protein
LOC_Os05g44810	1.40007	8.2e-20	OsIAA18 - Auxin-responsive Aux/IAA gene family member, expressed
LOC_Os05g44922	1.31067	1.81e-19	6-phosphofructokinase, putative, expressed
LOC_Os05g45070	1.22507	1.89e-07	harpin-induced protein 1 domain containing protein, expressed
LOC_Os05g45080	1.21042	4.01e-13	anthocyanidin 5,3-O-glucosyltransferase, putative, expressed
LOC_Os05g45090	1.61729	3.17e-07	anthocyanidin 5,3-O-glucosyltransferase, putative, expressed
LOC_Os05g45100	2.59687	3.54e-11	anthocyanidin 5,3-O-glucosyltransferase, putative, expressed
LOC_Os05g45290	2.66837	2.71e-08	expressed protein
LOC_Os05g45300	1.27996	1.87e-14	enoyl-CoA hydratase/isomerase family protein, putative, expressed
LOC_Os05g45320	1.64902	3.14e-13	ubiquitin domain-containing protein 1, putative, expressed
LOC_Os05g45350	2.48946	1.8e-93	dnaJ domain containing protein, expressed
LOC_Os05g45440	1.91267	2.33e-17	expressed protein
LOC_Os05g45450	1.7189	6.23e-20	DUF584 domain containing protein, putative, expressed
LOC_Os05g45510	1.85688	5.2e-05	expressed protein
LOC_Os05g45670	1.13459	0.0253029	expressed protein
LOC_Os05g45700	1.13951	0.000263698	expressed protein
LOC_Os05g45710	1.10163	9.62e-07	serine acetyltransferase protein, putative, expressed
LOC_Os05g45810	1.66721	4.45e-05	calcineurin B, putative, expressed
LOC_Os05g45830	1.89578	4.94e-05	expressed protein
LOC_Os05g45900	1.67028	1.02e-11	endonuclease/exonuclease/phosphatase family domain containing protein, expressed
LOC_Os05g46040	1.62817	1.55e-21	protein phosphatase 2C, putative, expressed
LOC_Os05g46240	1.03254	1.19e-07	green ripe-like, putative, expressed
LOC_Os05g46340	1.52006	3.11e-17	expressed protein
LOC_Os05g46350	1.75589	3.86e-11	IQ calmodulin-binding motif domain containing protein, expressed
LOC_Os05g46440	1.53845	7.32e-05	expressed protein
LOC_Os05g46460	1.45019	1.86e-18	hydrolase, alpha/beta fold family domain containing protein, expressed
LOC_Os05g46480	1.97452	1.13e-39	late embryogenesis abundant protein, group 3, putative, expressed
LOC_Os05g46490	1.03977	6.89e-13	mov34 family protein, putative, expressed
LOC_Os05g46750	1.46467	3.05e-05	STE_MEKK_ste11_MAP3K.18 - STE kinases include homologs to sterile 7, sterile 11 and sterile 20 from yeast, expressed
LOC_Os05g46760	1.64957	2.55e-06	STE_MEKK_ste11_MAP3K.19 - STE kinases include homologs to sterile 7, sterile 11 and sterile 20 from yeast, expressed
LOC_Os05g46890	1.28616	4.04e-14	expressed protein
LOC_Os05g47550	1.37971	8.35e-12	ANTH/ENTH domain containing protein, putative, expressed
LOC_Os05g47560	1.50304	4.74e-16	serine/threonine-protein kinase SNT7, chloroplast precursor, putative, expressed
LOC_Os05g47670	1.06306	4.54e-11	zinc finger, C3HC4 type domain containing protein, expressed
LOC_Os05g47680	1.24008	6.91e-07	expressed protein
LOC_Os05g48230	1.35664	5.91e-24	expressed protein
LOC_Os05g48340	1.0974	8.98e-16	proteasome-related, putative, expressed
LOC_Os05g48730	4.13031	0.0175511	expressed protein
LOC_Os05g48760	2.07661	4.3e-18	protein of unknown function DUF1421 domain containing protein, expressed
LOC_Os05g48780	1.47405	0.00372793	expressed protein
LOC_Os05g48810	4.32277	3.31e-07	dnaJ domain containing protein, expressed
LOC_Os05g49300	1.61863	3.25e-12	iron-sulfur cluster assembly enzyme ISCU, mitochondrial precursor, putative, expressed
LOC_Os05g49700	1.2291	1.2e-06	AP2 domain containing protein, expressed
LOC_Os05g49730	1.44993	5.51e-10	protein phosphatase 2C, putative, expressed
LOC_Os05g49770	1.37716	7.62e-13	CTP synthase, putative, expressed
LOC_Os05g49840	2.04415	0.000611108	phospholipase, putative, expressed
LOC_Os05g49900	2.27949	5.63e-52	3-ketoacyl-CoA synthase, putative, expressed
LOC_Os05g49910	1.70389	1.73e-22	expressed protein
LOC_Os05g49940	1.46662	6.25e-11	expressed protein
LOC_Os05g50110	1.18008	0.0415725	oleosin, putative, expressed
LOC_Os05g50250	1.21151	7.75e-06	cinnamoyl-CoA reductase-related, putative, expressed
LOC_Os05g50450	1.51857	0.00339062	expressed protein
LOC_Os05g50470	1.39459	0.000700547	expressed protein
LOC_Os05g50570	2.11356	1.02e-20	OsSCP29 - Putative Serine Carboxypeptidase homologue, expressed
LOC_Os05g50610	1.12728	0.00211376	WRKY8, expressed
LOC_Os05g50700	1.90718	0.00832031	WRKY111, expressed
LOC_Os05g50840	1.23189	3.25e-12	mitochondrial carrier protein, putative, expressed
LOC_Os05g50930	2.59931	0.000987491	RNA polymerase sigma factor, putative, expressed
LOC_Os05g50940	6.38041	4.12e-05	expressed protein
LOC_Os05g51110	1.74436	7.92e-06	expressed protein
LOC_Os05g51130	1.31376	1.98e-11	mitochondrial chaperone BCS1, putative, expressed
LOC_Os05g51470	1.17371	3.59e-06	2-aminoethanethiol dioxygenase, putative, expressed
LOC_Os05g51630	1.29257	2.61e-12	early-responsive to dehydration protein-related, putative, expressed
LOC_Os05g51670	2.72117	5.19e-32	NAD dependent epimerase/dehydratase family protein, putative, expressed
LOC_Os05g51680	2.75054	0.0170567	SCP-like extracellular protein, expressed
LOC_Os06g01200	2.07493	2.04e-11	zinc finger, C3HC4 type domain containing protein, expressed
LOC_Os06g01360	1.81392	2.19e-38	homogentisate 1,2-dioxygenase, putative, expressed
LOC_Os06g01630	1.35917	9.44e-16	2-oxo acid dehydrogenases acyltransferase domain containing protein, expressed
LOC_Os06g01670	1.17093	9.45e-16	myb-like DNA-binding domain containing protein, expressed
LOC_Os06g02040	3.49585	3.5e-16	late embryogenesis abundant group 1, putative, expressed
LOC_Os06g02320	5.36941	0.00934024	expressed protein
LOC_Os06g02590	1.31584	2.01e-18	DUF1336 domain containing protein, expressed
LOC_Os06g02620	2.26507	7.5e-05	chaperone protein dnaJ, putative, expressed
LOC_Os06g02640	2.08548	0.00481198	ripening-related protein precursor, putative, expressed
LOC_Os06g02650	1.56161	3.31e-07	retrotransposon protein, putative, unclassified, expressed
LOC_Os06g03520	1.0127	1.69e-07	DUF581 domain containing protein, expressed
LOC_Os06g03660	1.59757	1.36e-40	peroxisomal biogenesis factor 11, putative, expressed
LOC_Os06g03670	1.9053	4.31e-09	dehydration-responsive element-binding protein, putative, expressed
LOC_Os06g03690	1.09332	1.09e-12	RNA recognition motif containing protein, putative, expressed
LOC_Os06g03860	2.21942	8.79e-21	uncharacterized membrane protein, putative, expressed
LOC_Os06g03930	1.15131	2.9e-15	cytochrome P450 86A1, putative, expressed
LOC_Os06g04230	1.60583	5.07e-13	expressed protein
LOC_Os06g04240	4.40554	3.13e-07	expressed protein
LOC_Os06g04390	1.96699	0.000208822	expressed protein
LOC_Os06g04410	2.15895	0.000727131	expressed protein
LOC_Os06g04480	1.25979	7.84e-07	expressed protein
LOC_Os06g04790	1.48226	1.09e-05	HAD superfamily phosphatase, putative, expressed
LOC_Os06g05400	1.08406	7.57e-09	IscA-like iron-sulfur assembly protein, mitochondrial precursor, putative, expressed
LOC_Os06g05410	1.74151	1.87e-11	expressed protein
LOC_Os06g05420	3.39374	4.4e-13	expressed protein
LOC_Os06g05424	1.71637	1.2e-09	expressed protein
LOC_Os06g05430	1.7366	1.2e-10	expressed protein
LOC_Os06g05450	1.71602	1.47e-38	expressed protein
LOC_Os06g05470	2.41899	2.63e-46	expressed protein
LOC_Os06g06120	1.06254	8.43e-11	expressed protein
LOC_Os06g06490	4.06468	4.94e-05	U-box domain containing heat shock protein, putative, expressed
LOC_Os06g06520	2.17707	0.0401369	GDSL-like lipase/acylhydrolase, putative, expressed
LOC_Os06g06560	1.02874	5.87e-11	starch synthase, putative, expressed
LOC_Os06g06802	1.77517	4.2e-08	retrotransposon protein, putative, unclassified, expressed
LOC_Os06g06810	1.13835	1.3e-16	OsSub49 - Putative Subtilisin homologue, expressed
LOC_Os06g07070	1.14006	1.42e-13	BRASSINOSTEROID INSENSITIVE 1-associated receptor kinase 1 precursor, putative, expressed
LOC_Os06g07600	1.36612	2.69e-17	uncharacterized glycosyltransferase, putative, expressed
LOC_Os06g07760	1.72458	8.31e-22	sulfiredoxin-1, putative, expressed
LOC_Os06g07820	1.04855	1.16e-11	BSD domain containing protein, expressed
LOC_Os06g07969	2.01853	0.000137291	cytochrome b-c1 complex subunit 8, putative, expressed
LOC_Os06g08400	1.41736	3.82e-30	LIM domain-containing protein, putative, expressed
LOC_Os06g09540	1.18432	2.39e-08	SAC domain containing protein, putative, expressed
LOC_Os06g09550	2.56291	0.00021095	expressed protein
LOC_Os06g09560	4.37681	9.47e-07	heat shock protein DnaJ, putative, expressed
LOC_Os06g09600	2.75785	1.97e-11	expressed protein
LOC_Os06g09660	1.44228	5.02e-32	auxin response factor, putative, expressed
LOC_Os06g09820	2.46576	2.32e-12	cupin superfamily protein, putative, expressed
LOC_Os06g09980	1.1693	2.24e-10	expressed protein
LOC_Os06g10210	1.02209	1.94e-07	expressed protein
LOC_Os06g10520	1.17689	6.83e-22	pantothenate kinase, putative, expressed
LOC_Os06g11220	2.1808	9.22e-05	retrotransposon protein, putative, unclassified
LOC_Os06g11280	1.13115	0.0071281	12-oxophytodienoate reductase, putative, expressed
LOC_Os06g11290	2.62975	1.12e-23	12-oxophytodienoate reductase, putative, expressed
LOC_Os06g11310	1.19658	0.000144435	plastocyanin-like domain containing protein, putative, expressed
LOC_Os06g11610	3.39669	0.000123877	heat shock 22 kDa protein, mitochondrial precursor, putative, expressed
LOC_Os06g11620	1.03184	4.52e-10	RNA recognition motif containing protein, putative, expressed
LOC_Os06g11980	1.77769	1.16e-12	DUF581 domain containing protein, expressed
LOC_Os06g12370	7.37254	2.66e-06	OsFtsH6 FtsH protease, homologue of AtFtsH6, expressed
LOC_Os06g12530	2.25631	2.16e-06	CS domain containing protein, putative, expressed
LOC_Os06g12560	1.42542	0.000386056	zinc finger, C3HC4 type, domain containing protein, expressed
LOC_Os06g12940	4.57707	0.000138552	expressed protein
LOC_Os06g13200	3.91967	0.0273295	proton-dependent oligopeptide transport, putative, expressed
LOC_Os06g13320	4.32453	4.88e-06	protein kinase, putative, expressed
LOC_Os06g13340	3.41288	0.0230521	expressed protein
LOC_Os06g13560	2.44868	1.26e-60	SAM dependent carboxyl methyltransferase, putative, expressed
LOC_Os06g13580	1.00409	0.000224109	expressed protein
LOC_Os06g13720	1.49704	1.87e-08	dehydrogenase E1 component domain containing protein, expressed
LOC_Os06g13990	4.93314	0.0266666	OsFBX195 - F-box domain containing protein, expressed
LOC_Os06g14030	1.42657	6.14e-27	potassium channel SKOR, putative, expressed
LOC_Os06g14190	1.34867	6.57e-19	NF-X1-type zinc finger protein, putative, expressed
LOC_Os06g14240	6.65592	8.18e-07	hsp20/alpha crystallin family protein, putative, expressed
LOC_Os06g14400	1.36418	2.72e-14	1-aminocyclopropane-1-carboxylate oxidase homolog 4, putative, expressed
LOC_Os06g14406	1.09826	1.67e-06	SYD, putative, expressed
LOC_Os06g14420	1.13446	0.000111355	hydrolase, NUDIX family, domain containing protein, expressed
LOC_Os06g14750	1.43736	6.95e-33	phosphatidylinositol-4-phosphate 5-Kinase family protein, putative, expressed
LOC_Os06g15370	1.67348	6.33e-40	peptide transporter PTR2, putative, expressed
LOC_Os06g15740	1.0708	0.000736612	expressed protein
LOC_Os06g15810	1.1018	0.00137201	integral membrane protein, putative, expressed
LOC_Os06g15910	1.37195	3.95e-27	potassium transporter, putative, expressed
LOC_Os06g16160	1.75174	0.0330292	expressed protein
LOC_Os06g16370	1.47308	2.67e-14	CCT/B-box zinc finger protein, putative, expressed
LOC_Os06g16380	2.31435	0.000546422	expressed protein
LOC_Os06g16420	1.38332	4.6e-29	amino acid transporter, putative, expressed
LOC_Os06g16630	2.13042	0.000963335	expressed protein
LOC_Os06g17060	3.9053	0.0336681	retrotransposon protein, putative, Ty1-copia subclass
LOC_Os06g17070	2.18217	6.84e-36	retrotransposon protein, putative, Ty1-copia subclass, expressed
LOC_Os06g19630	2.0406	0.00917672	steroid nuclear receptor, ligand-binding, putative, expressed
LOC_Os06g20960	1.22581	0.0207474	SAM dependent carboxyl methyltransferase, putative, expressed
LOC_Os06g21330	1.26524	1.03e-05	ABB1 - Ankyrin repeat region with 2 Bric-a-Brac, Tramtrack, Broad Complex BTB domains, expressed
LOC_Os06g21380	2.56324	1.26e-88	OsCttP3 - Putative C-terminal processing peptidase homologue, expressed
LOC_Os06g21450	1.23922	0.0169818	transposon protein, putative, unclassified, expressed
LOC_Os06g21498	2.114	2.18e-06	transposon protein, putative, Pong sub-class, expressed
LOC_Os06g21507	2.54385	4.37e-18	transposon protein, putative, Pong sub-class, expressed
LOC_Os06g21516	2.85168	1.25e-29	transposon protein, putative, Pong sub-class, expressed
LOC_Os06g21910	1.30694	0.000980574	late embryogenesis abundant group 1, putative, expressed
LOC_Os06g22360	1.81319	0.0131954	hypothetical protein
LOC_Os06g22390	1.88467	1.28e-34	expressed protein
LOC_Os06g23440	1.30759	9.77e-11	eukaryotic translation initiation factor 1A, putative, expressed
LOC_Os06g24070	1.61503	0.000834734	myb-like DNA-binding domain containing protein, expressed
LOC_Os06g24420	1.83173	0.0221487	transposon protein, putative, CACTA, En/Spm sub-class, expressed
LOC_Os06g24490	1.33236	1.6e-11	expressed protein
LOC_Os06g24704	1.64332	5.99e-30	acyl-coenzyme A oxidase, putative, expressed
LOC_Os06g24730	1.80449	1.77e-35	hydrolase, alpha/beta fold family domain containing protein, expressed
LOC_Os06g24990	1.90698	5.75e-20	xylanase inhibitor protein 1 precursor, putative, expressed
LOC_Os06g25010	2.08425	1.12e-36	glycosyl hydrolase, putative, expressed
LOC_Os06g27910	1.89385	1.77e-12	oleosin, putative, expressed
LOC_Os06g28790	1.46483	0.00724468	expressed protein
LOC_Os06g28800	2.2925	2.56e-12	expressed protein
LOC_Os06g29220	1.1718	4.77e-07	erythronate-4-phosphate dehydrogenase domain containing protein, expressed
LOC_Os06g29450	4.34827	0.0436163	expressed protein
LOC_Os06g29950	1.24525	2.58e-07	MATE domain containing protein, expressed
LOC_Os06g30280	1.67472	8.2e-07	expressed protein
LOC_Os06g30640	1.07153	0.0057005	cytochrome P450, putative, expressed
LOC_Os06g30750	1.36236	6.45e-18	reticulon domain containing protein, putative, expressed
LOC_Os06g30760	2.75025	0.0037501	transposon protein, putative, CACTA, En/Spm sub-class, expressed
LOC_Os06g30960	4.7304	0.00098922	expressed protein
LOC_Os06g30970	2.34066	8.87e-08	ubiquitin-conjugating enzyme, putative, expressed
LOC_Os06g33200	2.9743	1.66e-05	expressed protein
LOC_Os06g33820	3.24616	0.0117846	transposon protein, putative, CACTA, En/Spm sub-class, expressed
LOC_Os06g35030	1.0608	1.31e-09	RNA recognition motif containing protein, putative, expressed
LOC_Os06g35520	1.00856	3.81e-10	peroxidase precursor, putative, expressed
LOC_Os06g35560	1.82037	1.07e-22	reticuline oxidase-like protein precursor, putative, expressed
LOC_Os06g35814	1.00034	8.71e-09	ras-related protein, putative, expressed
LOC_Os06g35960	1.86323	3.65e-15	HSF-type DNA-binding domain containing protein, expressed
LOC_Os06g36040	2.61192	0.000135336	expressed protein
LOC_Os06g36410	1.26271	0.000419767	hypothetical protein
LOC_Os06g36560	1.23045	1.55e-15	inositol oxygenase, putative, expressed
LOC_Os06g36859	1.99726	7.99e-05	transposon protein, putative, Pong sub-class, expressed
LOC_Os06g36870	2.71599	9.43e-20	transposon protein, putative, Pong sub-class, expressed
LOC_Os06g36930	7.72572	1.31e-07	HSF-type DNA-binding domain containing protein, expressed
LOC_Os06g36940	1.47525	0.000227465	expressed protein
LOC_Os06g37140	3.47567	1.49e-43	retrotransposon protein, putative, Ty3-gypsy subclass, expressed
LOC_Os06g38320	1.35035	1.39e-37	expressed protein
LOC_Os06g39050	2.58099	7.53e-05	syntaxin, putative, expressed
LOC_Os06g39240	4.81854	3.43e-06	endothelial differentiation-related factor 1, putative, expressed
LOC_Os06g39260	1.19661	0.0493256	solute carrier family 35 member B1, putative, expressed
LOC_Os06g39690	1.23041	5.61e-08	SOUL heme-binding protein, putative, expressed
LOC_Os06g39748	1.04337	0.00150077	expressed protein
LOC_Os06g39875	1.81037	1.01e-11	ras-related protein, putative, expressed
LOC_Os06g40060	1.61249	3.4e-25	glycosyltransferase family protein, putative, expressed
LOC_Os06g40080	1.90943	6.74e-47	heme oxygenase 1, putative, expressed
LOC_Os06g41790	1.12789	9.77e-18	RNA recognition motif containing protein, putative, expressed
LOC_Os06g41840	1.07591	7.44e-12	reductase, putative, expressed
LOC_Os06g41930	1.30879	1.01e-11	zinc-binding protein, putative, expressed
LOC_Os06g42700	1.07161	1.21e-08	zinc finger, C3HC4 type domain containing protein, expressed
LOC_Os06g42850	1.84494	8.82e-15	extracellular ligand-gated ion channel, putative, expressed
LOC_Os06g43020	1.92155	6.95e-17	expressed protein
LOC_Os06g43080	1.33152	0.000696989	expressed protein
LOC_Os06g43270	1.83126	1.38e-34	protein kinase domain containing protein, expressed
LOC_Os06g43640	1.721	6.18e-35	Ser/Thr protein phosphatase family protein, putative, expressed
LOC_Os06g43950	1.04665	0.0023032	expressed protein
LOC_Os06g44160	1.41286	1.21e-17	heat shock protein DnaJ, putative, expressed
LOC_Os06g44190	2.53284	7.54e-20	expressed protein
LOC_Os06g44260	2.53634	0.000687657	synthase, putative, expressed
LOC_Os06g45040	2.45893	7.82e-05	B-box zinc finger family protein, putative, expressed
LOC_Os06g45060	1.17651	2.52e-07	expressed protein
LOC_Os06g45180	4.16618	0.0213395	pollen allergen, putative, expressed
LOC_Os06g45184	2.56452	9.75e-55	retrotransposon protein, putative, Ty3-gypsy subclass, expressed
LOC_Os06g45470	1.88633	0.0157703	expressed protein
LOC_Os06g45500	1.08983	1.24e-19	copper-transporting ATPase, putative, expressed
LOC_Os06g45710	2.20602	3.16e-17	phosphoglycerate kinase protein, putative, expressed
LOC_Os06g45820	1.07764	3e-16	OsFtsH2 FtsH protease, homologue of AtFtsH2/8, expressed
LOC_Os06g45840	1.22542	9.69e-16	MYB transcription factor, putative, expressed
LOC_Os06g45890	1.28225	3.63e-16	MYB family transcription factor, putative, expressed
LOC_Os06g46270	1.69517	1.71e-31	no apical meristem protein, putative, expressed
LOC_Os06g46366	1.30221	8.07e-26	zinc finger, C3HC4 type, domain containing protein, expressed
LOC_Os06g46730	1.3977	0.0054487	expressed protein
LOC_Os06g46740	1.31872	4.74e-08	early nodulin 20 precursor, putative, expressed
LOC_Os06g46770	1.5765	1.39e-15	ubiquitin family protein, putative, expressed
LOC_Os06g46780	3.67217	0.00440054	LTPL61 - Protease inhibitor/seed storage/LTP family protein precursor, putative, expressed
LOC_Os06g46870	3.31075	0.00761579	LTPL62 - Protease inhibitor/seed storage/LTP family protein precursor, putative, expressed
LOC_Os06g46880	1.03628	8.87e-05	surp module family protein, putative, expressed
LOC_Os06g46900	4.22878	1.57e-06	phosphosulfolactate synthase-related protein, putative, expressed
LOC_Os06g46920	2.22449	1.93e-12	dihydroflavonol-4-reductase, putative, expressed
LOC_Os06g46950	1.08662	0.000166656	EF hand family protein, putative, expressed
LOC_Os06g46980	2.58913	4.42e-07	expressed protein
LOC_Os06g47100	1.97104	4.9e-05	OsFBX203 - F-box domain containing protein, expressed
LOC_Os06g47120	2.19155	0.0375617	expressed protein
LOC_Os06g47910	7.28957	6.41e-07	GDSL-like lipase/acylhydrolase, putative, expressed
LOC_Os06g47970	1.50676	8.25e-09	expressed protein
LOC_Os06g48000	2.68152	0.0262526	peroxidase precursor, putative, expressed
LOC_Os06g48020	1.41234	7.73e-07	peroxidase precursor, putative, expressed
LOC_Os06g48210	1.9267	5.29e-20	DEAD-box ATP-dependent RNA helicase, putative, expressed
LOC_Os06g48300	2.19911	8.04e-34	protein phosphatase 2C, putative, expressed
LOC_Os06g48350	1.32898	2.24e-12	CPuORF14 - conserved peptide uORF-containing transcript, expressed
LOC_Os06g48520	1.3252	5.44e-08	disease resistance protein RPM1, putative, expressed
LOC_Os06g48720	2.13148	5e-08	cadmium/zinc-transporting ATPase 4, putative, expressed
LOC_Os06g48800	2.49648	4.05e-08	OsHKT2;4 - Na+ transporter, expressed
LOC_Os06g48950	1.11937	1.61e-08	auxin response factor 19, putative, expressed
LOC_Os06g49030	2.01031	2.29e-05	activator of 90 kDa heat shock protein ATPase homolog, putative, expressed
LOC_Os06g49110	1.17274	6.76e-12	delta-aminolevulinic acid dehydratase, chloroplast precursor, putative, expressed
LOC_Os06g49470	1.30688	0.00750244	peptidyl-prolyl cis-trans isomerase, putative, expressed
LOC_Os06g49640	2.01185	2.07e-13	uncharacterized UPF0114 domain containing protein, expressed
LOC_Os06g49690	1.12348	0.00143522	expressed protein
LOC_Os06g49790	1.28899	5.1e-11	acyltransferase, putative, expressed
LOC_Os06g50050	1.20539	4.09e-14	AAA-type ATPase family protein, putative, expressed
LOC_Os06g50060	1.3615	4.2e-06	ras-related protein, putative, expressed
LOC_Os06g50300	1.56287	0.0111122	heat shock protein, putative, expressed
LOC_Os06g50410	1.44623	0.00592522	DUF677 domain containing protein, putative, expressed
LOC_Os06g50430	4.32452	0.0287893	expressed protein
LOC_Os06g50870	1.88796	5.92e-21	DNL zinc finger domain containing protein, putative, expressed
LOC_Os06g51050	1.03278	1.02e-07	CHIT7 - Chitinase family protein precursor, expressed
LOC_Os06g51150	1.46666	2.42e-22	catalase isozyme B, putative, expressed
LOC_Os06g51260	2.8254	4.91e-05	MYB family transcription factor, putative, expressed
LOC_Os06g51360	1.15239	2.02e-12	lysM domain containing protein, putative, expressed
LOC_Os07g01020	1.57404	2.7e-11	SOR/SNZ family protein, putative, expressed
LOC_Os07g02460	2.30428	1.79e-06	expressed protein
LOC_Os07g02900	1.52196	0.00177359	DUF538 domain containing protein, putative, expressed
LOC_Os07g02990	1.88702	0.0134233	expressed protein
LOC_Os07g03015	1.63064	0.000894094	expressed protein
LOC_Os07g03020	1.56628	0.000147674	expressed protein
LOC_Os07g03279	2.28331	0.00957022	SCP-like extracellular protein, expressed
LOC_Os07g03880	1.03632	0.0472063	lectin-like receptor kinase, putative, expressed
LOC_Os07g04210	1.53651	3.21e-32	Ser/Thr protein phosphatase family protein, putative, expressed
LOC_Os07g04240	1.0517	2.02e-18	succinate dehydrogenase flavoprotein subunit,mitochondrial precursor, putative, expressed
LOC_Os07g04700	1.07927	1.84e-07	MYB family transcription factor, putative, expressed
LOC_Os07g04990	1.72065	5.69e-14	oxidoreductase, aldo/keto reductase family protein, putative, expressed
LOC_Os07g05365	1.58759	1.78e-16	photosystem II 10 kDa polypeptide, chloroplast precursor, putative, expressed
LOC_Os07g05940	3.56171	7.64e-07	9-cis-epoxycarotenoid dioxygenase 1, chloroplast precursor, putative, expressed
LOC_Os07g06460	1.43063	0.00138026	expressed protein
LOC_Os07g06660	1.67552	0.0130029	glyoxalase family protein, putative, expressed
LOC_Os07g06800	1.56083	1.49e-07	3-oxo-5-alpha-steroid 4-dehydrogenase, putative, expressed
LOC_Os07g07040	1.35154	1.58e-16	erythrocyte binding protein 3, putative, expressed
LOC_Os07g07410	1.42865	4.84e-22	oxidoreductase, 2OG-Fe oxygenase family protein, putative, expressed
LOC_Os07g07550	1.09268	0.000439402	galactose-1-phosphate uridyl transferase, putative, expressed
LOC_Os07g08150	1.29133	0.0283555	early light-induced protein, chloroplast precursor, putative, expressed
LOC_Os07g08240	1.13442	1.41e-06	ZmEBE-1 protein, putative, expressed
LOC_Os07g08420	1.51137	2.45e-05	bZIP transcription factor domain containing protein, expressed
LOC_Os07g08840	2.06986	3.88e-22	thioredoxin, putative, expressed
LOC_Os07g08880	1.09623	6.03e-05	ES43 protein, putative, expressed
LOC_Os07g08950	1.12215	7.85e-20	FAD-linked oxidoreductase protein, putative, expressed
LOC_Os07g08960	1.16216	9.29e-18	RNA recognition motif containing protein, expressed
LOC_Os07g08970	1.88356	3.72e-52	uncharacterized protein ycf45, putative, expressed
LOC_Os07g09050	1.57918	2.28e-08	exostosin family protein, putative, expressed
LOC_Os07g09310	1.05134	7.8e-06	thioredoxin, putative, expressed
LOC_Os07g09420	2.10136	1.02e-30	ATPase, putative, expressed
LOC_Os07g09670	1.38075	6.36e-07	galactosyltransferase family protein, putative, expressed
LOC_Os07g10420	1.65029	1.1e-24	expressed protein
LOC_Os07g10500	1.2396	5.35e-07	cytochrome b-c1 complex subunit 7, putative, expressed
LOC_Os07g10840	1.47743	2.59e-17	uncharacterized glycosyltransferase, putative, expressed
LOC_Os07g11300	1.43582	2.33e-16	expressed protein
LOC_Os07g11330	6.22271	0.000260064	RAL2 - Seed allergenic protein RA5/RA14/RA17 precursor, expressed
LOC_Os07g11890	4.91808	0.0317563	cytochrome P450, putative, expressed
LOC_Os07g13180	1.87312	0.0160867	expressed protein
LOC_Os07g13490	2.1318	8.98e-05	expressed protein
LOC_Os07g14150	1.42915	9.65e-24	cytidine deaminase, putative, expressed
LOC_Os07g14590	1.21247	2.39e-16	hydrolase, putative, expressed
LOC_Os07g15020	1.15149	0.0360172	expressed protein
LOC_Os07g15959	1.29044	2.49e-05	expressed protein
LOC_Os07g16364	1.25734	1.17e-07	expressed protein
LOC_Os07g16380	4.41717	0.0455985	expressed protein
LOC_Os07g16970	1.02118	1.41e-08	rab GDP dissociation inhibitor alpha, putative, expressed
LOC_Os07g17330	1.93626	7.09e-28	B12D protein, putative, expressed
LOC_Os07g19000	5.24067	0.00341358	LTPL41 - Protease inhibitor/seed storage/LTP family protein precursor, expressed
LOC_Os07g19540	1.55796	3.96e-36	expressed protein
LOC_Os07g19550	2.44477	2.34e-47	expressed protein
LOC_Os07g22570	1.00527	8.55e-09	retrotransposon protein, putative, unclassified, expressed
LOC_Os07g23570	2.24414	1.11e-48	cytochrome P450 72A1, putative, expressed
LOC_Os07g23640	1.65357	2.22e-42	retrotransposon protein, putative, Ty3-gypsy subclass, expressed
LOC_Os07g23660	2.0923	3.74e-47	retrotransposon protein, putative, unclassified, expressed
LOC_Os07g23944	1.0355	0.0204229	glycosyl hydrolase, family 31, putative, expressed
LOC_Os07g24230	1.69212	0.000374686	integral membrane transporter family protein, putative, expressed
LOC_Os07g25220	2.60753	0.00364146	retrotransposon protein, putative, unclassified
LOC_Os07g25490	1.69507	0.0428564	expressed protein
LOC_Os07g25690	2.11285	0.00342001	subtilisin N-terminal Region family protein, expressed
LOC_Os07g25700	1.88776	1.04e-22	expressed protein
LOC_Os07g25900	1.64771	0.00257207	expressed protein
LOC_Os07g25960	4.88954	6.58e-10	retrotransposon protein, putative, unclassified, expressed
LOC_Os07g25970	4.14876	7.88e-28	retrotransposon protein, putative, unclassified, expressed
LOC_Os07g26290	5.21997	0.00276273	retrotransposon protein, putative, Ty3-gypsy subclass, expressed
LOC_Os07g26300	2.50338	0.00611422	retrotransposon protein, putative, Ty3-gypsy subclass, expressed
LOC_Os07g26310	3.07294	0.00641555	retrotransposon protein, putative, Ty3-gypsy subclass
LOC_Os07g26320	2.86292	4.61e-19	retrotransposon protein, putative, Ty1-copia subclass
LOC_Os07g26410	3.82824	7.02e-07	retrotransposon protein, putative, Ty3-gypsy subclass, expressed
LOC_Os07g26630	3.74537	2.46e-09	aquaporin protein, putative, expressed
LOC_Os07g26790	5.17859	0.0160674	hypothetical protein
LOC_Os07g27370	2.08193	6.46e-10	resistance protein, putative, expressed
LOC_Os07g27390	3.29487	2.93e-30	retrotransposon protein, putative, unclassified, expressed
LOC_Os07g27490	1.31515	2.63e-11	Regulator of chromosome condensation domain containing protein, expressed
LOC_Os07g28040	1.18847	0.00186914	O-methyltransferase, putative, expressed
LOC_Os07g29794	1.04625	4.37e-06	calmodulin binding heat shock protein, putative, expressed
LOC_Os07g30170	1.13509	2.19e-14	nitrilase, putative, expressed
LOC_Os07g30250	1.3888	6e-36	RFT1, putative, expressed
LOC_Os07g30300	1.16389	2.35e-14	small G protein family protein, putative, expressed
LOC_Os07g31390	1.32623	1.19e-05	beta-expansin precursor, putative, expressed
LOC_Os07g31530	4.96806	6.45e-07	retrotransposon protein, putative, unclassified, expressed
LOC_Os07g31540	1.31439	2.66e-07	ubiquitin family protein, putative, expressed
LOC_Os07g31884	1.11225	1.47e-15	MATE efflux family protein, putative, expressed
LOC_Os07g32530	1.12026	2.49e-10	potassium transporter, putative, expressed
LOC_Os07g32830	4.65886	0.0455973	expressed protein
LOC_Os07g33280	2.74645	5.59e-05	expressed protein
LOC_Os07g33954	1.62111	1.21e-05	transporter family protein, putative, expressed
LOC_Os07g34006	1.48413	0.00347118	transporter family protein, putative, expressed
LOC_Os07g34520	2.25365	4.22e-47	isocitrate lyase, putative, expressed
LOC_Os07g34529	3.63487	0.0159671	expressed protein
LOC_Os07g35100	1.36468	0.0270393	retrotransposon protein, putative, unclassified, expressed
LOC_Os07g35300	1.39118	1.74e-09	TKL_IRAK_DUF26-lc.11 - DUF26 kinases have homology to DUF26 containing loci, expressed
LOC_Os07g35500	1.20011	3.43e-05	mucin-associated surface protein, putative, expressed
LOC_Os07g35510	1.39388	3.14e-22	glucan endo-1,3-beta-glucosidase precursor, putative, expressed
LOC_Os07g35880	2.82897	5.17e-05	beta-amylase, putative, expressed
LOC_Os07g36140	1.77022	8.41e-11	core histone H2A/H2B/H3/H4, putative, expressed
LOC_Os07g36190	2.25248	0.000250371	hydrolase, NUDIX family, domain containing protein, expressed
LOC_Os07g36400	1.095	0.00869194	expressed protein
LOC_Os07g36544	1.79337	2.19e-26	serine/threonine-protein kinase receptor precursor, putative, expressed
LOC_Os07g37210	1.78687	3.34e-05	MYB family transcription factor, putative, expressed
LOC_Os07g37320	1.17894	2.15e-14	transporter family protein, putative, expressed
LOC_Os07g37400	4.17458	2.09e-07	OsFBX257 - F-box domain containing protein, expressed
LOC_Os07g37730	1.00251	0.000297987	NADH-ubiquinone oxidoreductase, mitochondrial precursor, putative, expressed
LOC_Os07g37920	1.40597	0.0479314	no apical meristem protein, putative, expressed
LOC_Os07g38170	1.24148	2.59e-06	remorin, putative, expressed
LOC_Os07g38380	1.61543	7e-38	transmembrane protein 49, putative, expressed
LOC_Os07g38480	1.27064	0.0283186	expressed protein
LOC_Os07g38660	1.32236	0.0220477	ubiquitin-like protein SMT3, putative, expressed
LOC_Os07g39510	1.06268	3.46e-15	yippee zinc-binding protein, putative, expressed
LOC_Os07g39520	1.48055	9.09e-30	STE_PAK_Ste20_Slob_Wnk.5 - STE kinases include homologs to sterile 7, sterile 11 and sterile 20 from yeast, expressed
LOC_Os07g39860	1.55666	1.95e-09	expressed protein
LOC_Os07g39900	1.1167	2.53e-18	interferon-related developmental regulator, putative, expressed
LOC_Os07g40040	1.14907	0.012334	expressed protein
LOC_Os07g40290	2.62672	3.56e-14	OsGH3.8 - Probable indole-3-acetic acid-amido synthetase, expressed
LOC_Os07g40830	1.79029	0.0452579	app1, putative, expressed
LOC_Os07g40850	1.40573	0.00182265	retrotransposon protein, putative, unclassified, expressed
LOC_Os07g41060	1.49374	1.18e-07	dihydroflavonol-4-reductase, putative, expressed
LOC_Os07g41160	1.27172	4.7e-13	protein of unknown function DUF1675 domain containing protein, expressed
LOC_Os07g41280	1.03321	8.18e-12	6-phosphogluconolactonase, putative, expressed
LOC_Os07g41380	1.30882	0.0164283	retrotransposon protein, putative, unclassified, expressed
LOC_Os07g41460	1.65531	1.54e-08	sulfotransferase domain containing protein, expressed
LOC_Os07g41650	1.91955	0.00409213	pectinesterase, putative, expressed
LOC_Os07g42160	1.56079	1.98e-21	HD domain containing protein, putative, expressed
LOC_Os07g42260	1.29966	5.33e-05	peptidase, T1 family, putative, expressed
LOC_Os07g42280	1.56731	6.55e-08	von Willebrand factor type A domain containing protein, expressed
LOC_Os07g42600	1.07922	5.99e-16	aminotransferase, classes I and II, domain containing protein, expressed
LOC_Os07g42834	3.87677	3.64e-34	retrotransposon protein, putative, unclassified, expressed
LOC_Os07g42910	1.43166	4.33e-16	cytochrome c oxidase subunit, putative, expressed
LOC_Os07g42970	2.23507	1.02e-06	UDP-glucoronosyl and UDP-glucosyl transferase domain containing protein, expressed
LOC_Os07g43240	1.39639	0.0013783	SKP1-like protein 1B, putative, expressed
LOC_Os07g43260	4.4677	0.00803292	SKP1-like protein 1B, putative, expressed
LOC_Os07g43322	1.19581	1.79e-12	expressed protein
LOC_Os07g43470	1.15978	6.89e-07	GTP-binding protein, putative, expressed
LOC_Os07g43600	2.53086	0.0077362	ribonuclease T2 family domain containing protein, expressed
LOC_Os07g43604	2.63311	1.12e-27	expressed protein
LOC_Os07g43740	3.27664	0.000349016	zinc finger, C3HC4 type domain containing protein, expressed
LOC_Os07g43950	2.9118	1.56e-08	RNA recognition motif containing protein, putative, expressed
LOC_Os07g44110	1.87223	0.00104854	cytochrome P450 72A1, putative, expressed
LOC_Os07g44140	2.33775	1.02e-21	cytochrome P450 72A1, putative, expressed
LOC_Os07g44330	2.01768	5.1e-59	kinase, putative, expressed
LOC_Os07g44340	4.37871	0.0390232	retrotransposon protein, putative, Ty3-gypsy subclass, expressed
LOC_Os07g44410	1.72813	5.72e-31	WD40-like Beta Propeller Repeat family protein, expressed
LOC_Os07g44430	1.6403	0.00729138	peroxiredoxin, putative, expressed
LOC_Os07g44440	2.5472	6.61e-70	peroxiredoxin, putative, expressed
LOC_Os07g44740	2.23505	0.000293486	chaperonin, putative, expressed
LOC_Os07g44760	5.03777	0.0214233	expressed protein
LOC_Os07g44850	2.27971	3.03e-19	gibberellin receptor GID1L2, putative, expressed
LOC_Os07g44910	1.24337	4.64e-06	gibberellin receptor GID1L2, putative, expressed
LOC_Os07g44950	2.06957	4.51e-14	bZIP transcription factor domain containing protein, expressed
LOC_Os07g45000	1.32366	2.72e-14	cytochrome P450, putative, expressed
LOC_Os07g45020	2.91851	0.0145353	retrotransposon protein, putative, Ty3-gypsy subclass, expressed
LOC_Os07g45080	1.89118	6.38e-07	expressed protein
LOC_Os07g45170	1.48799	3.07e-06	protein phosphatase 2C, putative, expressed
LOC_Os07g45550	1.1872	0.00172262	expressed protein
LOC_Os07g46160	1.11454	2.77e-15	MBTB14 - Bric-a-Brac, Tramtrack, Broad Complex BTB domain with Meprin and TRAF Homology MATH domain, expressed
LOC_Os07g46230	4.48236	0.0400983	expressed protein
LOC_Os07g46280	1.5745	3.72e-29	Os7bglu26 - beta-mannosidase/glucosidase/exoglucanase, expressed
LOC_Os07g46330	1.43225	2.51e-08	uncharacterized UPF0114 domain containing protein, expressed
LOC_Os07g46420	2.04716	6.67e-08	expressed protein
LOC_Os07g46520	1.56008	4.48e-10	rhythmically expressed gene 2 protein, putative, expressed
LOC_Os07g46550	2.31004	0.0232056	annexin, putative, expressed
LOC_Os07g46950	1.02268	3e-12	ligA, putative, expressed
LOC_Os07g46990	1.01851	5.07e-10	copper/zinc superoxide dismutase, putative, expressed
LOC_Os07g47010	4.51833	2.57e-06	transposon protein, putative, unclassified, expressed
LOC_Os07g47090	1.20041	7.51e-08	KIP1, putative, expressed
LOC_Os07g47100	1.8223	5.79e-21	transporter, monovalent cation:proton antiporter-2 family, putative, expressed
LOC_Os07g47180	1.24294	5.72e-14	transposon protein, putative, unclassified, expressed
LOC_Os07g47194	1.07591	0.0156272	GEX1, putative, expressed
LOC_Os07g47250	1.83566	1.52e-18	lipase precursor, putative, expressed
LOC_Os07g47350	1.26904	2.86e-29	potassium transporter, putative, expressed
LOC_Os07g47510	1.22864	8.86e-07	stress-related protein, putative, expressed
LOC_Os07g47590	2.00816	1e-37	expressed protein
LOC_Os07g47610	4.92675	0.0262851	transposon protein, putative, Ac/Ds sub-class, expressed
LOC_Os07g47620	1.15626	2.57e-13	universal stress protein domain containing protein, putative, expressed
LOC_Os07g47670	1.47035	1.33e-13	hypoxia-responsive family protein, putative, expressed
LOC_Os07g47680	3.48034	8.86e-06	transposon protein, putative, Pong sub-class, expressed
LOC_Os07g47840	8.14145	1.49e-07	expressed protein
LOC_Os07g48010	1.3867	0.000195812	peroxidase precursor, putative, expressed
LOC_Os07g48090	1.21042	2.85e-08	CAMK_KIN1/SNF1/Nim1_like.30 - CAMK includes calcium/calmodulin depedent protein kinases, expressed
LOC_Os07g48100	1.35236	3.03e-17	CAMK_KIN1/SNF1/Nim1_like.31 - CAMK includes calcium/calmodulin depedent protein kinases, expressed
LOC_Os07g48160	1.69521	5.51e-22	alpha-galactosidase precursor, putative, expressed
LOC_Os07g48170	1.66277	2.1e-05	nucleotidyltransferase, putative, expressed
LOC_Os07g48450	1.77404	8.19e-31	no apical meristem protein, putative, expressed
LOC_Os07g48490	1.12438	3.43e-11	stress responsive protein, putative, expressed
LOC_Os07g48500	2.04932	9.33e-23	stress responsive protein, putative, expressed
LOC_Os07g48550	1.63415	1.5e-24	no apical meristem protein, putative, expressed
LOC_Os07g48570	1.38633	1.72e-07	expressed protein
LOC_Os07g48620	1.51881	0.0207041	expressed protein
LOC_Os07g48710	1.57741	0.0217704	VQ domain containing protein, putative, expressed
LOC_Os07g48830	1.87991	5.16e-44	glycosyl transferase 8 domain containing protein, putative, expressed
LOC_Os07g48870	1.69487	5.58e-07	MYB family transcription factor, putative, expressed
LOC_Os07g48890	1.09211	0.00024904	expressed protein
LOC_Os07g49200	1.40492	7.7e-06	membrane associated DUF588 domain containing protein, putative, expressed
LOC_Os07g49270	1.83891	2.84e-41	AMP deaminase, putative, expressed
LOC_Os07g49390	1.56587	1.07e-06	P-protein, putative, expressed
LOC_Os07g49470	1.17767	3.73e-06	protein kinase APK1B, chloroplast precursor, putative, expressed
LOC_Os08g01290	1.22889	8.73e-15	OsFBT12 - F-box and tubby domain containing protein, expressed
LOC_Os08g01350	1.13431	4.58e-09	transmembrane protein 18, putative, expressed
LOC_Os08g01370	2.27861	2.93e-06	expressed protein
LOC_Os08g01390	1.11603	4.35e-23	phosphatidylinositol-4-phosphate 5-Kinase, putative, expressed
LOC_Os08g01410	1.18258	8.19e-17	phosphate/phosphoenolpyruvate translocator-related protein, putative, expressed
LOC_Os08g01420	1.04085	2.96e-14	PHD-finger domain containing protein, putative, expressed
LOC_Os08g01480	1.892	8.6e-13	cytochrome P450, putative, expressed
LOC_Os08g01770	1.60727	5.52e-23	adenylate kinase, putative, expressed
LOC_Os08g01920	1.447	6.21e-14	SGR2, putative, expressed
LOC_Os08g02030	2.29614	1.77e-42	transferase family protein, putative, expressed
LOC_Os08g02050	1.19066	9e-25	protein kinase family protein, putative, expressed
LOC_Os08g02450	1.58361	0.00912195	ATCHX, putative, expressed
LOC_Os08g02460	2.32928	6.64e-14	expressed protein
LOC_Os08g03290	1.41817	1.77e-15	glyceraldehyde-3-phosphate dehydrogenase, putative, expressed
LOC_Os08g03300	2.083	0.00579292	OsFBDUF40 - F-box and DUF domain containing protein, expressed
LOC_Os08g03430	1.95162	1.11e-15	extracellular ligand-gated ion channel, putative, expressed
LOC_Os08g03880	1.49404	0.00116934	retrotransposon protein, putative, unclassified, expressed
LOC_Os08g04500	1.59367	0.0494984	terpene synthase, putative, expressed
LOC_Os08g04630	1.58521	2.29e-19	external NADH-ubiquinone oxidoreductase 1, mitochondrial precursor, putative, expressed
LOC_Os08g04810	1.63513	1.2e-28	serine esterase family protein, putative, expressed
LOC_Os08g04830	1.44571	2.45e-18	expressed protein
LOC_Os08g04840	1.64437	6.88e-23	MYB family transcription factor, putative, expressed
LOC_Os08g05050	2.16461	0.0211582	expressed protein
LOC_Os08g05420	1.98432	0.0484974	transposon protein, putative, CACTA, En/Spm sub-class, expressed
LOC_Os08g05640	1.19643	1.76e-11	DUF1336 domain containing protein, expressed
LOC_Os08g05780	1.65179	0.000274376	expressed protein
LOC_Os08g05960	1.18654	0.0233673	expressed protein
LOC_Os08g05970	2.17954	5.25e-10	expressed protein
LOC_Os08g05980	2.47707	7.93e-18	expressed protein
LOC_Os08g06010	1.53568	1.04e-26	transporter, major facilitator family, putative, expressed
LOC_Os08g06190	1.62877	0.0476624	berberine and berberine like domain containing protein, expressed
LOC_Os08g07240	2.5809	1.36e-18	expressed protein
LOC_Os08g07390	1.54516	1.33e-23	mla1, putative, expressed
LOC_Os08g07720	2.52006	7.08e-10	transferase family protein, putative, expressed
LOC_Os08g07730	2.33474	1.58e-06	transferase family protein, putative, expressed
LOC_Os08g08230	1.02589	0.00163452	kinesin-like protein, identical, putative, expressed
LOC_Os08g08420	1.20058	9.57e-05	expressed protein
LOC_Os08g08440	1.42779	1.53e-09	expressed protein
LOC_Os08g08500	1.31979	2.48e-17	reductase, putative, expressed
LOC_Os08g08580	1.06718	8.04e-05	retrotransposon protein, putative, Ty3-gypsy subclass, expressed
LOC_Os08g08592	5.78271	0.00287935	expressed protein
LOC_Os08g08850	2.23663	0.0118851	carotenoid synthesis regulator CarF, putative, expressed
LOC_Os08g08970	1.0644	4.21e-13	Cupin domain containing protein, expressed
LOC_Os08g09200	1.25545	1.27e-17	aconitate hydratase protein, putative, expressed
LOC_Os08g09250	1.0506	7.33e-10	glyoxalase family protein, putative, expressed
LOC_Os08g09290	2.47395	8.71e-06	expressed protein
LOC_Os08g09310	1.50158	0.000570873	expressed protein
LOC_Os08g09690	2.17936	0.000195335	nuclear transcription factor Y subunit, putative, expressed
LOC_Os08g10270	1.87881	0.00671047	expressed protein
LOC_Os08g10480	1.15242	1.57e-10	heavy metal-associated domain containing protein, expressed
LOC_Os08g10500	1.14875	8.35e-17	expressed protein
LOC_Os08g10550	1.29639	2.88e-22	potassium transporter, putative, expressed
LOC_Os08g10670	2.62774	9.23e-32	expressed protein
LOC_Os08g12449	1.52183	4.23e-06	expressed protein
LOC_Os08g12830	1.26253	3.54e-17	cytidylyltransferase domain containing protein, expressed
LOC_Os08g13360	1.16557	1.74e-16	kelch repeat protein, putative, expressed
LOC_Os08g13640	1.49942	5.05e-18	ankyrin, putative, expressed
LOC_Os08g15050	1.58888	5.83e-06	CCT/B-box zinc finger protein, putative, expressed
LOC_Os08g15204	1.02108	0.0364313	thioredoxin domain-containing protein 9, putative, expressed
LOC_Os08g16480	1.178	1.06e-19	ATPase, AFG1 family domain containing protein, expressed
[truncated: 717 more rows]

## Sheet: Down genes
Gene ID	log2FoldChange	pvalue	Annotation
LOC_Os01g01019	-1.40705	0.00500033	expressed protein
LOC_Os01g01580	-1.18393	0.0236663	expressed protein
LOC_Os01g01650	-1.43188	5.46e-07	isoflavone reductase homolog IRL, putative, expressed
LOC_Os01g02010	-2.15439	2.26e-14	expressed protein
LOC_Os01g02080	-1.17231	2.64e-11	peptidyl-prolyl cis-trans isomerase, putative, expressed
LOC_Os01g02130	-1.45581	2.47e-07	expressed protein
LOC_Os01g02150	-2.32573	4.23e-16	sulfated surface glycoprotein 185 precursor, putative, expressed
LOC_Os01g02420	-1.34561	4.56e-07	protein kinase domain containing protein, expressed
LOC_Os01g02470	-1.56806	7.92e-05	expressed protein
LOC_Os01g02570	-1.25315	6.57e-06	protein kinase domain containing protein, expressed
LOC_Os01g02730	-1.73383	0.00323502	TAK14, putative, expressed
LOC_Os01g02750	-2.34866	1.26e-05	protein kinase domain containing protein, expressed
LOC_Os01g02770	-1.1027	7.64e-06	resistance-related receptor-like kinase, putative, expressed
LOC_Os01g02780	-2.02493	2.34e-28	TAK33, putative, expressed
LOC_Os01g02790	-1.5934	1.84e-20	protein kinase domain containing protein, expressed
LOC_Os01g02830	-1.26391	3.31e-06	receptor-like kinase ARK1AS, putative, expressed
LOC_Os01g02840	-1.39542	0.0144087	resistance-related receptor-like kinase, putative, expressed
LOC_Os01g03180	-1.9739	4.4e-08	retrotransposon protein, putative, unclassified, expressed
LOC_Os01g03940	-1.19468	0.01757	expressed protein
LOC_Os01g04230	-1.46907	5.52e-07	inactive receptor kinase At2g26730 precursor, putative, expressed
LOC_Os01g04260	-1.02352	7.14e-07	fatty acid hydroxylase, putative, expressed
LOC_Os01g04300	-1.13126	5.67e-06	glycosyl hydrolase family 10 protein, putative, expressed
LOC_Os01g04530	-1.49876	0.0171139	expressed protein
LOC_Os01g04560	-2.06854	0.00196588	expressed protein
LOC_Os01g04570	-1.84286	5.7e-07	Ser/Thr protein kinase, putative, expressed
LOC_Os01g04730	-1.44592	8.07e-28	ribosomal protein L24, putative, expressed
LOC_Os01g05600	-1.09304	0.0283153	NBS-LRR disease resistance protein, putative, expressed
LOC_Os01g05720	-2.26276	0.0298837	expressed protein
LOC_Os01g06060	-3.27103	0.0175666	gibberellin receptor GID1L2, putative, expressed
LOC_Os01g06580	-2.65379	7.47e-24	fasciclin domain containing protein, expressed
LOC_Os01g07212	-1.00901	0.00940484	staphylococcal nuclease homologue, putative, expressed
LOC_Os01g07420	-1.07231	1.07e-05	hydrolase, alpha/beta fold family protein, putative, expressed
LOC_Os01g07630	-1.0481	1.95e-06	BRASSINOSTEROID INSENSITIVE 1-associated receptor kinase 1 precursor, putative, expressed
LOC_Os01g08000	-1.48361	0.00227172	fibronectin type 3 and ankyrin repeat domains 1 protein, putative, expressed
LOC_Os01g08130	-2.28259	0.00113314	phototropic-responsive NPH3 family protein, putative, expressed
LOC_Os01g08510	-1.06467	9.6e-16	MAR-binding filament-like protein 1, putative, expressed
LOC_Os01g08670	-1.58409	0.000306831	expressed protein
LOC_Os01g08840	-3.15199	0.00837819	expressed protein
LOC_Os01g09080	-1.64733	0.0139805	WRKY107, expressed
LOC_Os01g09140	-3.22258	0.0214655	expressed protein
LOC_Os01g09150	-2.46973	1.01e-09	expressed protein
LOC_Os01g09180	-2.42248	9.11e-06	transposon protein, putative, unclassified
LOC_Os01g09190	-2.39459	9.9e-22	expressed protein
LOC_Os01g09540	-1.62225	6.22e-25	HAD superfamily phosphatase, putative, expressed
LOC_Os01g09590	-1.00731	0.000132798	myb-like DNA-binding domain containing protein, putative, expressed
LOC_Os01g09700	-1.30428	0.00181031	aminotransferase, classes I and II, domain containing protein, expressed
LOC_Os01g09880	-1.5547	6.14e-15	harpin-induced protein 1 domain containing protein, expressed
LOC_Os01g09990	-1.72396	7.5e-06	helix-loop-helix DNA-binding domain containing protein, expressed
LOC_Os01g10110	-1.50807	0.0225543	cytokinin dehydrogenase precursor, putative, expressed
LOC_Os01g10180	-2.23161	0.000423887	avr9/Cf-9 rapidly elicited protein 146, putative, expressed
LOC_Os01g10490	-1.92367	5.66e-05	keratin, type I cytoskeletal 9, putative, expressed
LOC_Os01g10580	-1.12431	3.57e-08	B-box zinc finger family protein, putative, expressed
LOC_Os01g10830	-2.98634	0.000156246	carnitine racemase like protein, putative, expressed
LOC_Os01g10880	-1.28577	1.96e-07	expressed protein
LOC_Os01g11010	-1.82585	1.92e-05	peptide-N4-asparagine amidase A, putative, expressed
LOC_Os01g11160	-1.62499	4.5e-20	amino acid permease family protein, putative, expressed
LOC_Os01g11520	-1.1416	0.000102259	RING-H2 finger protein, putative, expressed
LOC_Os01g11620	-1.31984	2.15e-09	GDSL-like lipase/acylhydrolase, putative, expressed
LOC_Os01g11660	-1.09173	0.000955188	GDSL-like lipase/acylhydrolase, putative, expressed
LOC_Os01g11700	-1.74386	0.000282998	GDSL-like lipase/acylhydrolase, putative, expressed
LOC_Os01g11720	-2.11263	0.000492132	transposable element protein, putative, containing Pfam profile: PF03004, Transposase_24, expressed
LOC_Os01g11730	-1.69284	8.95e-09	GDSL-like lipase/acylhydrolase, putative, expressed
LOC_Os01g11970	-1.21857	0.0262859	expressed protein
LOC_Os01g12100	-1.05736	0.000237453	expressed protein
LOC_Os01g13030	-1.15486	7.63e-08	OsIAA3 - Auxin-responsive Aux/IAA gene family member, expressed
LOC_Os01g13120	-1.91758	3.26e-10	aquaporin protein, putative, expressed
LOC_Os01g13320	-1.28947	0.00159626	pectinesterase, putative, expressed
LOC_Os01g13610	-1.84461	5.54e-13	isoflavone reductase homolog IRL, putative, expressed
LOC_Os01g13770	-1.67479	1.15e-16	DUF250 domain containing protein, putative, expressed
LOC_Os01g14020	-1.03973	0.00325345	expressed protein
LOC_Os01g14640	-1.11151	0.0376058	expressed protein
LOC_Os01g14670	-1.50627	2.49e-18	Cupin domain containing protein, expressed
LOC_Os01g14880	-1.34214	0.00354121	expressed protein
LOC_Os01g15320	-1.54258	1.34e-08	RALFL9 - Rapid ALkalinization Factor RALF family protein precursor, expressed
LOC_Os01g15830	-1.33354	1.51e-15	peroxidase precursor, putative, expressed
LOC_Os01g16030	-1.34309	3.21e-11	ADP-ribosylation factor, putative, expressed
LOC_Os01g16050	-1.11946	0.0323928	transposon protein, putative, unclassified, expressed
LOC_Os01g16060	-1.02783	4.23e-06	expressed protein
LOC_Os01g16070	-1.28989	0.0354022	expressed protein
LOC_Os01g16120	-1.61054	1.55e-05	zinc finger, C3HC4 type domain containing protein, expressed
LOC_Os01g16140	-1.39341	1.85e-06	expressed protein
LOC_Os01g16660	-2.17112	0.00425174	transposon protein, putative, unclassified, expressed
LOC_Os01g16850	-6.09091	0.00156921	retrotransposon protein, putative, unclassified, expressed
LOC_Os01g16950	-1.34067	3.46e-07	zinc finger, C3HC4 type domain containing protein, expressed
LOC_Os01g17214	-1.908	8.28e-20	major facilitator superfamily antiporter, putative, expressed
LOC_Os01g17470	-1.86372	8.92e-11	plastocyanin-like domain containing protein, putative, expressed
LOC_Os01g18744	-1.30278	3.4e-08	transferase family protein, putative, expressed
LOC_Os01g19020	-1.21579	9.73e-09	peroxidase precursor, putative, expressed
LOC_Os01g19160	-1.03415	0.00733741	protein kinase domain containing protein, expressed
LOC_Os01g19440	-1.59919	0.00414465	pectinesterase, putative, expressed
LOC_Os01g19670	-1.23309	0.0215679	expressed protein
LOC_Os01g20110	-1.13886	1.83e-12	expressed protein
LOC_Os01g20800	-4.36157	0.000482836	expressed protein
LOC_Os01g20910	-1.49384	0.000346292	zinc finger, C3HC4 type domain containing protein, expressed
LOC_Os01g20950	-1.50477	0.0438249	sulfotransferase domain containing protein, expressed
LOC_Os01g22640	-1.43303	1.81e-12	GDSL-like lipase/acylhydrolase, putative, expressed
LOC_Os01g22710	-1.73078	0.00833992	organic cation transporter-related, putative, expressed
LOC_Os01g23580	-1.05455	0.0165275	inorganic H+ pyrophosphatase, putative, expressed
LOC_Os01g23990	-2.18859	3.73e-05	expressed protein
LOC_Os01g24090	-1.46588	2e-18	TPR repeat, putative, expressed
LOC_Os01g24764	-1.12262	1.84e-08	expressed protein
LOC_Os01g25360	-1.79522	0.0362353	esterase, putative, expressed
LOC_Os01g25540	-1.33209	1.54e-11	RALFL6 - Rapid ALkalinization Factor RALF family protein precursor, expressed
LOC_Os01g25560	-1.75747	1.86e-10	RALFL7 - Rapid ALkalinization Factor RALF family protein precursor, expressed
LOC_Os01g26240	-1.93164	9.41e-06	retrotransposon protein, putative, Ty1-copia subclass, expressed
LOC_Os01g26280	-1.00049	0.000528802	OsWAK8 - OsWAK receptor-like protein kinase, expressed
LOC_Os01g26300	-1.59814	0.0208887	OsWAK9 - OsWAK receptor-like cytoplasmic kinase OsWAK-RLCK, expressed
LOC_Os01g27050	-2.00719	0.00233202	flavin-containing monooxygenase family protein, putative, expressed
LOC_Os01g27480	-1.45476	0.0256892	glutathione S-transferase, putative, expressed
LOC_Os01g27760	-4.01311	0.00273361	expressed protein
LOC_Os01g27770	-2.46174	4.61e-08	expressed protein
LOC_Os01g28030	-1.12244	1.03e-07	peroxidase precursor, putative, expressed
LOC_Os01g29150	-1.08819	0.00395107	cytochrome P450 72A1, putative, expressed
LOC_Os01g29330	-1.12863	7.11e-09	expressed protein
LOC_Os01g30956	-1.79012	0.021435	retrotransposon protein, putative, unclassified, expressed
LOC_Os01g32610	-1.84624	3.11e-05	expressed protein
LOC_Os01g32830	-1.24521	7.27e-19	expressed protein
LOC_Os01g33110	-1.50814	0.0413202	receptor-like protein kinase 5 precursor, putative, expressed
LOC_Os01g33869	-1.75394	1.54e-08	expressed protein
LOC_Os01g35590	-1.09901	0.0354818	expressed protein
LOC_Os01g36060	-1.16179	0.00014847	expressed protein
LOC_Os01g36350	-1.02568	1.12e-08	cytochrome P450, putative, expressed
LOC_Os01g36460	-1.73609	1.19e-07	MYB family transcription factor, putative, expressed
LOC_Os01g37510	-1.7601	3.03e-22	peptide deformylase, putative, expressed
LOC_Os01g37650	-1.66091	0.035142	esterase, putative, expressed
LOC_Os01g38229	-1.3064	9.48e-18	peptidyl-prolyl isomerase, putative, expressed
LOC_Os01g38340	-4.67747	0.006228	retrotransposon protein, putative, unclassified, expressed
LOC_Os01g38500	-1.32839	0.00307402	DUF538 domain containing protein, putative, expressed
LOC_Os01g39330	-1.33075	2.39e-08	helix-loop-helix DNA-binding domain containing protein, expressed
LOC_Os01g40120	-1.7296	0.000377419	expressed protein
LOC_Os01g40660	-1.42347	2.36e-08	methyltransferase, putative, expressed
LOC_Os01g40710	-1.29013	5.67e-10	high light inducible protein, putative, expressed
LOC_Os01g40870	-1.02019	1.47e-07	aldehyde dehydrogenase, putative, expressed
LOC_Os01g41120	-1.03342	0.000413165	retrotransposon protein, putative, Ty3-gypsy subclass, expressed
LOC_Os01g41550	-1.03335	0.0161446	aspartic proteinase, putative, expressed
LOC_Os01g41980	-1.69195	5.25e-05	retrotransposon protein, putative, unclassified, expressed
LOC_Os01g42200	-2.42587	7.35e-10	expressed protein
LOC_Os01g42294	-1.67396	1.27e-06	inactive receptor kinase At2g26730 precursor, putative, expressed
LOC_Os01g42510	-2.00399	5.12e-08	expressed protein
LOC_Os01g42520	-1.12035	8.74e-12	expressed protein
LOC_Os01g42780	-2.02355	0.0432065	cysteine proteinase EP-B 2 precursor, putative, expressed
LOC_Os01g42790	-2.22891	6.39e-05	xylem cysteine proteinase 2 precursor, putative, expressed
LOC_Os01g42900	-1.70758	0.00274119	ABC-2 type transporter domain containing protein, expressed
LOC_Os01g43230	-1.29691	2.33e-10	expressed protein
LOC_Os01g43290	-4.07799	0.0376853	expressed protein
LOC_Os01g43430	-1.30638	0.000618884	expressed protein
LOC_Os01g43720	-2.75395	0.00180286	cytochrome P450 72A1, putative, expressed
LOC_Os01g43750	-1.89846	3.61e-20	cytochrome P450 72A1, putative, expressed
LOC_Os01g43895	-1.32503	8.4e-15	expressed protein
LOC_Os01g44110	-1.06694	0.000211725	serine/threonine-protein kinase, putative, expressed
LOC_Os01g44130	-1.30919	0.000502236	aspartic proteinase oryzasin-1 precursor, putative, expressed
LOC_Os01g44390	-1.25042	1.03e-12	MYB family transcription factor, putative, expressed
LOC_Os01g44960	-1.29363	4.62e-08	hydrolase, alpha/beta fold family domain containing protein, expressed
LOC_Os01g45730	-1.14479	0.000130225	zinc finger C-x8-C-x5-C-x3-H type family protein, expressed
LOC_Os01g45860	-2.14214	9.79e-06	GRAS family transcription factor domain containing protein, expressed
LOC_Os01g46120	-1.03894	2.09e-05	GDSL-like lipase/acylhydrolase, putative, expressed
LOC_Os01g46140	-1.03655	0.00279249	expressed protein
LOC_Os01g46800	-1.69868	8.02e-09	WRKY15, expressed
LOC_Os01g46820	-1.19545	0.00693931	expressed protein
LOC_Os01g47330	-1.56511	7.93e-13	ribosomal protein L7/L12 C-terminal domain containing protein, expressed
LOC_Os01g47370	-3.12243	1.52e-07	MYB family transcription factor, putative, expressed
LOC_Os01g47470	-1.01129	9.14e-05	serine/threonine-protein kinase, putative, expressed
LOC_Os01g47570	-1.94452	1.73e-05	expressed protein
LOC_Os01g47600	-1.11353	1.89e-07	HMG1/2, putative, expressed
LOC_Os01g47635	-1.4552	0.000211229	expressed protein
LOC_Os01g47780	-1.74073	4.71e-16	fasciclin domain containing protein, expressed
LOC_Os01g48020	-1.6403	3.82e-09	S-locus-like receptor protein kinase, putative, expressed
LOC_Os01g48290	-1.89396	0.00459795	dof zinc finger domain containing protein, putative, expressed
LOC_Os01g48750	-1.27312	0.0300644	aspartic proteinase nepenthesin-2 precursor, putative, expressed
LOC_Os01g48940	-3.48993	9.18e-05	expressed protein
LOC_Os01g48950	-1.58595	3.35e-09	expressed protein
LOC_Os01g49154	-2.79165	0.0377623	expressed protein
LOC_Os01g49210	-2.73698	0.000300209	expressed protein
LOC_Os01g49240	-2.28689	0.0415318	limonoid UDP-glucosyltransferase, putative, expressed
LOC_Os01g49320	-1.99674	1.57e-15	glycosyl hydrolase, putative, expressed
LOC_Os01g49360	-1.36569	0.000774974	FAD-binding and arabino-lactone oxidase domains containing protein, putative, expressed
LOC_Os01g49440	-1.16611	0.0010049	expressed protein
LOC_Os01g49630	-3.97805	0.0462592	proteophosphoglycan ppg4, putative, expressed
LOC_Os01g50170	-1.02238	0.00154322	eukaryotic aspartyl protease domain containing protein, expressed
LOC_Os01g50470	-1.01763	0.0387914	regulator of chromosome condensation, putative, expressed
LOC_Os01g50622	-1.27823	3.93e-16	DNA-binding protein DSP1, putative, expressed
LOC_Os01g50720	-1.1987	1.92e-05	MYB family transcription factor, putative, expressed
LOC_Os01g50870	-1.82972	0.0087518	expressed protein
LOC_Os01g50890	-1.92812	0.00562168	expressed protein
LOC_Os01g51060	-1.62537	1.49e-14	hydrolase, putative, expressed
LOC_Os01g51610	-3.07652	0.0330442	B3 DNA binding domain containing protein, expressed
LOC_Os01g51980	-1.60194	7.64e-11	alliin lyase precursor, putative, expressed
LOC_Os01g52380	-2.36327	0.0328485	expressed protein
LOC_Os01g52750	-1.14142	3.53e-10	OsSub3 - Putative Subtilisin homologue, expressed
LOC_Os01g52770	-1.94847	3.28e-09	GDSL-like lipase/acylhydrolase, putative, expressed
LOC_Os01g53160	-1.27749	0.0146108	DUF623 domain containing protein, expressed
LOC_Os01g53240	-1.28023	4.68e-05	BURP domain containing protein, expressed
LOC_Os01g53420	-1.06705	0.0170009	anthocyanidin 5,3-O-glucosyltransferase, putative, expressed
LOC_Os01g53620	-1.32957	4.5e-05	expressed protein
LOC_Os01g53640	-1.08778	7.53e-05	retrotransposon protein, putative, unclassified, expressed
LOC_Os01g53790	-1.28602	0.00012076	stress-induced protein, putative, expressed
LOC_Os01g54620	-1.37814	1.97e-28	CESA4 - cellulose synthase, expressed
LOC_Os01g55000	-1.16317	0.000233576	expressed protein
LOC_Os01g55220	-1.94297	0.00378347	expressed protein
LOC_Os01g55280	-1.15994	6.27e-06	expressed protein
LOC_Os01g55420	-3.48453	0.0148275	expressed protein
LOC_Os01g56080	-1.65204	0.00109963	expressed protein
LOC_Os01g56870	-1.39595	0.000123079	expressed protein
LOC_Os01g57050	-1.84154	0.000287911	expressed protein
LOC_Os01g57190	-1.07822	0.0490375	transposon protein, putative, unclassified, expressed
LOC_Os01g57880	-1.17478	0.00425526	plastocyanin-like domain containing protein, putative, expressed
LOC_Os01g58280	-1.16756	5.66e-11	OsSub8 - Putative Subtilisin homologue, expressed
LOC_Os01g58335	-2.62142	0.00515225	expressed protein
LOC_Os01g58520	-1.02247	0.000620951	disease resistance protein, putative, expressed
LOC_Os01g58550	-1.17545	1.38e-10	methyladenine glycosylase, putative, expressed
LOC_Os01g58730	-3.34803	0.00348176	glycosyl hydrolases family 17, putative, expressed
LOC_Os01g58910	-1.44038	2.98e-05	auxin-induced protein 5NG4, putative, expressed
LOC_Os01g59730	-1.17379	0.000524618	ribosomal protein L7Ae, putative, expressed
LOC_Os01g59750	-1.1664	1.17e-10	histidine triad family protein, putative, expressed
LOC_Os01g59760	-1.01398	0.000162053	bZIP transcription factor, putative, expressed
LOC_Os01g59840	-1.28394	1.36e-13	Os1bglu3 - beta-glucosidase homologue, similar to G. max isohydroxyurate hydrolase, expressed
LOC_Os01g59870	-1.17792	9.72e-06	LTPL65 - Protease inhibitor/seed storage/LTP family protein precursor, expressed
LOC_Os01g59880	-1.24491	0.000701576	inositol-1, 4, 5-trisphosphate 5-phosphatase, putative, expressed
LOC_Os01g59920	-1.02675	6.35e-06	cysteine synthase, chloroplast precursor, putative, expressed
LOC_Os01g59940	-5.35086	0.000671205	expressed protein
LOC_Os01g60730	-1.44004	0.00029762	RING-H2 finger protein, putative, expressed
LOC_Os01g60870	-1.66899	3.65e-05	expressed protein
LOC_Os01g60900	-1.89508	0.000132575	expressed protein
LOC_Os01g61200	-1.0407	0.0122396	GDSL-like lipase/acylhydrolase, putative, expressed
LOC_Os01g61310	-3.59887	0.0310521	DUF640 domain containing protein, putative, expressed
LOC_Os01g61330	-1.57092	9.71e-06	ankyrin homolog precursor, putative, expressed
LOC_Os01g61350	-1.64536	0.000176602	glutaredoxin, putative, expressed
LOC_Os01g61570	-1.28071	0.0350484	GDSL-like lipase/acylhydrolase, putative, expressed
LOC_Os01g62010	-1.1331	0.0174299	hydrolase, alpha/beta fold family domain containing protein, expressed
LOC_Os01g62200	-1.85544	7.26e-09	domain of unknown function DUF966 domain containing protein, expressed
LOC_Os01g62360	-1.05611	0.00353506	expressed protein
LOC_Os01g62480	-1.48206	3.58e-12	laccase precursor protein, putative, expressed
LOC_Os01g62490	-1.28337	1.34e-12	laccase precursor protein, putative, expressed
LOC_Os01g62584	-1.32207	0.0014503	peptidase aspartic family protein, putative, expressed
LOC_Os01g63180	-1.87606	1.37e-07	laccase-6 precursor, putative, expressed
LOC_Os01g63240	-1.16396	0.0285276	reticulon domain containing protein, putative, expressed
LOC_Os01g63870	-1.15083	3.18e-17	nucleobase-ascorbate transporter, putative, expressed
LOC_Os01g64310	-1.2784	1.25e-17	no apical meristem protein, putative, expressed
LOC_Os01g64380	-1.66237	0.00158449	expressed protein
LOC_Os01g64410	-2.16042	0.0146635	ATOFP18/OFP18, putative, expressed
LOC_Os01g64440	-1.1627	9.58e-06	expressed protein
LOC_Os01g64620	-1.85387	0.0447352	zinc finger, C3HC4 type domain containing protein, expressed
LOC_Os01g65030	-1.22738	0.00360022	S-locus-specific glycoprotein precursor, putative, expressed
LOC_Os01g65130	-1.72082	6.35e-12	peptide transporter, putative, expressed
LOC_Os01g65140	-2.0585	8.03e-18	peptide transporter PTR2, putative, expressed
LOC_Os01g65150	-1.4046	0.0265967	proton-dependent oligopeptide transport, putative, expressed
LOC_Os01g65210	-1.13305	3.41e-08	proton-dependent oligopeptide transport, putative, expressed
LOC_Os01g65690	-1.49147	4.45e-22	4,5-DOPA dioxygenase extradiol, putative, expressed
LOC_Os01g65830	-1.84115	1.01e-06	acyl-desaturase, chloroplast precursor, putative, expressed
LOC_Os01g65880	-1.23576	3.13e-11	nodulin MtN3 family protein, putative, expressed
LOC_Os01g65970	-1.19212	2.98e-06	transcription factor HBP-1b, putative, expressed
LOC_Os01g66680	-2.00156	2.45e-07	S-domain receptor-like protein kinase, putative, expressed
LOC_Os01g66740	-1.80645	0.0061353	inactive receptor kinase At1g27190 precursor, putative, expressed
LOC_Os01g66760	-1.30478	1.64e-05	inactive receptor kinase At2g26730 precursor, putative, expressed
LOC_Os01g66810	-1.18103	0.00010121	expressed protein
LOC_Os01g66990	-5.4258	0.000367338	expressed protein
LOC_Os01g67090	-1.96774	2.64e-27	IQ calmodulin-binding motif domain containing protein, expressed
LOC_Os01g67190	-1.00931	0.000517556	ribonuclease T2 family domain containing protein, expressed
LOC_Os01g67240	-1.13495	0.0005571	formin-like protein 1 precursor, putative, expressed
LOC_Os01g68140	-1.53659	3.85e-18	expressed protein
LOC_Os01g68460	-1.75262	0.00359809	DC1, putative, expressed
LOC_Os01g68540	-2.83612	0.0118623	rho GDP-dissociation inhibitor 1, putative, expressed
LOC_Os01g68650	-1.16077	0.00185234	plant-specific domain TIGR01615 family protein, expressed
LOC_Os01g68700	-1.12637	7.89e-14	BHLH transcription factor, putative, expressed
LOC_Os01g68730	-1.00289	0.000799648	RNA-binding protein FUS, putative, expressed
LOC_Os01g68740	-2.72927	4.34e-53	keratin, type I cytoskeletal 9, putative, expressed
LOC_Os01g68890	-1.34306	0.000599281	P21-Rho-binding domain containing protein, putative, expressed
LOC_Os01g68900	-1.81197	0.000371201	zinc finger, C3HC4 type family protein, expressed
LOC_Os01g69290	-1.23541	0.0186578	antifreeze glycoprotein, putative, expressed
LOC_Os01g69840	-1.7083	3.33e-14	expressed protein
LOC_Os01g70200	-1.04933	1.09e-11	exostosin family domain containing protein, expressed
LOC_Os01g70240	-1.02956	8.55e-05	expressed protein
LOC_Os01g70490	-1.47966	3.02e-17	potassium transporter, putative, expressed
LOC_Os01g70540	-1.38157	0.0172442	retrotransposon protein, putative, unclassified, expressed
LOC_Os01g71170	-1.36419	0.000539692	classical arabinogalactan protein 26 precursor, putative, expressed
LOC_Os01g71210	-1.53472	4.41e-05	expressed protein
LOC_Os01g71330	-1.24626	2.11e-10	expressed protein
LOC_Os01g71420	-1.17412	0.0370822	Ser/Thr protein phosphatase family protein, putative, expressed
LOC_Os01g71599	-1.69401	0.0344599	expressed protein
LOC_Os01g71710	-1.3833	0.000677437	amino acid permease family protein, putative, expressed
LOC_Os01g71720	-1.74621	2.19e-16	amino acid permease family protein, putative, expressed
LOC_Os01g71790	-1.02477	0.0013194	NAM, putative, expressed
LOC_Os01g72290	-1.51395	7.42e-07	expressed protein
LOC_Os01g72680	-1.75856	0.0439958	disease resistance protein RPS2, putative, expressed
LOC_Os01g72930	-1.31979	0.0193786	pentatricopeptide, putative, expressed
LOC_Os01g73200	-1.14448	4.7e-10	peroxidase precursor, putative, expressed
LOC_Os01g73540	-1.01133	8.41e-07	YGGT family protein, putative, expressed
LOC_Os01g73630	-1.84946	0.00615986	rhoGAP domain containing protein, expressed
LOC_Os01g73980	-1.4773	4.71e-11	xylem cysteine proteinase 2 precursor, putative, expressed
LOC_Os01g74160	-2.97039	6.62e-15	carboxyl-terminal peptidase, putative, expressed
LOC_Os02g01130	-1.85745	0.000829046	expressed protein
LOC_Os02g01700	-1.29967	0.00240472	RNA recognition motif containing protein, putative, expressed
LOC_Os02g01730	-1.45715	1.59e-06	serine/threonine-protein kinase At1g18390 precursor, putative, expressed
LOC_Os02g01890	-1.3318	0.00258231	cytochrome P450, putative, expressed
LOC_Os02g01930	-1.81996	6.75e-05	expressed protein
LOC_Os02g02000	-1.53812	2.67e-20	cytochrome P450, putative, expressed
LOC_Os02g02070	-1.73991	0.0390129	hypothetical protein
LOC_Os02g02120	-1.47548	1.59e-07	OsWAK11 - OsWAK receptor-like protein kinase, expressed
LOC_Os02g02400	-1.10966	2.15e-19	catalase isozyme A, putative, expressed
LOC_Os02g03570	-1.57587	8.94e-09	hsp20/alpha crystallin family protein, putative, expressed
LOC_Os02g03670	-1.41614	1.27e-23	expressed protein
LOC_Os02g03710	-1.35267	2.76e-05	UP-9A, putative, expressed
LOC_Os02g04430	-1.25859	0.000160991	STRUBBELIG-RECEPTOR FAMILY 1 precursor, putative, expressed
LOC_Os02g04740	-1.15902	0.00193124	molybdenum cofactor synthesis protein 2 large subunit, putative, expressed
LOC_Os02g04945	-1.57825	0.000469605	phosphatidate cytidylyltransferase family protein, putative, expressed
LOC_Os02g05640	-3.05682	5.82e-05	homeobox associated leucine zipper, putative, expressed
LOC_Os02g05744	-1.86113	3.65e-15	endoglucanase, putative, expressed
LOC_Os02g06090	-1.24104	0.00374947	phytosulfokine receptor precursor, putative, expressed
LOC_Os02g06200	-1.29406	0.00123619	phytosulfokine receptor precursor, putative, expressed
LOC_Os02g06250	-2.41738	0.0172936	phytosulfokine receptor precursor, putative, expressed
LOC_Os02g06330	-1.01534	0.00451675	AP2 domain containing protein, expressed
LOC_Os02g06380	-1.00945	0.000180121	plant-specific domain TIGR01627 family protein, expressed
LOC_Os02g06490	-1.95597	0.00866984	vacuolar protein sorting-associated protein 4, putative, expressed
LOC_Os02g06605	-1.36338	0.000333761	expressed protein
LOC_Os02g06670	-1.77013	0.00491141	retrotransposon protein, putative, unclassified, expressed
LOC_Os02g07410	-1.20041	3.48e-15	glycine cleavage system H protein, putative, expressed
LOC_Os02g08000	-3.56229	0.039017	expressed protein
LOC_Os02g08170	-2.54393	0.0044663	GDU1, putative, expressed
LOC_Os02g08220	-1.18934	0.0121716	expressed protein
LOC_Os02g09050	-1.16931	3.2e-05	expressed protein
LOC_Os02g09480	-1.19608	2.33e-06	myb-like DNA-binding domain containing protein, putative, expressed
LOC_Os02g09610	-1.33888	0.0334092	GDSL-like lipase/acylhydrolase, putative, expressed
LOC_Os02g09620	-2.22725	0.0383614	GDSL-like lipase/acylhydrolase, putative, expressed
LOC_Os02g09630	-2.33708	2e-05	GA20292-PA, putative, expressed
LOC_Os02g09670	-1.0835	0.000193946	MYB protein, putative, expressed
LOC_Os02g09850	-2.74485	2.34e-07	expressed protein
LOC_Os02g09940	-1.49795	5.47e-28	peroxiredoxin, putative, expressed
LOC_Os02g10500	-1.69959	2.81e-08	expressed protein
LOC_Os02g10850	-1.0689	0.0344916	OsFBK3 - F-box domain and kelch repeat containing protein, expressed
LOC_Os02g11040	-1.80185	0.00858266	expressed protein
LOC_Os02g11705	-1.15135	5.9e-05	expressed protein
LOC_Os02g11770	-1.5252	3.2e-18	expressed protein
LOC_Os02g11790	-1.49488	0.00361882	OsFBK4 - F-box domain and kelch repeat containing protein, expressed
LOC_Os02g11870	-1.46501	0.00741653	expressed protein
LOC_Os02g12020	-3.06787	0.0354968	expressed protein
LOC_Os02g12460	-2.81677	7.42e-05	expressed protein
LOC_Os02g12480	-1.00345	1.58e-08	expressed protein
LOC_Os02g12560	-3.07106	0.0110777	expressed protein
LOC_Os02g12670	-1.20515	0.00228907	protein kinase family protein, putative, expressed
LOC_Os02g12820	-1.87862	0.00406252	helix-loop-helix DNA-binding domain containing protein, expressed
LOC_Os02g13100	-1.21199	3.65e-11	protein phosphatase 2C, putative, expressed
LOC_Os02g13430	-1.99866	1.66e-10	receptor-like protein kinase 5 precursor, putative, expressed
LOC_Os02g13460	-1.42693	0.00575195	receptor-like protein kinase 2 precursor, putative, expressed
LOC_Os02g13630	-1.02688	0.0144807	expressed protein
LOC_Os02g13660	-1.94133	2.03e-31	meiosis 5, putative, expressed
LOC_Os02g13780	-1.76879	7.5e-05	receptor-like protein kinase 2 precursor, putative, expressed
LOC_Os02g13870	-1.05798	8.67e-05	aquaporin protein, putative, expressed
LOC_Os02g13980	-1.40458	0.00020358	expressed protein
LOC_Os02g14160	-1.46968	3.3e-13	peroxidase precursor, putative, expressed
LOC_Os02g14170	-2.65161	2.3e-24	peroxidase precursor, putative, expressed
LOC_Os02g14440	-1.64579	1.83e-31	peroxidase precursor, putative, expressed
LOC_Os02g14890	-2.77781	5.51e-06	expressed protein
LOC_Os02g14910	-1.28491	0.000110117	bZIP transcription factor family protein, putative, expressed
LOC_Os02g15050	-1.777	0.0063638	expressed protein
LOC_Os02g15100	-4.38683	0.00559571	zinc finger, C3HC4 type domain containing protein, expressed
LOC_Os02g15120	-1.49161	0.00478748	RING-H2 finger protein, putative, expressed
LOC_Os02g15280	-1.94022	2.26e-05	VQ domain containing protein, putative, expressed
LOC_Os02g15290	-2.98932	0.000110623	VQ domain containing protein, putative, expressed
LOC_Os02g15670	-1.02339	0.00459938	expressed protein
LOC_Os02g15900	-1.12761	5.47e-15	50S ribosomal protein L21, chloroplast precursor, putative, expressed
LOC_Os02g16030	-1.69981	4.81e-06	harpin-induced protein 1 domain containing protein, expressed
LOC_Os02g16940	-1.31749	3.48e-06	OsSub13 - Putative Subtilisin homologue, expressed
LOC_Os02g17000	-1.11144	0.0148223	OsSub14 - Putative Subtilisin homologue, expressed
LOC_Os02g17590	-1.3553	0.0003581	expressed protein
LOC_Os02g17710	-1.65592	9.26e-05	receptor-like protein kinase 5 precursor, putative, expressed
LOC_Os02g17920	-1.20786	2.77e-18	glyoxalase family protein, putative, expressed
LOC_Os02g17940	-1.53569	6.89e-11	leucoanthocyanidin dioxygenase, putative, expressed
LOC_Os02g18080	-1.15366	1.02e-08	NB-ARC domain containing protein, expressed
LOC_Os02g18150	-1.28132	3.29e-08	expressed protein
LOC_Os02g18410	-1.8035	1.76e-15	salt stress root protein RS1, putative, expressed
LOC_Os02g18540	-1.25475	0.00027571	uncharacterized Cys-rich domain containing protein, putative, expressed
LOC_Os02g19640	-2.58479	1.75e-11	IQ calmodulin-binding motif family protein, putative, expressed
LOC_Os02g20360	-1.256	1.33e-09	tyrosine aminotransferase, putative, expressed
LOC_Os02g20850	-1.38852	6.32e-05	ras-related protein, putative, expressed
LOC_Os02g21090	-1.07458	3.97e-05	CPuORF33 - conserved peptide uORF-containing transcript, expressed
LOC_Os02g21810	-1.19218	0.00485646	cytochrome P450 51, putative, expressed
LOC_Os02g22290	-1.25188	0.00601016	retrotransposon protein, putative, Ty3-gypsy subclass, expressed
LOC_Os02g22600	-1.46019	8.01e-05	retrotransposon protein, putative, unclassified, expressed
LOC_Os02g24270	-1.12379	0.0163701	retrotransposon protein, putative, unclassified, expressed
LOC_Os02g24720	-1.0819	0.000419011	LTPL21 - Protease inhibitor/seed storage/LTP family protein precursor, expressed
LOC_Os02g25960	-1.59648	2.47e-06	ankyrin repeat family protein, putative, expressed
LOC_Os02g26670	-1.51956	0.00320805	F-box/Kelch-repeat protein, putative, expressed
LOC_Os02g26790	-1.50166	8.58e-11	expressed protein
LOC_Os02g30080	-1.47109	0.0250994	cytochrome P450, putative, expressed
LOC_Os02g30190	-1.17582	0.00566505	expressed protein
LOC_Os02g30280	-1.42137	0.00968066	expressed protein
LOC_Os02g30380	-1.37066	0.027871	expressed protein
LOC_Os02g30420	-1.0454	0.0182538	expressed protein
LOC_Os02g30540	-1.51052	0.0489119	protein kinase, putative, expressed
LOC_Os02g30780	-1.43864	0.0075134	LGC1, putative, expressed
LOC_Os02g31140	-1.16895	0.018725	major ampullate spidroin 2-2, putative, expressed
LOC_Os02g31160	-1.27454	1.62e-13	transcription factor, putative, expressed
LOC_Os02g31922	-1.15445	0.000297094	expressed protein
LOC_Os02g32370	-1.09508	1.56e-06	inositol hexaphosphate kinase, putative, expressed
LOC_Os02g32420	-1.59694	0.00351606	protein binding protein, putative, expressed
LOC_Os02g32450	-1.34898	3.16e-13	expressed protein
LOC_Os02g32550	-1.87646	8.41e-09	expressed protein
LOC_Os02g32650	-1.86305	2.69e-08	expressed protein
LOC_Os02g33000	-1.14577	0.00500617	glycosyl hydrolases family 17, putative, expressed
LOC_Os02g33240	-1.79759	6.93e-05	OsFBX51 - F-box domain containing protein, expressed
LOC_Os02g33380	-3.12373	0.00228862	pectinesterase inhibitor domain containing protein, putative, expressed
LOC_Os02g33450	-1.00012	3.69e-19	peroxiredoxin, putative, expressed
LOC_Os02g33550	-1.52395	2.18e-09	harpin-induced protein 1 domain containing protein, expressed
LOC_Os02g33720	-4.58382	3.2e-07	RING-H2 finger protein, putative, expressed
LOC_Os02g33780	-1.36054	6.67e-05	serine-aspartate repeat-containing protein I precursor, putative, expressed
LOC_Os02g33790	-2.05274	0.0257256	expressed protein
LOC_Os02g33944	-1.46286	1.53e-05	transposon protein, putative, CACTA, En/Spm sub-class, expressed
LOC_Os02g34430	-1.38842	2.62e-07	serine/threonine-protein kinase, putative, expressed
LOC_Os02g34580	-1.22152	7.99e-06	ammonium transporter protein, putative, expressed
LOC_Os02g34640	-4.12568	0.0138373	expressed protein
LOC_Os02g34930	-2.52346	1.88e-15	expressed protein
LOC_Os02g35020	-1.87239	0.000298193	glycosyl transferase, putative, expressed
LOC_Os02g35300	-2.90837	0.0467012	transposon protein, putative, unclassified, expressed
LOC_Os02g35315	-1.20236	0.00117435	expressed protein
LOC_Os02g35440	-2.91865	0.000538819	RING-H2 finger protein ATL4O precursor, putative, expressed
LOC_Os02g35490	-1.13017	2.18e-11	MLO domain containing protein, putative, expressed
LOC_Os02g35530	-2.99309	0.0151615	OsFBK8 - F-box domain and kelch repeat containing protein, expressed
LOC_Os02g35730	-2.26005	0.000581361	expressed protein
LOC_Os02g35940	-1.23823	0.00411314	gibberellin receptor GID1L2, putative, expressed
LOC_Os02g35970	-2.28135	1.69e-05	BTBN2 - Bric-a-Brac, Tramtrack, Broad Complex BTB domain with non-phototropic hypocotyl 3 NPH3 and coiled-coil domains, expressed
LOC_Os02g36000	-1.41794	2.95e-09	zinc finger protein, putative, expressed
LOC_Os02g36414	-1.25825	0.000400818	transporter family protein, putative, expressed
LOC_Os02g36550	-1.2679	1.21e-05	phosphopantothenate--cysteine ligase, putative, expressed
LOC_Os02g36850	-1.67035	5.19e-18	oxygen evolving enhancer protein 3, identical, putative, expressed
LOC_Os02g37160	-1.88849	1.1e-24	heavy metal transport/detoxification protein, putative, expressed
LOC_Os02g37190	-1.05518	0.0444128	expressed protein
LOC_Os02g37250	-2.51504	0.0129663	hypothetical protein
LOC_Os02g37280	-1.9141	0.000146617	heavy metal transport/detoxification protein, putative, expressed
LOC_Os02g37600	-1.78689	1.55e-12	expressed protein
LOC_Os02g37654	-1.27644	2.06e-08	lecithin:cholesterol acyltransferase, putative, expressed
LOC_Os02g37700	-1.21378	3.24e-06	lecithin:cholesterol acyltransferase, putative, expressed
LOC_Os02g37800	-1.07288	1.33e-14	lecithin:cholesterol acyltransferase, putative, expressed
LOC_Os02g38170	-2.01168	0.000245799	expressed protein
LOC_Os02g38260	-2.54333	0.0435948	glycosyl hydrolase family 5 protein, putative, expressed
LOC_Os02g38290	-2.95787	0.00524789	cytochrome P450, putative, expressed
LOC_Os02g38470	-1.29713	0.0316641	B3 DNA binding domain containing protein, expressed
LOC_Os02g39140	-1.37415	1.57e-11	helix-loop-helix DNA-binding domain containing protein, expressed
LOC_Os02g39490	-1.68241	0.020019	carbonyl reductase 3, putative, expressed
LOC_Os02g39660	-2.06638	3.15e-11	receptor kinase, putative, expressed
LOC_Os02g40100	-1.21551	1.24e-09	plant protein of unknown function DUF869 domain containing protein, expressed
LOC_Os02g40180	-1.03332	0.0225257	receptor-like protein kinase 5 precursor, putative, expressed
LOC_Os02g40200	-1.31732	0.01613	receptor-like protein kinase precursor, putative, expressed
LOC_Os02g41460	-1.72641	0.00349186	DUF640 domain containing protein, putative, expressed
LOC_Os02g41510	-1.06617	0.00806638	MYB family transcription factor, putative, expressed
LOC_Os02g41780	-1.43541	4.16e-06	transporter-related, putative, expressed
LOC_Os02g42150	-1.70638	2.98e-20	OsWAK14 - OsWAK receptor-like protein kinase, expressed
LOC_Os02g42160	-1.41246	4.54e-07	OsWAK15 - OsWAK receptor-like protein kinase, expressed
LOC_Os02g42190	-1.9829	5.76e-15	OsWAK16 - OsWAK receptor-like protein kinase, expressed
LOC_Os02g42380	-1.59926	0.00120562	TCP family transcription factor, putative, expressed
LOC_Os02g42390	-2.46202	0.0413222	expressed protein
LOC_Os02g42450	-1.08506	5.86e-09	RIPER1 - Ripening-related family protein precursor, expressed
LOC_Os02g42470	-1.28178	2.02e-07	expressed protein
LOC_Os02g42740	-1.08372	0.000870617	cytochrome b5-like Heme/Steroid binding domain containing protein, expressed
LOC_Os02g43170	-2.92709	2.34e-25	B-box zinc finger family protein, putative, expressed
LOC_Os02g43220	-3.59885	0.0309263	polyamine oxidase, putative, expressed
LOC_Os02g43290	-1.0439	0.0175722	protein kinase domain containing protein, expressed
LOC_Os02g43360	-1.0238	3.41e-09	cytochrome b5-like Heme/Steroid binding domain containing protein, expressed
LOC_Os02g43490	-1.62331	0.036113	expressed protein
LOC_Os02g43550	-1.61275	3.21e-05	cyclin, putative, expressed
LOC_Os02g43600	-1.11939	3.09e-16	50S ribosomal protein L19, chloroplast precursor, putative, expressed
LOC_Os02g43640	-1.68006	8.99e-09	retrotransposon protein, putative, unclassified, expressed
LOC_Os02g43660	-2.23815	1.89e-16	plastocyanin-like domain containing protein, putative, expressed
LOC_Os02g43940	-1.2426	0.0317432	AP2 domain containing protein, expressed
LOC_Os02g44155	-2.14949	8.72e-06	expressed protein
LOC_Os02g44590	-2.00455	0.0132147	OsSub20 - Putative Subtilisin homologue, expressed
LOC_Os02g44710	-1.8674	1.73e-09	expressed protein
LOC_Os02g44720	-1.922	8.93e-06	expressed protein
LOC_Os02g44940	-1.231	4.28e-05	RALFL8 - Rapid ALkalinization Factor RALF family protein precursor, expressed
LOC_Os02g45225	-2.82835	9.21e-18	expressed protein
LOC_Os02g45270	-1.72256	0.0114254	expressed protein
LOC_Os02g45620	-1.31089	0.0177267	DUF623 domain containing protein, expressed
LOC_Os02g45860	-1.80164	1.04e-07	expressed protein
LOC_Os02g46210	-1.40903	0.00292494	DUF581 domain containing protein, expressed
LOC_Os02g46260	-1.05526	8.55e-07	OsSCP9 - Putative Serine Carboxypeptidase homologue, expressed
LOC_Os02g46270	-1.53758	0.00108073	expressed protein
LOC_Os02g46340	-1.39968	0.030897	RING-H2 finger protein ATL3J, putative, expressed
LOC_Os02g46680	-1.01909	0.00162369	multidrug resistance protein, putative, expressed
LOC_Os02g46800	-3.08972	0.000546651	expressed protein
LOC_Os02g46830	-1.17147	1.44e-07	expressed protein
LOC_Os02g46860	-1.02096	0.01918	oligopeptide transporter 4, putative, expressed
LOC_Os02g46970	-1.18968	7.33e-07	AMP-binding domain containing protein, expressed
LOC_Os02g47090	-1.54869	6.75e-06	peptide transporter PTR2, putative, expressed
LOC_Os02g47230	-1.01966	0.00107423	Disease resistance/zinc finger/chromosome condensation-like region protein, putative, expressed
LOC_Os02g47600	-1.55211	7.79e-25	soluble inorganic pyrophosphatase, putative, expressed
LOC_Os02g47790	-1.3759	0.000806655	monodehydroascorbate reductase, putative, expressed
LOC_Os02g48470	-1.54332	1.9e-14	expressed protein
LOC_Os02g49130	-1.14441	2.31e-05	expressed protein
LOC_Os02g49550	-1.0816	0.000429092	zinc finger, C3HC4 type domain containing protein, expressed
LOC_Os02g49690	-1.77513	1.14e-06	ACT domain-containing protein, putative, expressed
LOC_Os02g49740	-1.56572	0.0457582	expressed protein
LOC_Os02g49950	-1.2972	2.02e-10	spotted leaf 11, putative, expressed
LOC_Os02g50000	-1.22021	2.58e-06	GDSL-like lipase/acylhydrolase, putative, expressed
LOC_Os02g50330	-1.04456	1.37e-09	RNA-dependent RNA polymerase, putative, expressed
LOC_Os02g50450	-1.21028	0.0330913	hypothetical protein
LOC_Os02g50460	-1.10705	0.0425552	immediate-early fungal elicitor protein CMPG1, putative, expressed
LOC_Os02g50470	-2.39594	4.73e-13	expressed protein
LOC_Os02g50900	-1.51485	0.00152162	expressed protein
LOC_Os02g50940	-1.18699	0.00113578	NHL repeat-containing protein, putative, expressed
LOC_Os02g51020	-1.13553	7.59e-16	expressed protein
LOC_Os02g51370	-1.13744	0.00277882	glutaredoxin, putative, expressed
LOC_Os02g51720	-1.29719	0.0270802	expressed protein
LOC_Os02g51790	-1.41573	2.83e-14	ribosomal protein L29, putative, expressed
LOC_Os02g51820	-1.54852	2.16e-05	expressed protein
LOC_Os02g51950	-1.00226	0.00598939	expressed protein
LOC_Os02g52040	-1.61718	5.1e-19	phosphate-induced protein 1 conserved region domain containing protein, expressed
LOC_Os02g52620	-1.29055	1.18e-05	expressed protein
LOC_Os02g52770	-1.4222	1.55e-09	expressed protein
LOC_Os02g52840	-2.64643	0.00397445	flavonol synthase/flavanone 3-hydroxylase, putative, expressed
LOC_Os02g52900	-1.00177	3.8e-08	glutaredoxin 2, putative, expressed
LOC_Os02g53350	-2.19603	1.06e-13	expressed protein
LOC_Os02g53400	-1.30475	1.66e-09	thioredoxin, putative, expressed
LOC_Os02g53530	-1.58329	1.13e-14	ZOS2-17 - C2H2 zinc finger protein, expressed
LOC_Os02g54060	-1.53949	9.21e-08	chaperonin, putative, expressed
LOC_Os02g54540	-2.45246	0.000111236	SCP-like extracellular protein, expressed
LOC_Os02g54640	-1.19033	2.7e-08	glutamate receptor, putative, expressed
LOC_Os02g54830	-1.3454	0.0165549	RING-H2 finger protein, putative, expressed
LOC_Os02g54870	-1.21711	0.0106656	expressed protein
LOC_Os02g55610	-1.58261	7.4e-10	serine-rich protein, putative, expressed
LOC_Os02g55870	-1.20453	2.25e-05	heparanase-like protein precursor, putative, expressed
LOC_Os02g56354	-1.31765	0.00157588	transposon protein, putative, unclassified, expressed
LOC_Os02g56370	-1.33608	1.02e-07	OsWAK20 - OsWAK receptor-like protein kinase, expressed
LOC_Os02g56610	-2.53385	0.00613771	DUF640 domain containing protein, putative, expressed
LOC_Os02g57120	-1.12466	0.0119922	HEAT repeat family protein, putative, expressed
LOC_Os02g57350	-2.05601	0.0392291	expressed protein
LOC_Os02g57560	-1.58937	1.69e-05	tyrosine protein kinase domain containing protein, putative, expressed
LOC_Os02g57700	-1.25469	0.00716045	protein kinase, putative, expressed
LOC_Os02g58210	-1.01719	0.0264292	jmjC domain containing protein, expressed
LOC_Os02g58530	-1.15603	0.0135204	transporter family protein, putative, expressed
LOC_Os02g58740	-1.12237	0.00253581	expressed protein
LOC_Os03g01260	-1.61249	0.022811	expansin precursor, putative, expressed
LOC_Os03g01300	-1.26111	1.92e-13	LTPL114 - Protease inhibitor/seed storage/LTP family protein precursor, expressed
LOC_Os03g01320	-1.64917	3.04e-16	LTPL116 - Protease inhibitor/seed storage/LTP family protein precursor, expressed
LOC_Os03g01800	-1.5388	0.000891669	glycosyl hydrolases family 16, putative, expressed
LOC_Os03g02040	-1.66726	2.76e-19	remorin, putative, expressed
LOC_Os03g02190	-1.90116	1.12e-05	protein kinase domain containing protein, expressed
LOC_Os03g02400	-1.1036	0.0257509	plastocyanin-like domain containing protein, putative, expressed
LOC_Os03g02460	-1.46147	1.13e-05	retinol dehydrogenase, putative, expressed
LOC_Os03g02670	-1.1912	4.79e-11	transporter family protein, putative, expressed
LOC_Os03g02690	-1.14995	1.42e-11	dihydrodipicolinate reductase, putative, expressed
LOC_Os03g03020	-1.27567	3.6e-22	L11 domain containing ribosomal protein, putative, expressed
LOC_Os03g03164	-1.30862	2.24e-17	homeobox protein knotted-1, putative, expressed
LOC_Os03g03600	-1.15011	5.27e-08	fasciclin-like arabinogalactan protein, putative, expressed
LOC_Os03g03750	-2.45024	0.00634288	expressed protein
LOC_Os03g04040	-2.01968	0.0184502	expressed protein
LOC_Os03g04470	-1.562	1.46e-21	expressed protein
LOC_Os03g04560	-1.41283	0.018315	expressed protein
LOC_Os03g04570	-1.06438	1.67e-10	peptide transporter PTR3-A, putative, expressed
LOC_Os03g05160	-1.15653	0.0290266	GATA zinc finger domain containing protein, expressed
LOC_Os03g05270	-1.05873	1.41e-07	RING finger and CHY zinc finger domain-containing protein 1, putative, expressed
LOC_Os03g05530	-1.50077	5.32e-06	nodulin, putative, expressed
LOC_Os03g05560	-3.54544	1.66e-08	zinc finger, C3HC4 type domain containing protein, expressed
LOC_Os03g05570	-2.28712	0.00040581	RING-H2 finger protein ATL3F, putative, expressed
LOC_Os03g05620	-1.06834	1.83e-20	inorganic phosphate transporter, putative, expressed
LOC_Os03g06230	-1.48727	3.36e-21	galactose mutarotase-like, putative, expressed
LOC_Os03g06570	-1.71403	4.46e-09	IQ calmodulin-binding motif family protein, putative, expressed
LOC_Os03g06680	-1.53856	1.15e-17	plant-specific domain TIGR01615 family protein, expressed
LOC_Os03g06705	-1.47795	6.63e-05	3-ketoacyl-CoA synthase, putative, expressed
LOC_Os03g06720	-1.35663	8.87e-22	expressed protein
LOC_Os03g06730	-1.39142	6.85e-09	plant protein of unknown function domain containing protein, expressed
LOC_Os03g07120	-2.13454	3.87e-05	expressed protein
LOC_Os03g07450	-1.20785	0.000124728	homeobox associated leucine zipper, putative, expressed
LOC_Os03g07600	-1.14521	0.0390106	calcium-binding protein, putative, expressed
LOC_Os03g08080	-1.13892	0.000389458	YGGT family protein, putative, expressed
LOC_Os03g08114	-1.05283	0.000367666	expressed protein
LOC_Os03g08170	-1.05046	0.000393774	protein kinase APK1B, chloroplast precursor, putative, expressed
LOC_Os03g08250	-1.10602	0.000693626	expressed protein
LOC_Os03g08540	-1.23412	0.0367379	expressed protein
LOC_Os03g08880	-2.44719	1.53e-05	purine permease, putative, expressed
LOC_Os03g10260	-1.40564	0.00438143	expressed protein
LOC_Os03g10740	-4.1104	0.0325374	expressed protein
LOC_Os03g11060	-1.38805	1.5e-08	MFP1 attachment factor 1, putative, expressed
LOC_Os03g11160	-1.84322	0.00943248	cysteine proteinase inhibitor precursor, putative, expressed
LOC_Os03g11600	-1.7343	0.000265017	YABBY domain containing protein, putative, expressed
LOC_Os03g11690	-1.00471	0.00146118	PPR repeat containing protein, expressed
LOC_Os03g12020	-1.03509	2.69e-12	50S ribosomal protein L15, chloroplast precursor, putative, expressed
LOC_Os03g12390	-1.73457	4.54e-24	STE_MEK_ste7_MAP2K.6 - STE kinases include homologs to sterile 7, sterile 11 and sterile 20 from yeast, expressed
LOC_Os03g13200	-1.54531	1.7e-12	peroxidase precursor, putative, expressed
LOC_Os03g13290	-4.48655	0.0146129	expressed protein
LOC_Os03g13976	-1.01984	0.000349261	expressed protein
LOC_Os03g14010	-1.29254	0.000358308	glycosyl hydrolase family 10 protein, putative, expressed
LOC_Os03g14030	-1.54875	4.07e-08	thaumatin, putative, expressed
LOC_Os03g14642	-1.00633	0.00490681	LTPL107 - Protease inhibitor/seed storage/LTP family protein precursor, expressed
LOC_Os03g14654	-1.16488	6.33e-15	LTPL108 - Protease inhibitor/seed storage/LTP family protein precursor, expressed
LOC_Os03g14730	-1.19217	2.3e-15	gibberellin receptor GID1L2, putative, expressed
LOC_Os03g14880	-1.23729	7.97e-07	expressed protein
LOC_Os03g14900	-1.30457	1.6e-05	NB-ARC/LRR disease resistance protein, putative, expressed
LOC_Os03g14920	-1.37047	0.0100787	expressed protein
LOC_Os03g15260	-1.50018	1.72e-05	expressed protein
LOC_Os03g15320	-1.45503	0.00159001	glyoxal oxidase-related, putative, expressed
LOC_Os03g15790	-1.40958	1.75e-05	ZOS3-08 - C2H2 zinc finger protein, expressed
LOC_Os03g16290	-1.74323	3.22e-06	fringe-related protein, putative, expressed
LOC_Os03g16470	-1.42136	1.43e-23	expressed protein
LOC_Os03g16610	-1.32005	1.73e-11	laccase precursor protein, putative, expressed
LOC_Os03g17150	-2.90522	0.0159128	ZOS3-09 - C2H2 zinc finger protein, expressed
LOC_Os03g17174	-1.3465	2.17e-18	PsbP, putative, expressed
LOC_Os03g17680	-1.25625	1.61e-07	expressed protein
LOC_Os03g17850	-1.29471	2.81e-06	glycosyltransferase family 43 protein, putative, expressed
LOC_Os03g18020	-1.27954	1.33e-15	rhodanese-like family protein, putative, expressed
LOC_Os03g18110	-1.18484	0.00295156	proteins of unknown function domain containing protein, putative, expressed
LOC_Os03g18120	-1.67347	3.08e-05	proteins of unknown function domain containing protein, expressed
LOC_Os03g18300	-1.33156	2.23e-05	chloroplast unusual positioning protein, putative, expressed
LOC_Os03g18729	-1.31195	0.000232869	expressed protein
LOC_Os03g18890	-1.10092	1.11e-19	glycosyl transferase 8 domain containing protein, putative, expressed
LOC_Os03g18900	-1.43296	3.59e-07	retrotransposon protein, putative, Ty3-gypsy subclass, expressed
LOC_Os03g18980	-1.01307	0.000474577	kinesin motor domain containing protein, expressed
LOC_Os03g19090	-1.31778	2.67e-05	expressed protein
LOC_Os03g19120	-1.61043	0.00367162	MYB family transcription factor, putative, expressed
LOC_Os03g19220	-1.25628	3.51e-06	expressed protein
LOC_Os03g19260	-1.6247	0.00164056	expressed protein
LOC_Os03g19380	-1.00544	7.08e-09	calvin cycle protein CP12, putative, expressed
LOC_Os03g19540	-2.13244	0.0144544	expressed protein
LOC_Os03g19700	-1.4017	0.0406551	plant protein of unknown function domain containing protein, expressed
LOC_Os03g19780	-1.25253	6.9e-06	expressed protein
LOC_Os03g20330	-2.11574	1.98e-09	VQ domain containing protein, putative, expressed
LOC_Os03g20500	-1.06004	1.97e-08	OsFBX82 - F-box domain containing protein, expressed
LOC_Os03g20600	-2.28794	1.81e-06	expressed protein
LOC_Os03g20650	-1.65821	0.0427273	bZIP transcription factor domain containing protein, expressed
LOC_Os03g20740	-1.10245	0.002111	expressed protein
LOC_Os03g20760	-1.47365	0.0217506	LTPL66 - Protease inhibitor/seed storage/LTP family protein precursor, expressed
LOC_Os03g21400	-1.54017	7.35e-12	cytochrome P450, putative, expressed
LOC_Os03g21710	-2.66952	2.5e-21	WRKY79, expressed
LOC_Os03g21780	-1.21713	4.18e-06	pentatricopeptide repeat domain containing protein, putative, expressed
LOC_Os03g22020	-1.94982	8.49e-06	peroxidase precursor, putative, expressed
LOC_Os03g22050	-1.10165	1.65e-14	CAMK_KIN1/SNF1/Nim1_like.16 - CAMK includes calcium/calmodulin depedent protein kinases, expressed
LOC_Os03g22230	-1.49249	0.00274397	POEI47 - Pollen Ole e I allergen and extensin family protein precursor, expressed
LOC_Os03g22259	-1.24814	3.64e-06	expressed protein
LOC_Os03g22360	-2.85199	0.0176878	expressed protein
LOC_Os03g22370	-1.59492	6.79e-08	ultraviolet-B-repressible protein, putative, expressed
LOC_Os03g23050	-1.05067	0.0409169	expressed protein
LOC_Os03g23960	-1.4754	2.81e-05	IQ calmodulin-binding motif family protein, putative, expressed
LOC_Os03g24020	-1.0504	2.36e-11	ribosomal protein L6, putative, expressed
LOC_Os03g25150	-1.63163	4.1e-14	transposon protein, putative, unclassified, expressed
LOC_Os03g25550	-1.33108	5.85e-05	myb-like DNA-binding domain containing protein, putative, expressed
LOC_Os03g26590	-1.92576	0.0441154	expressed protein
LOC_Os03g26820	-1.71623	2.06e-10	LTPL52 - Protease inhibitor/seed storage/LTP family protein precursor, expressed
LOC_Os03g28040	-3.73302	0.0307223	zinc finger, C3HC4 type domain containing protein, expressed
LOC_Os03g28100	-1.67397	0.00730301	expressed protein
LOC_Os03g28160	-2.19436	3.27e-22	jacalin-like lectin domain containing protein, expressed
LOC_Os03g28190	-2.26177	0.00147076	dirigent, putative, expressed
LOC_Os03g28260	-1.16059	8.16e-07	retrotransposon protein, putative, unclassified, expressed
LOC_Os03g29360	-2.1655	1.75e-05	expressed protein
LOC_Os03g29540	-1.00478	9.8e-12	ATP-dependent protease, putative, expressed
LOC_Os03g29770	-3.34096	7.49e-29	EF hand family protein, expressed
LOC_Os03g29920	-1.74676	8.1e-12	proline-rich protein, putative, expressed
LOC_Os03g29930	-1.12874	0.000426462	expressed protein
LOC_Os03g30250	-1.42239	3.58e-10	COBRA-like protein precursor, putative, expressed
LOC_Os03g30890	-1.454	1.44e-14	S-locus-like receptor protein kinase, putative, expressed
LOC_Os03g30910	-1.44392	0.00981964	disease resistance protein RPM1, putative, expressed
LOC_Os03g31510	-1.17417	2.22e-11	cysteine proteinase inhibitor 8 precursor, putative, expressed
LOC_Os03g31679	-1.67825	5.43e-37	annexin A7, putative, expressed
LOC_Os03g31740	-1.65167	7.52e-05	ZCF37, putative, expressed
LOC_Os03g31880	-1.30751	0.0155729	SHORT-ROOT, putative, expressed
LOC_Os03g32100	-2.15026	9.49e-05	spotted leaf 11, putative, expressed
LOC_Os03g36530	-1.3888	0.000377121	FAD-binding and arabino-lactone oxidase domains containing protein, putative, expressed
LOC_Os03g36960	-1.13117	4e-05	expressed protein
LOC_Os03g38350	-1.54842	5.04e-08	expressed protein
LOC_Os03g38540	-1.59909	6.7e-24	folic acid binding protein, putative, expressed
LOC_Os03g38640	-1.13496	0.0444937	expressed protein
LOC_Os03g38790	-1.63251	4.79e-06	expressed protein
LOC_Os03g40000	-1.38189	1.3e-05	expressed protein
LOC_Os03g40070	-1.83604	0.0067034	transposon protein, putative, unclassified, expressed
LOC_Os03g40600	-1.71705	0.0145346	cytochrome P450 78A11, putative, expressed
LOC_Os03g40670	-1.19622	3.43e-05	glycerophosphoryl diester phosphodiesterase family protein, putative, expressed
LOC_Os03g40830	-1.16588	3.99e-14	OsSub30 - Putative Subtilisin homologue, expressed
LOC_Os03g40930	-1.04772	0.000677952	expressed protein
LOC_Os03g42440	-1.25608	0.0156474	expressed protein
LOC_Os03g42480	-1.58479	0.000213155	expressed protein
LOC_Os03g42630	-1.52888	0.000586594	No apical meristem protein, putative, expressed
LOC_Os03g43010	-1.81893	6.03e-16	expressed protein
LOC_Os03g43410	-1.13679	0.00506688	OsIAA12 - Auxin-responsive Aux/IAA gene family member, expressed
LOC_Os03g43970	-1.70318	0.0039923	amino acid permease family protein, putative, expressed
LOC_Os03g43990	-1.0187	6.13e-08	BTBN8 - Bric-a-Brac, Tramtrack, Broad Complex BTB domain with non-phototropic hypocotyl 3 NPH3 and coiled-coil domains, expressed
LOC_Os03g44159	-2.17042	0.00345164	expressed protein
LOC_Os03g44430	-1.00404	0.00522673	ubiquitin carboxyl-terminal hydrolase, family 1, putative, expressed
LOC_Os03g45450	-2.34152	0.000902644	WRKY60, expressed
LOC_Os03g45619	-1.60784	9.68e-12	cytochrome P450, putative, expressed
LOC_Os03g45750	-4.09694	0.00867471	DUF260 domain containing protein, putative, expressed
LOC_Os03g45850	-2.80015	0.00920068	OsSAUR16 - Auxin-responsive SAUR gene family member, expressed
LOC_Os03g45860	-4.47271	1.12e-05	OsSAUR17 - Auxin-responsive SAUR gene family member, expressed
LOC_Os03g45920	-1.03483	2.08e-18	tubulin/FtsZ domain containing protein, putative, expressed
LOC_Os03g46090	-1.05736	1.42e-09	endonuclease/exonuclease/phosphatase family domain containing protein, expressed
LOC_Os03g46150	-2.37868	1.47e-10	LTPL72 - Protease inhibitor/seed storage/LTP family protein precursor, expressed
LOC_Os03g46180	-1.31352	0.00170235	LTPL71 - Protease inhibitor/seed storage/LTP family protein precursor, expressed
LOC_Os03g46600	-1.09717	0.000248834	acidic leucine-rich nuclear phosphoprotein 32-related protein 2, putative, expressed
LOC_Os03g46910	-1.07994	0.0138591	pyruvate kinase, putative, expressed
LOC_Os03g47010	-1.68979	0.024791	glycosyl hydrolase family 10 protein, putative, expressed
LOC_Os03g47016	-1.08729	0.0108521	homeobox protein knotted-1-like 10, putative, expressed
LOC_Os03g47280	-1.76486	0.00210222	VQ domain containing protein, putative, expressed
LOC_Os03g47610	-1.6629	1.69e-25	thiamine biosynthesis protein thiC, putative, expressed
LOC_Os03g47614	-2.16926	1.07e-08	hypothetical protein
LOC_Os03g47620	-1.59694	3.88e-08	ankyrin, putative, expressed
LOC_Os03g48030	-1.41844	1.49e-14	integral membrane HPP family protein, putative, expressed
LOC_Os03g48560	-1.83998	0.0234492	N-acetylglucosaminyltransferase, putative, expressed
LOC_Os03g49740	-1.77003	0.0278914	expressed protein
LOC_Os03g49830	-1.12846	2.34e-07	expressed protein
LOC_Os03g50080	-2.26195	3.91e-14	peptidyl-prolyl cis-trans isomerase, FKBP-type, putative, expressed
LOC_Os03g50150	-1.25771	0.0467947	NB-ARC domain containing protein, expressed
LOC_Os03g50210	-1.09381	0.0465326	DUF292 domain containing protein, expressed
LOC_Os03g50364	-2.01959	0.00105875	expressed protein
LOC_Os03g50820	-1.20227	0.0261256	cytochrome b561, putative, expressed
LOC_Os03g50970	-1.26935	3.67e-06	retrotransposon protein, putative, Ty1-copia subclass, expressed
LOC_Os03g51984	-1.01571	0.00166637	differentiation protein, putative, expressed
LOC_Os03g52300	-1.4442	0.0206391	SCP-like extracellular protein, expressed
LOC_Os03g52630	-1.00121	1.22e-18	endoglucanase, putative, expressed
LOC_Os03g53150	-1.13791	3.46e-11	OsIAA13 - Auxin-responsive Aux/IAA gene family member, expressed
LOC_Os03g53210	-1.52781	7.31e-05	expressed protein
LOC_Os03g53360	-1.99286	8.94e-07	transferase family protein, putative, expressed
LOC_Os03g53640	-1.15776	2.96e-14	expressed protein
LOC_Os03g53710	-2.13857	2.42e-30	aldose 1-epimerase, putative, expressed
LOC_Os03g53740	-1.05214	0.000805691	expressed protein
LOC_Os03g53950	-1.08555	2.52e-14	strictosidine synthase, putative, expressed
LOC_Os03g54040	-1.26725	4.4e-09	ribosomal protein L6, putative, expressed
LOC_Os03g55180	-1.2206	2.91e-11	DUF1336 domain containing protein, expressed
LOC_Os03g55470	-1.12696	6.33e-10	expressed protein
LOC_Os03g55690	-3.84425	0.0294127	transposon protein, putative, unclassified, expressed
LOC_Os03g55880	-4.79107	0.00557327	expressed protein
LOC_Os03g55930	-1.12627	2.25e-19	ribosomal protein, putative, expressed
LOC_Os03g56190	-1.10863	7.14e-14	cytochrome c oxidase-related, putative, expressed
LOC_Os03g56220	-1.68022	1.23e-28	stress-induced protein, putative, expressed
LOC_Os03g56944	-2.92519	8.75e-08	lysine-rich arabinogalactan protein 19 precursor, putative, expressed
LOC_Os03g57080	-1.68151	0.000424014	PLA IIIA/PLP7, putative, expressed
LOC_Os03g57145	-1.38018	1.38e-06	expressed protein
LOC_Os03g57190	-1.22953	0.000279436	TCP family transcription factor, putative, expressed
LOC_Os03g57400	-4.28635	0.0291365	expressed protein
LOC_Os03g57410	-1.77771	0.0423525	RING-H2 finger protein ATL5D, putative, expressed
LOC_Os03g57460	-1.30919	6.48e-07	fasciclin domain containing protein, expressed
LOC_Os03g57970	-1.87141	2.62e-11	LTPL73 - Protease inhibitor/seed storage/LTP family protein precursor, expressed
LOC_Os03g57990	-1.9825	0.00470698	LTPL74 - Protease inhibitor/seed storage/LTP family protein precursor, expressed
LOC_Os03g58470	-1.09179	7.61e-10	retrotransposon protein, putative, Ty3-gypsy subclass, expressed
LOC_Os03g58610	-1.12407	0.00112633	expressed protein
LOC_Os03g58650	-1.40091	0.000214008	expressed protein
LOC_Os03g58750	-1.35358	1.18e-08	protein kinase domain containing protein, expressed
LOC_Os03g58980	-1.63782	4.46e-09	Cupin domain containing protein, expressed
LOC_Os03g59210	-1.58878	1.13e-25	expressed protein
LOC_Os03g59280	-2.4192	1.31e-10	plastocyanin-like domain containing protein, putative, expressed
LOC_Os03g59670	-1.44082	0.00419222	basic helix-loop-helix, putative, expressed
LOC_Os03g59770	-2.44533	0.000128199	EF hand family protein, putative, expressed
LOC_Os03g60100	-1.04633	3.31e-20	50S ribosomal protein L17, putative, expressed
LOC_Os03g60300	-2.23894	0.00091254	expressed protein
LOC_Os03g60340	-1.70924	4.61e-18	leaf senescence related protein, putative, expressed
LOC_Os03g60419	-1.05867	0.0210217	expressed protein
LOC_Os03g60900	-1.73979	1.37e-05	expressed protein
LOC_Os03g61040	-1.34787	0.010938	GIL1, putative, expressed
LOC_Os03g61260	-1.81557	3.64e-30	ribosomal L18p/L5e family protein, putative, expressed
LOC_Os03g61590	-1.1913	0.04664	expressed protein
LOC_Os03g61720	-1.36011	0.00359803	glycerol-3-phosphate acyltransferase, putative, expressed
LOC_Os03g61740	-1.17819	0.00342008	sex determination protein tasselseed-2, putative, expressed
LOC_Os03g62090	-1.00002	7.58e-06	CESA5 - cellulose synthase, expressed
LOC_Os03g62270	-1.1315	6.79e-05	MATE efflux family protein, putative, expressed
LOC_Os03g63150	-1.01479	3.58e-07	powdery mildew resistance protein PM3b, putative, expressed
LOC_Os03g63200	-1.21883	3.72e-12	powdery mildew resistance protein PM3b, putative, expressed
LOC_Os03g63540	-1.55728	4.26e-05	lysine-rich arabinogalactan protein 19 precursor, putative, expressed
LOC_Os03g64170	-1.53204	1.32e-13	GDSL-like lipase/acylhydrolase, putative, expressed
LOC_Os03g64230	-1.12404	1.7e-07	expressed protein
LOC_Os03g64340	-1.14319	0.000958329	heavy metal-associated domain containing protein, expressed
LOC_Os04g01140	-1.87528	8.88e-26	cytochrome P450 93A2, putative, expressed
LOC_Os04g01470	-1.75646	0.0046479	O-methyltransferase, putative, expressed
LOC_Os04g01600	-1.02421	1.86e-09	erythronate-4-phosphate dehydrogenase domain containing protein, expressed
LOC_Os04g01960	-1.36769	0.00137465	expressed protein
LOC_Os04g02510	-1.17391	0.000521204	ZOS4-01 - C2H2 zinc finger protein, expressed
LOC_Os04g02530	-1.16035	0.00337847	expressed protein
LOC_Os04g02580	-1.04862	0.00533059	expressed protein
LOC_Os04g02620	-1.23523	0.0233942	oxidoreductase, short chain dehydrogenase/reductase family, putative, expressed
LOC_Os04g02830	-1.99705	6.95e-15	expressed protein
LOC_Os04g02880	-1.56067	1.38e-18	expressed protein
LOC_Os04g03050	-1.37348	1.49e-07	OsSub34 - Putative Subtilisin homologue, expressed
LOC_Os04g03210	-3.746	0.00386251	receptor kinase, putative, expressed
LOC_Os04g03796	-2.16625	1.44e-05	OsSub37 - Putative Subtilisin homologue, expressed
LOC_Os04g03810	-2.57398	0.00910617	OsSub38 - Putative Subtilisin homologue, expressed
LOC_Os04g05580	-1.51423	0.00329611	kinase, putative, expressed
LOC_Os04g05700	-1.3885	0.00735875	expressed protein
LOC_Os04g06350	-3.75609	0.0270119	expressed protein
LOC_Os04g07110	-1.71004	1.76e-06	expressed protein
LOC_Os04g07260	-2.12078	7.73e-05	expressed protein
LOC_Os04g08060	-1.82761	4.08e-05	ZOS4-03 - C2H2 zinc finger protein, expressed
LOC_Os04g09260	-1.33758	0.031945	transferase family protein, putative, expressed
LOC_Os04g09900	-1.50469	3e-18	ent-kaurene synthase, chloroplast precursor, putative, expressed
LOC_Os04g09920	-1.25044	0.00112538	cytochrome P450, putative, expressed
LOC_Os04g10000	-1.27403	6.48e-06	sex determination protein tasselseed-2, putative, expressed
LOC_Os04g10010	-1.45771	3.13e-05	sex determination protein tasselseed-2, putative, expressed
LOC_Os04g10160	-1.17914	6.84e-06	cytochrome P450, putative, expressed
LOC_Os04g11780	-1.95588	0.000150815	resistance protein LR10, putative, expressed
LOC_Os04g11962	-1.47172	0.0236612	expressed protein
LOC_Os04g11970	-1.52583	0.0149667	O-methyltransferase, putative, expressed
LOC_Os04g12830	-4.65468	0.00862744	expressed protein
LOC_Os04g13190	-2.19345	0.0471962	expressed protein
LOC_Os04g13480	-2.95359	0.0489026	response regulator receiver domain containing protein, expressed
LOC_Os04g14410	-1.06703	3.38e-05	expressed protein
LOC_Os04g15530	-1.07562	0.00186645	retrotransposon protein, putative, Ty1-copia subclass, expressed
LOC_Os04g15580	-1.29021	3.63e-12	serine/threonine-protein kinase receptor precursor, putative, expressed
LOC_Os04g15650	-1.38396	3.1e-10	Leucine Rich Repeat family protein, expressed
LOC_Os04g15920	-1.80033	8.77e-06	dehydrogenase, putative, expressed
LOC_Os04g16970	-1.76788	6.92e-10	zinc finger, C3HC4 type domain containing protein, expressed
LOC_Os04g20330	-1.66532	0.0177256	UDP-glucoronosyl/UDP-glucosyl transferase, putative, expressed
LOC_Os04g21350	-1.52466	5.4e-08	flowering promoting factor-like 1, putative, expressed
LOC_Os04g21430	-4.73233	0.00992081	expressed protein
LOC_Os04g22120	-1.84252	7.3e-20	protein kinase, putative, expressed
LOC_Os04g22140	-1.391	0.00212145	expressed protein
LOC_Os04g22330	-3.88924	0.0149247	SCP-like extracellular protein, expressed
LOC_Os04g23630	-1.18742	0.00879812	expressed protein
LOC_Os04g24110	-1.58386	7.02e-05	anthocyanin 3-O-beta-glucosyltransferase, putative, expressed
LOC_Os04g24165	-1.54976	3.96e-09	retrotransposon protein, putative, unclassified, expressed
LOC_Os04g24220	-1.63805	8.53e-25	OsWAK32 - OsWAK receptor-like protein kinase, expressed
LOC_Os04g26870	-1.36405	4.53e-09	oxidoreductase, aldo/keto reductase family protein, putative, expressed
LOC_Os04g27020	-1.47288	0.0171629	cytochrome P450, putative, expressed
LOC_Os04g28780	-1.31496	2.55e-05	serine/threonine-protein kinase receptor precursor, putative, expressed
LOC_Os04g28830	-3.37888	0.0199032	RALFL34 - Rapid ALkalinization Factor RALF family protein precursor, putative, expressed
LOC_Os04g28990	-1.13385	2.43e-05	dehydrogenase, putative, expressed
LOC_Os04g29424	-1.21154	1.38e-11	retrotransposon protein, putative, LINE subclass, expressed
LOC_Os04g29580	-1.57796	0.0115106	OsWAK37 - OsWAK short gene, expressed
LOC_Os04g29680	-1.32865	0.000554601	OsWAK38 - OsWAK receptor-like protein kinase, expressed
LOC_Os04g29930	-1.48427	0.00220669	OsWAK42 - OsWAK receptor-like protein kinase, expressed
LOC_Os04g29950	-2.10558	0.0122583	wall-associated receptor kinase, putative, expressed
LOC_Os04g29960	-1.8134	0.00497195	OsWAK43 - OsWAK receptor-like protein kinase, expressed
LOC_Os04g30030	-3.40682	0.00132555	cysteine-rich receptor-like protein kinase 12 precursor, putative, expressed
LOC_Os04g30240	-1.3118	1.44e-18	OsWAK60 - OsWAK receptor-like protein kinase, expressed
LOC_Os04g30250	-1.24025	5.56e-16	wall-associated receptor kinase-like 5 precursor, putative, expressed
LOC_Os04g30410	-2.08748	0.000360341	expressed protein
LOC_Os04g31240	-1.14378	0.0179461	hydrolase, alpha/beta fold family protein, putative, expressed
LOC_Os04g31410	-1.03927	0.0178326	RALFL37 - Rapid ALkalinization Factor RALF family protein precursor, expressed
LOC_Os04g31484	-1.95978	0.00464229	RALFL20 - Rapid ALkalinization Factor RALF family protein precursor, expressed
LOC_Os04g31520	-1.37592	1.16e-08	RALFL21 - Rapid ALkalinization Factor RALF family protein precursor, expressed
LOC_Os04g31610	-1.19214	0.0289174	OsFBO3 - F-box and other domain containing protein, expressed
LOC_Os04g31670	-4.24988	0.0116265	expressed protein
LOC_Os04g31760	-1.07831	0.00942697	expressed protein
LOC_Os04g32110	-1.27887	4.49e-14	ACT domain containing protein, expressed
LOC_Os04g32480	-1.22854	1.32e-05	zinc-finger protein, putative, expressed
LOC_Os04g32510	-1.86152	4.4e-07	expressed protein
LOC_Os04g32860	-2.09739	0.000114485	expressed protein
LOC_Os04g33200	-1.04357	6.47e-10	heparan-alpha-glucosaminide N-acetyltransferase, putative, expressed
LOC_Os04g33450	-1.45085	4.74e-20	expressed protein
LOC_Os04g33630	-1.09471	7.15e-10	2Fe-2S iron-sulfur cluster binding domain containing protein, expressed
LOC_Os04g33760	-1.73538	1e-05	DUF584 domain containing protein, putative, expressed
LOC_Os04g33900	-1.71405	3.84e-05	ctr copper transporter family protein, putative, expressed
LOC_Os04g33990	-1.48615	2.39e-09	harpin-induced protein 1 domain containing protein, expressed
LOC_Os04g34120	-1.01722	0.0169189	expressed protein
LOC_Os04g34290	-1.62974	0.000177331	protein kinase, putative, expressed
LOC_Os04g34320	-3.01778	0.000537658	S-domain receptor-like protein kinase, putative, expressed
LOC_Os04g35530	-1.05611	8.96e-06	expressed protein
LOC_Os04g35580	-1.73022	0.00449422	expressed protein
LOC_Os04g35790	-1.2633	5.71e-11	GLTP domain containing protein, putative, expressed
LOC_Os04g36740	-1.56416	0.00948704	potassium channel SKOR, putative, expressed
LOC_Os04g36800	-1.02117	8.37e-10	3-oxoacyl-synthase, putative, expressed
LOC_Os04g36850	-1.11756	8.54e-07	ORG4, putative, expressed
LOC_Os04g37480	-1.02526	0.000542226	oxidoreductase, aldo/keto reductase family protein, putative, expressed
LOC_Os04g37750	-1.00316	0.000855648	expressed protein
LOC_Os04g37770	-2.25852	9.44e-06	transposon protein, putative, CACTA, En/Spm sub-class, expressed
LOC_Os04g37970	-2.21409	0.0425887	transporter family protein, putative, expressed
LOC_Os04g37990	-1.20077	2.14e-07	transporter family protein, putative, expressed
LOC_Os04g38042	-1.8205	2.61e-11	retrotransposon protein, putative, unclassified, expressed
LOC_Os04g38220	-1.43714	3.07e-11	transporter family protein, putative, expressed
LOC_Os04g38320	-3.88491	3.93e-06	expressed protein
LOC_Os04g38530	-1.05894	1e-06	aldose 1-epimerase, putative, expressed
LOC_Os04g38790	-1.24963	1.76e-08	expressed protein
LOC_Os04g38910	-2.17339	8.48e-07	atypical receptor-like kinase MARK, putative, expressed
LOC_Os04g39010	-1.05171	3.88e-05	heavy metal associated domain containing protein, expressed
LOC_Os04g39130	-1.12293	0.000522262	expressed protein
LOC_Os04g39140	-1.31891	6.43e-09	acetyltransferase, GNAT family, putative, expressed
LOC_Os04g39150	-1.06489	1.19e-05	pathogenesis-related Bet v I family protein, putative, expressed
LOC_Os04g39300	-2.55124	6.87e-24	heavy metal transport/detoxification protein, putative, expressed
LOC_Os04g39320	-2.07947	1.04e-36	expressed protein
LOC_Os04g39360	-1.44796	0.0016198	heavy metal transport/detoxification protein, putative, expressed
LOC_Os04g39380	-1.17402	0.0312676	heavy metal transport/detoxification protein, putative, expressed
LOC_Os04g39864	-1.34662	0.000187354	Os4bglu11 - beta-glucosidase homologue, similar to Os4Bglu12 exoglucanase/beta-glucosidase, expressed
LOC_Os04g40100	-1.69638	1.07e-10	BTBN11 - Bric-a-Brac, Tramtrack, Broad Complex BTB domain with non-phototropic hypocotyl 3 NPH3 domain, expressed
LOC_Os04g40410	-2.75254	6.72e-05	high affinity nitrate transporter, putative, expressed
LOC_Os04g40510	-1.24735	0.000446422	glycosyl hydrolase family 5 protein, putative, expressed
LOC_Os04g40530	-1.08786	1.46e-06	methyltransferase domain containing protein, expressed
LOC_Os04g40750	-2.13746	0.0460817	expressed protein
LOC_Os04g41050	-1.11302	0.0208697	zinc finger, C3HC4 type domain containing protein, expressed
LOC_Os04g41370	-1.75684	0.0121727	Leucine Rich Repeat family protein, expressed
LOC_Os04g41380	-2.28156	8.98e-05	Leucine Rich Repeat family protein, expressed
LOC_Os04g41640	-1.71804	5.03e-26	HEV2 - Hevein family protein precursor, expressed
LOC_Os04g42200	-1.93169	0.000453971	expressed protein
LOC_Os04g43290	-1.39968	0.000161058	ARPC2B, putative, expressed
LOC_Os04g43360	-1.34147	3.24e-05	Os4bglu14 - monolignol beta-glucoside homologue without catalytic acid/base, expressed
LOC_Os04g43490	-1.05204	5.47e-08	CK1_CaseinKinase_1.7 - CK1 includes the casein kinase 1 kinases, expressed
LOC_Os04g43710	-2.46301	6.74e-27	CAMK_CAMK_like.3 - CAMK includes calcium/calmodulin depedent protein kinases, expressed
LOC_Os04g43800	-1.36732	1.06e-07	phenylalanine ammonia-lyase, putative, expressed
LOC_Os04g43840	-1.43292	0.0104364	possible lysine decarboxylase domain containing protein, expressed
LOC_Os04g44120	-1.14326	0.000363451	collagen triple helix repeat, putative, expressed
LOC_Os04g44200	-1.40547	2.53e-08	oxygen-evolving enhancer protein 3, chloroplast precursor, putative, expressed
LOC_Os04g44354	-1.40308	1.9e-09	UDP-glucoronosyl and UDP-glucosyl transferase domain containing protein, expressed
LOC_Os04g44650	-1.04403	2.38e-05	ferredoxin-thioredoxin reductase, variable chain, putative, expressed
LOC_Os04g44770	-1.43393	0.000154064	expressed protein
LOC_Os04g44850	-2.01794	1.12e-14	glycosyl transferase 8 domain containing protein, putative, expressed
LOC_Os04g45100	-2.38313	1.41e-05	expressed protein
LOC_Os04g45270	-2.46289	7.21e-24	aspartyl protease family protein, putative, expressed
LOC_Os04g46110	-2.07133	5.77e-06	fibroin heavy chain precursor, putative, expressed
LOC_Os04g46130	-2.36937	3.22e-24	plastocyanin-like domain containing protein, putative, expressed
LOC_Os04g46600	-1.20102	0.0304752	zinc finger protein, putative, expressed
LOC_Os04g46650	-2.36607	0.045573	expansin precursor, putative, expressed
LOC_Os04g46660	-1.28398	0.00598531	cyclin, putative, expressed
LOC_Os04g46680	-2.58247	0.00473687	ZOS4-10 - C2H2 zinc finger protein, expressed
LOC_Os04g46730	-1.09652	0.00389239	thioesterase family protein, putative, expressed
LOC_Os04g46780	-1.56276	1.22e-10	MSP domain containing protein, expressed
LOC_Os04g46830	-1.50152	1.06e-08	LTPL122 - Protease inhibitor/seed storage/LTP family protein precursor, expressed
LOC_Os04g46990	-1.56314	0.000131945	cis-zeatin O-glucosyltransferase, putative, expressed
LOC_Os04g47010	-1.07177	0.0211353	expressed protein
LOC_Os04g47140	-1.69119	7.49e-05	expressed protein
LOC_Os04g47250	-1.44158	2.1e-07	cytochrome P450, putative, expressed
LOC_Os04g47480	-1.05734	0.00155084	DUF630/DUF632 domains containing protein, putative, expressed
LOC_Os04g48020	-1.68082	3.69e-07	3-hexulose-6-phosphate isomerase, putative, expressed
LOC_Os04g48130	-1.03286	2.08e-06	OsRhmbd11 - Putative Rhomboid homologue, expressed
LOC_Os04g48375	-1.1561	2.64e-06	WD domain, G-beta repeat domain containing protein, expressed
LOC_Os04g48484	-1.19093	1.75e-09	expressed protein
LOC_Os04g48810	-1.45909	0.00269997	expressed protein
LOC_Os04g48870	-1.24899	0.0189117	nitrilase-associated protein, putative, expressed
LOC_Os04g49490	-1.04274	1.1e-05	protein phosphatase 2C, putative, expressed
LOC_Os04g49650	-2.08716	0.0164025	DUF581 domain containing protein, expressed
LOC_Os04g49850	-2.33204	0.00372855	expressed protein
LOC_Os04g50950	-1.26687	0.0191524	peptide transporter PTR2, putative, expressed
LOC_Os04g50970	-1.1077	2.41e-13	seed specific protein Bn15D1B, putative, expressed
LOC_Os04g51190	-1.01463	0.00169378	growth-regulating factor, putative, expressed
LOC_Os04g51460	-1.2222	3.72e-13	glycosyl hydrolases family 16, putative, expressed
LOC_Os04g51570	-1.07026	0.006136	tyrosine phosphatase, putative, expressed
LOC_Os04g51680	-1.49079	5.38e-17	expressed protein
LOC_Os04g51980	-2.4934	2.92e-07	transferase family domain containing protein, expressed
LOC_Os04g52164	-1.55161	8.46e-13	transferase family protein, putative, expressed
LOC_Os04g52180	-1.50293	0.0117354	expressed protein
LOC_Os04g52190	-1.453	2.05e-19	vacuolar-sorting receptor precursor, putative, expressed
LOC_Os04g52210	-2.42894	0.0252583	terpene synthase, putative, expressed
LOC_Os04g52250	-1.75842	2.22e-07	LTPL123 - Protease inhibitor/seed storage/LTP family protein precursor, expressed
LOC_Os04g52320	-1.00905	0.00329785	QRT3, putative, expressed
LOC_Os04g52530	-1.19602	0.00162114	heavy metal-associated domain containing protein, expressed
LOC_Os04g52640	-1.24334	3.17e-18	SHR5-receptor-like kinase, putative, expressed
LOC_Os04g52670	-1.90042	1.71e-06	OsSAUR21 - Auxin-responsive SAUR gene family member, expressed
LOC_Os04g52880	-1.09778	6.99e-05	expressed protein
LOC_Os04g53230	-1.14412	5.65e-25	aminomethyltransferase, putative, expressed
LOC_Os04g53550	-1.01242	0.00949231	ABC transporter, ATP-binding protein, putative, expressed
LOC_Os04g53580	-1.38123	0.000596121	P21-Rho-binding domain containing protein, putative, expressed
LOC_Os04g53680	-1.30285	2.01e-06	cyclin, putative, expressed
LOC_Os04g53860	-1.27954	1.81e-06	reductase, putative, expressed
LOC_Os04g54220	-1.48164	0.0260628	expressed protein
LOC_Os04g54430	-1.01352	6.32e-13	immediate-early protein RSP40, putative, expressed
LOC_Os04g54550	-2.58303	0.0410437	AT5MAT, putative, expressed
LOC_Os04g54564	-1.01495	7.95e-05	expressed protein
LOC_Os04g54620	-1.08508	0.000229176	expressed protein
LOC_Os04g55670	-1.42396	6.5e-10	glycosyltransferase family 43 protein, putative, expressed
LOC_Os04g55710	-1.69579	9.63e-09	transposon protein, putative, unclassified, expressed
LOC_Os04g55980	-1.33631	1.91e-05	glycine-rich RNA-binding, abscisic acid-inducible protein, putative, expressed
LOC_Os04g56000	-1.99748	0.0389281	AGAP001055-PA, putative, expressed
LOC_Os04g56060	-1.46789	3.26e-06	protein kinase domain containing protein, expressed
LOC_Os04g56100	-1.76299	9.44e-11	one cut domain family member 3, putative, expressed
LOC_Os04g56370	-2.32903	0.00635703	expressed protein
LOC_Os04g56910	-2.41914	1.45e-26	transferase family protein, putative, expressed
LOC_Os04g56930	-1.79899	0.0108127	glycosyl hydrolases, putative, expressed
LOC_Os04g58180	-1.17817	3.2e-05	WD-40 repeat family protein, putative, expressed
LOC_Os04g58390	-1.2431	1.13e-13	allantoinase, putative, expressed
LOC_Os04g58790	-1.05203	0.0462183	expressed protein
LOC_Os04g58820	-1.12303	0.0179088	ATOFP18/OFP18, putative, expressed
LOC_Os04g58920	-2.19184	0.00329611	U-box domain-containing protein, putative, expressed
LOC_Os04g59020	-2.40657	0.00783804	integral membrane protein, putative, expressed
LOC_Os04g59150	-1.3355	5.05e-25	peroxidase precursor, putative, expressed
LOC_Os04g59310	-1.25641	0.0164544	phospholipase C, putative, expressed
LOC_Os04g59330	-1.16439	2.68e-12	expressed protein
LOC_Os05g01140	-1.22934	2.59e-09	methyltransferase, putative, expressed
LOC_Os05g01370	-1.15283	0.0277367	polygalacturonase inhibitor precursor, putative, expressed
LOC_Os05g01790	-1.30999	0.0162948	expressed protein
LOC_Os05g01810	-1.3842	1.12e-10	xylem cysteine proteinase 2 precursor, putative, expressed
LOC_Os05g02230	-3.12802	0.0125104	expressed protein
LOC_Os05g02310	-1.41652	5.34e-11	soluble inorganic pyrophosphatase, putative, expressed
LOC_Os05g02820	-1.07162	8.16e-05	protein transport protein-related, putative, expressed
LOC_Os05g02900	-2.15216	0.0062469	expressed protein
LOC_Os05g03120	-1.2506	0.0177338	retrotransposon protein, putative, unclassified, expressed
LOC_Os05g03200	-1.22948	0.00144804	expressed protein
LOC_Os05g03440	-1.14838	0.000852053	expressed protein
LOC_Os05g03750	-1.42291	2.26e-19	expressed protein
LOC_Os05g04060	-3.29956	0.0184696	plant protein of unknown function domain containing protein, expressed
LOC_Os05g04500	-1.70284	6.02e-27	peroxidase precursor, putative, expressed
LOC_Os05g04584	-1.03389	0.00114114	transferase family protein, putative, expressed
LOC_Os05g04640	-1.93444	3.16e-09	WRKY5, expressed
LOC_Os05g04720	-1.76726	0.00976435	expressed protein
LOC_Os05g04740	-1.20817	0.00133805	helix-loop-helix DNA-binding domain containing protein, expressed
LOC_Os05g04750	-1.65992	0.0337083	OsFBX157 - F-box domain containing protein, expressed
LOC_Os05g04930	-1.96024	6.93e-07	transferase family protein, putative, expressed
LOC_Os05g05030	-1.04	2.36e-06	expressed protein
LOC_Os05g05040	-1.92783	2.55e-19	expressed protein
LOC_Os05g05080	-1.77677	0.00823937	expressed protein
LOC_Os05g06140	-1.67738	0.0404004	lipase, putative, expressed
LOC_Os05g06660	-1.72177	2.57e-19	OsSCP26 - Putative Serine Carboxypeptidase homologue, expressed
LOC_Os05g06720	-1.28834	4.12e-13	GDSL-like lipase/acylhydrolase, putative, expressed
LOC_Os05g06780	-1.3038	5.2e-11	LTPL104 - Protease inhibitor/seed storage/LTP family protein precursor, expressed
LOC_Os05g07060	-2.17734	1.64e-19	fasciclin domain containing protein, expressed
LOC_Os05g07280	-1.38746	0.0405924	expressed protein
LOC_Os05g07820	-1.24876	5.42e-05	leucine-rich repeat receptor protein kinase EXS precursor, putative, expressed
LOC_Os05g08110	-1.59516	0.000246875	early light-induced protein, chloroplast precursor, putative, expressed
LOC_Os05g08554	-1.23602	2.8e-17	expressed protein
LOC_Os05g08860	-1.10111	0.0313629	expressed protein
LOC_Os05g08900	-1.52967	2.68e-08	expressed protein
LOC_Os05g09480	-1.1742	0.000173943	OsIAA16 - Auxin-responsive Aux/IAA gene family member, expressed
LOC_Os05g09600	-1.36495	2.92e-08	GA11916-PA, putative, expressed
LOC_Os05g09640	-1.66133	0.000611519	uncharacterized protein At4g06744 precursor, putative, expressed
LOC_Os05g09704	-1.16638	2.26e-05	HAD superfamily phosphatase, putative, expressed
LOC_Os05g09724	-1.3724	3.79e-12	HAD superfamily phosphatase, putative, expressed
LOC_Os05g09728	-1.67645	2.22e-09	expressed protein
LOC_Os05g09740	-1.2765	3.49e-19	HAD superfamily phosphatase, putative, expressed
LOC_Os05g10210	-1.36875	6.47e-11	HAD superfamily phosphatase, putative, expressed
LOC_Os05g10310	-1.17318	7.95e-20	acid phosphatase, putative, expressed
LOC_Os05g10370	-1.89509	5.68e-11	acid phosphatase, putative, expressed
LOC_Os05g11010	-1.89435	8.15e-07	harpin-induced protein 1 domain containing protein, expressed
LOC_Os05g11064	-1.22041	1.22e-08	expressed protein
LOC_Os05g11130	-1.11836	0.00314654	cytochrome P450, putative, expressed
LOC_Os05g11160	-1.38665	0.0275094	expressed protein
LOC_Os05g11300	-2.02801	0.0311606	expressed protein
LOC_Os05g11428	-1.34067	1.16e-11	expressed protein
LOC_Os05g11990	-1.22418	9.26e-05	TTL1, putative, expressed
LOC_Os05g12410	-1.65076	2.92e-12	BURP domain containing protein, expressed
LOC_Os05g12580	-1.21667	8.42e-08	expressed protein
LOC_Os05g13860	-1.2921	3.37e-06	expressed protein
LOC_Os05g13900	-1.30437	7.14e-05	retrotransposon protein, putative, unclassified, expressed
LOC_Os05g14180	-1.01103	2.83e-06	OsIAA17 - Auxin-responsive Aux/IAA gene family member, expressed
LOC_Os05g14880	-1.58508	7.75e-05	proline-rich family protein, putative, expressed
LOC_Os05g15850	-1.6797	8.36e-07	glycosyl hydrolase, putative, expressed
LOC_Os05g16460	-2.40125	0.0303163	expressed protein
LOC_Os05g18670	-1.43392	0.00117957	C4-dicarboxylate transporter/malic acid transport protein domain containing protein, expressed
LOC_Os05g19910	-1.33858	3.16e-11	transferase family protein, putative, expressed
LOC_Os05g23880	-1.41431	5.06e-06	lipoxygenase, putative, expressed
LOC_Os05g24140	-1.17796	8.37e-07	tetracycline transporter-like protein 1, putative, expressed
LOC_Os05g25240	-1.93031	3.69e-05	expressed protein
LOC_Os05g25350	-1.09205	8.18e-11	TKL_IRAK_CrRLK1L-1.12 - The CrRLK1L-1 subfamily has homology to the CrRLK1L homolog, expressed
LOC_Os05g25370	-1.65293	0.0408522	TKL_IRAK_CrRLK1L-1.2 - The CrRLK1L-1 subfamily has homology to the CrRLK1L homolog, expressed
LOC_Os05g25390	-1.05024	3.67e-05	tyrosine protein kinase domain containing protein, putative, expressed
LOC_Os05g25430	-1.77793	5.92e-08	receptor-like protein kinase At3g46290 precursor, putative, expressed
LOC_Os05g25540	-1.32036	0.00202122	STRUBBELIG-RECEPTOR FAMILY 6 precursor, putative, expressed
LOC_Os05g25770	-1.95677	2.45e-28	WRKY45, expressed
LOC_Os05g25880	-3.08874	0.000368562	N-dimethylguanosine tRNA methyltransferase, putative, expressed
LOC_Os05g25890	-1.44574	0.029353	expressed protein
LOC_Os05g26020	-1.07215	0.00628955	cyclin, putative, expressed
LOC_Os05g26140	-3.1859	0.000548597	expressed protein
LOC_Os05g26760	-2.21528	3.1e-21	expressed protein
LOC_Os05g27100	-1.21464	7.37e-14	expressed protein
LOC_Os05g27304	-1.32224	0.000351872	peptide transporter PTR2, putative, expressed
LOC_Os05g27590	-1.97729	0.0134442	wound-induced protein WI12, putative, expressed
LOC_Os05g28090	-1.03191	1.04e-14	expressed protein
LOC_Os05g28320	-2.48397	0.000919	myb-like DNA-binding domain containing protein, putative, expressed
LOC_Os05g28520	-1.07488	2.81e-06	MRH1, putative, expressed
LOC_Os05g28730	-1.15279	1.22e-11	zinc finger, C3HC4 type domain containing protein, expressed
LOC_Os05g28740	-1.15534	5.08e-08	universal stress protein domain containing protein, putative, expressed
LOC_Os05g28780	-1.06152	0.0247193	GCRP10 - Glycine and cysteine rich family protein precursor, expressed
LOC_Os05g28830	-1.3408	0.000408727	PMR5, putative, expressed
LOC_Os05g30220	-1.02796	1.18e-11	disease resistance RPP13-like protein 1, putative, expressed
LOC_Os05g30640	-1.17946	0.0153383	leucine zipper protein-like, putative, expressed
LOC_Os05g30700	-1.10371	1.14e-06	expressed protein
LOC_Os05g30730	-1.07458	1.83e-06	expressed protein
LOC_Os05g31160	-1.21078	2.55e-14	peptide chain release factor 2, putative, expressed
LOC_Os05g31290	-1.04416	0.000584214	acyl carrier protein, putative, expressed
LOC_Os05g31720	-4.96048	0.00269095	stromal membrane-associated protein, putative, expressed
LOC_Os05g31750	-1.19087	1.25e-19	annexin, putative, expressed
LOC_Os05g32110	-1.12464	1.1e-10	COBRA, putative, expressed
LOC_Os05g32170	-1.26171	4.74e-12	TKL_IRAK_CR4L.5 - The CR4L subfamily has homology with Crinkly4, expressed
LOC_Os05g32380	-1.08415	0.0140844	phospholipase, putative, expressed
LOC_Os05g32460	-1.34278	0.00714188	VQ domain containing protein, putative, expressed
LOC_Os05g33160	-2.49166	0.00401609	inactive receptor kinase At1g27190 precursor, putative, expressed
LOC_Os05g33630	-1.04513	2.22e-22	inosine-uridine preferring nucleoside hydrolase family protein, putative, expressed
LOC_Os05g33680	-1.48479	7.45e-05	expressed protein
LOC_Os05g33900	-1.06352	0.00926062	auxin-induced protein 5NG4, putative, expressed
LOC_Os05g34010	-1.11979	0.000440175	peptide transporter PTR2, putative, expressed
LOC_Os05g34170	-1.01601	1.17e-15	tubulin/FtsZ domain containing protein, putative, expressed
LOC_Os05g35010	-1.57219	0.00027123	cytochrome P450, putative, expressed
LOC_Os05g35080	-2.22767	7.83e-05	expressed protein
LOC_Os05g35230	-2.03459	0.0245529	expressed protein
LOC_Os05g35340	-1.69148	1.01e-08	expressed protein
LOC_Os05g35420	-2.59413	0.0214988	expressed protein
LOC_Os05g35470	-1.53579	6.26e-14	dienelactone hydrolase family protein, expressed
LOC_Os05g35500	-1.72849	1.11e-08	MYB family transcription factor, putative, expressed
LOC_Os05g35594	-1.24856	2.78e-05	peptide transporter, putative, expressed
LOC_Os05g35620	-2.30273	0.0475864	expressed protein
LOC_Os05g36040	-3.12084	0.0401327	retrotransposon protein, putative, unclassified, expressed
LOC_Os05g36310	-1.52706	3.28e-10	zinc finger, C3HC4 type domain containing protein, expressed
LOC_Os05g36900	-2.70911	0.0153077	dof zinc finger domain containing protein, putative, expressed
LOC_Os05g36970	-1.33502	0.0480231	DUF623 domain containing protein, expressed
LOC_Os05g36990	-1.00651	0.00153429	ATOFP18/OFP18, putative, expressed
LOC_Os05g37520	-1.22774	2.36e-14	expressed protein
LOC_Os05g37660	-1.13463	8.45e-06	transferase family protein, putative, expressed
LOC_Os05g37820	-1.00308	1.69e-12	transporter, major facilitator family, putative, expressed
LOC_Os05g37900	-1.09295	0.000132576	zinc finger, C3HC4 type domain containing protein, expressed
LOC_Os05g38230	-1.01248	0.0023142	oxidoreductase, aldo/keto reductase family protein, putative, expressed
LOC_Os05g38390	-1.77891	0.0119559	laccase precursor protein, putative, expressed
LOC_Os05g38420	-1.67202	1.95e-09	laccase precursor protein, putative, expressed
LOC_Os05g38500	-2.1414	1.25e-07	fasciclin-like arabinogalactan protein, putative, expressed
LOC_Os05g38750	-5.17025	0.00107677	expressed protein
LOC_Os05g38880	-1.50266	8.51e-14	expressed protein
LOC_Os05g38984	-1.26808	0.00287318	expressed protein
LOC_Os05g39350	-1.16452	7.64e-10	PMR5, putative, expressed
LOC_Os05g39540	-2.6604	0.0216305	metal cation transporter, putative, expressed
LOC_Os05g39560	-1.13084	0.00811971	metal cation transporter, putative, expressed
LOC_Os05g39580	-1.43673	7.16e-06	bet v I allergen family protein, putative, expressed
LOC_Os05g40020	-3.49836	3.79e-28	RING-H2 finger protein, putative, expressed
LOC_Os05g40070	-2.34599	0.021146	WRKY84, expressed
LOC_Os05g40270	-1.07089	2.45e-21	expressed protein
LOC_Os05g41190	-1.11887	1.08e-08	expressed protein
LOC_Os05g41200	-1.66925	6.91e-07	OsCML9 - Calmodulin-related calcium sensor protein, expressed
LOC_Os05g41370	-1.4348	0.0342515	TKL_IRAK_DUF26-la.1 - DUF26 kinases have homology to DUF26 containing loci, expressed
LOC_Os05g41760	-2.54642	2.7e-07	AP2 domain containing protein, expressed
LOC_Os05g41800	-1.26437	9.42e-13	ribosomal protein L11 methyltransferase-related, putative, expressed
LOC_Os05g41990	-1.60646	7.63e-17	peroxidase precursor, putative, expressed
LOC_Os05g42000	-1.09008	4.8e-05	peroxidase precursor, putative, expressed
LOC_Os05g42060	-1.32104	7.46e-09	UDP-glucoronosyl/UDP-glucosyl transferase, putative, expressed
LOC_Os05g42110	-1.13065	0.00932394	allyl alcohol dehydrogenase, putative, expressed
LOC_Os05g42150	-1.79475	0.000916377	OsGH3.4 - Probable indole-3-acetic acid-amido synthetase, expressed
LOC_Os05g42340	-1.4518	0.0441547	ubiquitin E3 ligase ICP0, putative, expressed
LOC_Os05g42360	-4.89871	1.52e-06	expressed protein
LOC_Os05g43860	-1.7119	2.1e-05	expressed protein
LOC_Os05g43870	-2.18237	0.000275875	myosin heavy chain-related, putative, expressed
LOC_Os05g44200	-1.49274	1.3e-06	GDSL-like lipase/acylhydrolase, putative, expressed
LOC_Os05g44420	-1.16644	2.28e-05	expressed protein
LOC_Os05g44630	-1.61545	6.98e-06	IQ calmodulin-binding motif family protein, putative, expressed
LOC_Os05g45430	-4.04233	0.00975394	TOO MANY MOUTHS precursor, putative, expressed
LOC_Os05g46110	-2.42308	0.0205533	retrotransposon protein, putative, unclassified, expressed
LOC_Os05g46520	-1.13648	5.3e-12	polygalacturonase, putative, expressed
LOC_Os05g46610	-1.62132	2.73e-08	myb-like DNA-binding domain containing protein, putative, expressed
LOC_Os05g46790	-1.94665	0.00147231	expressed protein
LOC_Os05g46830	-1.04183	0.000152135	proline-rich protein, putative, expressed
LOC_Os05g46840	-2.12642	0.000261486	proline-rich protein, putative, expressed
LOC_Os05g47500	-1.15239	0.043553	MDR-like ABC transporter, putative, expressed
LOC_Os05g48200	-1.6955	1.37e-24	glutamate synthase, chloroplast precursor, putative, expressed
LOC_Os05g48210	-2.10642	6.97e-19	expressed protein
LOC_Os05g48270	-1.27019	8.23e-13	auxin-responsive protein, putative, expressed
LOC_Os05g48580	-2.81119	0.00410972	expressed protein
LOC_Os05g48850	-1.27366	4.48e-12	no apical meristem protein, putative, expressed
LOC_Os05g48890	-1.34204	0.00177829	fasciclin domain containing protein, expressed
LOC_Os05g48900	-2.08915	3.39e-40	fasciclin domain containing protein, expressed
LOC_Os05g49040	-1.17483	0.0281344	expressed protein
LOC_Os05g49060	-1.27182	7.3e-23	uncharacterized protein ycf23, putative, expressed
LOC_Os05g49240	-2.02005	0.00108712	homeodomain-related, putative, expressed
LOC_Os05g49320	-2.15106	1.17e-12	ribosomal protein L7/L12 C-terminal domain containing protein, expressed
LOC_Os05g49350	-1.15275	4.2e-07	DUF1645 domain containing protein, putative, expressed
LOC_Os05g49370	-1.2029	4.69e-09	DUF1645 domain containing protein, putative, expressed
LOC_Os05g49470	-1.08614	0.0350633	THO complex subunit 7, putative, expressed
LOC_Os05g49620	-1.38403	0.00272873	WRKY19, expressed
LOC_Os05g49740	-1.05326	0.0063055	EMB2744, putative, expressed
LOC_Os05g49810	-1.91535	0.00261315	armadillo/beta-catenin-like repeat containing protein, expressed
LOC_Os05g50080	-1.01558	0.0009748	zinc finger C-x8-C-x5-C-x3-H type family protein, expressed
LOC_Os05g50340	-1.38755	3.33e-08	MYB family transcription factor, putative, expressed
LOC_Os05g50654	-1.24762	0.00520574	mitochondrial import receptor subunit TOM7-1, putative, expressed
LOC_Os05g50680	-2.05784	2.47e-05	WRKY83, expressed
LOC_Os05g50720	-2.31046	1.03e-07	harpin-induced protein 1 domain containing protein, expressed
LOC_Os05g50800	-1.0534	1.04e-05	expressed protein
LOC_Os05g50910	-1.03106	0.000318181	extra-large G-protein-related, putative, expressed
LOC_Os05g50960	-1.1433	2.6e-05	polygalacturonase, putative, expressed
LOC_Os05g51150	-1.19814	4.68e-16	RNA polymerase sigma factor, putative, expressed
LOC_Os05g51220	-1.18054	0.000567556	aspartic proteinase, putative, expressed
LOC_Os05g51780	-1.30539	0.0343999	zinc finger, C3HC4 type domain containing protein, expressed
LOC_Os06g01210	-1.11005	1.56e-12	plastocyanin, chloroplast precursor, putative, expressed
LOC_Os06g01250	-1.08661	1.15e-11	cytochrome P450, putative, expressed
LOC_Os06g01790	-1.32859	2.26e-15	expressed protein
LOC_Os06g01850	-1.16979	1.43e-24	ferredoxin--NADP reductase, chloroplast precursor, putative, expressed
LOC_Os06g01870	-2.25638	0.000262301	expressed protein
LOC_Os06g01934	-1.02203	3.46e-07	homeobox domain containing protein, expressed
LOC_Os06g01960	-1.25686	0.00201618	retrotransposon protein, putative, unclassified, expressed
LOC_Os06g01966	-1.0607	0.000286133	auxin-induced protein 5NG4, putative, expressed
LOC_Os06g01990	-2.06847	0.00116912	phosphoglycolate phosphatase, plasmid, putative, expressed
LOC_Os06g02000	-1.0899	4.35e-11	adenylate kinase, putative, expressed
LOC_Os06g02580	-1.01581	5.32e-13	high-affinity nickel-transport family protein, putative, expressed
LOC_Os06g02780	-1.437	5.57e-13	aspartic protease, putative, expressed
LOC_Os06g02810	-1.15835	2.22e-05	expressed protein
LOC_Os06g02870	-2.11151	0.000415576	expressed protein
LOC_Os06g02960	-1.69499	5.7e-05	expressed protein
LOC_Os06g03580	-1.14949	1.39e-22	zinc RING finger protein, putative, expressed
LOC_Os06g03630	-2.18839	0.015562	expressed protein
LOC_Os06g03640	-1.09053	1.76e-07	BAG domain containing protein, expressed
LOC_Os06g03740	-2.31516	0.00257507	folic acid binding protein, putative, expressed
LOC_Os06g03800	-1.1226	1.29e-07	pollen ankyrin, putative, expressed
LOC_Os06g03810	-1.41441	0.0024337	expressed protein
LOC_Os06g03900	-3.00031	0.00286406	esterase precursor, putative, expressed
LOC_Os06g04090	-1.74791	2.94e-15	no apical meristem protein, putative, expressed
LOC_Os06g04140	-1.32767	0.0111378	expressed protein
LOC_Os06g04150	-1.03506	3.16e-12	magnesium-protoporphyrin O-methyltransferase, putative, expressed
LOC_Os06g04169	-1.20822	3.4e-05	hydrolase, alpha/beta fold family domain containing protein, expressed
LOC_Os06g04510	-1.07171	1e-09	enolase, putative, expressed
LOC_Os06g04590	-1.41617	0.0417884	OsSAUR24 - Auxin-responsive SAUR gene family member, expressed
LOC_Os06g04850	-2.2932	2.27e-10	homeobox associated leucine zipper, putative, expressed
LOC_Os06g04870	-1.68912	9.35e-12	homeobox associated leucine zipper, putative, expressed
LOC_Os06g04950	-2.52128	0.00222048	early nodulin 93 ENOD93 protein, putative, expressed
LOC_Os06g05550	-1.1459	5.63e-05	GDSL-like lipase/acylhydrolase, putative, expressed
LOC_Os06g05930	-1.47693	1.25e-07	expressed protein
LOC_Os06g06180	-1.13886	0.00238279	transferase family protein, putative, expressed
LOC_Os06g06250	-1.10742	2.12e-06	GDSL-like lipase/acylhydrolase, putative, expressed
LOC_Os06g06340	-3.79994	0.0216496	LTPL20 - Protease inhibitor/seed storage/LTP family protein precursor, putative, expressed
LOC_Os06g06670	-1.73967	0.00105861	expressed protein
LOC_Os06g06990	-1.07501	0.000855839	expressed protein
LOC_Os06g07300	-1.71882	7.88e-05	jacalin-like lectin domain containing protein, expressed
LOC_Os06g07790	-2.12172	1.42e-07	retrotransposon protein, putative, unclassified, expressed
LOC_Os06g08080	-1.2858	1.37e-20	inorganic H+ pyrophosphatase, putative, expressed
LOC_Os06g08090	-1.30801	4.5e-11	heparanase-like protein precursor, putative, expressed
LOC_Os06g08100	-2.86437	3.29e-08	jp18, putative, expressed
LOC_Os06g08120	-1.70278	6.45e-05	plant protein of unknown function domain containing protein, expressed
LOC_Os06g08250	-1.3863	6.36e-07	zinc finger family protein, putative, expressed
LOC_Os06g08360	-1.26646	0.0180773	ethylene-responsive element-binding protein, putative, expressed
LOC_Os06g08460	-1.04111	0.0397688	exo70 exocyst complex subunit, putative, expressed
LOC_Os06g08470	-1.01396	0.000631581	expressed protein
LOC_Os06g08610	-3.05465	6.78e-10	transferase family protein, putative, expressed
LOC_Os06g08620	-1.15814	0.0113263	expressed protein
LOC_Os06g08920	-3.12354	2.16e-12	expressed protein
LOC_Os06g09240	-4.02705	0.00218951	anthocyanidin 3-O-glucosyltransferase, putative, expressed
LOC_Os06g09340	-1.688	0.000225897	pectinesterase, putative, expressed
LOC_Os06g10000	-1.29963	0.00715505	expressed protein
LOC_Os06g10109	-1.51982	0.00340878	expressed protein
LOC_Os06g10390	-1.54797	0.013453	retrotransposon protein, putative, unclassified, expressed
LOC_Os06g10610	-1.54992	0.0192255	expressed protein
LOC_Os06g10670	-2.08508	4.85e-05	aspartic proteinase nepenthesin-1 precursor, putative, expressed
LOC_Os06g10820	-1.74243	0.0361349	helix-loop-helix DNA-binding domain containing protein, expressed
LOC_Os06g11400	-1.45288	3.08e-07	expressed protein
LOC_Os06g11520	-1.47713	4.89e-09	LMBR1 integral membrane protein, putative, expressed
LOC_Os06g11660	-1.16309	0.000259897	phosphate-induced protein 1 conserved region domain containing protein, expressed
LOC_Os06g12230	-1.74005	7.97e-09	TCP-domain protein, putative, expressed
LOC_Os06g12280	-1.00946	0.000693896	glycosyl transferase 8 domain containing protein, putative, expressed
LOC_Os06g12660	-1.85552	4.24e-22	NHL repeat-containing protein, putative, expressed
LOC_Os06g12810	-2.51792	0.0171286	proteins of unknown function domain containing protein, expressed
LOC_Os06g12820	-1.24674	0.00449506	proteins of unknown function domain containing protein, expressed
LOC_Os06g13090	-1.4818	0.00668434	armadillo/beta-catenin repeat family protein, putative, expressed
LOC_Os06g13140	-1.17527	0.0148398	WD domain, G-beta repeat domain containing protein, expressed
LOC_Os06g13760	-1.28369	0.00110035	glycosyl transferase 8 domain containing protein, putative, expressed
LOC_Os06g14170	-1.69694	0.0231004	expressed protein
LOC_Os06g14350	-1.40726	0.0283371	caleosin related protein, putative, expressed
LOC_Os06g14530	-1.11239	0.0162228	expressed protein
LOC_Os06g14630	-1.17993	0.00487196	GDSL-like lipase/acylhydrolase, putative, expressed
LOC_Os06g15680	-1.21402	2.84e-05	cytochrome P450 71A6, putative, expressed
LOC_Os06g16110	-1.65515	0.0354372	expressed protein
LOC_Os06g16150	-1.24596	0.000165614	expressed protein
LOC_Os06g16170	-2.39392	0.000142085	expressed protein
LOC_Os06g16350	-1.06976	7.34e-07	peroxidase precursor, putative, expressed
LOC_Os06g16640	-1.21959	6.58e-11	carboxyl-terminal peptidase, putative, expressed
LOC_Os06g17020	-3.28922	0.0082374	anthocyanin 3-O-beta-glucosyltransferase, putative, expressed
LOC_Os06g17390	-1.28209	2.02e-18	auxin-independent growth promoter protein, putative, expressed
LOC_Os06g17410	-1.8653	9.59e-07	dof zinc finger domain containing protein, putative, expressed
LOC_Os06g18670	-1.63121	9.68e-28	anthocyanidin 3-O-glucosyltransferase, putative, expressed
LOC_Os06g18780	-1.30424	9.44e-05	transposon protein, putative, CACTA, En/Spm sub-class, expressed
LOC_Os06g18790	-1.80002	2.55e-09	anthocyanidin 3-O-glucosyltransferase, putative, expressed
LOC_Os06g18850	-1.19458	0.000456253	cadmium tolerance factor, putative, expressed
LOC_Os06g18960	-1.85953	3.26e-12	embryogenesis transmembrane protein, putative, expressed
LOC_Os06g19070	-1.2947	4.92e-05	cytochrome P450, putative, expressed
LOC_Os06g19260	-1.09754	0.000193585	cadmium tolerance factor, putative, expressed
LOC_Os06g19370	-1.16639	1.47e-08	cadmium tolerance factor, putative, expressed
LOC_Os06g19530	-1.22474	0.0147325	oxidoreductase, short chain dehydrogenase/reductase family, putative, expressed
LOC_Os06g19590	-1.12214	0.00347174	estradiol 17-beta-dehydrogenase 12, putative, expressed
LOC_Os06g20150	-2.05619	1.79e-09	peroxidase precursor, putative, expressed
LOC_Os06g20490	-4.27817	0.0177224	retrotransposon protein, putative, LINE subclass, expressed
LOC_Os06g20790	-1.04263	0.00139555	SAM dependent carboxyl methyltransferase, putative, expressed
LOC_Os06g20900	-1.27416	0.000440478	expressed protein
LOC_Os06g21110	-1.59004	2.62e-17	expressed protein
LOC_Os06g21270	-1.44768	0.0150238	glycine rich protein family protein, putative, expressed
LOC_Os06g21410	-2.32415	3.61e-13	arabinogalactan peptide 23 precursor, putative, expressed
LOC_Os06g22290	-2.43854	1.02e-09	legume lectins beta domain containing protein, expressed
LOC_Os06g22330	-1.0186	3.08e-05	expressed protein
LOC_Os06g22440	-1.00344	1.95e-05	SAM dependent carboxyl methyltransferase, putative, expressed
LOC_Os06g22690	-1.01968	7.54e-14	bundle sheath defective protein 2, putative, expressed
LOC_Os06g23190	-1.26566	4.8e-10	receptor-like protein kinase 5 precursor, putative, expressed
LOC_Os06g23210	-1.05997	0.00157189	ribosomal protein L30 containing protein, expressed
LOC_Os06g24404	-1.03453	1.13e-08	GDSL-like lipase/acylhydrolase, putative, expressed
LOC_Os06g24540	-1.00392	1.59e-07	expressed protein
LOC_Os06g24850	-2.14371	0.00167427	OsIAA22 - Auxin-responsive Aux/IAA gene family member, expressed
LOC_Os06g25520	-1.05441	0.00515045	retrotransposon protein, putative, unclassified, expressed
LOC_Os06g26234	-1.03464	4.76e-08	1,4-alpha-glucan-branching enzyme, putative, expressed
LOC_Os06g27590	-1.99959	3.94e-05	expressed protein
LOC_Os06g28780	-1.02187	4.94e-05	retrotransposon protein, putative, LINE subclass, expressed
LOC_Os06g28950	-1.44179	7e-16	expressed protein
LOC_Os06g29370	-1.26523	0.0246599	expressed protein
LOC_Os06g29690	-1.04018	0.00402631	dynein light chain type 1 domain containing protein, expressed
LOC_Os06g29730	-1.41574	1.2e-10	RALFL28 - Rapid ALkalinization Factor RALF family protein precursor, expressed
LOC_Os06g30030	-3.50461	0.000414065	DUF617 domain containing protein, expressed
LOC_Os06g30400	-1.89443	0.000445519	expressed protein
LOC_Os06g30430	-1.2105	0.000359506	disease resistance protein RPM1, putative, expressed
LOC_Os06g32990	-2.24881	2.59e-06	peroxidase precursor, putative, expressed
LOC_Os06g33100	-2.00732	0.00891555	peroxidase precursor, putative, expressed
LOC_Os06g33720	-1.531	7.31e-09	flavin-containing monooxygenase family protein, putative, expressed
LOC_Os06g33880	-1.36721	6.91e-08	expressed protein
LOC_Os06g34120	-1.05705	2.77e-06	GDSL-like lipase/acylhydrolase, putative, expressed
LOC_Os06g34400	-1.36387	0.0463939	zinc finger, C3HC4 type domain containing protein, expressed
LOC_Os06g34450	-1.62152	9.55e-07	zinc finger, C3HC4 type domain containing protein, expressed
LOC_Os06g34660	-1.30797	0.0069331	X8 domain containing protein, expressed
LOC_Os06g34840	-2.13535	5.56e-05	LTPL5 - Protease inhibitor/seed storage/LTP family protein precursor, putative, expressed
LOC_Os06g35060	-2.10608	2.02e-16	heavy metal-associated domain containing protein, expressed
LOC_Os06g35490	-1.80508	0.034924	peroxidase precursor, putative, expressed
LOC_Os06g35574	-1.34543	0.00014451	mki67 protein, putative, expressed
LOC_Os06g35970	-1.40863	9.27e-13	meiosis 5, putative, expressed
LOC_Os06g36330	-1.16815	0.00275815	MATE domain containing protein, expressed
LOC_Os06g36680	-1.30448	0.0391445	homeobox domain containing protein, expressed
LOC_Os06g36910	-1.52853	0.000285754	pentatricopeptide, putative, expressed
LOC_Os06g36920	-2.04978	0.00466035	cytochrome P450, putative, expressed
LOC_Os06g37010	-1.08054	0.000302361	metal cation transporter, putative, expressed
LOC_Os06g37020	-1.68454	4.41e-07	expressed protein
LOC_Os06g37224	-1.69083	2.26e-11	cytochrome P450, putative, expressed
LOC_Os06g37280	-2.72577	0.0260754	expressed protein
LOC_Os06g37510	-1.1692	0.000454411	tetraspanin family protein, putative, expressed
LOC_Os06g38056	-1.39276	1.98e-05	expressed protein
LOC_Os06g38120	-1.63655	4.24e-18	low-affinity cation transporter, putative, expressed
LOC_Os06g38340	-2.23704	2.67e-45	receptor-like protein kinase precursor, putative, expressed
LOC_Os06g38350	-1.5748	5.06e-06	expressed protein
LOC_Os06g38450	-1.43466	1.22e-17	vignain precursor, putative, expressed
LOC_Os06g38580	-2.47394	2.02e-06	expressed protein
LOC_Os06g38710	-3.29278	2.28e-06	expressed protein
LOC_Os06g38750	-2.18141	5.43e-07	proline-rich family protein, putative, expressed
LOC_Os06g38764	-1.17393	2.19e-13	expressed protein
LOC_Os06g38780	-1.01884	1.03e-05	receptor-like protein kinase 2 precursor, putative, expressed
LOC_Os06g38830	-1.91156	6.65e-09	receptor-like protein kinase precursor, putative, expressed
LOC_Os06g38870	-1.98001	0.00997652	expressed protein
LOC_Os06g38910	-2.10251	0.0496913	expressed protein
LOC_Os06g38960	-1.29687	1.39e-10	expressed protein
LOC_Os06g39390	-1.66457	0.00267549	transferase family protein, putative, expressed
LOC_Os06g40150	-1.02814	0.0012447	AP2 domain containing protein, expressed
LOC_Os06g40430	-1.32391	1.7e-09	expressed protein
LOC_Os06g40500	-1.73872	0.0244798	expressed protein
LOC_Os06g40818	-1.05513	3.69e-08	aspartic proteinase, putative, expressed
LOC_Os06g40850	-1.09749	0.0138103	IQ calmodulin-binding motif family protein, putative, expressed
LOC_Os06g41910	-1.04315	0.000918315	expressed protein
LOC_Os06g41980	-1.25396	0.0250501	LYK8, putative, expressed
LOC_Os06g42100	-1.31808	0.00296768	expressed protein
LOC_Os06g42470	-1.62026	0.00979663	expressed protein
LOC_Os06g43044	-1.44804	0.000286362	GDSL-like lipase/acylhydrolase, putative, expressed
LOC_Os06g43180	-1.0297	0.000164062	cyclase family protein, putative, expressed
LOC_Os06g43370	-1.71549	0.00271189	cytochrome P450, putative, expressed
LOC_Os06g43384	-1.43719	0.0277256	cytochrome P450, putative, expressed
LOC_Os06g43620	-1.04362	1.81e-05	haemolysin-III, putative, expressed
LOC_Os06g43810	-1.08334	5.61e-09	expressed protein
LOC_Os06g43900	-1.58394	3.61e-11	ribosomal protein L35, putative, expressed
LOC_Os06g44250	-1.49528	5.36e-05	haemolysin-III, putative, expressed
LOC_Os06g44870	-2.5446	0.00355129	expressed protein
LOC_Os06g45340	-1.52505	1.98e-13	peptidyl-prolyl cis-trans isomerase, FKBP-type, putative, expressed
LOC_Os06g45370	-1.50885	1.11e-25	fructose-1,6-bisphosphatase, putative, expressed
LOC_Os06g45580	-2.18681	0.0243364	RING-H2 finger protein, putative, expressed
LOC_Os06g45680	-4.09771	0.00789287	expressed protein
LOC_Os06g45780	-1.24745	0.00146692	expressed protein
LOC_Os06g45940	-1.50466	2.67e-11	potassium transporter, putative, expressed
LOC_Os06g45950	-1.9905	0.0208282	OsSAUR25 - Auxin-responsive SAUR gene family member, expressed
LOC_Os06g45960	-1.962	0.000122482	cytochrome P450, putative, expressed
LOC_Os06g45970	-2.90814	4.04e-07	OsSAUR26 - Auxin-responsive SAUR gene family member, expressed
LOC_Os06g45980	-1.47105	3.33e-14	toprim domain-containing protein, putative, expressed
LOC_Os06g45990	-1.2812	3e-11	patellin-5, putative, expressed
LOC_Os06g46030	-1.34474	4.92e-06	DUF640 domain containing protein, putative, expressed
LOC_Os06g46350	-1.18018	0.00300907	PLA IIIA/PLP7, putative, expressed
LOC_Os06g46680	-1.42645	0.000207454	cytochrome P450, putative, expressed
LOC_Os06g46970	-2.16576	0.0025556	wound induced protein, putative, expressed
LOC_Os06g47544	-1.72217	5.26e-09	expressed protein
LOC_Os06g47600	-1.08349	0.0488196	thaumatin family domain containing protein, expressed
LOC_Os06g47640	-1.02157	0.00014853	OsCML29 - Calmodulin-related calcium sensor protein, expressed
LOC_Os06g47770	-1.01441	0.000747708	expressed protein
LOC_Os06g47800	-1.25909	4.09e-15	disease resistance protein RGA3, putative, expressed
LOC_Os06g47820	-1.38932	1.99e-05	protein kinase domain containing protein, expressed
LOC_Os06g48065	-1.79654	0.00335664	Zinc finger, C3HC4 type domain containing protein, expressed
LOC_Os06g48160	-1.15398	2.02e-10	glycosyl hydrolases family 16, putative, expressed
LOC_Os06g48190	-1.27817	0.00547542	expressed protein
LOC_Os06g48200	-1.05282	2.34e-10	glycosyl hydrolases family 16, putative, expressed
LOC_Os06g48560	-2.22278	1.15e-15	transferase family protein, putative, expressed
LOC_Os06g48600	-1.25215	4.27e-13	macrophage migration inhibitory factor, putative, expressed
LOC_Os06g48680	-2.09933	1.21e-12	expressed protein
LOC_Os06g49070	-1.26798	1.66e-07	expressed protein
LOC_Os06g49320	-1.26378	1.07e-07	glycosyltransferase, putative, expressed
LOC_Os06g49650	-4.33836	0.00743926	harpin-induced protein 1 domain containing protein, expressed
LOC_Os06g49770	-1.74531	6.98e-08	LTPL86 - Protease inhibitor/seed storage/LTP family protein precursor, expressed
LOC_Os06g50080	-1.38353	1.07e-16	DUF581 domain containing protein, expressed
LOC_Os06g50480	-3.42816	0.00445122	bZIP transcription factor domain containing protein, expressed
LOC_Os06g50600	-2.25401	0.0400375	bZIP transcription factor domain containing protein, expressed
LOC_Os06g50950	-1.57277	4.7e-27	GDSL-like lipase/acylhydrolase, putative, expressed
LOC_Os06g51070	-1.31595	4.67e-09	no apical meristem protein, putative, expressed
LOC_Os07g01110	-1.16184	0.000366784	laccase precursor protein, putative, expressed
LOC_Os07g01370	-1.35561	6.19e-07	peroxidase precursor, putative, expressed
LOC_Os07g01440	-3.14618	0.012045	plastocyanin-like domain containing protein, putative, expressed
LOC_Os07g01600	-1.04491	0.000116538	dirigent, putative, expressed
LOC_Os07g01750	-1.11158	7.92e-05	MATE efflux family protein, putative, expressed
LOC_Os07g02192	-3.6455	0.00102116	expressed protein
LOC_Os07g03000	-3.64064	2.65e-13	receptor-like protein kinase precursor, putative, expressed
LOC_Os07g03170	-1.64982	0.000302586	expressed protein
LOC_Os07g03790	-2.73857	0.00119746	lectin-like receptor kinase 7, putative, expressed
LOC_Os07g03860	-1.16507	0.00166096	lectin-like receptor kinase 7, putative, expressed
LOC_Os07g04000	-4.6046	0.0093766	lectin-like receptor kinase, putative, expressed
LOC_Os07g04020	-1.30015	2.06e-06	expressed protein
LOC_Os07g04150	-2.0217	1.03e-23	stress-induced protein, putative, expressed
LOC_Os07g04940	-2.83646	4.28e-11	uncharacterized PE-PGRS family protein PE_PGRS54 precursor, putative, expressed
LOC_Os07g04950	-2.75045	1.5e-10	retrotransposon protein, putative, unclassified, expressed
LOC_Os07g04960	-2.48206	2.61e-10	app1, putative, expressed
LOC_Os07g05110	-1.47145	0.0372889	PLA IIIA/PLP7, putative, expressed
LOC_Os07g05420	-1.24504	0.00427752	anthocyanidin 3-O-glucosyltransferase, putative, expressed
LOC_Os07g05700	-1.68964	0.00139499	expressed protein
LOC_Os07g05950	-2.04614	4.72e-23	expressed protein
LOC_Os07g06680	-1.24824	2.61e-09	fasciclin domain containing protein, expressed
LOC_Os07g06860	-2.53267	0.00273978	gibberellin receptor GID1L2, putative, expressed
LOC_Os07g06990	-1.10657	3.58e-09	expressed protein
LOC_Os07g07300	-1.08994	6.47e-09	expressed protein
LOC_Os07g07320	-1.73537	1.15e-12	glutathione S-transferase, putative, expressed
LOC_Os07g07715	-1.43789	5.58e-15	expressed protein
LOC_Os07g07780	-1.08529	0.0467768	expressed protein
LOC_Os07g07900	-1.16248	3.64e-08	expressed protein
LOC_Os07g07920	-1.35681	3.63e-07	LTPL100 - Protease inhibitor/seed storage/LTP family protein precursor, expressed
LOC_Os07g07990	-1.09341	3.77e-10	uncharacterized protein At4g06744 precursor, putative, expressed
LOC_Os07g08270	-4.54894	0.0103614	expressed protein
LOC_Os07g09490	-2.07916	0.0492415	ATPase, putative, expressed
LOC_Os07g09990	-1.27394	0.0314141	retrotransposon protein, putative, unclassified, expressed
LOC_Os07g10220	-4.86198	0.0033089	anthocyanidin 3-O-glucosyltransferase, putative, expressed
LOC_Os07g10440	-1.28422	5.66e-14	expressed protein
LOC_Os07g10780	-1.01253	1.56e-09	remorin, putative, expressed
LOC_Os07g12100	-1.26698	0.0109674	expressed protein
LOC_Os07g12160	-1.24442	1.36e-11	KHG/KDPG aldolase, putative, expressed
LOC_Os07g12240	-2.03064	0.00686668	EF hand family protein, putative, expressed
LOC_Os07g12720	-2.47897	1.72e-06	expressed protein
LOC_Os07g12890	-1.11712	1.32e-10	metal cation transporter, putative, expressed
LOC_Os07g13100	-1.23302	1.62e-06	DNA binding protein, putative, expressed
LOC_Os07g13600	-1.48077	0.0212941	expressed protein
LOC_Os07g13770	-1.90585	5.03e-12	UDP-glucoronosyl and UDP-glucosyl transferase domain containing protein, expressed
LOC_Os07g14540	-1.21934	7.2e-05	vesicle-associated membrane protein, putative, expressed
LOC_Os07g14600	-2.2114	1.39e-05	hydrolase, putative, expressed
LOC_Os07g14700	-1.44816	1.15e-05	harpin-induced protein 1 domain containing protein, expressed
LOC_Os07g14740	-1.54288	2.35e-12	harpin-induced protein 1 domain containing protein, expressed
LOC_Os07g14820	-2.17328	5.23e-06	expressed protein
LOC_Os07g14890	-1.71969	1.09e-08	expressed protein
LOC_Os07g14910	-1.0771	0.00865547	expressed protein
LOC_Os07g15370	-1.25859	0.00175724	metal transporter Nramp6, putative, expressed
LOC_Os07g15770	-2.13301	0.0196922	CCT motif family protein, expressed
LOC_Os07g15940	-1.08595	0.0024991	legume lectins beta domain containing protein, expressed
LOC_Os07g16600	-1.31107	0.01522	expressed protein
LOC_Os07g17220	-1.06394	0.000672052	disease resistance protein, putative, expressed
LOC_Os07g17390	-1.28542	8.88e-10	PsbP, putative, expressed
LOC_Os07g18230	-3.78045	0.01927	lectin-like receptor kinase, putative, expressed
LOC_Os07g18240	-1.43284	0.0257331	lectin-like receptor kinase, putative, expressed
LOC_Os07g20100	-1.26558	0.000795142	expressed protein
LOC_Os07g23470	-3.20057	0.0266351	thaumatin, putative, expressed
LOC_Os07g24190	-1.00012	2.84e-15	CESA3 - cellulose synthase, expressed
LOC_Os07g24820	-3.16008	0.00219678	thionin-like peptide, putative, expressed
LOC_Os07g24830	-1.40999	0.000424912	thionin-like peptide, putative, expressed
LOC_Os07g25050	-1.35277	8.47e-12	thionin-like peptide, putative, expressed
LOC_Os07g26870	-1.55274	0.000529554	cytochrome P450, putative, expressed
LOC_Os07g27430	-1.36489	0.000273747	expressed protein
LOC_Os07g27630	-1.20586	0.0418706	expressed protein
LOC_Os07g27810	-1.34741	5.69e-13	fiber protein Fb34, putative, expressed
LOC_Os07g27960	-1.52717	0.000317944	thioesterase family protein, putative, expressed
LOC_Os07g28400	-1.05538	8.79e-05	CDGSH iron sulfur domain-containing protein 1, putative, expressed
LOC_Os07g28480	-1.26116	9.05e-11	glutathione S-transferase, putative, expressed
LOC_Os07g28610	-1.05862	3.23e-14	expressed protein
LOC_Os07g28614	-1.11963	1.01e-09	expressed protein
LOC_Os07g29200	-1.5535	0.00010577	mycolic acid methyl transferase, putative, expressed
LOC_Os07g29240	-1.36883	1.36e-16	expressed protein
LOC_Os07g29950	-1.85591	0.00298739	expressed protein
LOC_Os07g29960	-1.3067	1.25e-10	cytochrome P450, putative, expressed
LOC_Os07g30670	-1.69073	7.28e-21	2Fe-2S iron-sulfur cluster binding domain containing protein, expressed
LOC_Os07g30760	-1.3143	0.00151284	UDP-glucoronosyl and UDP-glucosyl transferase domain containing protein, expressed
LOC_Os07g31190	-1.48584	0.000157101	OsWAK71 - OsWAK receptor-like cytoplasmic kinase OsWAK-RLCK, expressed
LOC_Os07g31250	-1.02721	0.0323702	OsWAK69 - OsWAK receptor-like cytoplasmic kinase OsWAK-RLCK, expressed
LOC_Os07g31500	-1.48649	4.32e-07	leucine-rich repeat receptor protein kinase EXS precursor, putative, expressed
LOC_Os07g31670	-1.04033	4.39e-05	expressed protein
LOC_Os07g31960	-1.43043	0.000177809	UDP-glucoronosyl and UDP-glucosyl transferase domain containing protein, expressed
LOC_Os07g32060	-1.58233	0.000146831	UDP-glucoronosyl/UDP-glucosyl transferase, putative, expressed
LOC_Os07g32170	-1.92016	0.00310735	OsSPL13 - SBP-box gene family member, expressed
LOC_Os07g32340	-1.1439	3.83e-09	retrotransposon protein, putative, unclassified, expressed
LOC_Os07g32620	-1.25069	2.85e-06	anthocyanidin 5,3-O-glucosyltransferase, putative, expressed
LOC_Os07g33610	-1.02239	0.00369583	cytochrome P450, putative, expressed
LOC_Os07g33650	-1.68122	0.0300319	expressed protein
LOC_Os07g34020	-1.074	0.000466867	expressed protein
LOC_Os07g34070	-1.15897	0.0223596	auxin-induced protein 5NG4, putative, expressed
LOC_Os07g34260	-1.30116	1.68e-07	chalcone and stilbene synthases, putative, expressed
LOC_Os07g34310	-2.90615	0.0421657	transposon protein, putative, unclassified, expressed
LOC_Os07g34320	-1.05205	0.014799	nodulin, putative, expressed
LOC_Os07g34410	-1.52295	0.00793452	retrotransposon protein, putative, unclassified, expressed
LOC_Os07g34830	-1.07082	1.35e-07	ankyrin repeat family protein, putative, expressed
LOC_Os07g34850	-1.95695	0.00114247	aspartic proteinase nepenthesin, putative, expressed
LOC_Os07g34870	-2.13431	0.00671349	aspartic proteinase nepenthesin precursor, putative, expressed
LOC_Os07g34950	-1.20605	2.09e-12	uncharacterized membrane protein, putative, expressed
LOC_Os07g34980	-1.86973	0.024611	TKL_IRAK_DUF26-lh.9 - DUF26 kinases have homology to DUF26 containing loci, expressed
LOC_Os07g35160	-1.67808	0.00726682	expressed protein
LOC_Os07g35680	-1.36642	0.00177297	TKL_IRAK_DUF26-lc22 - DUF26 kinases have homology to DUF26 containing loci, expressed
LOC_Os07g36210	-1.27213	4.93e-05	expressed protein
LOC_Os07g36460	-1.40661	0.00438375	helix-loop-helix DNA-binding domain containing protein, expressed
LOC_Os07g37010	-1.23197	2.48e-05	cyclin, putative, expressed
LOC_Os07g37156	-3.43053	0.000735193	expressed protein
LOC_Os07g37280	-1.84892	0.00179931	hypothetical protein
LOC_Os07g37454	-1.44527	8.43e-05	urate anion exchanger, putative, expressed
LOC_Os07g37530	-1.43515	0.000421541	organic cation transporter-related, putative, expressed
LOC_Os07g37820	-1.23295	0.0361999	expressed protein
LOC_Os07g37850	-1.37161	5.63e-09	expressed protein
LOC_Os07g38030	-1.15203	6.71e-05	GRAS family transcription factor domain containing protein, expressed
LOC_Os07g38150	-1.09281	3.56e-09	expressed protein
LOC_Os07g38250	-2.15111	0.00049365	expressed protein
LOC_Os07g38630	-2.50144	0.000231867	expressed protein
LOC_Os07g38790	-2.10014	1.38e-05	beta-hexosaminidase precursor, putative, expressed
LOC_Os07g39030	-1.35853	0.000295823	expressed protein
LOC_Os07g39790	-1.42178	0.00993843	expressed protein
LOC_Os07g39850	-1.24997	0.0160863	expressed protein
LOC_Os07g40130	-2.08707	4.89e-05	retrotransposon protein, putative, Ty3-gypsy subclass, expressed
LOC_Os07g40150	-1.27499	0.000688544	expressed protein
LOC_Os07g40470	-1.57906	0.0450065	expressed protein
LOC_Os07g40690	-1.0901	0.000285731	NAD dependent epimerase/dehydratase family protein, putative, expressed
LOC_Os07g40900	-1.47023	4.29e-05	retrotransposon protein, putative, unclassified, expressed
LOC_Os07g40910	-1.65658	1.31e-06	expressed protein
LOC_Os07g41320	-1.01765	0.000346356	COBRA-like protein precursor, putative, expressed
LOC_Os07g41360	-1.01055	3.67e-06	alpha-1,4-glucan-protein synthase, putative, expressed
LOC_Os07g41410	-1.35648	6.89e-10	EGG APPARATUS-1, putative, expressed
LOC_Os07g41590	-1.90396	6.42e-05	gibberellin receptor GID1L2, putative, expressed
LOC_Os07g41600	-1.44361	3.3e-14	proline-rich protein, putative, expressed
LOC_Os07g41960	-4.03407	0.000101308	expressed protein
LOC_Os07g42310	-1.56515	3.88e-11	lung seven transmembrane domain containing protein, putative, expressed
LOC_Os07g42626	-1.03623	0.0124499	STRUBBELIG-RECEPTOR FAMILY 6 precursor, putative, expressed
LOC_Os07g43120	-1.0188	4.13e-05	transposon protein, putative, unclassified, expressed
LOC_Os07g43370	-1.41905	2.4e-19	amine oxidase family protein, putative, expressed
LOC_Os07g43560	-1.62154	7.73e-18	TKL_IRAK_DUF26-lc.24 - DUF26 kinases have homology to DUF26 containing loci, expressed
LOC_Os07g43570	-1.63621	1.29e-13	TKL_IRAK_DUF26-lc.25 - DUF26 kinases have homology to DUF26 containing loci, expressed
LOC_Os07g43800	-1.89686	5.21e-13	EF hand family protein, putative, expressed
LOC_Os07g44090	-1.35971	3.53e-07	myb-related protein Hv33, putative, expressed
LOC_Os07g44160	-1.29533	3.14e-15	retrotransposon protein, putative, unclassified, expressed
LOC_Os07g44250	-1.46964	1.29e-06	dirigent, putative, expressed
LOC_Os07g44280	-1.21864	0.00375955	dirigent, putative, expressed
LOC_Os07g44370	-1.51636	0.00187024	dirigent, putative, expressed
LOC_Os07g44630	-1.40692	0.00357134	thymidylate kinase, putative, expressed
LOC_Os07g44890	-1.00812	5.95e-08	gibberellin receptor GID1L2, putative, expressed
LOC_Os07g44960	-1.0012	0.00288234	nodulation protein-related, putative, expressed
LOC_Os07g45060	-1.08005	0.000122456	uncharacterized GPI-anchored protein At5g19240 precursor, putative, expressed
LOC_Os07g45490	-1.19017	0.0065323	expressed protein
LOC_Os07g46840	-2.49226	0.000137874	oxidoreductase, short chain dehydrogenase/reductase family domain containing protein, expressed
LOC_Os07g46846	-1.44871	9.82e-09	sex determination protein tasselseed-2, putative, expressed
LOC_Os07g46870	-1.41382	0.0026525	sex determination protein tasselseed-2, putative, expressed
LOC_Os07g46920	-1.13515	0.00763778	sex determination protein tasselseed-2, putative, expressed
LOC_Os07g47480	-1.6137	4.81e-05	heavy metal-associated domain containing protein, expressed
LOC_Os07g47640	-1.64842	3.8e-15	ultraviolet-B-repressible protein, putative, expressed
LOC_Os07g48040	-1.24911	2.4e-12	peroxidase precursor, putative, expressed
LOC_Os07g48080	-2.20735	0.0166266	expressed protein
LOC_Os07g48260	-1.83574	9.12e-15	WRKY47, expressed
LOC_Os07g48770	-1.3617	4.38e-15	serine hydrolase domain containing protein, expressed
LOC_Os07g48800	-1.91166	0.0490975	VQ domain containing protein, putative, expressed
LOC_Os07g49000	-1.25296	4.59e-08	DNAJ heat shock N-terminal domain-containing protein, putative, expressed
LOC_Os07g49080	-1.3142	3.02e-05	COBRA-like protein 7 precursor, putative, expressed
LOC_Os07g49090	-1.68244	0.0266767	WD-40 repeat family protein, putative, expressed
LOC_Os07g49110	-1.25755	2.86e-26	D-alanine--D-alanine ligase family, putative, expressed
LOC_Os07g49310	-1.03762	2.36e-11	omega-3 fatty acid desaturase, chloroplast precursor, putative, expressed
LOC_Os07g49370	-1.08299	0.00265517	glycosyltransferase family 43 protein, putative, expressed
LOC_Os08g01170	-1.83127	2.36e-22	acetyltransferase, GNAT family, putative, expressed
LOC_Os08g01550	-2.87492	0.0221532	expressed protein
LOC_Os08g01670	-1.16501	3.31e-05	invertase/pectin methylesterase inhibitor family protein, putative, expressed
LOC_Os08g01830	-1.16735	0.000378715	TKL_IRAK_CR4L.6 - The CR4L subfamily has homology with Crinkly4, expressed
LOC_Os08g01950	-1.46616	1.65e-06	transferase family protein, putative, expressed
LOC_Os08g02110	-1.21352	8.04e-05	peroxidase precursor, putative, expressed
LOC_Os08g02300	-1.62174	0.00267474	no apical meristem protein, putative, expressed
LOC_Os08g02990	-1.12529	1.09e-05	retrotransposon protein, putative, unclassified, expressed
LOC_Os08g02996	-1.21169	6.75e-07	receptor-like kinase, putative, expressed
LOC_Os08g03020	-1.21099	0.00298639	lectin-like receptor kinase 1, putative, expressed
LOC_Os08g03676	-1.73842	0.00080041	pentatricopeptide, putative, expressed
LOC_Os08g03890	-5.30672	0.00196102	hypothetical protein
LOC_Os08g04310	-1.81631	3.2e-20	plastocyanin-like domain containing protein, putative, expressed
LOC_Os08g04340	-1.74497	9.2e-06	plastocyanin-like domain containing protein, putative, expressed
LOC_Os08g04350	-2.0697	0.0305291	plastocyanin-like domain containing protein, putative, expressed
LOC_Os08g04370	-3.61222	0.00243655	plastocyanin-like domain containing protein, putative, expressed
LOC_Os08g04450	-1.13192	6.83e-13	DAG protein, chloroplast precursor, putative, expressed
LOC_Os08g04480	-1.90124	2.45e-09	appr-1-p processing enzyme family protein, putative, expressed
LOC_Os08g04540	-1.20909	0.00959632	decarboxylase, putative, expressed
LOC_Os08g05520	-1.22111	0.00336947	myb-like DNA-binding domain containing protein, putative, expressed
LOC_Os08g06100	-1.06657	2.77e-19	O-methyltransferase, putative, expressed
LOC_Os08g06540	-1.88779	0.0102127	expressed protein
LOC_Os08g06885	-1.75771	2.25e-09	expressed protein
LOC_Os08g07080	-1.23915	3.81e-12	terpene synthase, putative, expressed
LOC_Os08g07100	-1.47124	9.77e-05	terpene synthase, putative, expressed
LOC_Os08g07490	-1.23409	5.76e-10	expressed protein
LOC_Os08g07630	-4.01861	0.014037	expressed protein
LOC_Os08g07660	-1.40631	0.00387149	expressed protein
LOC_Os08g07680	-3.14906	0.00982827	expressed protein
LOC_Os08g07740	-2.48404	0.00125292	histone-like transcription factor and archaeal histone, putative, expressed
LOC_Os08g07890	-1.06686	0.00012677	NB-ARC domain containing protein, expressed
LOC_Os08g08084	-2.00893	0.0253807	expressed protein
LOC_Os08g08960	-1.15937	0.00109387	Cupin domain containing protein, expressed
LOC_Os08g09110	-1.15981	0.00126546	NB-ARC domain containing protein, expressed
LOC_Os08g09840	-1.50865	1.58e-20	WRKY117, expressed
LOC_Os08g09950	-3.18714	0.0262165	acyl-desaturase, chloroplast precursor, putative, expressed
LOC_Os08g10010	-1.69581	1.71e-08	acyl-desaturase, chloroplast precursor, putative, expressed
LOC_Os08g10250	-1.14705	0.000156202	SHR5-receptor-like kinase, putative, expressed
LOC_Os08g10730	-1.22987	9.71e-05	expressed protein
LOC_Os08g13280	-1.36596	1.89e-07	expressed protein
LOC_Os08g13590	-3.91444	0.0184835	retrotransposon protein, putative, unclassified, expressed
LOC_Os08g13840	-1.65185	8.35e-14	WRKY25, expressed
LOC_Os08g14000	-1.44771	3.21e-15	retrotransposon protein, putative, Ty1-copia subclass, expressed
LOC_Os08g14020	-1.30817	0.00465873	retrotransposon protein, putative, Ty1-copia subclass, expressed
LOC_Os08g14109	-1.93633	4.72e-05	retrotransposon protein, putative, Ty1-copia subclass, expressed
LOC_Os08g14190	-1.7892	1.66e-09	flavonol sulfotransferase, putative, expressed
LOC_Os08g14760	-1.30896	0.00290485	AMP-binding domain containing protein, expressed
LOC_Os08g14940	-1.14858	0.000637994	receptor kinase, putative, expressed
LOC_Os08g15030	-1.12176	4.3e-07	aspartate carbamoyltransferase, putative, expressed
LOC_Os08g15070	-1.04963	0.0271859	GDU1, putative, expressed
LOC_Os08g15710	-1.34234	0.000381514	DC1 domain, putative, expressed
LOC_Os08g16050	-1.41249	4.62e-06	tetraspanin family protein, putative, expressed
LOC_Os08g16359	-4.35048	0.00376698	expressed protein
LOC_Os08g16580	-1.0439	0.00157881	Cf2/Cf5 disease resistance protein, putative, expressed
LOC_Os08g16810	-1.9686	4.74e-06	retrotransposon protein, putative, SINE subclass, expressed
LOC_Os08g16820	-1.57746	2.65e-08	retrotransposon protein, putative, SINE subclass, expressed
LOC_Os08g17110	-1.33957	5.77e-07	expressed protein
LOC_Os08g17160	-2.26253	3.82e-09	plastocyanin-like domain containing protein, putative, expressed
LOC_Os08g18880	-2.49672	0.0180157	WD domain, G-beta repeat domain containing protein, expressed
LOC_Os08g18894	-1.66834	0.023671	expressed protein
LOC_Os08g19670	-2.81779	9.06e-28	expressed protein
LOC_Os08g19694	-3.17508	0.00603462	NB-ARC domain containing protein, expressed
LOC_Os08g21330	-1.18874	4.16e-08	formamidopyrimidine-DNA glycosylase, putative, expressed
LOC_Os08g22004	-1.94522	0.0201065	retrotransposon protein, putative, unclassified, expressed
LOC_Os08g23180	-1.08686	7.15e-07	fasciclin-like arabinogalactan protein 8 precursor, putative, expressed
LOC_Os08g24160	-1.25975	0.00228587	invertase/pectin methylesterase inhibitor family protein, putative, expressed
LOC_Os08g24300	-1.1075	0.00258052	expressed protein
LOC_Os08g24790	-1.60007	2.14e-08	AIR12, putative, expressed
LOC_Os08g26230	-1.654	2.37e-24	expressed protein
LOC_Os08g26270	-1.44147	3.22e-05	expressed protein
LOC_Os08g26710	-1.6283	8.67e-15	plant protein of unknown function domain containing protein, expressed
LOC_Os08g26720	-1.75932	3.06e-17	expressed protein
LOC_Os08g26820	-1.80876	1.84e-18	plant protein of unknown function domain containing protein, expressed
LOC_Os08g27100	-1.40919	0.000176354	expressed protein
LOC_Os08g27650	-1.64675	0.0193021	retrotransposon protein, putative, unclassified, expressed
LOC_Os08g27700	-2.17628	4.1e-08	expressed protein
LOC_Os08g28240	-1.2042	0.000794437	carotenoid cleavage dioxygenase, putative, expressed
LOC_Os08g28350	-2.0742	1.2e-14	transposon protein, putative, CACTA, En/Spm sub-class, expressed
LOC_Os08g28400	-1.74298	1.17e-26	expressed protein
LOC_Os08g28700	-1.14518	0.00251623	dnaJ domain containing protein, expressed
LOC_Os08g28790	-2.28968	1.88e-11	dirigent, putative, expressed
LOC_Os08g29020	-1.63891	1.61e-18	wall-associated kinase-like 2, putative, expressed
LOC_Os08g29040	-1.71308	6.64e-05	protein kinase domain containing protein, expressed
LOC_Os08g29110	-1.26974	1.32e-17	thioredoxin, putative, expressed
LOC_Os08g29660	-1.2419	1.52e-05	WRKY69, expressed
LOC_Os08g29980	-1.28229	0.0101801	retrotransposon protein, putative, unclassified, expressed
LOC_Os08g30095	-3.71041	0.00118399	expressed protein
LOC_Os08g30100	-2.39091	0.000295747	1-aminocyclopropane-1-carboxylate oxidase homolog 1, putative, expressed
LOC_Os08g30770	-1.21926	0.000253528	ABC transporter, ATP-binding protein, putative, expressed
LOC_Os08g31030	-1.19274	0.000496637	HOTHEAD precursor, putative, expressed
LOC_Os08g31120	-2.22933	8.93e-07	expressed protein
LOC_Os08g31130	-1.69173	0.00863004	integral membrane protein DUF6 containing protein, expressed
LOC_Os08g31250	-1.77392	0.0124784	C1-like domain containing protein, expressed
LOC_Os08g31690	-1.03738	0.00181045	OsFBX291 - F-box domain containing protein, expressed
LOC_Os08g31950	-2.34246	1.33e-12	expressed protein
LOC_Os08g33650	-1.27761	2.86e-07	SET domain-containing protein, putative, expressed
LOC_Os08g33740	-1.37176	1.91e-11	CSLA11 - cellulose synthase-like family A, expressed
LOC_Os08g33890	-1.77035	0.00655701	expressed protein
LOC_Os08g34510	-2.31003	6.36e-06	expressed protein
LOC_Os08g34550	-1.41319	0.000441674	RING-H2 finger protein, putative, expressed
LOC_Os08g34700	-1.43735	6.08e-06	GDU1, putative, expressed
LOC_Os08g34720	-1.04698	1.65e-10	D-3-phosphoglycerate dehydrogenase, chloroplast precursor, putative, expressed
LOC_Os08g34984	-2.49261	9.07e-27	DUF581 domain containing protein, expressed
LOC_Os08g35090	-1.16338	0.0234725	OsSub56 - Putative Subtilisin homologue, expressed
LOC_Os08g35110	-1.76627	1.89e-09	OsSAUR33 - Auxin-responsive SAUR gene family member, expressed
LOC_Os08g35590	-2.93482	0.0136306	expressed protein
LOC_Os08g35720	-2.04795	0.000349511	retrotransposon protein, putative, unclassified, expressed
LOC_Os08g35750	-1.13643	0.0090353	Cupin domain containing protein, expressed
LOC_Os08g35910	-1.31478	0.0151175	expressed protein
LOC_Os08g35990	-2.47066	0.010723	expressed protein
LOC_Os08g36060	-2.06473	0.00864742	expressed protein
LOC_Os08g36220	-1.47627	0.00368673	homeobox associated leucine zipper, putative, expressed
LOC_Os08g36250	-1.10535	0.00626762	expressed protein
LOC_Os08g36580	-1.06998	4.15e-05	expressed protein
LOC_Os08g36740	-1.3672	0.0395189	bHelix-loop-helix transcription factor, putative, expressed
LOC_Os08g37150	-1.93779	0.0465619	DUF617 domain containing protein, expressed
LOC_Os08g37250	-1.49613	0.00778041	patatin, putative, expressed
LOC_Os08g37300	-1.02142	3.93e-08	expressed protein
LOC_Os08g37345	-1.24389	4.45e-05	DNA binding protein, putative, expressed
LOC_Os08g37400	-1.42068	0.0465811	ZF-HD homeobox protein, putative, expressed
LOC_Os08g37580	-1.24579	2.99e-11	homeobox associated leucine zipper, putative, expressed
LOC_Os08g37760	-1.95022	4.49e-11	zinc finger, C3HC4 type domain containing protein, expressed
LOC_Os08g37840	-1.63455	2.66e-10	phosphate-induced protein 1 conserved region domain containing protein, expressed
LOC_Os08g37890	-1.49101	0.00627639	expressed protein
LOC_Os08g37930	-2.72938	1.07e-08	beta-expansin precursor, putative, expressed
LOC_Os08g37940	-1.53283	2.79e-22	HAD-superfamily hydrolase subfamily IA, variant 3, putative, expressed
LOC_Os08g37970	-1.78906	0.000192577	MYB family transcription factor, putative, expressed
LOC_Os08g38160	-1.22544	0.0266566	cytokinin-O-glucosyltransferase, putative, expressed
LOC_Os08g38170	-1.5037	3.12e-18	methyladenine glycosylase, putative, expressed
LOC_Os08g38270	-1.91339	2.62e-05	fasciclin domain containing protein, expressed
LOC_Os08g38730	-3.22588	0.00890289	expressed protein
LOC_Os08g39250	-3.55661	0.0388581	EDM2, putative, expressed
LOC_Os08g39270	-1.80455	1.28e-07	fasciclin domain containing protein, expressed
LOC_Os08g39330	-1.29786	3.27e-10	skin secretory protein xP2 precursor, putative, expressed
LOC_Os08g39490	-1.06674	7.38e-08	expressed protein
LOC_Os08g39770	-1.51036	0.0481307	retrotransposon protein, putative, unclassified, expressed
LOC_Os08g39780	-1.55505	0.0218675	retrotransposon protein, putative, unclassified
LOC_Os08g39860	-1.09819	5.92e-06	Os8bglu27 - beta-glucosidase homologue, similar to Os4bglu12 exoglucanase, expressed
LOC_Os08g39870	-1.41562	5.75e-16	Os8bglu28 - beta-glucosidase homologue, similar to Os4bglu12 exoglucanase, expressed
LOC_Os08g39990	-1.13192	0.000424427	expressed protein
LOC_Os08g40020	-1.15391	0.00432519	selenium binding protein, putative, expressed
LOC_Os08g40060	-2.11891	2.92e-09	expressed protein
LOC_Os08g40919	-1.12672	3.28e-08	expressed protein
LOC_Os08g41080	-1.55529	0.00827993	expressed protein
LOC_Os08g41210	-1.24413	3.12e-07	expressed protein
LOC_Os08g41290	-1.35764	7.84e-07	AIR12, putative, expressed
LOC_Os08g41320	-1.16536	1.31e-10	BHLH transcription factor, putative, expressed
LOC_Os08g41470	-1.23237	8.44e-08	proteophosphoglycan ppg4, putative, expressed
LOC_Os08g41520	-1.54941	0.0108666	zinc finger, C3HC4 type domain containing protein, expressed
LOC_Os08g41630	-1.49512	0.00271142	ubiquitin carboxyl-terminal hydrolase family protein, expressed
LOC_Os08g41890	-1.37543	1.12e-14	microtubule associated protein, putative, expressed
LOC_Os08g42100	-1.80798	1.29e-28	ACT domain containing protein, expressed
LOC_Os08g42840	-1.19945	2.35e-06	leucine rich repeat protein, putative, expressed
LOC_Os08g43140	-1.89331	0.00211677	expressed protein
LOC_Os08g43270	-1.13575	1.03e-11	BAG domain-containing protein, putative, expressed
LOC_Os08g43320	-1.21789	1.97e-11	OsRhmbd14 - Putative Rhomboid homologue, expressed
LOC_Os08g43350	-1.08782	0.0259571	NC domain-containing protein, putative, expressed
LOC_Os08g43390	-1.07135	1.18e-05	cytochrome P450, putative, expressed
LOC_Os08g43400	-1.03309	3.8e-05	kinesin motor domain containing protein, expressed
LOC_Os08g43430	-1.4552	0.000143675	CXE carboxylesterase, putative, expressed
LOC_Os08g43490	-1.13352	0.0316859	heat shock protein DnaJ, putative, expressed
LOC_Os08g43654	-1.43938	0.00952064	MATE efflux family protein, putative, expressed
LOC_Os08g43690	-1.32682	0.000112951	transporter, monovalent cation:proton antiporter-2 family, putative, expressed
LOC_Os08g44150	-1.10464	0.00970942	transmembrane 9 superfamily member, putative, expressed
LOC_Os08g44210	-1.0194	5.5e-06	dihydroneopterin aldolase, putative, expressed
LOC_Os08g44220	-2.45494	0.00175391	GLTP domain containing protein, putative, expressed
LOC_Os08g44600	-4.41291	0.0148055	retrotransposon protein, putative, unclassified
LOC_Os08g44620	-1.29115	0.00207884	zinc-binding protein, putative, expressed
LOC_Os08g44960	-2.56339	0.0302074	AP2 domain containing protein, expressed
LOC_Os08g45060	-1.44438	2.3e-07	protein Kinase-like protein TMKL1 precursor, putative, expressed
LOC_Os09g02300	-1.33222	0.0371497	expressed protein
LOC_Os09g02540	-1.17697	0.0218716	expressed protein
LOC_Os09g02840	-1.22305	0.049304	transposon protein, putative, CACTA, En/Spm sub-class, expressed
LOC_Os09g03690	-1.19319	0.0120928	expressed protein
LOC_Os09g04430	-1.93074	8.82e-06	expressed protein
LOC_Os09g04710	-1.24777	0.00294568	GDSL-like lipase/acylhydrolase, putative, expressed
LOC_Os09g07350	-1.73868	2.72e-17	fasciclin-like arabinogalactan protein 8 precursor, putative, expressed
LOC_Os09g07440	-1.48627	9.83e-11	retrotransposon protein, putative, unclassified, expressed
LOC_Os09g07450	-1.46567	6.82e-14	flavonol synthase, putative, expressed
LOC_Os09g07630	-1.65374	0.00347267	expressed protein
LOC_Os09g08130	-1.16599	1.47e-06	indole-3-glycerol phosphate synthase, chloroplast precursor, putative, expressed
LOC_Os09g08160	-1.18025	0.0118782	plant protein of unknown function domain containing protein, expressed
LOC_Os09g08990	-1.53252	0.00056961	cytochrome P450, putative, expressed
LOC_Os09g10204	-1.49278	1.68e-05	expressed protein
LOC_Os09g10274	-1.17126	3.39e-10	expressed protein
LOC_Os09g10340	-1.67934	0.0302736	cytochrome P450, putative, expressed
LOC_Os09g11240	-1.11355	6.31e-06	expressed protein
LOC_Os09g11780	-1.61437	0.0031425	hypothetical protein
LOC_Os09g13400	-2.0483	0.000446311	expressed protein
LOC_Os09g13440	-1.09678	9.45e-13	expressed protein
LOC_Os09g13650	-1.37024	4.67e-08	microtubule-associated protein, putative, expressed
LOC_Os09g13890	-1.21934	0.00131437	calmodulin binding protein, putative, expressed
LOC_Os09g14490	-1.38645	3.47e-13	TIR-NBS type disease resistance protein, putative, expressed
LOC_Os09g15050	-2.18429	8e-10	ent-kaurene synthase A, chloroplast precursor, putative, expressed
LOC_Os09g15060	-2.02043	0.0110517	expressed protein
LOC_Os09g16160	-4.13828	0.0305182	ankyrin repeat family protein, putative, expressed
LOC_Os09g16280	-1.67632	5.29e-10	hydroxyproline-rich glycoprotein family protein, putative, expressed
LOC_Os09g16440	-1.5649	0.0314506	transposon protein, putative, unclassified, expressed
LOC_Os09g16950	-1.67772	7.19e-12	cysteine-rich receptor-like protein kinase 25 precursor, putative, expressed
LOC_Os09g17329	-1.42337	3.61e-22	expressed protein
LOC_Os09g17344	-1.05613	4.48e-07	expressed protein
LOC_Os09g17360	-1.72942	3.47e-17	expressed protein
LOC_Os09g17370	-1.51262	0.000440371	retrotransposon protein, putative, unclassified, expressed
LOC_Os09g18260	-3.28987	1.77e-07	senescence-induced receptor-like serine/threonine-protein kinase precursor, putative, expressed
LOC_Os09g19650	-1.63808	7.27e-12	3-ketoacyl-CoA synthase precursor, putative, expressed
LOC_Os09g20460	-1.38794	8.58e-06	VQ domain containing protein, putative, expressed
LOC_Os09g20500	-1.60846	0.0323698	transporter, putative, expressed
LOC_Os09g20510	-2.95645	1.5e-05	transporter, putative, expressed
LOC_Os09g20540	-1.69444	5.74e-05	expressed protein
LOC_Os09g20684	-1.70153	0.0107149	SMP-30/Gluconolaconase/LRE-like region containing protein, expressed
LOC_Os09g20940	-2.61839	0.00434534	expressed protein
LOC_Os09g20970	-3.52654	0.011005	receptor kinase, putative, expressed
LOC_Os09g20980	-1.51137	0.000304002	RING-H2 finger protein, putative, expressed
LOC_Os09g21360	-1.10058	0.0176831	expressed protein
LOC_Os09g21370	-1.33303	0.000339517	cysteine proteinase EP-B 1 precursor, putative, expressed
LOC_Os09g22505	-1.1095	7.56e-14	expressed protein
LOC_Os09g23540	-1.04962	7.42e-13	dehydrogenase, putative, expressed
LOC_Os09g23560	-1.80451	3.38e-12	dehydrogenase, putative, expressed
LOC_Os09g23894	-1.11913	4e-06	expressed protein
LOC_Os09g24490	-1.54404	0.00669904	basic helix-loop-helix family protein, putative, expressed
LOC_Os09g24810	-2.01053	0.00149066	ZF-HD protein dimerisation region containing protein, expressed
LOC_Os09g25000	-1.46121	3.01e-05	spotted leaf 11, putative, expressed
LOC_Os09g25290	-1.47254	8.25e-07	methyladenine glycosylase, putative, expressed
LOC_Os09g25490	-1.38057	4.71e-27	CESA9 - cellulose synthase, expressed
LOC_Os09g25570	-1.02761	0.000629596	aspartic proteinase, putative, expressed
LOC_Os09g25740	-1.08744	7.65e-10	expressed protein
LOC_Os09g25860	-1.63609	0.00113442	expressed protein
LOC_Os09g25880	-1.05502	1.3e-07	expressed protein
LOC_Os09g25980	-1.0292	0.00215544	glutamate receptor 2.6 precursor, putative, expressed
LOC_Os09g26144	-1.48215	3.77e-09	glutamate receptor, putative, expressed
LOC_Os09g26200	-1.24862	0.0456812	ZOS9-11 - C2H2 zinc finger protein, expressed
LOC_Os09g26210	-1.96882	1.2e-05	ZOS9-12 - C2H2 zinc finger protein, expressed
LOC_Os09g26460	-1.43889	2.56e-07	protein binding protein, putative, expressed
LOC_Os09g26810	-1.53909	1.08e-23	chlorophyll A-B binding protein, putative, expressed
LOC_Os09g26980	-2.14014	0.00120259	cytochrome P450, putative, expressed
LOC_Os09g27160	-1.76341	0.00460852	expressed protein
LOC_Os09g27230	-1.07275	0.000215611	brevis radix, putative, expressed
LOC_Os09g27250	-2.20834	0.000451607	plant viral response family protein, putative, expressed
LOC_Os09g27450	-1.75184	5.19e-05	homeobox associated leucine zipper, putative, expressed
LOC_Os09g27500	-1.62132	0.000378919	cytochrome P450, putative, expressed
LOC_Os09g27580	-1.10862	3.59e-10	potassium transporter, putative, expressed
LOC_Os09g28300	-1.10026	0.00011347	remorin C-terminal domain containing protein, putative, expressed
LOC_Os09g28550	-1.51678	0.000210161	expressed protein
LOC_Os09g28580	-1.11675	0.0100842	expressed protein
LOC_Os09g28600	-1.2392	0.000129012	expressed protein
LOC_Os09g29284	-2.2264	0.020335	MATE efflux family protein, putative, expressed
LOC_Os09g29300	-1.40287	0.0271384	clathrin assembly protein, putative, expressed
LOC_Os09g29490	-1.84806	4.29e-27	peroxidase precursor, putative, expressed
LOC_Os09g29520	-1.28519	2.36e-10	OsWAK81 - OsWAK receptor-like cytoplasmic kinase OsWAK-RLCK, expressed
LOC_Os09g29540	-1.88927	1.01e-15	OsWAK82 - OsWAK receptor-like cytoplasmic kinase OsWAK-RLCK, expressed
LOC_Os09g29560	-2.16039	0.000153212	OsWAK83 - OsWAK pseudogene, expressed
LOC_Os09g29600	-1.0768	2.14e-05	OsWAK85 - OsWAK receptor-like cytoplasmic kinase OsWAK-RLCK, expressed
LOC_Os09g29960	-1.9184	9.37e-17	dof zinc finger domain containing protein, putative, expressed
LOC_Os09g30190	-3.6967	0.00598144	receptor-like protein kinase 2 precursor, putative, expressed
LOC_Os09g30486	-1.66072	3.8e-10	fasciclin domain containing protein, expressed
LOC_Os09g30510	-1.28909	0.0153621	glucosyl transferase, putative, expressed
LOC_Os09g31140	-1.75715	6.04e-09	ZOS9-16 - C2H2 zinc finger protein, expressed
LOC_Os09g31410	-2.58009	0.00407134	Os9bglu29 - beta-glucosidase homologue, similar to Os4bglu12 exoglucanase, expressed
LOC_Os09g32080	-1.02922	6.08e-09	CHIT13 - Chitinase family protein precursor, expressed
LOC_Os09g32120	-2.55481	0.010238	expressed protein
LOC_Os09g32290	-1.23884	0.000356491	FAD dependent oxidoreductase domain containing protein, expressed
LOC_Os09g32350	-1.28238	0.043897	expressed protein
LOC_Os09g32470	-1.83264	7.24e-14	membrane protein, putative, expressed
LOC_Os09g32730	-2.55382	0.000387602	zinc finger, C3HC4 type domain containing protein, expressed
LOC_Os09g32964	-1.07616	0.00157055	peroxidase precursor, putative, expressed
LOC_Os09g32984	-2.39953	0.00474216	auxin responsive protein, putative, expressed
LOC_Os09g33550	-1.3219	3.12e-07	CCT/B-box zinc finger protein, putative, expressed
LOC_Os09g34140	-1.62063	3.86e-18	expressed protein
LOC_Os09g34214	-2.50627	7.35e-18	UDP-glucoronosyl and UDP-glucosyl transferase domain containing protein, expressed
LOC_Os09g34320	-2.27706	1.62e-22	expressed protein
LOC_Os09g34950	-1.46875	0.0309454	TCP family transcription factor, putative, expressed
LOC_Os09g35010	-1.72809	1.14e-09	dehydration-responsive element-binding protein, putative, expressed
LOC_Os09g35600	-2.31392	9.52e-05	MATE domain containing protein, expressed
LOC_Os09g35940	-2.23847	1.66e-09	cytochrome P450, putative, expressed
LOC_Os09g35990	-1.02161	6.59e-08	expressed protein
LOC_Os09g36260	-1.11383	0.039578	expressed protein
LOC_Os09g36350	-1.14548	3.24e-09	endoglucanase, putative, expressed
LOC_Os09g36619	-1.0713	7.4e-05	expressed protein
LOC_Os09g36630	-1.10854	0.000185265	expressed protein
LOC_Os09g36730	-1.06225	3.72e-08	MYB family transcription factor, putative, expressed
LOC_Os09g36910	-1.50646	0.000110513	bZIP transcription factor domain containing protein, expressed
LOC_Os09g36930	-1.64291	6.52e-19	aquaporin protein, putative, expressed
LOC_Os09g36940	-3.19546	0.0294921	plastocyanin-like domain containing protein, putative, expressed
LOC_Os09g37040	-1.32177	1.75e-06	DUF630/DUF632 domains containing protein, putative, expressed
LOC_Os09g37580	-1.61115	0.0452658	expressed protein
LOC_Os09g37834	-1.01493	0.0240668	serine/threonine-protein kinase receptor precursor, putative, expressed
LOC_Os09g37880	-1.90986	0.00058089	serine/threonine-protein kinase receptor precursor, putative, expressed
LOC_Os09g38239	-1.63323	2.22e-08	sulfotransferase domain containing protein, expressed
LOC_Os09g38440	-1.04111	0.000329378	ATXR, putative, expressed
LOC_Os09g38840	-1.14044	0.0240514	OsWAK90 - OsWAK receptor-like protein kinase, expressed
LOC_Os09g39050	-3.11468	0.00944201	OsFBX342 - F-box domain containing protein, expressed
LOC_Os09g39620	-1.02414	0.000105688	protein kinase family protein, putative, expressed
LOC_Os09g39650	-1.4977	5.69e-20	protein kinase family protein, putative, expressed
LOC_Os09g39740	-1.28042	2.45e-11	ACT domain containing protein, expressed
LOC_Os10g01720	-2.67078	0.0451354	transferase family protein, putative, expressed
LOC_Os10g02250	-2.44209	9.37e-05	OsWAK95 - OsWAK receptor-like protein kinase, expressed
LOC_Os10g02300	-1.12782	0.0265649	uncharacterized Cys-rich domain containing protein, putative, expressed
LOC_Os10g02490	-1.11191	0.0110335	oxidoreductase, aldo/keto reductase family protein, putative, expressed
LOC_Os10g02690	-1.18244	0.00936516	expressed protein
LOC_Os10g03440	-1.46025	0.000930573	avr9/Cf-9 rapidly elicited protein 74, putative, expressed
LOC_Os10g03570	-1.12006	0.000185785	RGH1A, putative, expressed
LOC_Os10g03960	-1.28133	0.0252042	expressed protein
LOC_Os10g04090	-1.00356	0.000174664	disease resistance RPP13-like protein 1, putative, expressed
LOC_Os10g04270	-1.02921	0.00212095	jacalin-like lectin domain containing protein, expressed
LOC_Os10g04429	-1.11267	9.12e-05	transferase family protein, putative, expressed
LOC_Os10g04720	-1.26701	0.00745985	TKL_IRAK_DUF26-la.5 - DUF26 kinases have homology to DUF26 containing loci, expressed
LOC_Os10g04800	-1.43035	2.66e-05	expressed protein
LOC_Os10g05480	-2.08031	0.0451183	expressed protein
LOC_Os10g05490	-2.00307	8.95e-11	cytochrome P450, putative, expressed
LOC_Os10g05560	-1.68118	0.0468121	expressed protein
LOC_Os10g05600	-1.71128	0.0135587	thaumatin-like protein 1 precursor, putative, expressed
LOC_Os10g05750	-1.15786	0.000927728	POEI3 - Pollen Ole e I allergen and extensin family protein precursor, expressed
LOC_Os10g05780	-2.65569	1.17e-07	POT domain containing peptide transporter, putative, expressed
LOC_Os10g05820	-1.93944	2.85e-05	POEI5 - Pollen Ole e I allergen and extensin family protein precursor, expressed
LOC_Os10g05970	-1.58343	2.86e-16	POEI12 - Pollen Ole e I allergen and extensin family protein precursor, expressed
LOC_Os10g05980	-1.50673	4.68e-10	POEI13 - Pollen Ole e I allergen and extensin family protein precursor, expressed
LOC_Os10g05990	-1.63303	1.2e-20	POEI14 - Pollen Ole e I allergen and extensin family protein precursor, expressed
LOC_Os10g06000	-1.36457	2.7e-14	POEI15 - Pollen Ole e I allergen and extensin family protein precursor, expressed
LOC_Os10g07534	-1.17241	2.01e-07	disease resistance protein RPM1, putative, expressed
LOC_Os10g07556	-1.31569	0.0211342	wall-associated receptor kinase-like 22 precursor, putative, expressed
LOC_Os10g08790	-1.08769	0.00703173	expressed protein
LOC_Os10g10130	-1.43489	6.13e-28	OsWAK112d - OsWAK receptor-like protein kinase, expressed
LOC_Os10g11022	-1.42107	5.25e-07	expressed protein
LOC_Os10g11980	-1.54044	0.000667946	transferase family protein, putative, expressed
LOC_Os10g12050	-1.02559	0.000922018	expressed protein
LOC_Os10g12750	-1.79852	4.44e-06	expressed protein
LOC_Os10g16974	-1.54901	2.14e-19	cytochrome P450, putative, expressed
LOC_Os10g17960	-1.09649	0.000378426	TKL_IRAK_DUF26-lc.26 - DUF26 kinases have homology to DUF26 containing loci, expressed
LOC_Os10g19200	-1.86189	0.000101616	vegetative cell wall protein gp1 precursor, putative, expressed
LOC_Os10g19314	-2.01169	0.0368297	expressed protein
LOC_Os10g20080	-1.00864	0.0373798	expressed protein
LOC_Os10g20890	-1.33853	0.00410566	LTPL137 - Protease inhibitor/seed storage/LTP family protein precursor, expressed
LOC_Os10g21130	-1.10564	0.000214712	expressed protein
LOC_Os10g22560	-1.19793	1.17e-17	peptide transporter PTR2, putative, expressed
LOC_Os10g22590	-1.22101	2.1e-07	POEI24 - Pollen Ole e I allergen and extensin family protein precursor, expressed
LOC_Os10g23090	-1.49281	0.000353507	homeobox associated leucine zipper, putative, expressed
LOC_Os10g23820	-1.03718	0.000910729	transferase family protein, putative, expressed
LOC_Os10g24090	-1.38587	0.000146869	glucosyltransferase, putative, expressed
LOC_Os10g25570	-1.3983	2.45e-27	expressed protein
LOC_Os10g26390	-1.20909	0.00545697	uncharacterized oxidoreductase, putative, expressed
LOC_Os10g26500	-1.8066	2.52e-07	homeobox associated leucine zipper, putative, expressed
LOC_Os10g27120	-5.03973	0.00588733	expressed protein
LOC_Os10g27280	-2.38622	0.0082464	thaumatin, putative, expressed
LOC_Os10g27430	-3.2605	6.14e-05	expressed protein
LOC_Os10g28420	-1.61898	0.0443896	IQ calmodulin-binding motif family protein, putative, expressed
LOC_Os10g29620	-1.23194	1.19e-10	tyrosine protein kinase domain containing protein, putative, expressed
LOC_Os10g30290	-1.29419	0.0197071	GDSL-like lipase/acylhydrolase, putative, expressed
LOC_Os10g30550	-1.13542	6.75e-11	tRNA methyltransferase, putative, expressed
LOC_Os10g30560	-2.83889	3.15e-07	UDP-glucoronosyl and UDP-glucosyl transferase domain containing protein, expressed
LOC_Os10g30870	-1.1204	2.34e-11	expressed protein
LOC_Os10g30880	-1.43856	8.01e-08	expressed protein
LOC_Os10g31240	-1.7646	2.79e-07	plant protein of unknown function domain containing protein, expressed
LOC_Os10g31780	-1.4461	3.9e-13	oxidoreductase, short chain dehydrogenase/reductase family domain containing protein, expressed
LOC_Os10g31910	-1.58355	0.000167873	pectate lyase precursor, putative, expressed
LOC_Os10g31990	-2.83917	0.0139706	retrotransposon protein, putative, unclassified, expressed
LOC_Os10g32444	-1.2819	7.61e-07	expressed protein
LOC_Os10g32509	-1.13849	0.0012154	expressed protein
LOC_Os10g32760	-1.37888	0.00241422	zinc finger family protein, putative, expressed
LOC_Os10g32800	-2.32382	0.00433574	expressed protein
LOC_Os10g32940	-1.59277	0.00183372	expressed protein
LOC_Os10g32980	-1.47667	1.4e-29	CESA7 - cellulose synthase, expressed
LOC_Os10g33210	-1.58306	3.14e-18	peptide transporter PTR3-A, putative, expressed
LOC_Os10g33370	-1.1357	1.73e-10	3-ketoacyl-CoA synthase precursor, putative, expressed
LOC_Os10g33550	-2.38412	0.0385934	alcohol oxidase-related, putative, expressed
LOC_Os10g33780	-1.20288	0.000308908	DUF640 domain containing protein, putative, expressed
LOC_Os10g33790	-1.09478	2.2e-06	expressed protein
LOC_Os10g33900	-1.57547	1.56e-16	possible lysine decarboxylase domain containing protein, expressed
LOC_Os10g34040	-2.92941	0.0406924	nodulin, putative, expressed
LOC_Os10g34440	-1.11042	0.00389501	expressed protein
LOC_Os10g34500	-2.61885	1.92e-05	ZOS10-05 - C2H2 zinc finger protein, expressed
LOC_Os10g34700	-2.44584	1.46e-11	expressed protein
LOC_Os10g34795	-1.27307	8.77e-06	expressed protein
LOC_Os10g34840	-1.93817	2.72e-13	RIPER6 - Ripening-related family protein precursor, expressed
LOC_Os10g35040	-1.38229	1.74e-07	receptor kinase like protein, putative, expressed
LOC_Os10g35330	-1.34735	0.0187753	expressed protein
LOC_Os10g35530	-1.18609	7.99e-07	hydrolase, alpha/beta fold family domain containing protein, expressed
LOC_Os10g35630	-1.45414	1.35e-17	cystathionin beta synthase protein, putative, expressed
LOC_Os10g35660	-1.36085	0.0385493	MYB family transcription factor, putative, expressed
LOC_Os10g35950	-1.65292	1.04e-16	transferase family protein, putative, expressed
LOC_Os10g36030	-1.3648	1.02e-05	cytochrome b561, putative, expressed
LOC_Os10g36060	-1.11083	9.87e-06	protein transport protein-related, putative, expressed
LOC_Os10g36160	-1.00008	2.56e-05	LTPL159 - Protease inhibitor/seed storage/LTP family protein precursor, expressed
LOC_Os10g36170	-2.15425	0.00216599	LTPL160 - Protease inhibitor/seed storage/LTP family protein precursor, expressed
LOC_Os10g36270	-1.18927	5.99e-06	disease resistance RPP13-like protein 1, putative, expressed
LOC_Os10g36420	-1.51513	0.0339805	YABBY domain containing protein, putative, expressed
LOC_Os10g36500	-2.90506	2.59e-33	invertase/pectin methylesterase inhibitor family protein, putative, expressed
LOC_Os10g36520	-3.23838	2.82e-14	expressed protein
LOC_Os10g36848	-1.58942	8.23e-12	cytochrome P450, putative, expressed
LOC_Os10g36860	-1.09801	1.65e-13	CRS1/YhbY domain containing protein, expressed
LOC_Os10g36924	-1.0988	4.31e-05	aquaporin protein, putative, expressed
LOC_Os10g37160	-2.27831	0.000198396	transposon protein, putative, unclassified, expressed
LOC_Os10g37180	-1.40433	4.69e-28	glycine cleavage system H protein, putative, expressed
LOC_Os10g37190	-1.33401	1.76e-06	protein kinase domain containing protein, expressed
LOC_Os10g37290	-1.68097	3.56e-09	DEFL6 - Defensin and Defensin-like DEFL family, expressed
LOC_Os10g37770	-1.96155	3.69e-17	dehydration response related protein, putative, expressed
LOC_Os10g37860	-1.69232	2.7e-14	expressed protein
LOC_Os10g37980	-1.15562	2.35e-22	prephenate dehydratase domain containing protein, expressed
LOC_Os10g38780	-1.37983	1.18e-19	glutathione S-transferase, putative, expressed
LOC_Os10g38920	-1.06955	0.0105627	protein kinase domain containing protein, expressed
LOC_Os10g39000	-1.12378	0.0207875	expressed protein
LOC_Os10g39020	-1.62128	6.83e-05	fringe-related protein, putative, expressed
LOC_Os10g39030	-1.32322	2.94e-14	homeobox domain containing protein, expressed
LOC_Os10g39044	-2.67564	0.000546293	expressed protein
LOC_Os10g39150	-1.47567	1.02e-13	expressed protein
LOC_Os10g39170	-1.08234	0.00396847	peroxidase precursor, putative, expressed
LOC_Os10g39260	-1.39877	2.78e-13	aspartic proteinase nepenthesin, putative, expressed
LOC_Os10g39300	-1.49531	1.03e-07	aspartic proteinase nepenthesin, putative, expressed
LOC_Os10g39340	-3.16398	0.0305369	aspartic proteinase nepenthesin precursor, putative, expressed
LOC_Os10g39710	-1.72051	1.18e-19	strictosidine synthase, putative, expressed
LOC_Os10g39720	-1.50989	0.00328128	homeobox domain containing protein, expressed
LOC_Os10g39750	-1.1855	0.00483036	inducer of CBF expression 2, putative, expressed
LOC_Os10g39936	-1.00867	0.00196749	zinc finger, C3HC4 type domain containing protein, expressed
LOC_Os10g40030	-1.09564	1.59e-18	short chain dehydrogenase/reductase protein, putative, expressed
LOC_Os10g40070	-1.14861	0.00685733	expressed protein
LOC_Os10g40290	-1.18667	0.00345764	pectinacetylesterase domain containing protein, expressed
LOC_Os10g40520	-2.82919	1.55e-14	LTPL145 - Protease inhibitor/seed storage/LTP family protein precursor, expressed
LOC_Os10g40530	-2.20147	0.0185596	LTPL146 - Protease inhibitor/seed storage/LTP family protein precursor, expressed
LOC_Os10g40600	-1.86287	1.68e-31	peptide transporter PTR2, putative, expressed
LOC_Os10g40620	-1.61616	3.73e-14	expressed protein
LOC_Os10g40660	-2.9062	0.00197957	ZOS10-07 - C2H2 zinc finger protein, expressed
LOC_Os10g41130	-1.41867	0.0262233	AP2 domain containing protein, expressed
LOC_Os10g41230	-1.77698	5.39e-11	homeobox associated leucine zipper, putative, expressed
LOC_Os10g41430	-1.19106	0.000227259	cyclin, putative, expressed
LOC_Os10g41640	-1.47924	9.49e-10	transcription factor HBP-1b, putative, expressed
LOC_Os10g42040	-2.0236	1.89e-16	expressed protein
LOC_Os10g42390	-2.95323	9.15e-09	zinc finger, C3HC4 type domain containing protein, expressed
LOC_Os10g42404	-1.98772	2.71e-07	expressed protein
LOC_Os10g42520	-1.32227	7.42e-08	expressed protein
LOC_Os11g01480	-1.12357	2.41e-10	MYB family transcription factor, putative, expressed
LOC_Os11g01570	-1.31673	0.000700035	PMR5, putative, expressed
LOC_Os11g01830	-1.47572	1.38e-05	staphylococcal nuclease homologue, putative, expressed
LOC_Os11g01850	-1.22131	0.00013494	SAG20, putative, expressed
LOC_Os11g02054	-1.22864	0.0210926	ACT domain containing protein, expressed
LOC_Os11g02270	-1.35799	0.000104047	expressed protein
LOC_Os11g02369	-1.66381	5.12e-09	LTPL7 - Protease inhibitor/seed storage/LTP family protein precursor, expressed
LOC_Os11g02379	-1.08642	1.04e-12	LTPL6 - Protease inhibitor/seed storage/LTP family protein precursor, expressed
LOC_Os11g02440	-1.32048	6.63e-16	chalcone--flavonone isomerase, putative, expressed
LOC_Os11g02450	-1.28683	4.41e-13	elongation factor P, putative, expressed
LOC_Os11g02540	-1.62148	7.98e-05	WRKY50, expressed
LOC_Os11g03240	-1.07929	3e-08	MATE efflux family protein, putative, expressed
LOC_Os11g03420	-1.52419	2.85e-09	ZF-HD protein dimerisation region containing protein, expressed
LOC_Os11g03484	-1.13096	0.041737	MATE efflux family protein, putative, expressed
LOC_Os11g03500	-1.04709	0.00140906	MATE efflux family protein, putative, expressed
LOC_Os11g03520	-3.09386	0.0351735	GDSL-like lipase/acylhydrolase, putative, expressed
LOC_Os11g03600	-2.01146	0.0320999	harpin-induced protein 1 domain containing protein, expressed
LOC_Os11g04350	-1.00605	0.00169146	cell death associated protein, putative, expressed
LOC_Os11g04380	-1.56826	0.000483208	domain of unknown function, DUF250 domain containing protein, expressed
LOC_Os11g04660	-1.36171	0.000169812	strictosidine synthase, putative, expressed
LOC_Os11g04710	-1.74763	3.98e-20	cytochrome P450, putative, expressed
LOC_Os11g05050	-1.53546	1.44e-22	stem-specific protein TSJT1, putative, expressed
LOC_Os11g05310	-1.12488	1.84e-05	expressed protein
LOC_Os11g05340	-1.48459	0.000469011	transposon protein, putative, unclassified, expressed
LOC_Os11g05550	-1.55805	0.000567599	expressed protein
LOC_Os11g05590	-4.7956	0.00461276	expressed protein
LOC_Os11g05660	-1.42664	0.00184298	OsFBX396 - F-box domain containing protein, expressed
LOC_Os11g05760	-2.09848	0.0394653	OsProCP5 - Putative Lysosomal Pro-x Carboxypeptidase homologue, expressed
LOC_Os11g05800	-1.81914	1.91e-17	HVA22, putative, expressed
LOC_Os11g06595	-1.80046	0.0222569	expressed protein
LOC_Os11g06730	-2.1999	0.000502251	ECAGL2 - ECA1 gametogenesis related family protein precursor, expressed
LOC_Os11g06780	-1.49019	1.69e-10	serine/threonine-protein kinase BRI1-like 1 precursor, putative, expressed
LOC_Os11g06800	-1.04405	1.41e-07	retrotransposon protein, putative, unclassified, expressed
LOC_Os11g06820	-1.39803	2.44e-05	transmembrane amino acid transporter protein, putative, expressed
LOC_Os11g07460	-1.76453	7.03e-05	TCP family transcription factor, putative, expressed
LOC_Os11g07670	-1.31016	4.67e-10	dirigent, putative, expressed
LOC_Os11g07680	-1.85076	7.07e-07	dirigent, putative, expressed
LOC_Os11g07690	-3.80564	1.01e-06	dirigent, putative, expressed
LOC_Os11g07980	-1.26297	1.11e-09	ion channel nompc, putative, expressed
LOC_Os11g08020	-2.72765	0.00443883	ankyrin repeat family protein, putative, expressed
LOC_Os11g08940	-1.01493	0.00453704	RNA polymerases N 8 kDa subunit, putative, expressed
LOC_Os11g09230	-4.14855	0.0325534	ankyrin repeat family protein, putative, expressed
LOC_Os11g10290	-1.11725	0.00187499	S-domain receptor-like protein kinase, putative, expressed
LOC_Os11g10460	-1.16911	7.76e-05	peroxidase precursor, putative, expressed
LOC_Os11g10800	-1.29319	0.000215992	dirigent, putative, expressed
LOC_Os11g10850	-1.72876	0.00239701	dirigent, putative, expressed
LOC_Os11g10870	-2.1388	4.75e-14	dirigent, putative, expressed
LOC_Os11g11780	-1.605	3.59e-09	cysteine-rich receptor-like protein kinase 21 precursor, putative, expressed
[truncated: 255 more rows]
