# Supplementary material for: Lysine β-hydroxybutyrylation as a drought-responsive epigenetic mark in rice
Source: Cell Discov. 2026 Mar 3;12:14. doi: 10.1038/s41421-026-00868-7 (PMC12953871; doi:10.1038/s41421-026-00868-7)
Supplement: Supplementary file 7 — Supplementary Dataset S6 Genes with significantly upregulated Kbhb levels and transcription [file 41421_2026_868_MOESM7_ESM.xlsx]

## Sheet: Kbhb and transcription up
Gene ID	Annotation
LOC_Os04g32620	ethylene-responsive transcription factor ERF114, putative, expressed
LOC_Os01g51420	calcineurin B, putative, expressed
LOC_Os02g13800	HSF-type DNA-binding domain containing protein, expressed
LOC_Os05g15920	glycosyl hydrolase, putative, expressed
LOC_Os08g28710	receptor protein kinase CRINKLY4 precursor, putative, expressed
LOC_Os01g46080	GDSL-like lipase/acylhydrolase, putative, expressed
LOC_Os03g26990	VQ domain containing protein, putative, expressed
LOC_Os03g38970	metal ion binding protein, putative, expressed
LOC_Os02g17390	3-hydroxyacyl-CoA dehydrogenase, putative, expressed
LOC_Os05g03920	TKL_IRAK_DUF26-lf.3 - DUF26 kinases have homology to DUF26 containing loci, expressed
LOC_Os02g44990	OsFBDUF13 - F-box and DUF domain containing protein, expressed
LOC_Os01g18800	CAMK_KIN1/SNF1/Nim1_like.9 - CAMK includes calcium/calmodulin depedent protein kinases, expressed
LOC_Os05g48810	dnaJ domain containing protein, expressed
LOC_Os06g04230	expressed protein
LOC_Os06g49110	delta-aminolevulinic acid dehydratase, chloroplast precursor, putative, expressed
LOC_Os09g32690	zinc finger, C3HC4 type domain containing protein, expressed
LOC_Os01g64790	AP2 domain containing protein, expressed
LOC_Os06g37140	retrotransposon protein, putative, Ty3-gypsy subclass, expressed
LOC_Os02g32970	hydrolase, alpha/beta fold family protein, putative, expressed
LOC_Os09g23740	1-phosphatidylinositol-4-phosphate 5-kinase/ zinc ion binding protein, putative, expressed
LOC_Os10g38489	glutathione S-transferase GSTU6, putative, expressed
LOC_Os11g24510	OsSCP56 - Putative Serine Carboxypeptidase homologue, expressed
LOC_Os02g17320	uridine/cytidine kinase-like 1, putative, expressed
LOC_Os01g16260	major facilitator superfamily antiporter, putative, expressed
LOC_Os12g37690	MYB family transcription factor, putative, expressed
LOC_Os03g06520	sulfate transporter, putative, expressed
LOC_Os07g36544	serine/threonine-protein kinase receptor precursor, putative, expressed
LOC_Os03g53750	nuclear prelamin A recognition factor, putative, expressed
LOC_Os06g06802	retrotransposon protein, putative, unclassified, expressed
LOC_Os06g15740	expressed protein
LOC_Os10g25130	aminotransferase, classes I and II, domain containing protein, expressed
LOC_Os09g21120	armadillo/beta-catenin repeat family protein, putative, expressed
LOC_Os08g13640	ankyrin, putative, expressed
LOC_Os01g62970	expressed protein
LOC_Os02g20930	apoptosis inhibitor 5, putative, expressed
LOC_Os01g64700	OsFBT3 - F-box and tubby domain containing protein, expressed
LOC_Os03g04770	beta-amylase, putative, expressed
LOC_Os07g48550	no apical meristem protein, putative, expressed
LOC_Os02g15560	transposon protein, putative, Mutator sub-class, expressed
LOC_Os02g41850	expressed protein
LOC_Os02g06640	ubiquitin family protein, putative, expressed
LOC_Os02g36490	expressed protein
LOC_Os12g16720	cytochrome P450 71A1, putative, expressed
LOC_Os01g52740	expressed protein
LOC_Os04g33080	protein phosphatase 2C, putative, expressed
LOC_Os05g50250	cinnamoyl-CoA reductase-related, putative, expressed
LOC_Os02g41820	expressed protein
LOC_Os02g51300	AP2 domain containing protein, expressed
LOC_Os11g44940	seed maturation protein PM27, putative, expressed
LOC_Os08g09690	nuclear transcription factor Y subunit, putative, expressed
LOC_Os09g38772	MOSC domain-containing protein, mitochondrial precursor, putative, expressed
LOC_Os01g16170	PQ loop repeat domain containing protein, expressed
LOC_Os02g04860	expressed protein
LOC_Os01g07200	staphylococcal nuclease homologue, putative, expressed
LOC_Os03g20870	zinc finger, C3HC4 type domain containing protein, expressed
LOC_Os03g20020	plant neutral invertase domain containing protein, expressed
LOC_Os08g44820	no apical meristem protein, putative, expressed
LOC_Os01g09020	WD domain, G-beta repeat domain containing protein, expressed
LOC_Os09g21919	expressed protein
LOC_Os10g36703	CPuORF40 - conserved peptide uORF-containing transcript, expressed
LOC_Os10g20350	MATE efflux family protein, putative, expressed
LOC_Os12g32760	transporter family protein, putative, expressed
LOC_Os06g51360	lysM domain containing protein, putative, expressed
LOC_Os02g53100	WRKY32, expressed
LOC_Os10g07370	expressed protein
LOC_Os06g50050	AAA-type ATPase family protein, putative, expressed
LOC_Os03g19010	peroxisomal biogenesis factor 11, putative, expressed
LOC_Os07g42260	peptidase, T1 family, putative, expressed
LOC_Os07g19000	LTPL41 - Protease inhibitor/seed storage/LTP family protein precursor, expressed
LOC_Os06g05424	expressed protein
LOC_Os06g05420	expressed protein
LOC_Os03g49770	oxysterol-binding protein, putative, expressed
LOC_Os06g05430	expressed protein
LOC_Os05g38710	lipin, N-terminal conserved region family protein, expressed
LOC_Os05g46340	expressed protein
LOC_Os03g16860	DnaK family protein, putative, expressed
LOC_Os04g45810	homeobox associated leucine zipper, putative, expressed
LOC_Os02g17480	expressed protein
LOC_Os04g36062	expressed protein
LOC_Os05g02770	glycine-rich cell wall structural protein precursor, putative, expressed
LOC_Os12g40550	peptidase, putative, expressed
LOC_Os06g38320	expressed protein
LOC_Os03g21380	OsCML27 - Calmodulin-related calcium sensor protein, expressed
LOC_Os01g72270	cytochrome P450, putative, expressed
LOC_Os06g05470	expressed protein
LOC_Os01g42400	STE_MEK_ste7_MAP2K.3 - STE kinases include homologs to sterile 7, sterile 11 and sterile 20 from yeast, expressed
LOC_Os07g25700	expressed protein
LOC_Os02g28110	ornithine decarboxylase, putative, expressed
LOC_Os03g25770	RNA recognition motif containing protein, putative, expressed
LOC_Os01g42410	pleiotropic drug resistance protein, putative, expressed
LOC_Os08g24400	SWP, putative, expressed
LOC_Os03g05310	pheophorbide a oxygenase, chloroplast precursor, putative, expressed
LOC_Os02g09810	amino acid transporter, putative, expressed
LOC_Os12g04880	retrotransposon protein, putative, unclassified, expressed
LOC_Os04g38680	transmembrane amino acid transporter protein, putative, expressed
LOC_Os04g49350	PPR repeat domain containing protein, putative, expressed
LOC_Os12g02250	STE_PAK_Ste20_Slob_Wnk.3 - STE kinases include homologs to sterile 7, sterile 11 and sterile 20 from yeast, expressed
LOC_Os01g56180	expressed protein
LOC_Os07g47100	transporter, monovalent cation:proton antiporter-2 family, putative, expressed
LOC_Os02g37000	mitochondrial prohibitin complex protein 1, putative, expressed
LOC_Os03g56090	MYB family transcription factor, putative, expressed
LOC_Os10g37210	FAD dependent oxidoreductase domain containing protein, expressed
LOC_Os08g04830	expressed protein
LOC_Os10g39870	ATG1, putative, expressed
LOC_Os12g15520	expressed protein
LOC_Os03g02260	DnaK family protein, putative, expressed
LOC_Os06g03660	peroxisomal biogenesis factor 11, putative, expressed
LOC_Os05g04530	IF, putative, expressed
LOC_Os12g36430	expressed protein
LOC_Os01g19130	protein phosphatase 2C, putative, expressed
LOC_Os01g37800	ras-related protein, putative, expressed
LOC_Os06g46770	ubiquitin family protein, putative, expressed
LOC_Os11g43510	lipase precursor, putative, expressed
LOC_Os08g41000	extracellular ligand-gated ion channel, putative, expressed
LOC_Os01g07120	AP2 domain containing protein, expressed
LOC_Os07g39510	yippee zinc-binding protein, putative, expressed
LOC_Os04g58320	zinc finger, RING-type, putative, expressed
LOC_Os09g25320	ubiquitin family protein, putative, expressed
LOC_Os01g37832	thioredoxin, putative, expressed
LOC_Os07g48450	no apical meristem protein, putative, expressed
LOC_Os03g10750	CUE domain containing protein, expressed
LOC_Os01g01800	expressed protein
LOC_Os01g21410	expressed protein
LOC_Os02g37880	cyclin G-associated kinase, putative, expressed
LOC_Os02g56900	thioredoxin family protein, putative, expressed
LOC_Os02g47200	transposon protein, putative, unclassified, expressed
LOC_Os07g47180	transposon protein, putative, unclassified, expressed
LOC_Os06g46740	early nodulin 20 precursor, putative, expressed
LOC_Os02g50845	expressed protein
LOC_Os07g06660	glyoxalase family protein, putative, expressed
LOC_Os03g16020	hsp20/alpha crystallin family protein, putative, expressed
LOC_Os02g52560	xyloglucan fucosyltransferase, putative, expressed
LOC_Os07g44950	bZIP transcription factor domain containing protein, expressed
LOC_Os10g42630	expressed protein
LOC_Os03g07190	expressed protein
LOC_Os12g43550	ras-related protein, putative, expressed
LOC_Os01g04930	MYB family transcription factor, putative, expressed
LOC_Os10g20470	MATE efflux family protein, putative, expressed
LOC_Os12g42200	ATCHX, putative, expressed
LOC_Os04g44530	expressed protein
LOC_Os05g45830	expressed protein
LOC_Os02g13840	citrate synthase, putative, expressed
LOC_Os03g13810	expressed protein
LOC_Os09g33800	arabinogalactan protein, putative, expressed
LOC_Os07g28040	O-methyltransferase, putative, expressed
LOC_Os08g43620	expressed protein
LOC_Os10g20450	MATE efflux family protein, putative, expressed
LOC_Os01g42370	pleiotropic drug resistance protein, putative, expressed
LOC_Os05g41490	circadian clock coupling factor ZGT, putative, expressed
LOC_Os01g12520	mitochondrial carrier protein, putative, expressed
LOC_Os06g43640	Ser/Thr protein phosphatase family protein, putative, expressed
LOC_Os02g07170	MYB family transcription factor, putative, expressed
LOC_Os03g08470	AP2 domain containing protein, expressed
LOC_Os09g33820	lecithine cholesterol acyltransferase, putative, expressed
LOC_Os02g07160	glyoxalase family protein, putative, expressed
LOC_Os09g27050	HD domain containing protein, putative, expressed
LOC_Os03g53910	tetratricopeptide repeat domain containing protein, expressed
LOC_Os03g50870	expressed protein
LOC_Os12g29410	expressed protein
LOC_Os04g51150	transposon protein, putative, unclassified, expressed
LOC_Os05g13970	phosphorylase domain containing protein, putative, expressed
LOC_Os03g61510	pectinesterase inhibitor domain containing protein, expressed
LOC_Os11g11000	ELMO/CED-12 family protein, putative, expressed
LOC_Os03g16920	DnaK family protein, putative, expressed
LOC_Os06g41840	reductase, putative, expressed
LOC_Os01g50370	STE_MEKK_ste11_MAP3K.4 - STE kinases include homologs to sterile 7, sterile 11 and sterile 20 from yeast, expressed
LOC_Os01g73000	copine, putative, expressed
LOC_Os02g54160	AP2 domain containing protein, expressed
LOC_Os05g33570	pyruvate, phosphate dikinase, chloroplast precursor, putative, expressed
LOC_Os04g39440	ras-related protein, putative, expressed
LOC_Os09g31130	citrate transporter, putative, expressed
LOC_Os07g44330	kinase, putative, expressed
LOC_Os05g46890	expressed protein
LOC_Os12g05440	cytochrome P450, putative, expressed
LOC_Os03g44140	OsWAK26 - OsWAK receptor-like protein kinase, expressed
LOC_Os05g46040	protein phosphatase 2C, putative, expressed
LOC_Os02g27360	aspartic proteinase-like protein 2 precursor, putative, expressed
LOC_Os05g02450	expressed protein
LOC_Os02g58560	1,3-beta-glucan synthase component, putative, expressed
LOC_Os02g51930	cytokinin-O-glucosyltransferase 2, putative, expressed
LOC_Os06g47120	expressed protein
LOC_Os03g60260	ANT1, putative, expressed
LOC_Os05g34070	DIP1, putative, expressed
LOC_Os11g02150	saposin-like type B, region 1 family protein, putative, expressed
LOC_Os05g27790	membrane associated DUF588 domain containing protein, putative, expressed
LOC_Os01g72530	OsCML31 - Calmodulin-related calcium sensor protein, expressed
LOC_Os06g49790	acyltransferase, putative, expressed
LOC_Os01g07530	uncharacterized glycosyltransferase, putative, expressed
LOC_Os09g39910	ABC transporter, ATP-binding protein, putative, expressed
LOC_Os02g57260	3-ketoacyl-CoA thiolase, peroxisomal precursor, putative, expressed
LOC_Os02g42940	MSP domain containing protein, expressed
LOC_Os09g27950	galactosyltransferase, putative, expressed
LOC_Os09g34230	UDP-glucoronosyl/UDP-glucosyl transferase, putative, expressed
LOC_Os12g04990	acyl-CoA synthetase protein, putative, expressed
LOC_Os01g40094	protein phosphatase 2C, putative, expressed
LOC_Os01g03914	cation efflux family protein, putative, expressed
LOC_Os07g49200	membrane associated DUF588 domain containing protein, putative, expressed
LOC_Os03g42464	expressed protein
LOC_Os11g05110	pyruvate kinase, putative, expressed
LOC_Os06g13720	dehydrogenase E1 component domain containing protein, expressed
LOC_Os04g32050	transposon protein, putative, unclassified, expressed
LOC_Os03g51390	expressed protein
LOC_Os01g33770	expressed protein
LOC_Os02g16620	reticulon domain containing protein, putative, expressed
LOC_Os06g35960	HSF-type DNA-binding domain containing protein, expressed
LOC_Os08g44640	OsSCP41 - Putative Serine Carboxypeptidase homologue, expressed
LOC_Os01g56460	mitochondrial glycoprotein, putative, expressed
LOC_Os02g03320	plant neutral invertase domain containing protein, expressed
LOC_Os01g70780	WD40-like domain containing protein, putative, expressed
LOC_Os07g43950	RNA recognition motif containing protein, putative, expressed
LOC_Os01g61830	zinc finger C-x8-C-x5-C-x3-H type family protein, expressed
LOC_Os01g43170	polypyrimidine tract-binding protein, putative, expressed
LOC_Os01g12810	retrotransposon protein, putative, unclassified, expressed
LOC_Os12g44110	ligA, putative, expressed
LOC_Os01g18100	OsRhmbd3 - Putative Rhomboid homologue, expressed
LOC_Os01g47540	NLI interacting factor-like phosphatase, putative, expressed
LOC_Os08g42010	nodulin, putative, expressed
LOC_Os05g39680	PX domain containing protein, expressed
LOC_Os06g07070	BRASSINOSTEROID INSENSITIVE 1-associated receptor kinase 1 precursor, putative, expressed
LOC_Os07g03020	expressed protein
LOC_Os06g47970	expressed protein
LOC_Os03g33580	mitotic checkpoint protein, putative, expressed
LOC_Os10g40570	flavin-containing monooxygenase family protein, putative, expressed
LOC_Os02g10470	EF hand family protein, putative, expressed
LOC_Os04g01740	heat shock protein, putative, expressed
LOC_Os06g09600	expressed protein
LOC_Os07g49270	AMP deaminase, putative, expressed
LOC_Os06g14190	NF-X1-type zinc finger protein, putative, expressed
LOC_Os12g07140	expressed protein
LOC_Os08g40250	expressed protein
LOC_Os04g51160	transposon protein, putative, unclassified, expressed
LOC_Os12g43630	lactate/malate dehydrogenase, putative, expressed
LOC_Os03g19250	AMP-binding enzyme, putative, expressed
LOC_Os03g13950	actin-depolymerizing factor, putative, expressed
LOC_Os06g51150	catalase isozyme B, putative, expressed
LOC_Os01g58170	expressed protein
LOC_Os08g04630	external NADH-ubiquinone oxidoreductase 1, mitochondrial precursor, putative, expressed
LOC_Os11g29900	expressed protein
LOC_Os06g07820	BSD domain containing protein, expressed
LOC_Os03g10080	expressed protein
LOC_Os04g43410	Os4bglu18 - monolignol beta-glucoside homologue, expressed
LOC_Os07g25900	expressed protein
LOC_Os02g55340	WD domain and HEAT domain containing protein, putative, expressed
LOC_Os10g30450	heavy-metal-associated domain-containing protein, putative, expressed
LOC_Os02g34600	CAMK_CAMK_like.13 - CAMK includes calcium/calmodulin depedent protein kinases, expressed
LOC_Os01g58194	protein disulfide isomerase, putative, expressed
LOC_Os03g10070	transcription initiation factor IIB, putative, expressed
LOC_Os03g48660	DUF1336 domain containing protein, expressed
LOC_Os02g30230	exo70 exocyst complex subunit domain containing protein, expressed
LOC_Os02g09660	expressed protein
LOC_Os01g64870	expressed protein
LOC_Os01g72490	LRP1, putative, expressed
LOC_Os02g44870	dehydrin, putative, expressed
LOC_Os03g09090	expressed protein
LOC_Os11g34450	14-3-3 protein, putative, expressed
LOC_Os11g10480	dehydrogenase, putative, expressed
LOC_Os02g26190	transposon protein, putative, CACTA, En/Spm sub-class, expressed
LOC_Os06g49690	expressed protein
LOC_Os01g64890	CorA-like magnesium transporter protein, putative, expressed
LOC_Os08g02030	transferase family protein, putative, expressed
LOC_Os07g11300	expressed protein
LOC_Os04g20749	expressed protein
LOC_Os03g15720	expressed protein
LOC_Os11g10470	expressed protein
LOC_Os11g33100	SNARE associated Golgi protein, putative, expressed
LOC_Os11g01530	ferritin-1, chloroplast precursor, putative, expressed
LOC_Os05g38530	DnaK family protein, putative, expressed
LOC_Os08g10480	heavy metal-associated domain containing protein, expressed
LOC_Os05g01240	AML1, putative, expressed
LOC_Os04g37580	cation transport regulator-like protein 1, putative, expressed
LOC_Os11g41600	expressed protein
LOC_Os05g43910	cytochrome P450, putative, expressed
LOC_Os03g60370	histidine acid phosphatase, putative, expressed
LOC_Os09g11450	transporter, monovalent cation:proton antiporter-2 family, putative, expressed
LOC_Os07g35300	TKL_IRAK_DUF26-lc.11 - DUF26 kinases have homology to DUF26 containing loci, expressed
LOC_Os01g03050	fruit protein PKIWI502, putative, expressed
LOC_Os09g11460	AP2 domain containing protein, expressed
LOC_Os05g48780	expressed protein
LOC_Os01g58130	expressed protein
LOC_Os11g03300	NAC domain transcription factor, putative, expressed
LOC_Os07g47350	potassium transporter, putative, expressed
LOC_Os01g16330	OsRhmbd2 - Putative Rhomboid homologue, expressed
LOC_Os01g47490	Lg106, putative, expressed
LOC_Os02g50690	GDSL-like lipase/acylhydrolase, putative, expressed
LOC_Os01g60450	cytochrome P450, putative, expressed
LOC_Os11g05980	tetratricopeptide-like helical, putative, expressed
LOC_Os02g48340	RNA recognition motif containing protein, putative, expressed
LOC_Os06g01630	2-oxo acid dehydrogenases acyltransferase domain containing protein, expressed
LOC_Os03g21620	AGC_AGC_other_RS6K_like.1 - ACG kinases include homologs to PKA, PKG and PKC, expressed
LOC_Os02g51890	RNA recognition motif containing protein, putative, expressed
LOC_Os08g34500	expressed protein
LOC_Os03g58910	expressed protein
LOC_Os01g71970	GRAS family transcription factor containing protein, expressed
LOC_Os02g04780	expressed protein
LOC_Os02g12380	histone deacetylase, putative, expressed
LOC_Os03g20310	transcription factor HBP-1b, putative, expressed
LOC_Os01g12710	oxidoreductase, short chain dehydrogenase/reductase family domain containing protein, expressed
LOC_Os01g19330	MYB family transcription factor, putative, expressed
LOC_Os07g38480	expressed protein
LOC_Os03g63470	retrotransposon protein, putative, unclassified, expressed
LOC_Os08g35860	cytokinin dehydrogenase precursor, putative, expressed
LOC_Os02g12360	nuclear protein ZAP-related, putative, expressed
LOC_Os06g01670	myb-like DNA-binding domain containing protein, expressed
LOC_Os04g47890	MYB family transcription factor, putative, expressed
LOC_Os01g61700	ATP-dependent Clp protease adaptor protein ClpS containing protein, expressed
LOC_Os05g08620	expressed protein
LOC_Os07g04240	succinate dehydrogenase flavoprotein subunit,mitochondrial precursor, putative, expressed
LOC_Os03g09110	mitochondrial carrier protein, putative, expressed
LOC_Os02g13640	protein phosphatase 1 regulatory subunit SDS22, putative, expressed
LOC_Os03g48710	expressed protein
LOC_Os03g03810	DEF8 - Defensin and Defensin-like DEFL family, expressed
LOC_Os08g02050	protein kinase family protein, putative, expressed
LOC_Os04g35840	T-complex protein 11, putative, expressed
LOC_Os06g51050	CHIT7 - Chitinase family protein precursor, expressed
LOC_Os07g31884	MATE efflux family protein, putative, expressed
LOC_Os01g66544	expressed protein
LOC_Os09g09930	heavy metal transport/detoxification protein, putative, expressed
LOC_Os09g28220	NFKB, putative, expressed
LOC_Os02g38900	cytosolic Fe-S cluster assembling factor NBP35, putative, expressed
LOC_Os09g17560	O-methyltransferase, putative, expressed
LOC_Os06g09540	SAC domain containing protein, putative, expressed
LOC_Os03g07360	expressed protein
LOC_Os02g47840	universal stress protein domain containing protein, putative, expressed
LOC_Os06g35814	ras-related protein, putative, expressed
LOC_Os06g10520	pantothenate kinase, putative, expressed
LOC_Os08g10500	expressed protein
LOC_Os01g33684	disease resistance RPP13-like protein 1, putative, expressed
LOC_Os01g56300	expressed protein
LOC_Os05g45350	dnaJ domain containing protein, expressed
LOC_Os03g02560	cyclin-like F-box, putative, expressed
LOC_Os05g07070	zinc finger, C3HC4 type domain containing protein, expressed
LOC_Os10g10500	vacuolar ATP synthase 98 kDa subunit, putative, expressed
LOC_Os12g05690	expressed protein
LOC_Os06g30970	ubiquitin-conjugating enzyme, putative, expressed
LOC_Os02g31220	expressed protein
LOC_Os12g03040	no apical meristem protein, putative, expressed
LOC_Os01g02020	acetyl-CoA acetyltransferase, cytosolic, putative, expressed
LOC_Os03g15860	mitochondrial carrier protein, putative, expressed
LOC_Os05g01760	lysine ketoglutarate reductase trans-splicing related 1, putative, expressed
LOC_Os05g49730	protein phosphatase 2C, putative, expressed
LOC_Os12g03050	no apical meristem protein, putative, expressed
LOC_Os09g30474	BPI/LBP family protein At3g20270 precursor, putative, expressed
LOC_Os01g03330	BBTI3 - Bowman-Birk type bran trypsin inhibitor precursor, expressed
LOC_Os02g44500	glutathione peroxidase, putative, expressed
LOC_Os09g08570	expressed protein
LOC_Os11g09370	histone deacetylase 19, putative, expressed
LOC_Os09g20220	glutathione S-transferase, putative, expressed
LOC_Os02g32520	ERD1 protein, chloroplast precursor, putative, expressed
LOC_Os01g40330	DUF630/DUF632 domains containing protein, putative, expressed
LOC_Os03g09140	ras-related protein, putative, expressed
LOC_Os07g43260	SKP1-like protein 1B, putative, expressed
LOC_Os08g05640	DUF1336 domain containing protein, expressed
LOC_Os08g01290	OsFBT12 - F-box and tubby domain containing protein, expressed
LOC_Os05g45300	enoyl-CoA hydratase/isomerase family protein, putative, expressed
LOC_Os05g07090	acyl-coenzyme A dehydrogenase, mitochondrial precursor, putative, expressed
LOC_Os07g43240	SKP1-like protein 1B, putative, expressed
LOC_Os10g32700	hypersensitive-induced response protein, putative, expressed
LOC_Os02g30790	SAR DNA-binding protein-like, putative, expressed
LOC_Os06g14030	potassium channel SKOR, putative, expressed
LOC_Os05g45320	ubiquitin domain-containing protein 1, putative, expressed
LOC_Os01g04620	transposon protein, putative, unclassified, expressed
LOC_Os05g15530	aminotransferase domain containing protein, putative, expressed
LOC_Os07g47670	hypoxia-responsive family protein, putative, expressed
LOC_Os10g42196	expressed protein
LOC_Os06g13560	SAM dependent carboxyl methyltransferase, putative, expressed
LOC_Os01g59790	ADP-ribosylation factor, putative, expressed
LOC_Os06g48210	DEAD-box ATP-dependent RNA helicase, putative, expressed
LOC_Os04g40660	MA3 domain containing protein, expressed
LOC_Os02g50350	dihydroorotate dihydrogenase protein, putative, expressed
LOC_Os08g24770	protein kinase, putative, expressed
LOC_Os05g11140	CK1_CaseinKinase_1a.5 - CK1 includes the casein kinase 1 kinases, expressed
LOC_Os01g26039	expressed protein
LOC_Os11g29810	expressed protein
LOC_Os05g07940	glyoxalase family protein, putative, expressed
LOC_Os03g58150	transmembrane BAX inhibitor motif-containing protein, putative, expressed
LOC_Os01g03390	BBTI7 - Bowman-Birk type bran trypsin inhibitor precursor, expressed
LOC_Os03g51520	fip1 motif family protein, expressed
LOC_Os09g09040	expressed protein
LOC_Os05g49770	CTP synthase, putative, expressed
LOC_Os05g23140	retrotransposon protein, putative, LINE subclass, expressed
LOC_Os01g03360	BBTI5 - Bowman-Birk type bran trypsin inhibitor precursor, expressed
LOC_Os08g44390	EF hand family protein, putative, expressed
LOC_Os04g35270	alpha-1,4-fucosyltransferase, putative, expressed
LOC_Os02g48000	TBC domain containing protein, expressed
LOC_Os06g13580	expressed protein
LOC_Os10g33190	expressed protein
LOC_Os11g04520	PP2A regulatory subunit TAP46, putative, expressed
LOC_Os01g55340	dof zinc finger domain containing protein, putative, expressed
LOC_Os12g44380	sucrose transporter, putativ, expressed
LOC_Os08g41390	peptidyl-prolyl isomerase, putative, expressed
LOC_Os01g31360	expressed protein
LOC_Os05g44810	OsIAA18 - Auxin-responsive Aux/IAA gene family member, expressed
LOC_Os07g48100	CAMK_KIN1/SNF1/Nim1_like.31 - CAMK includes calcium/calmodulin depedent protein kinases, expressed
LOC_Os10g37640	HIT zinc finger domain containing protein, expressed
LOC_Os03g12820	ATP8, putative, expressed
LOC_Os08g44400	glutathione S-transferase, N-terminal domain containing protein, expressed
LOC_Os05g03480	acyl-coenzyme A dehydrogenase, mitochondrial precursor, putative, expressed
LOC_Os10g37630	UBX domain-containing protein, putative, expressed
LOC_Os09g15670	protein phosphatase 2C, putative, expressed
LOC_Os03g15020	beta-galactosidase precursor, putative, expressed
LOC_Os12g21690	expressed protein
LOC_Os02g13300	mitochondrial carrier protein, putative, expressed
LOC_Os09g27670	expressed protein
LOC_Os11g24060	permease domain containing protein, putative, expressed
LOC_Os09g15680	caltractin, putative, expressed
LOC_Os04g57550	amine oxidase, flavin-containing, domain containing protein, expressed
LOC_Os01g52230	phosphoethanolamine/phosphocholine phosphatase, putative, expressed
LOC_Os02g39910	B4-BTB1 - Bric-a-Brac, Tramtrack, Broad Complex BTB domain with B4 subfamily conserved sequence, expressed
LOC_Os02g09250	cytochrome P450 71D10, putative, expressed
LOC_Os01g21160	2-oxo acid dehydrogenases acyltransferase domain containing protein, expressed
LOC_Os02g15950	OsFBK5 - F-box domain and kelch repeat containing protein, expressed
LOC_Os04g41160	protein kinase, putative, expressed
LOC_Os07g08970	uncharacterized protein ycf45, putative, expressed
LOC_Os01g74490	heavy metal-associated domain containing protein, expressed
LOC_Os03g09250	inositol-3-phosphate synthase, putative, expressed
LOC_Os01g40280	integral membrane protein, putative, expressed
LOC_Os03g12890	aminotransferase domain containing protein, putative, expressed
LOC_Os03g57760	25.3 kDa vesicle transport protein, putative, expressed
LOC_Os09g30418	heat shock protein, putative, expressed
LOC_Os11g07580	expressed protein
LOC_Os03g12840	Inositol 1, 3, 4-trisphosphate 5/6-kinase, putative, expressed
LOC_Os05g43520	BSD, putative, expressed
LOC_Os09g30412	heat shock protein, putative, expressed
LOC_Os03g18130	asparagine synthetase, putative, expressed
LOC_Os08g33710	ribonuclease T2 family domain containing protein, expressed
LOC_Os05g42210	serine/threonine-protein kinase receptor precursor, putative, expressed
LOC_Os01g55330	embryonic protein DC-8, putative, expressed
LOC_Os03g60560	ZOS3-21 - C2H2 zinc finger protein, expressed
LOC_Os06g07600	uncharacterized glycosyltransferase, putative, expressed
LOC_Os01g50450	expressed protein
LOC_Os02g43330	homeobox associated leucine zipper, putative, expressed
LOC_Os01g61120	expressed protein
LOC_Os03g52910	uncharacterized UPF0114 domain containing protein, expressed
LOC_Os03g11590	integral membrane protein, putative, expressed
LOC_Os05g34770	cytochrome c, putative, expressed
LOC_Os10g32850	expressed protein
LOC_Os03g15950	enolase, putative, expressed
LOC_Os02g55140	leucine aminopeptidase, chloroplast precursor, putative, expressed
LOC_Os08g40990	receptor-like protein kinase 1, putative, expressed
LOC_Os05g25840	ELMO/CED-12 family protein, putative, expressed
LOC_Os08g05780	expressed protein
LOC_Os02g48190	expressed protein
LOC_Os01g05830	expressed protein
LOC_Os01g65520	Sad1 / UNC-like C-terminal domain containing protein, putative, expressed
LOC_Os03g13300	glutamate decarboxylase, putative, expressed
LOC_Os06g22390	expressed protein
LOC_Os07g48870	MYB family transcription factor, putative, expressed
LOC_Os03g04450	expressed protein
LOC_Os10g35070	alpha-galactosidase precursor, putative, expressed
LOC_Os11g38670	DEAD-box ATP-dependent RNA helicase, putative, expressed
LOC_Os01g46370	lipase class 3 family protein, putative, expressed
LOC_Os10g26110	decarboxylase, putative, expressed
LOC_Os02g15250	late embryogenesis abundant domain-containing protein, putative, expressed
LOC_Os01g50400	STE_MEKK_ste11_MAP3K.5 - STE kinases include homologs to sterile 7, sterile 11 and sterile 20 from yeast, expressed
LOC_Os06g14750	phosphatidylinositol-4-phosphate 5-Kinase family protein, putative, expressed
LOC_Os07g15959	expressed protein
LOC_Os10g06510	cyclin-dependent kinase G-1, putative, expressed
LOC_Os04g39540	expressed protein
LOC_Os02g03280	transmembrane BAX inhibitor motif-containing protein, putative, expressed
LOC_Os01g50410	STE_MEKK_ste11_MAP3K.6 - STE kinases include homologs to sterile 7, sterile 11 and sterile 20 from yeast, expressed
LOC_Os03g51650	membrane protein, putative, expressed
LOC_Os07g47590	expressed protein
LOC_Os03g17730	P-protein, putative, expressed
LOC_Os11g34280	retrotransposon protein, putative, unclassified, expressed
LOC_Os11g38640	expressed protein
LOC_Os01g50420	STE_MEKK_ste11_MAP3K.7 - STE kinases include homologs to sterile 7, sterile 11 and sterile 20 from yeast, expressed
LOC_Os01g58380	3-hydroxybutyryl-CoA dehydrogenase, putative, expressed
LOC_Os01g08960	phosducin-like protein 3, putative, expressed
LOC_Os03g60580	actin-depolymerizing factor, putative, expressed
LOC_Os03g04440	expressed protein
LOC_Os08g01350	transmembrane protein 18, putative, expressed
LOC_Os09g04960	retrotransposon protein, putative, unclassified, expressed
LOC_Os09g28910	carbonic anhydrase, chloroplast precursor, putative, expressed
LOC_Os01g62410	MYB family transcription factor, putative, expressed
LOC_Os06g46366	zinc finger, C3HC4 type, domain containing protein, expressed
LOC_Os09g36440	transcription initiation factor IIB, putative, expressed
LOC_Os11g39020	ABC transporter, ATP-binding protein, putative, expressed
LOC_Os01g64170	glycosyl hydrolases family 17, putative, expressed
LOC_Os10g20090	CSLH1 - cellulose synthase-like family H, expressed
LOC_Os02g46380	purine permease, putative, expressed
LOC_Os08g44520	peptidyl-prolyl cis-trans isomerase, putative, expressed
LOC_Os07g37320	transporter family protein, putative, expressed
LOC_Os02g14770	phosphoenolpyruvate carboxylase, putative, expressed
LOC_Os03g06200	aminotransferase, putative, expressed
LOC_Os02g02780	protein kinase family protein, putative, expressed
LOC_Os03g54760	mitochondrial carrier protein, putative, expressed
LOC_Os01g11600	expressed protein
LOC_Os01g18220	expressed protein
LOC_Os08g43220	OsFBX305 - F-box domain containing protein, expressed
LOC_Os03g49380	lipoxygenase, putative, expressed
LOC_Os05g44922	6-phosphofructokinase, putative, expressed
LOC_Os09g20920	expressed protein
LOC_Os02g14760	CID11, putative, expressed
LOC_Os01g58320	expressed protein
LOC_Os06g45840	MYB transcription factor, putative, expressed
LOC_Os11g40080	lipin, N-terminal conserved region family protein, expressed
LOC_Os03g61920	electron transfer flavoprotein subunit alpha, mitochondrial precursor, putative, expressed
LOC_Os03g64190	la domain containing protein, putative, expressed
LOC_Os04g58710	AMP-binding domain containing protein, expressed
LOC_Os08g16480	ATPase, AFG1 family domain containing protein, expressed
LOC_Os11g40070	expressed protein
LOC_Os05g05390	expressed protein
LOC_Os07g08880	ES43 protein, putative, expressed
LOC_Os03g57880	glucan endo-1,3-beta-glucosidase precursor, putative, expressed
LOC_Os03g21000	thioredoxin, putative, expressed
LOC_Os02g54780	CYPRO4, putative, expressed
LOC_Os01g33000	expressed protein
LOC_Os09g19970	expressed protein
LOC_Os01g01430	No apical meristem protein, putative, expressed
LOC_Os11g45740	MYB family transcription factor, putative, expressed
LOC_Os03g56540	heat shock protein DnaJ, putative, expressed
LOC_Os11g06130	PHD-finger family protein, expressed
LOC_Os08g39150	expressed protein
LOC_Os04g43660	expressed protein
LOC_Os07g32530	potassium transporter, putative, expressed
LOC_Os06g11620	RNA recognition motif containing protein, putative, expressed
LOC_Os02g02720	SNARE domain containing protein, putative, expressed
LOC_Os02g10310	fumarylacetoacetase, putative, expressed
LOC_Os02g11640	UDP-glucoronosyl and UDP-glucosyl transferase, putative, expressed
LOC_Os03g57854	MBTB3 - Bric-a-Brac, Tramtrack, Broad Complex BTB domain with Meprin and TRAF Homology MATH domain, expressed
LOC_Os07g19550	expressed protein
LOC_Os02g57850	expressed protein
LOC_Os04g19114	retrotransposon protein, putative, Ty3-gypsy subclass, expressed
LOC_Os03g31230	MYB family transcription factor, putative, expressed
LOC_Os05g01820	cytochrome b5-like Heme/Steroid binding domain containing protein, expressed
LOC_Os07g34520	isocitrate lyase, putative, expressed
LOC_Os05g42070	UDP-glucose flavonoid-O-glucosyltransferase, putative, expressed
LOC_Os03g21060	No apical meristem protein, putative, expressed
LOC_Os02g42585	AP2 domain containing protein, expressed
LOC_Os05g46460	hydrolase, alpha/beta fold family domain containing protein, expressed
LOC_Os06g42700	zinc finger, C3HC4 type domain containing protein, expressed
LOC_Os05g05920	desiccation-related protein PCC13-62 precursor, putative, expressed
LOC_Os01g03520	ubiquitin conjugating enzyme protein, putative, expressed
LOC_Os02g55030	hydrolase, NUDIX family, domain containing protein, expressed
LOC_Os02g50140	caleosin related protein, putative, expressed
LOC_Os11g06960	retrotransposon protein, putative, unclassified, expressed
LOC_Os05g41610	glycosyl hydrolases family 17, putative, expressed
LOC_Os05g46480	late embryogenesis abundant protein, group 3, putative, expressed
LOC_Os03g49440	phosphatase, putative, expressed
LOC_Os02g17500	transporter family protein, putative, expressed
LOC_Os06g01360	homogentisate 1,2-dioxygenase, putative, expressed
LOC_Os05g46490	mov34 family protein, putative, expressed
LOC_Os08g37874	2-nitropropane dioxygenase family, putative, expressed
LOC_Os01g61440	expressed protein
LOC_Os04g40910	OsFBX146 - F-box domain containing protein, expressed
LOC_Os06g10210	expressed protein
LOC_Os07g14150	cytidine deaminase, putative, expressed
LOC_Os04g48850	aminotransferase, classes I and II, domain containing protein, expressed
LOC_Os01g09640	Myb transcription factor, putative, expressed
LOC_Os01g49710	glutathione S-transferase, putative, expressed
LOC_Os06g40080	heme oxygenase 1, putative, expressed
LOC_Os01g71624	expressed protein
LOC_Os02g47320	vacuolar ATPase G subunit, putative, expressed
LOC_Os03g61160	expressed protein
LOC_Os01g49720	glutathione S-transferase, putative, expressed
LOC_Os04g40900	exonuclease, putative, expressed
LOC_Os01g22600	mitochondrial carrier protein, putative, expressed
LOC_Os05g41530	ZOS5-11 - C2H2 zinc finger protein, expressed
LOC_Os01g06590	zinc finger, C3HC4 type domain containing protein, expressed
LOC_Os08g33540	ATP-dependent Clp protease adaptor protein ClpS containing protein, expressed
LOC_Os05g08970	SSRP1-like FACT complex subunit, putative, expressed
LOC_Os01g12460	expressed protein
LOC_Os02g12680	cytochrome P450, putative, expressed
LOC_Os05g29030	protein phosphatase 2C, putative, expressed
LOC_Os05g07690	thioredoxin, putative, expressed
LOC_Os02g33580	digalactosyldiacylglycerol synthase, chloroplast precursor, putative, expressed
LOC_Os01g12430	receptor-like protein kinase, putative, expressed
LOC_Os07g32830	expressed protein
LOC_Os05g32630	mitochondrial carrier protein, putative, expressed
LOC_Os05g33960	peptide transporter PTR2, putative, expressed
LOC_Os07g23944	glycosyl hydrolase, family 31, putative, expressed
LOC_Os01g55540	aminotransferase, classes I and II, domain containing protein, expressed
LOC_Os02g37930	hypoxia-responsive family protein, putative, expressed
LOC_Os02g07260	phosphoglycerate kinase protein, putative, expressed
LOC_Os11g10980	pyruvate kinase, putative, expressed
LOC_Os01g65710	expressed protein
LOC_Os07g09420	ATPase, putative, expressed
LOC_Os11g37980	GAUT2/LGT2, putative, expressed
LOC_Os12g05110	pyruvate kinase, putative, expressed
LOC_Os05g25640	cytochrome P450, putative, expressed
LOC_Os09g38080	retrotransposon protein, putative, unclassified, expressed
LOC_Os02g40040	expressed protein
LOC_Os07g43322	expressed protein
LOC_Os09g35800	UDP-glucose 4-epimerase, putative, expressed
LOC_Os12g39320	DUF221 domain containing protein, expressed
LOC_Os03g05900	expressed protein
LOC_Os09g30130	CSLE6 - cellulose synthase-like family E, expressed
LOC_Os03g13520	endonuclease/exonuclease/phosphatase family domain containing protein, expressed
LOC_Os09g31482	splicing factor U2AF, putative, expressed
LOC_Os02g04369	expressed protein
LOC_Os02g27000	ATP-binding region, ATPase-like domain containing protein, expressed
LOC_Os06g13200	proton-dependent oligopeptide transport, putative, expressed
LOC_Os06g03860	uncharacterized membrane protein, putative, expressed
LOC_Os01g11910	basic helix-loop-helix, putative, expressed
LOC_Os02g04380	expressed protein
LOC_Os07g05940	9-cis-epoxycarotenoid dioxygenase 1, chloroplast precursor, putative, expressed
LOC_Os12g37519	retrotransposon protein, putative, unclassified, expressed
LOC_Os01g73300	VAMP-like protein YKT62, putative, expressed
LOC_Os09g36200	senescence-inducible chloroplast stay-green protein 1, putative, expressed
LOC_Os01g66120	No apical meristem protein, putative, expressed
LOC_Os09g26880	aldehyde dehydrogenase, putative, expressed
LOC_Os02g05610	ZOS2-03 - C2H2 zinc finger protein, expressed
LOC_Os12g01530	ferritin-1, chloroplast precursor, putative, expressed
LOC_Os01g02920	glycosyltransferase protein, putative, expressed
LOC_Os12g10450	expressed protein
LOC_Os01g32780	universal stress protein domain containing protein, putative, expressed
LOC_Os01g66150	expressed protein
LOC_Os05g30980	RNA recognition motif containing protein, putative, expressed
LOC_Os08g44340	monodehydroascorbate reductase, putative, expressed
LOC_Os11g04104	major facilitator superfamily antiporter, putative, expressed
LOC_Os01g72860	MAC/Perforin domain containing protein, putative, expressed
LOC_Os01g46570	CTP synthase, putative, expressed
LOC_Os03g61270	OsMan04 - Endo-Beta-Mannanase, expressed
LOC_Os05g44780	expressed protein
LOC_Os03g35886	expressed protein
LOC_Os04g33660	bifunctional monodehydroascorbate reductase and carbonic anhydrasenectarin-3 precursor, putative, expressed
LOC_Os05g30140	RNA recognition motif containing protein, expressed
LOC_Os08g30540	expressed protein
LOC_Os01g64360	MYB family transcription factor, putative, expressed
LOC_Os10g22430	gibberellin response modulator protein, putative, expressed
LOC_Os03g56790	actin-depolymerizing factor, putative, expressed
LOC_Os08g31850	expressed protein
LOC_Os01g42110	nodulin MtN3 family protein, putative, expressed
LOC_Os01g21250	late embryogenesis abundant protein, putative, expressed
LOC_Os06g24704	acyl-coenzyme A oxidase, putative, expressed
LOC_Os10g35720	OsGrx_S17 - glutaredoxin subgroup II, expressed
LOC_Os04g53240	autophagy-related protein, putative, expressed
LOC_Os03g51080	glutamate decarboxylase, putative, expressed
LOC_Os10g18370	transcriptional regulator, putative, expressed

## Sheet: Genes invovled in drought 
Gene ID	Annoatation	Reported genes	References
LOC_Os04g32620	ethylene-responsive transcription factor ERF114, putative, expressed	OsRap2.6|OsERF101	OsERF101, an ERF family transcription factor, regulates drought stress response in reproductive tissues.
LOC_Os08g28710	receptor protein kinase CRINKLY4 precursor, putative, expressed	OsRLCK253	Rice A20/AN1 zinc-finger containing stress-associated proteins (SAP1/11) and a receptor-like cytoplasmic kinase (OsRLCK253) interact via A20 zinc-finger and confer abiotic stress tolerance in transgenic Arabidopsis plants
LOC_Os08g09690	nuclear transcription factor Y subunit, putative, expressed	OsNF-YA7	The NF-YA transcription factor OsNF-YA7 confers drought stress tolerance of rice in an abscisic acid independent manner.
LOC_Os04g45810	homeobox associated leucine zipper, putative, expressed	Oshox22	Function of the HD-Zip I gene Oshox22 in ABA-mediated drought and salt tolerances in rice
LOC_Os01g07120	AP2 domain containing protein, expressed	OsDREB2A	Induced over-expression of the transcription factor OsDREB2A improves drought tolerance in rice
LOC_Os04g51150	transposon protein, putative, unclassified, expressed	AOX1a|OsAOX1a	Unravelling mitochondrial retrograde regulation in the abiotic stress induction of rice ALTERNATIVE OXIDASE 1 genes
LOC_Os02g54160	AP2 domain containing protein, expressed	OsEREBP1	Overexpression of an AP2/ERF Type Transcription Factor OsEREBP1 Confers Biotic and Abiotic Stress Tolerance in Rice.
LOC_Os01g72530	OsCML31 - Calmodulin-related calcium sensor protein, expressed	OsMSR2	A novel rice calmodulin-like gene, OsMSR2, enhances drought and salt tolerance and increases ABA sensitivity in Arabidopsis
LOC_Os01g40094	protein phosphatase 2C, putative, expressed	OsABI2|OsPP2C06|OsABIL1	ABA Regulates Subcellular Redistribution of OsABI-LIKE2, a Negative Regulator in ABA Signaling, to Control Root Architecture and Drought Resistance in Oryza sativa.
LOC_Os04g51160	transposon protein, putative, unclassified, expressed	OsAOX1b	Unravelling mitochondrial retrograde regulation in the abiotic stress induction of rice ALTERNATIVE OXIDASE 1 genes
LOC_Os06g51150	catalase isozyme B, putative, expressed	OsCATB	ABA controls H(2)O(2) accumulation through the induction of OsCATB in rice leaves under water stress
LOC_Os02g44870	dehydrin, putative, expressed	OsDhn1|OsLip9	Mutation of OsGIGANTEA Leads to Enhanced Tolerance to Polyethylene Glycol-Generated Osmotic Stress in Rice.
LOC_Os11g03300	NAC domain transcription factor, putative, expressed	ONAC122|OsNAC10	Root-specific expression of OsNAC10 improves drought tolerance and grain yield in rice under field drought conditions
LOC_Os01g19330	MYB family transcription factor, putative, expressed	OsMyb	Overexpression of OsERF83, a Vascular Tissue-Specific Transcription Factor Gene, Confers Drought Tolerance in Rice
LOC_Os05g15530	aminotransferase domain containing protein, putative, expressed	OsDIAT	DROUGHT-INDUCED BRANCHED-CHAIN AMINO ACID AMINOTRANSFERASE enhances drought tolerance in rice.
LOC_Os02g50350	dihydroorotate dihydrogenase protein, putative, expressed	OsDHODH1	The OsDHODH1 gene is involved in salt and drought tolerance in rice
LOC_Os05g44810	OsIAA18 - Auxin-responsive Aux/IAA gene family member, expressed	OsIAA18	OsIAA18, an Aux/IAA Transcription Factor Gene, Is Involved in Salt and Drought Tolerance in Rice.
LOC_Os09g15670	protein phosphatase 2C, putative, expressed	OsSIPP2C1|OsPP2C68|OsPP108	ABA inducible rice protein phosphatase 2C confers ABA insensitivity and abiotic stress tolerance in Arabidopsis.
LOC_Os03g12840	Inositol 1, 3, 4-trisphosphate 5/6-kinase, putative, expressed	DSM3|OsITPK2	Characterization of an inositol 1,3,4-trisphosphate 5/6-kinase gene that is essential for drought and salt stress responses in rice
LOC_Os02g43330	homeobox associated leucine zipper, putative, expressed	OsHOX24	Characterization of Rice Homeobox Genes, OsHOX22 and OsHOX24, and Over-expression of OsHOX24 in Transgenic Arabidopsis Suggest Their Role in Abiotic Stress Response.
LOC_Os03g60580	actin-depolymerizing factor, putative, expressed	OsADF3	Comprehensive analysis of differentially expressed rice actin depolymerizing factor gene family and heterologous overexpression of OsADF3 confers Arabidopsis Thaliana drought tolerance
LOC_Os01g62410	MYB family transcription factor, putative, expressed	OsMYB3R-2	Overexpression of an R1R2R3 MYB Gene, OsMYB3R-2, Increases Tolerance to Freezing, Drought, and Salt Stress in Transgenic Arabidopsis
LOC_Os01g01430	No apical meristem protein, putative, expressed	OsNAC016	OsNAC016 regulates plant architecture and drought tolerance by interacting with the kinases GSK2 and SAPK8.
LOC_Os07g05940	9-cis-epoxycarotenoid dioxygenase 1, chloroplast precursor, putative, expressed	OsNCED4	Heterologous expression of rice 9-cis-epoxycarotenoid dioxygenase 4 (OsNCED4) in Arabidopsis confers sugar oversensitivity and drought tolerance.
LOC_Os01g66120	No apical meristem protein, putative, expressed	OsNAC6|SNAC2	OsNAC6, a member of the NAC gene family, is induced by various stresses in rice
LOC_Os03g56790	actin-depolymerizing factor, putative, expressed	OsADF2	An Actin Depolymerizing Factor from the Halophyte Smooth Cordgrass, Spartina alterniflora (SaADF2) is Superior to its Rice homolog (OsADF2) in Conferring Drought and Salt Tolerance when Constitutively Overexpressed in Rice.
LOC_Os10g35720	OsGrx_S17 - glutaredoxin subgroup II, expressed	OsGRXS17	Silencing of OsGRXS17 in rice improves drought stress tolerance by modulating ROS accumulation and stomatal closure.
